# Supplementary material for: Caveolin 1 Regulates the Tight Junctions between Sertoli Cells and Promotes the Integrity of Blood–Testis Barrier in Yak via the FAK/ERK Signaling Pathway
Source: Animals (Basel). 2024 Jan 5;14(2):183. doi: 10.3390/ani14020183 (PMC10812639; doi:10.3390/ani14020183)
Supplement: Supplementary file 1 [file animals-14-00183-s001.zip]

Archive with 11 entries (11 files):
- Figure S1.pdf
- Figure S2.pdf
- Figure S3.pdf
- Figure S4.pdf
- Figure S5.pdf
- Figure S6.pdf
- Table S1.xls
- Table S2.xls
- Table S3.xls
- Table S4.xls
- Table S5.xls
