# Supplementary material for: Caveolin 1 Regulates the Tight Junctions between Sertoli Cells and Promotes the Integrity of Blood–Testis Barrier in Yak via the FAK/ERK Signaling Pathway
Source: Animals (Basel). 2024 Jan 5;14(2):183. doi: 10.3390/ani14020183 (PMC10812639; doi:10.3390/ani14020183)
Supplement: Supplementary file 1 [file animals-14-00183-s001.zip › Table S1.xls]

id	A1_fpkm	A2_fpkm	A3_fpkm	B1_fpkm	B2_fpkm	B3_fpkm	A1_count	A2_count	A3_count	B1_count	B2_count	B3_count	Symbol	Description	KEGG_A_class	KEGG_B_class	Pathway	K_ID	GO Component	GO Function	GO Process
ENSBGRG00000000002	0	0	0	0	0	0	0	0	0	0	0	0	POU1F1	POU class 1 homeobox 1 [Source:HGNC Symbol;Acc:HGNC:9210]	Organismal Systems	Endocrine system	ko04935//Growth hormone synthesis, secretion and action	K09363	GO:0005634//nucleus	GO:0000981//DNA-binding transcription factor activity, RNA polymerase II-specific;GO:0001085//RNA polymerase II transcription factor binding;GO:0001102//RNA polymerase II activating transcription factor binding;GO:0001228//DNA-binding transcription activator activity, RNA polymerase II-specific;GO:0003677//DNA binding;GO:0003682//chromatin binding;GO:0003700//DNA-binding transcription factor acti…	GO:0001708//cell fate specification;GO:0006355//regulation of transcription, DNA-templated;GO:0008284//positive regulation of cell proliferation;GO:0008340//determination of adult lifespan;GO:0021983//pituitary gland development;GO:0030183//B cell differentiation;GO:0032962//positive regulation of inositol trisphosphate biosynthetic process;GO:0040018//positive regulation of multicellular organis…
ENSBGRG00000000003	10.87	7.42	7.69	6.05	8.97	7.86	424	238	325	310	379	315	CHMP2B	charged multivesicular body protein 2B [Source:HGNC Symbol;Acc:HGNC:24537]	Cellular Processes;Cellular Processes	Transport and catabolism;Cell growth and death	ko04144//Endocytosis;ko04217//Necroptosis	K12192;K12192	GO:0000815//ESCRT III complex;GO:0005737//cytoplasm;GO:0005764//lysosome;GO:0005768//endosome;GO:0005770//late endosome;GO:0005829//cytosol;GO:0005886//plasma membrane	GO:0019904//protein domain specific binding	GO:0006997//nucleus organization;GO:0007032//endosome organization;GO:0007034//vacuolar transport;GO:0007080//mitotic metaphase plate congression;GO:0010824//regulation of centrosome duplication;GO:0039702//viral budding via host ESCRT complex;GO:0050890//cognition;GO:0061952//midbody abscission;GO:0070050//neuron cellular homeostasis;GO:1901673//regulation of mitotic spindle assembly;GO:1902188/…
ENSBGRG00000000004	7.04	7.56	8.57	6.58	7.36	9.69	661	684	970	750	630	954	VGLL3	vestigial like family member 3 [Source:HGNC Symbol;Acc:HGNC:24327]	-	-	-	-	GO:0005634//nucleus	-	GO:0006355//regulation of transcription, DNA-templated
ENSBGRG00000000005	0.62	0.48	0.35	0.6	0.44	0.57	20.46	13.17	13.25	25.9	15.64	19.63	-	-	-	-	-	-	-	-	-
ENSBGRG00000000006	0	0	0	0.04	0	0	0	0	0	2	0	0	-	-	-	-	-	-	-	-	-
ENSBGRG00000000008	0.16	0.13	0.26	0.4	0.24	0.13	5	3	9	16	8	4	CADM2	cell adhesion molecule 2 [Source:HGNC Symbol;Acc:HGNC:29849]	-	-	-	-	-	-	-
ENSBGRG00000000009	0	0	0	0	0	0	0	0	0	0	0	0	-	-	-	-	-	-	-	-	-
ENSBGRG00000000011	0.29	0.17	0.32	0.25	0.07	0.38	8	4	10	9	2	11	-	-	-	-	-	-	-	-	-
ENSBGRG00000000012	14.47	24.76	14.27	12.84	15.2	15.21	987	1393	1043	1132	1082	1049	GBE1	1,4-alpha-glucan branching enzyme 1 [Source:HGNC Symbol;Acc:HGNC:4180]	Metabolism;Metabolism	Global and overview maps;Carbohydrate metabolism	ko01100//Metabolic pathways;ko00500//Starch and sucrose metabolism	K00700;K00700	-	GO:0003824//catalytic activity;GO:0003844//1,4-alpha-glucan branching enzyme activity;GO:0004553//hydrolase activity, hydrolyzing O-glycosyl compounds;GO:0043169//cation binding	GO:0005975//carbohydrate metabolic process;GO:0005978//glycogen biosynthetic process
ENSBGRG00000000013	0.38	0.37	0.47	0.41	0.35	0.07	5	4	7	7	5	1	-	-	-	-	-	-	-	GO:0003755//peptidyl-prolyl cis-trans isomerase activity	-
ENSBGRG00000000014	10.38	27.44	12.12	12.85	11.52	7.95	1566	3351	2021	2492	1964	1293	ROBO1	roundabout guidance receptor 1 [Source:HGNC Symbol;Acc:HGNC:10249]	Organismal Systems	Development	ko04360//Axon guidance	K06753	GO:0005737//cytoplasm;GO:0005886//plasma membrane;GO:0009986//cell surface	GO:0005515//protein binding;GO:0008046//axon guidance receptor activity;GO:0030275//LRR domain binding;GO:0042802//identical protein binding	GO:0002042//cell migration involved in sprouting angiogenesis;GO:0006919//activation of cysteine-type endopeptidase activity involved in apoptotic process;GO:0007156//homophilic cell adhesion via plasma membrane adhesion molecules;GO:0007411//axon guidance;GO:0016199//axon midline choice point recognition;GO:0021836//chemorepulsion involved in postnatal olfactory bulb interneuron migration;GO:003…
ENSBGRG00000000015	0.36	0.09	0.03	0.13	0.13	0.22	13.93	2.73	1.1	6.79	5.52	8.7	-	-	-	-	-	-	-	-	-
ENSBGRG00000000017	1.75	3.64	2.39	1.26	1.58	1.89	173	298	268	163	171	196	ROBO2	roundabout guidance receptor 2 [Source:HGNC Symbol;Acc:HGNC:10250]	Organismal Systems;Organismal Systems	Development;Development and regeneration	ko04360//Axon guidance;ko04361//Axon regeneration	K06754;K06754	GO:0009986//cell surface	GO:0005515//protein binding;GO:0042802//identical protein binding	GO:0001657//ureteric bud development;GO:0007156//homophilic cell adhesion via plasma membrane adhesion molecules;GO:0007420//brain development;GO:0032870//cellular response to hormone stimulus;GO:0050772//positive regulation of axonogenesis;GO:0050925//negative regulation of negative chemotaxis;GO:0061364//apoptotic process involved in luteolysis
ENSBGRG00000000020	0	0.31	0	0	0	0	0	2.13	0	0	0	0	-	-	Human Diseases;Human Diseases;Genetic Information Processing;Environmental Information Processing;Human Diseases	Cancers;Infectious disease: viral;Folding, sorting and degradation;Signal transduction;Cancers	ko05200//Pathways in cancer;ko05170//Human immunodeficiency virus 1 infection;ko04120//Ubiquitin mediated proteolysis;ko04066//HIF-1 signaling pathway;ko05211//Renal cell carcinoma	K03873;K03873;K03873;K03873;K03873	GO:0030891//VCB complex;GO:0070449//elongin complex	GO:0005515//protein binding	GO:0006368//transcription elongation from RNA polymerase II promoter
ENSBGRG00000000021	8.64	4.13	6.37	4.81	6.73	8.18	338.15	135.04	292.06	261	283.11	314.39	LIPI	lipase I [Source:HGNC Symbol;Acc:HGNC:18821]	-	-	-	-	-	GO:0004620//phospholipase activity;GO:0008201//heparin binding;GO:0052689//carboxylic ester hydrolase activity	GO:0006629//lipid metabolic process;GO:0016042//lipid catabolic process
ENSBGRG00000000023	7.2	8.45	4.86	4.68	5.52	5.74	339	329	258	292	280	286	RBM11	RNA binding motif protein 11 [Source:HGNC Symbol;Acc:HGNC:9897]	-	-	-	-	GO:0005634//nucleus;GO:0005654//nucleoplasm;GO:0016607//nuclear speck	GO:0003676//nucleic acid binding;GO:0003723//RNA binding;GO:0008266//poly(U) RNA binding;GO:0042803//protein homodimerization activity	GO:0000381//regulation of alternative mRNA splicing, via spliceosome;GO:0034599//cellular response to oxidative stress
ENSBGRG00000000024	6.53	1.17	4.63	3.45	8.58	7.28	216	47	163	155	279	244	-	-	Environmental Information Processing	Membrane transport	ko02010//ABC transporters	K05670	GO:0016021//integral component of membrane	GO:0005524//ATP binding;GO:0016887//ATPase activity;GO:0042626//ATPase activity, coupled to transmembrane movement of substances	GO:0055085//transmembrane transport
ENSBGRG00000000025	24.99	24.87	17.37	18.36	21.91	21.58	888	732	700	857	843	795	HSPA13	heat shock protein family A (Hsp70) member 13 [Source:HGNC Symbol;Acc:HGNC:11375]	-	-	-	-	-	-	-
ENSBGRG00000000026	1.21	1.43	0.59	0.25	0.31	0.56	30	30	18	10	8	15	SAMSN1	SAM domain, SH3 domain and nuclear localization signals 1 [Source:HGNC Symbol;Acc:HGNC:10528]	-	-	-	-	-	GO:0005515//protein binding	-
ENSBGRG00000000027	40.68	19.74	25.69	19.71	25.29	28.62	3134	1260	2245	1995	2110	2286	NRIP1	nuclear receptor interacting protein 1 [Source:HGNC Symbol;Acc:HGNC:8001]	-	-	-	-	GO:0000118//histone deacetylase complex;GO:0000790//nuclear chromatin;GO:0001650//fibrillar center;GO:0005634//nucleus;GO:0005654//nucleoplasm;GO:0005730//nucleolus;GO:0005829//cytosol;GO:0016607//nuclear speck	GO:0000978//RNA polymerase II proximal promoter sequence-specific DNA binding;GO:0003712//transcription coregulator activity;GO:0003713//transcription coactivator activity;GO:0003714//transcription corepressor activity;GO:0005102//signaling receptor binding;GO:0030331//estrogen receptor binding;GO:0035257//nuclear hormone receptor binding;GO:0035259//glucocorticoid receptor binding;GO:0042826//hi…	GO:0000122//negative regulation of transcription by RNA polymerase II;GO:0001543//ovarian follicle rupture;GO:0006357//regulation of transcription by RNA polymerase II;GO:0007623//circadian rhythm;GO:0019915//lipid storage;GO:0030728//ovulation;GO:0032922//circadian regulation of gene expression;GO:0045944//positive regulation of transcription by RNA polymerase II;GO:0071392//cellular response to…
ENSBGRG00000000028	0	0	0	0	0	0	0	0	0	0	0	0	-	-	-	-	-	-	GO:0016021//integral component of membrane	-	GO:0033617//mitochondrial respiratory chain complex IV assembly
ENSBGRG00000000029	0.05	0	0.26	0	0.06	0.2	1.11	0	7.12	0	1.63	5.07	-	-	-	-	-	-	-	-	-
ENSBGRG00000000031	37.06	7.47	19.72	17.11	27.91	25.67	3450	550	2074	2055	2773	2441	USP25	ubiquitin specific peptidase 25 [Source:HGNC Symbol;Acc:HGNC:12624]	Organismal Systems	Immune system	ko04657//IL-17 signaling pathway	K11849	GO:0005783//endoplasmic reticulum;GO:0005829//cytosol	GO:0004843//thiol-dependent ubiquitin-specific protease activity;GO:0005515//protein binding;GO:0031625//ubiquitin protein ligase binding;GO:0032183//SUMO binding;GO:0036459//thiol-dependent ubiquitinyl hydrolase activity;GO:0051117//ATPase binding	GO:0006511//ubiquitin-dependent protein catabolic process;GO:0016579//protein deubiquitination;GO:0070536//protein K63-linked deubiquitination;GO:0071108//protein K48-linked deubiquitination;GO:1904293//negative regulation of ERAD pathway
ENSBGRG00000000032	0.39	0.08	0.17	0.41	0.09	0.22	9.53	1.57	4.73	13.03	2.34	5.43	-	-	Human Diseases	Infectious diseases	ko05168//Herpes simplex infection	K09228	-	-	-
ENSBGRG00000000037	1.54	3.53	1.93	1.71	1.23	1.25	92	159	112	107	68	75	CXADR	CXADR Ig-like cell adhesion molecule [Source:HGNC Symbol;Acc:HGNC:2559]	Human Diseases	Cardiovascular diseases	ko05416//Viral myocarditis	K06788	GO:0001669//acrosomal vesicle;GO:0005654//nucleoplasm;GO:0005737//cytoplasm;GO:0005886//plasma membrane;GO:0005911//cell-cell junction;GO:0005912//adherens junction;GO:0005923//bicellular tight junction;GO:0014704//intercalated disc;GO:0016323//basolateral plasma membrane;GO:0016327//apicolateral plasma membrane;GO:0030054//cell junction;GO:0030175//filopodium;GO:0030426//growth cone;GO:0032991//…	GO:0005178//integrin binding;GO:0008013//beta-catenin binding;GO:0030165//PDZ domain binding;GO:0050839//cell adhesion molecule binding;GO:0071253//connexin binding	GO:0007005//mitochondrion organization;GO:0007157//heterophilic cell-cell adhesion via plasma membrane cell adhesion molecules;GO:0007507//heart development;GO:0008354//germ cell migration;GO:0010669//epithelial structure maintenance;GO:0030593//neutrophil chemotaxis;GO:0031532//actin cytoskeleton reorganization;GO:0045216//cell-cell junction organization;GO:0046629//gamma-delta T cell activation…
ENSBGRG00000000038	34.02	72.55	28.02	37.34	39.18	30.72	1115	1970	1042	1608	1391	1044	BTG3	BTG anti-proliferation factor 3 [Source:HGNC Symbol;Acc:HGNC:1132]	Genetic Information Processing	Folding, sorting and degradation	ko03018//RNA degradation	K14443	GO:0005737//cytoplasm	-	GO:0045930//negative regulation of mitotic cell cycle
ENSBGRG00000000039	0	0.17	0	0	0	0	0	4	0	0	0	0	-	-	-	-	-	-	-	-	-
ENSBGRG00000000041	0	0	0	0	0.03	0	0	0	0	0	1.01	0	-	-	-	-	-	-	-	-	-
ENSBGRG00000000042	53.69	12.01	43.84	36.74	50.77	57.8	3375	1269	2866	2766	3323	3394	C21orf91	chromosome 21 open reading frame 91 [Source:HGNC Symbol;Acc:HGNC:16459]	-	-	-	-	-	-	GO:0021895//cerebral cortex neuron differentiation;GO:0060999//positive regulation of dendritic spine development
ENSBGRG00000000043	0.45	0.3	0.21	0.2	0.56	0.42	13	9	9	13	27	12	CHODL	chondrolectin [Source:HGNC Symbol;Acc:HGNC:17807]	-	-	-	-	GO:0005737//cytoplasm;GO:0048471//perinuclear region of cytoplasm	-	GO:0010975//regulation of neuron projection development
ENSBGRG00000000044	3.37	1.36	2.08	1.46	4.2	6.25	247	83	173	141	334	469	TMPRSS15	transmembrane serine protease 15 [Source:HGNC Symbol;Acc:HGNC:9490]	-	-	-	-	GO:0016020//membrane	GO:0004252//serine-type endopeptidase activity;GO:0005044//scavenger receptor activity;GO:0005515//protein binding	GO:0006508//proteolysis
ENSBGRG00000000046	0	0	0	0	0	0	0	0	0	0	0	0	-	-	-	-	-	-	-	-	-
ENSBGRG00000000047	0.87	0.61	2.44	1.34	1.75	0.74	37	30	87	58	61	36	NCAM2	neural cell adhesion molecule 2 [Source:HGNC Symbol;Acc:HGNC:7657]	Environmental Information Processing;Human Diseases	Signaling molecules and interaction;Neurodegenerative diseases	ko04514//Cell adhesion molecules (CAMs);ko05020//Prion diseases	K06491;K06491	GO:0005886//plasma membrane;GO:0016020//membrane;GO:0016604//nuclear body;GO:0030424//axon	GO:0005515//protein binding;GO:0042802//identical protein binding	GO:0007155//cell adhesion
ENSBGRG00000000048	0.07	0	0	0	0	0.03	2.22	0	0	0	0	1	-	-	-	-	-	-	-	-	-
ENSBGRG00000000050	0	0	0	0.03	0	0	0	0	0	1	0	0	-	-	-	-	-	-	-	-	-
ENSBGRG00000000051	0	0	0	0	0	0	0	0	0	0	0	0	-	-	-	-	-	-	-	-	-
ENSBGRG00000000052	0	0	0.03	0	0	0	0	0	1.01	0	0	0	-	-	-	-	-	-	-	-	-
ENSBGRG00000000053	0.07	0.03	0	0	0.02	0.02	3.02	1	0	0	1	1	-	-	-	-	-	-	-	-	-
ENSBGRG00000000055	0	0	0	0	0	0	0	0	0	0	0	0	-	-	-	-	-	-	-	-	GO:0042254//ribosome biogenesis
ENSBGRG00000000058	67.31	59.73	62.61	56.54	65.56	61.85	1865	1432	2014	2146	2005	1787	MRPL39	mitochondrial ribosomal protein L39 [Source:HGNC Symbol;Acc:HGNC:14027]	-	-	-	-	GO:0005739//mitochondrion;GO:0005762//mitochondrial large ribosomal subunit	GO:0000166//nucleotide binding	-
ENSBGRG00000000059	18.35	40.52	17.9	22.88	17.9	14.3	818	1496	905	1340	864	661	JAM2	junctional adhesion molecule 2 [Source:HGNC Symbol;Acc:HGNC:14686]	Environmental Information Processing;Cellular Processes;Organismal Systems;Human Diseases	Signaling molecules and interaction;Cellular community - eukaryotes;Immune system;Infectious diseases	ko04514//Cell adhesion molecules (CAMs);ko04530//Tight junction;ko04670//Leukocyte transendothelial migration;ko05120//Epithelial cell signaling in Helicobacter pylori infection	K06735;K06735;K06735;K06735	GO:0005887//integral component of plasma membrane;GO:0009986//cell surface;GO:0036477//somatodendritic compartment;GO:0044291//cell-cell contact zone;GO:0070160//tight junction;GO:0098636//protein complex involved in cell adhesion	GO:0005178//integrin binding	GO:0007162//negative regulation of cell adhesion;GO:0007286//spermatid development;GO:0031642//negative regulation of myelination;GO:0045123//cellular extravasation;GO:0050901//leukocyte tethering or rolling;GO:0071593//lymphocyte aggregation;GO:0097241//hematopoietic stem cell migration to bone marrow;GO:0098609//cell-cell adhesion;GO:2000403//positive regulation of lymphocyte migration
ENSBGRG00000000060	86.44	61.47	73.04	79.11	60.85	69.95	922	529	881	1134	693	791	-	-	Metabolism;Human Diseases;Human Diseases;Organismal Systems;Metabolism;Human Diseases	Global and overview maps;Neurodegenerative diseases;Neurodegenerative diseases;Environmental adaptation;Energy metabolism;Neurodegenerative diseases	ko01100//Metabolic pathways;ko05010//Alzheimer disease;ko05016//Huntington disease;ko04714//Thermogenesis;ko00190//Oxidative phosphorylation;ko05012//Parkinson disease	K02131;K02131;K02131;K02131;K02131;K02131	GO:0000276//mitochondrial proton-transporting ATP synthase complex, coupling factor F(o)	GO:0015078//proton transmembrane transporter activity	GO:0015986//ATP synthesis coupled proton transport
ENSBGRG00000000061	20.4	20.42	14.28	12.98	15.81	15.91	1131	996	841	947	905	901	GABPA	GA binding protein transcription factor subunit alpha [Source:HGNC Symbol;Acc:HGNC:4071]	-	-	-	-	GO:0000790//nuclear chromatin;GO:0005634//nucleus;GO:0005654//nucleoplasm	GO:0000978//RNA polymerase II proximal promoter sequence-specific DNA binding;GO:0001228//DNA-binding transcription activator activity, RNA polymerase II-specific;GO:0003682//chromatin binding;GO:0003700//DNA-binding transcription factor activity;GO:0033613//activating transcription factor binding;GO:0043565//sequence-specific DNA binding;GO:0044212//transcription regulatory region DNA binding	GO:0000122//negative regulation of transcription by RNA polymerase II;GO:0001701//in utero embryonic development;GO:0001825//blastocyst formation;GO:0006355//regulation of transcription, DNA-templated;GO:0006357//regulation of transcription by RNA polymerase II;GO:0010628//positive regulation of gene expression;GO:0045653//negative regulation of megakaryocyte differentiation;GO:0045944//positive …
ENSBGRG00000000062	66.75	130.13	66.23	91.74	60.03	56.19	4715	7999	5249	8817	4795	4299	APP	amyloid beta precursor protein [Source:HGNC Symbol;Acc:HGNC:620]	Human Diseases;Organismal Systems	Neurodegenerative diseases;Nervous system	ko05010//Alzheimer disease;ko04726//Serotonergic synapse	K04520;K04520	GO:0005615//extracellular space;GO:0005641//nuclear envelope lumen;GO:0005737//cytoplasm;GO:0005768//endosome;GO:0005769//early endosome;GO:0005794//Golgi apparatus;GO:0005798//Golgi-associated vesicle;GO:0005886//plasma membrane;GO:0005911//cell-cell junction;GO:0008021//synaptic vesicle;GO:0009986//cell surface;GO:0016020//membrane;GO:0016021//integral component of membrane;GO:0030134//COPII-co…	GO:0000978//RNA polymerase II proximal promoter sequence-specific DNA binding;GO:0004867//serine-type endopeptidase inhibitor activity;GO:0005102//signaling receptor binding;GO:0008201//heparin binding;GO:0019899//enzyme binding;GO:0030546//receptor activator activity;GO:0042802//identical protein binding;GO:0046914//transition metal ion binding;GO:0051425//PTB domain binding	GO:0001774//microglial cell activation;GO:0001934//positive regulation of protein phosphorylation;GO:0001967//suckling behavior;GO:0002265//astrocyte activation involved in immune response;GO:0006378//mRNA polyadenylation;GO:0006417//regulation of translation;GO:0006468//protein phosphorylation;GO:0006878//cellular copper ion homeostasis;GO:0006897//endocytosis;GO:0006979//response to oxidative s…
ENSBGRG00000000064	0.03	0.05	0.15	0.14	0.04	0.12	0.85	1.01	4.32	4.83	1	3.19	-	-	-	-	-	-	-	-	-
ENSBGRG00000000067	5.67	3.57	2.82	4.78	2.95	2.27	82	54	54	102	52	43	-	-	-	-	-	-	-	-	-
ENSBGRG00000000068	1.87	5.47	2.07	2.06	1.28	1.05	178	431	223	258	132	104	ADAMTS1	ADAM metallopeptidase with thrombospondin type 1 motif 1 [Source:HGNC Symbol;Acc:HGNC:217]	-	-	-	-	GO:0005604//basement membrane;GO:0031012//extracellular matrix;GO:0031410//cytoplasmic vesicle	GO:0004222//metalloendopeptidase activity;GO:0008201//heparin binding;GO:0008237//metallopeptidase activity;GO:0008270//zinc ion binding	GO:0001542//ovulation from ovarian follicle;GO:0001822//kidney development;GO:0006508//proteolysis;GO:0016525//negative regulation of angiogenesis;GO:0060347//heart trabecula formation;GO:1900087//positive regulation of G1/S transition of mitotic cell cycle;GO:1904707//positive regulation of vascular smooth muscle cell proliferation;GO:1904754//positive regulation of vascular associated smooth mu…
ENSBGRG00000000069	0.32	0.94	0.43	0.21	0.38	0.37	31	76	48	27	40	38	ADAMTS5	ADAM metallopeptidase with thrombospondin type 1 motif 5 [Source:HGNC Symbol;Acc:HGNC:221]	-	-	-	-	GO:0005615//extracellular space;GO:0062023//collagen-containing extracellular matrix	GO:0004222//metalloendopeptidase activity;GO:0008201//heparin binding;GO:0008233//peptidase activity;GO:0008237//metallopeptidase activity;GO:0008270//zinc ion binding;GO:0050840//extracellular matrix binding	GO:0006508//proteolysis;GO:0042742//defense response to bacterium;GO:0120163//negative regulation of cold-induced thermogenesis
ENSBGRG00000000074	9.59	5.88	12.22	14.06	7.12	10.59	214	123	290	500	177	255	N6AMT1	N-6 adenine-specific DNA methyltransferase 1 [Source:HGNC Symbol;Acc:HGNC:16021]	-	-	-	-	GO:0005634//nucleus;GO:0032991//protein-containing complex	GO:0003676//nucleic acid binding;GO:0008168//methyltransferase activity;GO:0008276//protein methyltransferase activity;GO:0009007//site-specific DNA-methyltransferase (adenine-specific) activity;GO:0030792//methylarsonite methyltransferase activity;GO:0036009//protein-glutamine N-methyltransferase activity	GO:0009404//toxin metabolic process;GO:0018364//peptidyl-glutamine methylation;GO:0018872//arsonoacetate metabolic process;GO:0030307//positive regulation of cell growth;GO:0032259//methylation;GO:0032775//DNA methylation on adenine
ENSBGRG00000000075	102.16	22.46	85.22	63.4	90.37	100.4	7246	2321	6373	5723	6972	7054	LTN1	listerin E3 ubiquitin protein ligase 1 [Source:HGNC Symbol;Acc:HGNC:13082]	-	-	-	-	GO:1990112//RQC complex	GO:0004842//ubiquitin-protein transferase activity;GO:0008270//zinc ion binding;GO:0061630//ubiquitin protein ligase activity	GO:0051865//protein autoubiquitination;GO:1990116//ribosome-associated ubiquitin-dependent protein catabolic process
ENSBGRG00000000076	35.32	22.84	29.84	29.27	29.01	28.61	1447	783	1417	1556	1307	1230	RWDD2B	RWD domain containing 2B [Source:HGNC Symbol;Acc:HGNC:1302]	-	-	-	-	-	GO:0005515//protein binding	-
ENSBGRG00000000077	40.95	14.76	18.6	18.86	25.18	28.54	2868	802	1527	1795	1993	2115	USP16	ubiquitin specific peptidase 16 [Source:HGNC Symbol;Acc:HGNC:12614]	-	-	-	-	GO:0005634//nucleus	GO:0003713//transcription coactivator activity;GO:0004197//cysteine-type endopeptidase activity;GO:0004843//thiol-dependent ubiquitin-specific protease activity;GO:0008270//zinc ion binding;GO:0036459//thiol-dependent ubiquitinyl hydrolase activity;GO:0042393//histone binding;GO:0043130//ubiquitin binding	GO:0000278//mitotic cell cycle;GO:0006357//regulation of transcription by RNA polymerase II;GO:0006511//ubiquitin-dependent protein catabolic process;GO:0006974//cellular response to DNA damage stimulus;GO:0010468//regulation of gene expression;GO:0016578//histone deubiquitination;GO:0016579//protein deubiquitination;GO:0035522//monoubiquitinated histone H2A deubiquitination;GO:0045893//positive …
ENSBGRG00000000078	69.74	87.09	50.07	51.92	56.06	58.58	2618.45	2746.99	2179.32	2560.92	2296.96	2276.13	-	-	-	-	-	-	-	GO:0005524//ATP binding;GO:0051082//unfolded protein binding	GO:0006457//protein folding
ENSBGRG00000000079	0.14	0.2	0.48	0.11	0.22	0.31	3	3	10	3	5	6	-	-	-	-	-	-	-	-	-
ENSBGRG00000000080	3.61	4.57	1.89	2.53	2.2	2.55	416	456	269	368	299	331	BACH1	BTB domain and CNC homolog 1 [Source:HGNC Symbol;Acc:HGNC:935]	-	-	-	-	GO:0005634//nucleus	GO:0000978//RNA polymerase II proximal promoter sequence-specific DNA binding;GO:0001227//DNA-binding transcription repressor activity, RNA polymerase II-specific;GO:0001228//DNA-binding transcription activator activity, RNA polymerase II-specific;GO:0003677//DNA binding;GO:0003700//DNA-binding transcription factor activity;GO:0005515//protein binding	GO:0000083//regulation of transcription involved in G1/S transition of mitotic cell cycle;GO:0000117//regulation of transcription involved in G2/M transition of mitotic cell cycle;GO:0000122//negative regulation of transcription by RNA polymerase II;GO:0006281//DNA repair;GO:0006355//regulation of transcription, DNA-templated;GO:0045944//positive regulation of transcription by RNA polymerase II;G…
ENSBGRG00000000082	1.85	0.16	1.47	0.54	1.44	1.63	131	8	118	50	110	118	GRIK1	glutamate ionotropic receptor kainate type subunit 1 [Source:HGNC Symbol;Acc:HGNC:4579]	Environmental Information Processing;Organismal Systems	Signaling molecules and interaction;Nervous system	ko04080//Neuroactive ligand-receptor interaction;ko04724//Glutamatergic synapse	K05201;K05201	GO:0016020//membrane	GO:0004970//ionotropic glutamate receptor activity;GO:0005216//ion channel activity;GO:0015276//ligand-gated ion channel activity;GO:0038023//signaling receptor activity	GO:0006811//ion transport
ENSBGRG00000000083	0	0	0	0	0	0	0	0	0	0	0	0	CLDN17	claudin 17 [Source:HGNC Symbol;Acc:HGNC:2038]	Human Diseases;Environmental Information Processing;Cellular Processes;Human Diseases;Organismal Systems	Infectious diseases;Signaling molecules and interaction;Cellular community - eukaryotes;Infectious diseases;Immune system	ko05130//Pathogenic Escherichia coli infection;ko04514//Cell adhesion molecules (CAMs);ko04530//Tight junction;ko05160//Hepatitis C;ko04670//Leukocyte transendothelial migration	K06087;K06087;K06087;K06087;K06087	GO:0005886//plasma membrane;GO:0005923//bicellular tight junction;GO:0016021//integral component of membrane	GO:0005198//structural molecule activity	-
ENSBGRG00000000084	0	0	0	0	0	0	0	0	0	0	0	0	CLDN8	claudin 8 [Source:HGNC Symbol;Acc:HGNC:2050]	Human Diseases;Environmental Information Processing;Cellular Processes;Human Diseases;Organismal Systems	Infectious diseases;Signaling molecules and interaction;Cellular community - eukaryotes;Infectious diseases;Immune system	ko05130//Pathogenic Escherichia coli infection;ko04514//Cell adhesion molecules (CAMs);ko04530//Tight junction;ko05160//Hepatitis C;ko04670//Leukocyte transendothelial migration	K06087;K06087;K06087;K06087;K06087	GO:0005923//bicellular tight junction;GO:0016021//integral component of membrane;GO:0016323//basolateral plasma membrane;GO:0016327//apicolateral plasma membrane	GO:0005198//structural molecule activity	-
ENSBGRG00000000085	0	0	0	0	0	0	0	0	0	0	0	0	KRTAP24-1	keratin associated protein 24-1 [Source:HGNC Symbol;Acc:HGNC:33902]	-	-	-	-	GO:0045095//keratin filament	GO:0005198//structural molecule activity	-
ENSBGRG00000000086	0	0	0	0	0	0	0	0	0	0	0	0	-	-	-	-	-	-	-	-	-
ENSBGRG00000000088	0	0	0	0	0	0	0	0	0	0	0	0	-	-	-	-	-	-	-	-	-
ENSBGRG00000000089	0	0	0	0	0	0	0	0	0	0	0	0	-	-	-	-	-	-	-	-	-
ENSBGRG00000000090	0	0	0	0	0	0	0	0	0	0	0	0	-	-	-	-	-	-	-	-	-
ENSBGRG00000000091	0	0	0	0	0	0	0	0	0	0	0	0	KAP13.1	keratin associated protein 13-3 [Source:HGNC Symbol;Acc:HGNC:18925]	-	-	-	-	GO:0005882//intermediate filament	-	-
ENSBGRG00000000092	0	0	0	0	0	0	0	0	0	0	0	0	KRTAP15-1	keratin associated protein 15-1 [Source:HGNC Symbol;Acc:HGNC:18927]	-	-	-	-	-	-	-
ENSBGRG00000000093	0	0	0	0	0	0	0	0	0	0	0	0	-	-	Genetic Information Processing;Genetic Information Processing	Translation;Translation	ko03013//RNA transport;ko03015//mRNA surveillance pathway	K13171;K13171	-	-	GO:0006397//mRNA processing
ENSBGRG00000000094	0	0	0	0	0	0	0	0	0	0	0	0	-	-	-	-	-	-	-	-	-
ENSBGRG00000000096	0	0	0	0	0	0	0	0	0	0	0	0	KRTAP19-3	keratin associated protein 19-3 [Source:HGNC Symbol;Acc:HGNC:18938]	-	-	-	-	-	-	-
ENSBGRG00000000097	0	0	0	0	0	0	0	0	0	0	0	0	KRTAP19-5	keratin associated protein 19-5 [Source:HGNC Symbol;Acc:HGNC:18940]	-	-	-	-	-	-	-
ENSBGRG00000000099	0	0	0	0	0	0	0	0	0	0	0	0	-	-	-	-	-	-	-	-	GO:0031424//keratinization
ENSBGRG00000000100	0	0	0	0	0	0	0	0	0	0	0	0	-	-	-	-	-	-	-	-	GO:0031424//keratinization
ENSBGRG00000000101	0	0	0	0	0	0	0	0	0	0	0	0	-	-	-	-	-	-	-	-	GO:0031424//keratinization
ENSBGRG00000000103	0	0	0	0	0	0	0	0	0	0	0	0	-	-	-	-	-	-	-	-	GO:0031424//keratinization
ENSBGRG00000000105	0	0	0	0	0	0	0	0	0	0	0	0	-	-	-	-	-	-	-	-	-
ENSBGRG00000000106	0	0	0	0	0	0	0	0	0	0	0	0	-	-	-	-	-	-	-	-	-
ENSBGRG00000000107	0	0	0	0	0	0	0	0	0	0	0	0	-	-	-	-	-	-	-	-	-
ENSBGRG00000000108	0	0	0	0	0	0	0	0	0	0	0	0	-	-	-	-	-	-	-	-	-
ENSBGRG00000000109	0	0	0	0	0	0	0	0	0	0	0	0	KRTAP8-1	keratin associated protein 8-1 [Source:HGNC Symbol;Acc:HGNC:18935]	-	-	-	-	-	-	-
ENSBGRG00000000110	0	0	0	0	0	0	0	0	0	0	0	0	KRTAP7-1	keratin associated protein 7-1 (gene/pseudogene) [Source:HGNC Symbol;Acc:HGNC:18934]	-	-	-	-	-	-	-
ENSBGRG00000000111	0	0	0	0	0	0	0	0	0	0	0	0	KAP11.1	keratin associated protein 11-1 [Source:HGNC Symbol;Acc:HGNC:18922]	-	-	-	-	GO:0005882//intermediate filament	-	-
ENSBGRG00000000112	11.5	25.11	13.7	14.07	13.61	11.58	1771	3230	2306	2917	2164	1725	TIAM1	TIAM Rac1 associated GEF 1 [Source:HGNC Symbol;Acc:HGNC:11805]	Environmental Information Processing;Environmental Information Processing;Environmental Information Processing;Cellular Processes;Human Diseases;Organismal Systems;Cellular Processes	Signal transduction;Signal transduction;Signal transduction;Cell motility;Cancers;Immune system;Cellular community - eukaryotes	ko04014//Ras signaling pathway;ko04015//Rap1 signaling pathway;ko04024//cAMP signaling pathway;ko04810//Regulation of actin cytoskeleton;ko05205//Proteoglycans in cancer;ko04062//Chemokine signaling pathway;ko04530//Tight junction	K05731;K05731;K05731;K05731;K05731;K05731;K05731	GO:0005829//cytosol;GO:0005886//plasma membrane;GO:0005911//cell-cell junction;GO:0031234//extrinsic component of cytoplasmic side of plasma membrane;GO:0044291//cell-cell contact zone	GO:0005085//guanyl-nucleotide exchange factor activity;GO:0005515//protein binding;GO:0019900//kinase binding;GO:0030676//Rac guanyl-nucleotide exchange factor activity	GO:0007160//cell-matrix adhesion;GO:0007165//signal transduction;GO:0008284//positive regulation of cell proliferation;GO:0010717//regulation of epithelial to mesenchymal transition;GO:0016477//cell migration;GO:0016601//Rac protein signal transduction;GO:0030335//positive regulation of cell migration;GO:0032092//positive regulation of protein binding;GO:0034622//cellular protein-containing compl…
ENSBGRG00000000114	2.26	3.97	1.78	2.21	1.24	1.88	49.42	37.67	42.99	49.68	27.78	40.4	-	-	-	-	-	-	-	-	-
ENSBGRG00000000116	1.04	0.56	1.06	1.08	0.67	1.12	31.81	14.1	36.82	43.22	22.01	35.51	-	-	-	-	-	-	-	-	-
ENSBGRG00000000117	62.43	178.05	92.14	95.55	79.43	79.02	1235	2918	2068	2484	1702	1621	SOD1	Superoxide dismutase [Cu-Zn] [Source:UniProtKB/Swiss-Prot;Acc:Q52RN5]	Human Diseases;Cellular Processes;Organismal Systems;Human Diseases;Human Diseases	Neurodegenerative diseases;Transport and catabolism;Aging;Neurodegenerative diseases;Neurodegenerative diseases	ko05016//Huntington disease;ko04146//Peroxisome;ko04213//Longevity regulating pathway - multiple species;ko05014//Amyotrophic lateral sclerosis (ALS);ko05020//Prion diseases	K04565;K04565;K04565;K04565;K04565	GO:0005615//extracellular space;GO:0005623//cell;GO:0005634//nucleus;GO:0005654//nucleoplasm;GO:0005737//cytoplasm;GO:0005739//mitochondrion;GO:0005777//peroxisome;GO:0005829//cytosol;GO:0005886//plasma membrane;GO:0031410//cytoplasmic vesicle;GO:0032839//dendrite cytoplasm;GO:0032991//protein-containing complex;GO:0043025//neuronal cell body;GO:1904115//axon cytoplasm	GO:0004784//superoxide dismutase activity;GO:0005507//copper ion binding;GO:0008270//zinc ion binding;GO:0016209//antioxidant activity;GO:0016491//oxidoreductase activity;GO:0030346//protein phosphatase 2B binding;GO:0042802//identical protein binding;GO:0046872//metal ion binding;GO:0048365//Rac GTPase binding;GO:0051087//chaperone binding	GO:0000187//activation of MAPK activity;GO:0000302//response to reactive oxygen species;GO:0000303//response to superoxide;GO:0001541//ovarian follicle development;GO:0001819//positive regulation of cytokine production;GO:0001895//retina homeostasis;GO:0002262//myeloid cell homeostasis;GO:0006749//glutathione metabolic process;GO:0006801//superoxide metabolic process;GO:0006879//cellular iron ion…
ENSBGRG00000000118	35.54	41.43	34.7	36.77	34.88	35.33	3249	3139	3605	4422	3450	3287	SCAF4	SR-related CTD associated factor 4 [Source:HGNC Symbol;Acc:HGNC:19304]	-	-	-	-	GO:0005634//nucleus;GO:0005654//nucleoplasm	GO:0003676//nucleic acid binding;GO:0003723//RNA binding;GO:1990269//RNA polymerase II C-terminal domain phosphoserine binding	GO:2000805//negative regulation of termination of RNA polymerase II transcription, poly(A)-coupled
ENSBGRG00000000119	4.2	1.01	5.59	11.94	4.71	6.03	188	64	316	310	222	258	HUNK	hormonally up-regulated Neu-associated kinase [Source:HGNC Symbol;Acc:HGNC:13326]	-	-	-	-	-	GO:0004672//protein kinase activity;GO:0004674//protein serine/threonine kinase activity;GO:0005524//ATP binding	GO:0006468//protein phosphorylation
ENSBGRG00000000120	6.59	10.16	7.6	9.07	7.55	8.59	588	606	731	768	613	639	MIS18A	MIS18 kinetochore protein A [Source:HGNC Symbol;Acc:HGNC:1286]	-	-	-	-	GO:0000775//chromosome, centromeric region;GO:0005654//nucleoplasm;GO:0005829//cytosol	-	GO:0007059//chromosome segregation;GO:0034080//CENP-A containing nucleosome assembly;GO:0044030//regulation of DNA methylation
ENSBGRG00000000121	0.17	0.69	0.25	0.17	0.11	0.61	3	10	5	4	2	11	-	-	Human Diseases;Organismal Systems	Endocrine and metabolic diseases;Endocrine system	ko04934//Cushing syndrome;ko04927//Cortisol synthesis and secretion	K22398;K22398	-	-	GO:0050873//brown fat cell differentiation
ENSBGRG00000000122	4.39	7.87	5.57	5.72	4.65	4.77	768	1143	1109	1321	886	849	URB1	URB1 ribosome biogenesis homolog [Source:HGNC Symbol;Acc:HGNC:17344]	-	-	-	-	GO:0001650//fibrillar center;GO:0005730//nucleolus	-	-
ENSBGRG00000000123	1.88	0.99	2.48	2.22	2.48	1.27	32	27	56	62	47	31	EVA1C	eva-1 homolog C [Source:HGNC Symbol;Acc:HGNC:13239]	-	-	-	-	GO:0005576//extracellular region	GO:0008201//heparin binding;GO:0030246//carbohydrate binding	-
ENSBGRG00000000124	200.97	115.45	182.68	160.51	184.88	191.73	5170	2458	5328	5427	5152	5107	CFAP298	cilia and flagella associated protein 298 [Source:HGNC Symbol;Acc:HGNC:1301]	-	-	-	-	-	-	GO:0003352//regulation of cilium movement;GO:0060271//cilium assembly
ENSBGRG00000000125	21.53	21.53	15.07	17.55	19.55	18.82	2840	2376	2281	3032	2739	2539	SYNJ1	synaptojanin 1 [Source:HGNC Symbol;Acc:HGNC:11503]	Metabolism;Environmental Information Processing;Metabolism	Global and overview maps;Signal transduction;Carbohydrate metabolism	ko01100//Metabolic pathways;ko04070//Phosphatidylinositol signaling system;ko00562//Inositol phosphate metabolism	K20279;K20279;K20279	-	GO:0003676//nucleic acid binding;GO:0034595//phosphatidylinositol phosphate 5-phosphatase activity;GO:0042578//phosphoric ester hydrolase activity	GO:0046856//phosphatidylinositol dephosphorylation;GO:0048488//synaptic vesicle endocytosis
ENSBGRG00000000127	14.82	7.25	5.92	7.29	10.12	8.54	1113	474	519	720	819	679	PAXBP1	PAX3 and PAX7 binding protein 1 [Source:HGNC Symbol;Acc:HGNC:13579]	-	-	-	-	GO:0005634//nucleus	GO:0003677//DNA binding;GO:0003700//DNA-binding transcription factor activity;GO:0008134//transcription factor binding	GO:0006355//regulation of transcription, DNA-templated;GO:0014842//regulation of skeletal muscle satellite cell proliferation;GO:0031062//positive regulation of histone methylation;GO:0045944//positive regulation of transcription by RNA polymerase II;GO:2000288//positive regulation of myoblast proliferation
ENSBGRG00000000128	4.34	1.8	7.65	6.01	5.38	1.69	67	23	134	122	90	27	C21orf62	chromosome 21 open reading frame 62 [Source:HGNC Symbol;Acc:HGNC:1305]	-	-	-	-	-	-	-
ENSBGRG00000000129	1.65	0.26	2.11	1.5	1.32	1.08	31	4	45	37	27	21	OLIG1	oligodendrocyte transcription factor 1 [Source:HGNC Symbol;Acc:HGNC:16983]	-	-	-	-	-	GO:0046983//protein dimerization activity	GO:0006355//regulation of transcription, DNA-templated;GO:0014003//oligodendrocyte development;GO:0048663//neuron fate commitment;GO:0048709//oligodendrocyte differentiation
ENSBGRG00000000130	0	0	0	0	0	0	0	0	0	0	0	0	-	-	Genetic Information Processing	Translation	ko03010//Ribosome	K02953	GO:0005840//ribosome	GO:0003735//structural constituent of ribosome	GO:0006412//translation
ENSBGRG00000000131	1.31	1.55	1.38	0.89	0.76	0.58	94	92	105	84	59	43	-	-	Human Diseases;Human Diseases;Environmental Information Processing;Human Diseases;Environmental Information Processing;Human Diseases;Human Diseases;Environmental Information Processing;Human Diseases;Organismal Systems;Human Diseases;Cellular Processes;Human Diseases;Organismal Systems;Organismal Systems;Organismal Systems	Infectious diseases;Cancers;Signal transduction;Infectious diseases;Signaling molecules and interaction;Infectious diseases;Infectious diseases;Signal transduction;Infectious diseases;Immune system;Infectious diseases;Cell growth and death;Infectious diseases;Immune system;Development;Immune system	ko05168//Herpes simplex infection;ko05200//Pathways in cancer;ko04151//PI3K-Akt signaling pathway;ko05165//Human papillomavirus infection;ko04060//Cytokine-cytokine receptor interaction;ko05169//Epstein-Barr virus infection;ko05162//Measles;ko04630//Jak-STAT signaling pathway;ko05167//Kaposi sarcoma-associated herpesvirus infection;ko04621//NOD-like receptor signaling pathway;ko05164//Influenza A…	K05131;K05131;K05131;K05131;K05131;K05131;K05131;K05131;K05131;K05131;K05131;K05131;K05131;K05131;K05131;K05131	-	GO:0005515//protein binding	-
ENSBGRG00000000132	7.09	12.93	8.42	8.3	8.65	8.56	328	493	459	489	416	396	IL10RB	interleukin 10 receptor subunit beta [Source:HGNC Symbol;Acc:HGNC:5965]	Environmental Information Processing;Human Diseases;Human Diseases;Environmental Information Processing;Human Diseases;Environmental Information Processing	Signaling molecules and interaction;Infectious diseases;Infectious diseases;Signal transduction;Infectious diseases;Signaling molecules and interaction	ko04060//Cytokine-cytokine receptor interaction;ko05163//Human cytomegalovirus infection;ko05152//Tuberculosis;ko04630//Jak-STAT signaling pathway;ko05145//Toxoplasmosis;ko04061//Viral protein interaction with cytokine and cytokine receptor	K05135;K05135;K05135;K05135;K05135;K05135	-	GO:0005515//protein binding	GO:0046427//positive regulation of JAK-STAT cascade
ENSBGRG00000000133	5.89	6.87	4.12	3.73	4.25	4.22	233	225	185	194	182	173	IFNAR1	interferon alpha and beta receptor subunit 1 [Source:HGNC Symbol;Acc:HGNC:5432]	Human Diseases;Human Diseases;Environmental Information Processing;Human Diseases;Environmental Information Processing;Human Diseases;Human Diseases;Environmental Information Processing;Human Diseases;Organismal Systems;Human Diseases;Cellular Processes;Human Diseases;Human Diseases;Organismal Systems;Organismal Systems;Organismal Systems	Infectious diseases;Cancers;Signal transduction;Infectious diseases;Signaling molecules and interaction;Infectious diseases;Infectious diseases;Signal transduction;Infectious diseases;Immune system;Infectious diseases;Cell growth and death;Infectious diseases;Infectious diseases;Immune system;Development;Immune system	ko05168//Herpes simplex infection;ko05200//Pathways in cancer;ko04151//PI3K-Akt signaling pathway;ko05165//Human papillomavirus infection;ko04060//Cytokine-cytokine receptor interaction;ko05169//Epstein-Barr virus infection;ko05162//Measles;ko04630//Jak-STAT signaling pathway;ko05167//Kaposi sarcoma-associated herpesvirus infection;ko04621//NOD-like receptor signaling pathway;ko05164//Influenza A…	K05130;K05130;K05130;K05130;K05130;K05130;K05130;K05130;K05130;K05130;K05130;K05130;K05130;K05130;K05130;K05130;K05130	GO:0005887//integral component of plasma membrane	GO:0004904//interferon receptor activity;GO:0004905//type I interferon receptor activity;GO:0005515//protein binding	GO:0019221//cytokine-mediated signaling pathway;GO:0060337//type I interferon signaling pathway
ENSBGRG00000000134	5.49	9.8	5.25	5.42	3.05	3.56	211	312	229	274	127	142	IFNGR2	interferon gamma receptor 2 [Source:HGNC Symbol;Acc:HGNC:5440]	Human Diseases;Human Diseases;Environmental Information Processing;Human Diseases;Environmental Information Processing;Human Diseases;Human Diseases;Cellular Processes;Organismal Systems;Organismal Systems;Human Diseases;Human Diseases;Organismal Systems;Organismal Systems;Human Diseases;Environmental Information Processing;Human Diseases	Infectious diseases;Cancers;Signaling molecules and interaction;Infectious diseases;Signal transduction;Infectious diseases;Infectious diseases;Cell growth and death;Immune system;Immune system;Cancer: overview;Immune diseases;Immune system;Development;Infectious diseases;Signal transduction;Infectious diseases	ko05168//Herpes simplex infection;ko05200//Pathways in cancer;ko04060//Cytokine-cytokine receptor interaction;ko05152//Tuberculosis;ko04630//Jak-STAT signaling pathway;ko05164//Influenza A;ko05142//Chagas disease (American trypanosomiasis);ko04217//Necroptosis;ko04659//Th17 cell differentiation;ko04658//Th1 and Th2 cell differentiation;ko05235//PD-L1 expression and PD-1 checkpoint pathway in canc…	K05133;K05133;K05133;K05133;K05133;K05133;K05133;K05133;K05133;K05133;K05133;K05133;K05133;K05133;K05133;K05133;K05133	-	GO:0005515//protein binding	-
ENSBGRG00000000136	21.94	37.22	15.91	22.61	19.59	17.03	1010	1459	775	1461	919	834	TMEM50B	transmembrane protein 50B [Source:HGNC Symbol;Acc:HGNC:1280]	-	-	-	-	GO:0005783//endoplasmic reticulum	-	-
ENSBGRG00000000137	41.78	12.36	14.74	15.81	24.1	27.04	1122	275	449	558	701	753	DNAJC28	DnaJ heat shock protein family (Hsp40) member C28 [Source:HGNC Symbol;Acc:HGNC:1297]	-	-	-	-	-	-	-
ENSBGRG00000000138	35.7	59.16	39.06	34.99	36.44	31.71	3406	4628	4226	4317	3723	3079	GART	phosphoribosylglycinamide formyltransferase, phosphoribosylglycinamide synthetase, phosphoribosylaminoimidazole synthetase [Source:HGNC Symbol;Acc:HGNC:4163]	Metabolism;Metabolism;Human Diseases;Metabolism	Global and overview maps;Nucleotide metabolism;Drug resistance;Metabolism of cofactors and vitamins	ko01100//Metabolic pathways;ko00230//Purine metabolism;ko01523//Antifolate resistance;ko00670//One carbon pool by folate	K11787;K11787;K11787;K11787	-	GO:0004637//phosphoribosylamine-glycine ligase activity;GO:0004641//phosphoribosylformylglycinamidine cyclo-ligase activity;GO:0004644//phosphoribosylglycinamide formyltransferase activity;GO:0005524//ATP binding;GO:0016742//hydroxymethyl-, formyl- and related transferase activity;GO:0046872//metal ion binding	GO:0006189//'de novo' IMP biosynthetic process;GO:0009058//biosynthetic process;GO:0009113//purine nucleobase biosynthetic process
ENSBGRG00000000139	68.24	84.72	51.91	49.17	57.36	54.33	12709	13010	10815	11953	11479	10453	SON	SON DNA binding protein [Source:HGNC Symbol;Acc:HGNC:11183]	-	-	-	-	GO:0016607//nuclear speck	GO:0003676//nucleic acid binding;GO:0003723//RNA binding;GO:0005515//protein binding;GO:0050733//RS domain binding	GO:0000226//microtubule cytoskeleton organization;GO:0000281//mitotic cytokinesis;GO:0006397//mRNA processing;GO:0043066//negative regulation of apoptotic process;GO:0043484//regulation of RNA splicing;GO:0048024//regulation of mRNA splicing, via spliceosome;GO:0051726//regulation of cell cycle
ENSBGRG00000000141	23.77	26.36	25.18	21.57	22.31	21.71	1961.22	1800.72	2358.41	2337.75	1991.97	1852.9	DONSON	downstream neighbor of SON [Source:HGNC Symbol;Acc:HGNC:2993]	-	-	-	-	GO:0005634//nucleus;GO:0005657//replication fork;GO:0030894//replisome	-	GO:0000077//DNA damage checkpoint;GO:0006260//DNA replication;GO:0007095//mitotic G2 DNA damage checkpoint;GO:0048478//replication fork protection
ENSBGRG00000000142	55.53	39.67	51.04	41.26	58.82	59.78	2929.78	1890.28	2956.59	2812.25	3419.03	3278.1	CRYZL1	crystallin zeta like 1 [Source:HGNC Symbol;Acc:HGNC:2420]	-	-	-	-	-	GO:0016491//oxidoreductase activity	-
ENSBGRG00000000143	7.94	5.76	5	4.75	5.89	5.9	993	593	734	779	798	783	ITSN1	intersectin 1 [Source:HGNC Symbol;Acc:HGNC:6183]	-	-	-	-	GO:0005886//plasma membrane;GO:0005905//clathrin-coated pit;GO:0030027//lamellipodium;GO:0030139//endocytic vesicle;GO:0044305//calyx of Held;GO:0098833//presynaptic endocytic zone	GO:0005085//guanyl-nucleotide exchange factor activity;GO:0005509//calcium ion binding;GO:0005515//protein binding;GO:0019209//kinase activator activity;GO:0060090//molecular adaptor activity;GO:0070064//proline-rich region binding	GO:0007264//small GTPase mediated signal transduction;GO:0034613//cellular protein localization;GO:0035556//intracellular signal transduction;GO:0043524//negative regulation of neuron apoptotic process;GO:0048488//synaptic vesicle endocytosis;GO:0051897//positive regulation of protein kinase B signaling
ENSBGRG00000000144	87.31	95.95	89.41	81.88	81.78	71.29	1317	1199	1530	1623	1336	1115	-	-	Metabolism;Human Diseases;Human Diseases;Organismal Systems;Metabolism;Human Diseases	Global and overview maps;Neurodegenerative diseases;Neurodegenerative diseases;Environmental adaptation;Energy metabolism;Neurodegenerative diseases	ko01100//Metabolic pathways;ko05010//Alzheimer disease;ko05016//Huntington disease;ko04714//Thermogenesis;ko00190//Oxidative phosphorylation;ko05012//Parkinson disease	K02137;K02137;K02137;K02137;K02137;K02137	GO:0016020//membrane	GO:0046933//proton-transporting ATP synthase activity, rotational mechanism	GO:0015986//ATP synthesis coupled proton transport
ENSBGRG00000000146	41.17	87.79	45.43	50.19	48.02	41	1762	2634	2049	2759	2185	1660	MRPS6	mitochondrial ribosomal protein S6 [Source:HGNC Symbol;Acc:HGNC:14051]	Genetic Information Processing	Translation	ko03010//Ribosome	K02990	GO:0005739//mitochondrion;GO:0005763//mitochondrial small ribosomal subunit;GO:0005840//ribosome	GO:0003735//structural constituent of ribosome;GO:0019843//rRNA binding	GO:0006412//translation
ENSBGRG00000000147	3.43	0.28	2.72	2.26	1.9	1.88	30	2	27	26	18	17	-	-	Organismal Systems	Digestive system	ko04971//Gastric acid secretion	K04896	GO:0016020//membrane	GO:0005249//voltage-gated potassium channel activity	GO:0006811//ion transport;GO:0006813//potassium ion transport
ENSBGRG00000000148	0	0	0	0	0	0	0	0	0	0	0	0	-	-	Organismal Systems	Digestive system	ko04971//Gastric acid secretion	K04896	GO:0016020//membrane	GO:0005249//voltage-gated potassium channel activity	GO:0006811//ion transport;GO:0006813//potassium ion transport
ENSBGRG00000000149	1.24	3.76	1.24	1.61	1.03	4.29	10	25	7	17	9	25	-	-	-	-	-	-	-	-	-
ENSBGRG00000000150	28.88	2.38	41.83	25.71	41.01	42.51	513	35	843	600	789	783	-	-	-	-	-	-	-	-	-
ENSBGRG00000000151	0	0	0	0	0	0	0	0	0	0	0	0	-	-	-	-	-	-	-	-	-
ENSBGRG00000000152	0	0	0	0	0	0	0	0	0	0	0	0	-	-	-	-	-	-	-	-	-
ENSBGRG00000000153	0.22	0	0.19	0	0	0	2	0	2	0	0	0	-	-	Organismal Systems	Circulatory system	ko04261//Adrenergic signaling in cardiomyocytes	K04894	GO:0016020//membrane;GO:0016324//apical plasma membrane	GO:0005249//voltage-gated potassium channel activity;GO:0015459//potassium channel regulator activity	GO:0002070//epithelial cell maturation;GO:0006811//ion transport;GO:0006813//potassium ion transport;GO:0060047//heart contraction;GO:0086091//regulation of heart rate by cardiac conduction
ENSBGRG00000000154	0.89	1.96	0.86	1.86	1.25	1.12	52	95	57	142	79	68	RCAN1	regulator of calcineurin 1 [Source:HGNC Symbol;Acc:HGNC:3040]	Human Diseases;Organismal Systems;Organismal Systems	Infectious diseases;Endocrine system;Endocrine system	ko05167//Kaposi sarcoma-associated herpesvirus infection;ko04921//Oxytocin signaling pathway;ko04919//Thyroid hormone signaling pathway	K17901;K17901;K17901	-	GO:0003676//nucleic acid binding	GO:0019722//calcium-mediated signaling;GO:0033173//calcineurin-NFAT signaling cascade
ENSBGRG00000000156	0.04	0	0	0.05	0.1	0.1	1	0	0	2.03	3	3	-	-	-	-	-	-	-	-	-
ENSBGRG00000000157	0	0	0	0	0	0	0	0	0	0	0	0	-	-	Human Diseases	Infectious diseases	ko05131//Shigellosis	K11586	GO:0005634//nucleus;GO:0005719//nuclear euchromatin	-	GO:0045892//negative regulation of transcription, DNA-templated
ENSBGRG00000000158	0.34	0.48	4.35	3.03	1.74	3.42	8	10	116	93	46	84	-	-	-	-	-	-	-	-	-
ENSBGRG00000000161	0.12	0.19	0	0.03	0.04	0.07	3	4	0	1	1	2	HTR1F	5-hydroxytryptamine receptor 1F [Source:HGNC Symbol;Acc:HGNC:5292]	Environmental Information Processing;Environmental Information Processing;Organismal Systems;Organismal Systems	Signaling molecules and interaction;Signal transduction;Nervous system;Sensory system	ko04080//Neuroactive ligand-receptor interaction;ko04024//cAMP signaling pathway;ko04726//Serotonergic synapse;ko04742//Taste transduction	K04153;K04153;K04153;K04153	GO:0005887//integral component of plasma membrane;GO:0016021//integral component of membrane	GO:0004930//G protein-coupled receptor activity;GO:0004993//G protein-coupled serotonin receptor activity;GO:0051378//serotonin binding	GO:0007186//G protein-coupled receptor signaling pathway;GO:0007193//adenylate cyclase-inhibiting G protein-coupled receptor signaling pathway
ENSBGRG00000000164	31.08	30.74	23.31	22.94	25.02	26.52	2234	1900	1538	1826	1771	1699	CGGBP1	CGG triplet repeat binding protein 1 [Source:HGNC Symbol;Acc:HGNC:1888]	-	-	-	-	GO:0005634//nucleus;GO:0005654//nucleoplasm	GO:0000977//RNA polymerase II regulatory region sequence-specific DNA binding;GO:0001227//DNA-binding transcription repressor activity, RNA polymerase II-specific;GO:0003690//double-stranded DNA binding;GO:0042802//identical protein binding	GO:0000122//negative regulation of transcription by RNA polymerase II;GO:0006357//regulation of transcription by RNA polymerase II
ENSBGRG00000000165	0.57	0.41	0.23	0.31	0.29	0.35	24.3	14.49	10.94	17.22	13.31	15.52	-	-	-	-	-	-	-	-	-
ENSBGRG00000000166	19.73	8.26	9.12	7.68	11.24	12.48	1810	628	949	926	1117	1187	ZNF654	zinc finger protein 654 [Source:HGNC Symbol;Acc:HGNC:25612]	-	-	-	-	-	GO:0003676//nucleic acid binding	-
ENSBGRG00000000167	0	0	0	0	0	0	0	0	0	0	0	0	-	-	-	-	-	-	GO:0045095//keratin filament	-	-
ENSBGRG00000000168	156.92	46.95	93.21	78.68	116.23	125.26	7194	1741	4803	4786	5780	6026	NECTIN3	nectin cell adhesion molecule 3 [Source:HGNC Symbol;Acc:HGNC:17664]	Environmental Information Processing;Cellular Processes	Signaling molecules and interaction;Cellular community - eukaryotes	ko04514//Cell adhesion molecules (CAMs);ko04520//Adherens junction	K06592;K06592	GO:0005886//plasma membrane;GO:0005911//cell-cell junction;GO:0005912//adherens junction;GO:0043296//apical junction complex;GO:0044291//cell-cell contact zone;GO:0098686//hippocampal mossy fiber to CA3 synapse;GO:0099061//integral component of postsynaptic density membrane	GO:0042803//protein homodimerization activity;GO:0050839//cell adhesion molecule binding	GO:0002089//lens morphogenesis in camera-type eye;GO:0007155//cell adhesion;GO:0007156//homophilic cell adhesion via plasma membrane adhesion molecules;GO:0007286//spermatid development;GO:0009566//fertilization;GO:0060042//retina morphogenesis in camera-type eye;GO:0061951//establishment of protein localization to plasma membrane;GO:0098609//cell-cell adhesion;GO:1902414//protein localization to…
ENSBGRG00000000169	4.58	1.63	2.36	1.61	0.95	2.3	223.24	65.68	130.48	103.33	50.15	116.31	-	-	Cellular Processes;Organismal Systems;Genetic Information Processing	Cell growth and death;Aging;Replication and repair	ko04210//Apoptosis;ko04212//Longevity regulating pathway - worm;ko03410//Base excision repair	K10798;K10798;K10798	-	-	-
ENSBGRG00000000170	0.36	0.36	0.8	0.42	0.6	0.32	10.92	8.86	27.19	16.41	19.51	9.94	-	-	-	-	-	-	-	-	-
ENSBGRG00000000172	0.38	0.75	0.18	0.22	0.41	0.51	13	21	7	10	15	18	-	-	Metabolism;Metabolism;Metabolism	Global and overview maps;Xenobiotics biodegradation and metabolism;Nucleotide metabolism	ko01100//Metabolic pathways;ko00983//Drug metabolism - other enzymes;ko00240//Pyrimidine metabolism	K01489;K01489;K01489	-	GO:0003824//catalytic activity;GO:0004126//cytidine deaminase activity;GO:0008270//zinc ion binding;GO:0016787//hydrolase activity	GO:0009972//cytidine deamination
ENSBGRG00000000173	216.4	243.49	262.74	285.8	241.48	237.48	13865	12924	19098	24062	16757	15777	PSMD2	proteasome 26S subunit, non-ATPase 2 [Source:HGNC Symbol;Acc:HGNC:9559]	Human Diseases;Genetic Information Processing	Infectious diseases;Folding, sorting and degradation	ko05169//Epstein-Barr virus infection;ko03050//Proteasome	K03028;K03028	GO:0000502//proteasome complex;GO:0005838//proteasome regulatory particle;GO:0022624//proteasome accessory complex	GO:0030234//enzyme regulator activity	GO:0042176//regulation of protein catabolic process
ENSBGRG00000000174	74.89	97.34	52.33	56.44	62.76	61.75	3815.15	4038.18	2960.32	3749.72	3452.62	3159.71	-	-	-	-	-	-	-	GO:0003676//nucleic acid binding;GO:0003723//RNA binding;GO:0003729//mRNA binding;GO:0003730//mRNA 3'-UTR binding;GO:0008494//translation activator activity	GO:0007281//germ cell development
ENSBGRG00000000176	0	0	0	0	0	0	0	0	0	0	0	0	-	-	-	-	-	-	GO:0045095//keratin filament	-	-
ENSBGRG00000000177	372.87	283.49	429.41	415.11	394.81	418.22	14245	8972	18611	20839	16336	16567	RETREG2	reticulophagy regulator family member 2 [Source:HGNC Symbol;Acc:HGNC:28450]	-	-	-	-	-	-	-
ENSBGRG00000000178	171.34	48.95	121.82	108.03	155.62	142.88	5604	1329	4511	4902	5515	4843	C3orf38	chromosome 3 open reading frame 38 [Source:HGNC Symbol;Acc:HGNC:28384]	-	-	-	-	GO:0005634//nucleus	-	GO:0043065//positive regulation of apoptotic process
ENSBGRG00000000179	2.61	1.23	1.41	0.58	0.48	1.23	64.54	25.24	39.45	18.96	12.96	31.47	-	-	-	-	-	-	-	-	-
ENSBGRG00000000180	5.71	10.36	5.88	5.52	7.09	5.51	491	730	522	595	648	481	DIPK2A	divergent protein kinase domain 2A [Source:HGNC Symbol;Acc:HGNC:28490]	-	-	-	-	GO:0000139//Golgi membrane;GO:0005576//extracellular region;GO:0005615//extracellular space;GO:0030126//COPI vesicle coat;GO:0030137//COPI-coated vesicle	-	GO:0014066//regulation of phosphatidylinositol 3-kinase signaling;GO:0034392//negative regulation of smooth muscle cell apoptotic process;GO:0060038//cardiac muscle cell proliferation
ENSBGRG00000000181	43.13	29.59	52.83	44.48	52.04	45.75	1845	2408	2261	2919	2268	2000	UBE2G2	ubiquitin conjugating enzyme E2 G2 [Source:HGNC Symbol;Acc:HGNC:12483]	Genetic Information Processing;Human Diseases;Genetic Information Processing	Folding, sorting and degradation;Neurodegenerative diseases;Folding, sorting and degradation	ko04141//Protein processing in endoplasmic reticulum;ko05012//Parkinson disease;ko04120//Ubiquitin mediated proteolysis	K04555;K04555;K04555	GO:0005783//endoplasmic reticulum;GO:0005829//cytosol	GO:0004842//ubiquitin-protein transferase activity;GO:0042802//identical protein binding;GO:0061631//ubiquitin conjugating enzyme activity	GO:0030433//ubiquitin-dependent ERAD pathway;GO:0035458//cellular response to interferon-beta;GO:0044257//cellular protein catabolic process;GO:0070936//protein K48-linked ubiquitination;GO:1904153//negative regulation of retrograde protein transport, ER to cytosol
ENSBGRG00000000182	18.6	0.31	13.24	15.86	16.6	17.09	358	5	289	401	346	341	-	-	-	-	-	-	-	-	-
ENSBGRG00000000183	0.55	0.93	0.56	0.73	0.75	0.71	47	65	54	83	69	62	ATP13A4	ATPase 13A4 [Source:HGNC Symbol;Acc:HGNC:25422]	-	-	-	-	GO:0016021//integral component of membrane	GO:0000166//nucleotide binding;GO:0016887//ATPase activity	GO:0006812//cation transport
ENSBGRG00000000185	93.64	79.54	117.34	107.57	110.93	140.33	7587	5677	10389	11731	9305	10977	PINK1	PTEN induced kinase 1 [Source:HGNC Symbol;Acc:HGNC:14581]	-	-	-	-	GO:0000785//chromatin;GO:0005634//nucleus;GO:0005737//cytoplasm;GO:0005739//mitochondrion;GO:0005741//mitochondrial outer membrane;GO:0005743//mitochondrial inner membrane;GO:0005758//mitochondrial intermembrane space;GO:0005783//endoplasmic reticulum;GO:0005829//cytosol;GO:0005856//cytoskeleton;GO:0016020//membrane;GO:0030424//axon;GO:0031307//integral component of mitochondrial outer membrane;G…	GO:0000287//magnesium ion binding;GO:0002020//protease binding;GO:0004672//protein kinase activity;GO:0004674//protein serine/threonine kinase activity;GO:0005524//ATP binding;GO:0010857//calcium-dependent protein kinase activity;GO:0016301//kinase activity;GO:0031625//ubiquitin protein ligase binding;GO:0043422//protein kinase B binding;GO:0044877//protein-containing complex binding;GO:0055131//…	GO:0000422//autophagy of mitochondrion;GO:0001934//positive regulation of protein phosphorylation;GO:0002082//regulation of oxidative phosphorylation;GO:0006468//protein phosphorylation;GO:0006979//response to oxidative stress;GO:0007005//mitochondrion organization;GO:0010310//regulation of hydrogen peroxide metabolic process;GO:0010629//negative regulation of gene expression;GO:0010821//regulati…
ENSBGRG00000000186	49.1	93.63	55.69	65.68	58.08	56.93	2027	3202	2595	3563	2597	2437	-	-	Genetic Information Processing;Human Diseases	Translation;Cardiovascular diseases	ko03013//RNA transport;ko05418//Fluid shear stress and atherosclerosis	K12160;K12160	-	GO:0005515//protein binding	-
ENSBGRG00000000190	0	0.89	0.19	0.08	0	0	0	7	2	1	0	0	NHLH1	nescient helix-loop-helix 1 [Source:HGNC Symbol;Acc:HGNC:7817]	-	-	-	-	-	GO:0000977//RNA polymerase II regulatory region sequence-specific DNA binding;GO:0001228//DNA-binding transcription activator activity, RNA polymerase II-specific;GO:0046983//protein dimerization activity	GO:0045944//positive regulation of transcription by RNA polymerase II
ENSBGRG00000000191	18.69	19.2	21.36	20.07	20.38	22.91	754	969	1013	1228	853	1010	CNPPD1	cyclin Pas1/PHO80 domain containing 1 [Source:HGNC Symbol;Acc:HGNC:25220]	-	-	-	-	-	GO:0019901//protein kinase binding	GO:0000079//regulation of cyclin-dependent protein serine/threonine kinase activity
ENSBGRG00000000192	0.16	0.04	0.03	0	0	0	4.76	1	1	0	0	0	-	-	Human Diseases	Infectious diseases	ko05168//Herpes simplex infection	K09228	-	-	-
ENSBGRG00000000193	61.65	114.44	70.51	87.38	74.2	74.76	3243	5218	4347	6189	4168	4010	PTTG1IP	PTTG1 interacting protein [Source:HGNC Symbol;Acc:HGNC:13524]	-	-	-	-	GO:0005634//nucleus;GO:0005654//nucleoplasm;GO:0005737//cytoplasm	GO:0002039//p53 binding	GO:0006606//protein import into nucleus;GO:0031398//positive regulation of protein ubiquitination;GO:0043518//negative regulation of DNA damage response, signal transduction by p53 class mediator;GO:1902254//negative regulation of intrinsic apoptotic signaling pathway by p53 class mediator;GO:1903364//positive regulation of cellular protein catabolic process
ENSBGRG00000000195	1.42	1.26	0.9	1.1	0.39	0.77	64	47	46	65	19	36	SLC9A9	solute carrier family 9 member A9 [Source:HGNC Symbol;Acc:HGNC:20653]	-	-	-	-	GO:0016021//integral component of membrane;GO:0055037//recycling endosome	GO:0015299//solute:proton antiporter activity;GO:0015385//sodium:proton antiporter activity	GO:0006812//cation transport;GO:0006814//sodium ion transport;GO:0006885//regulation of pH;GO:0055085//transmembrane transport
ENSBGRG00000000197	2.75	3.71	1.28	1.93	1.91	1.7	360	403	190	332	272	231	EPHA3	EPH receptor A3 [Source:HGNC Symbol;Acc:HGNC:3387]	Organismal Systems	Development	ko04360//Axon guidance	K05104	GO:0005654//nucleoplasm;GO:0005769//early endosome;GO:0005829//cytosol;GO:0005886//plasma membrane;GO:0005887//integral component of plasma membrane;GO:0015629//actin cytoskeleton;GO:0016021//integral component of membrane;GO:0031965//nuclear membrane	GO:0004672//protein kinase activity;GO:0004713//protein tyrosine kinase activity;GO:0005003//ephrin receptor activity;GO:0005004//GPI-linked ephrin receptor activity;GO:0005515//protein binding;GO:0005524//ATP binding	GO:0006468//protein phosphorylation;GO:0007169//transmembrane receptor protein tyrosine kinase signaling pathway;GO:0010976//positive regulation of neuron projection development;GO:0018108//peptidyl-tyrosine phosphorylation;GO:0032956//regulation of actin cytoskeleton organization;GO:0043087//regulation of GTPase activity;GO:0045806//negative regulation of endocytosis;GO:0048013//ephrin receptor …
ENSBGRG00000000198	0.61	0.77	0.28	0.24	0.19	0.37	36	38	19	19	12	23	CD96	CD96 molecule [Source:HGNC Symbol;Acc:HGNC:16892]	-	-	-	-	GO:0005737//cytoplasm	-	GO:0002534//cytokine production involved in inflammatory response;GO:0002728//negative regulation of natural killer cell cytokine production;GO:0007160//cell-matrix adhesion;GO:0032496//response to lipopolysaccharide;GO:0032689//negative regulation of interferon-gamma production
ENSBGRG00000000199	2.11	3.93	1.39	1.61	1.1	1.58	97.34	174.95	79.09	105.11	63.13	81.37	-	-	-	-	-	-	-	-	-
ENSBGRG00000000200	0.09	0.1	0.21	0.03	0.22	0.13	2.35	2.17	6.19	1.05	6.19	3.49	-	-	-	-	-	-	-	-	-
ENSBGRG00000000201	0.85	0.73	0.71	0.37	0.7	0.71	29.69	21.06	28.05	17.14	26.32	25.57	-	-	-	-	-	-	-	-	-
ENSBGRG00000000202	49.91	40.1	33.08	34.37	35.8	40.53	2237.79	1552	1660.94	2116	1817	1899	HNRNPA3	heterogeneous nuclear ribonucleoprotein A3 [Source:HGNC Symbol;Acc:HGNC:24941]	Genetic Information Processing	Transcription	ko03040//Spliceosome	K12741	GO:0005634//nucleus;GO:0005654//nucleoplasm;GO:0071013//catalytic step 2 spliceosome	GO:0003676//nucleic acid binding	-
ENSBGRG00000000203	98.28	211.12	125.92	163.23	133.6	105.82	3651	6490	5306	7958	5362	4071	DDOST	dolichyl-diphosphooligosaccharide--protein glycosyltransferase non-catalytic subunit [Source:HGNC Symbol;Acc:HGNC:2728]	Metabolism;Genetic Information Processing;Metabolism;Metabolism	Global and overview maps;Folding, sorting and degradation;Glycan biosynthesis and metabolism;Glycan biosynthesis and metabolism	ko01100//Metabolic pathways;ko04141//Protein processing in endoplasmic reticulum;ko00510//N-Glycan biosynthesis;ko00513//Various types of N-glycan biosynthesis	K12670;K12670;K12670;K12670	GO:0005783//endoplasmic reticulum;GO:0005789//endoplasmic reticulum membrane;GO:0008250//oligosaccharyltransferase complex;GO:0043231//intracellular membrane-bounded organelle	GO:0008047//enzyme activator activity	GO:0006487//protein N-linked glycosylation;GO:0018279//protein N-linked glycosylation via asparagine;GO:0031647//regulation of protein stability;GO:0034097//response to cytokine;GO:0042110//T cell activation
ENSBGRG00000000205	0.06	0	0	0.09	0	0	2	0	0	4	0	0	MSTN	myostatin [Source:HGNC Symbol;Acc:HGNC:4223]	Environmental Information Processing	Signaling molecules and interaction	ko04060//Cytokine-cytokine receptor interaction	K05497	GO:0005576//extracellular region;GO:0005615//extracellular space;GO:0005623//cell	GO:0005102//signaling receptor binding;GO:0008083//growth factor activity;GO:0008201//heparin binding;GO:0042802//identical protein binding;GO:0042803//protein homodimerization activity	GO:0007179//transforming growth factor beta receptor signaling pathway;GO:0010592//positive regulation of lamellipodium assembly;GO:0010759//positive regulation of macrophage chemotaxis;GO:0014839//myoblast migration involved in skeletal muscle regeneration;GO:0033673//negative regulation of kinase activity;GO:0045662//negative regulation of myoblast differentiation;GO:0045893//positive regulatio…
ENSBGRG00000000206	0.46	0.37	0.44	0.25	0.61	0.51	18.59	12.54	20.4	13.48	26.8	21.61	-	-	-	-	-	-	-	-	-
ENSBGRG00000000207	0	0	0	0	0	0	0	0	0	0	0	0	ZBED2	zinc finger BED-type containing 2 [Source:HGNC Symbol;Acc:HGNC:20710]	-	-	-	-	-	GO:0003677//DNA binding	-
ENSBGRG00000000208	5.38	7.91	3.33	1.66	1.48	1.92	381	489	266	162	120	145	ITGB2	integrin subunit beta 2 [Source:HGNC Symbol;Acc:HGNC:6155]	Human Diseases;Environmental Information Processing;Environmental Information Processing;Cellular Processes;Environmental Information Processing;Human Diseases;Human Diseases;Cellular Processes;Human Diseases;Organismal Systems;Human Diseases;Organismal Systems;Human Diseases;Human Diseases;Organismal Systems;Human Diseases;Human Diseases;Human Diseases	Infectious diseases;Signal transduction;Signaling molecules and interaction;Cell motility;Signal transduction;Infectious diseases;Immune diseases;Transport and catabolism;Infectious diseases;Immune system;Cardiovascular diseases;Immune system;Infectious diseases;Infectious diseases;Immune system;Infectious diseases;Infectious diseases;Infectious diseases	ko05166//HTLV-I infection;ko04015//Rap1 signaling pathway;ko04514//Cell adhesion molecules (CAMs);ko04810//Regulation of actin cytoskeleton;ko04390//Hippo signaling pathway;ko05152//Tuberculosis;ko05323//Rheumatoid arthritis;ko04145//Phagosome;ko05150//Staphylococcus aureus infection;ko04670//Leukocyte transendothelial migration;ko05416//Viral myocarditis;ko04650//Natural killer cell mediated cyt…	K06464;K06464;K06464;K06464;K06464;K06464;K06464;K06464;K06464;K06464;K06464;K06464;K06464;K06464;K06464;K06464;K06464;K06464	GO:0005886//plasma membrane;GO:0008305//integrin complex;GO:0009986//cell surface;GO:0034687//integrin alphaL-beta2 complex;GO:0043235//receptor complex;GO:0044853//plasma membrane raft;GO:0099568//cytoplasmic region	GO:0019901//protein kinase binding;GO:0030369//ICAM-3 receptor activity;GO:0031072//heat shock protein binding;GO:0038023//signaling receptor activity;GO:0050839//cell adhesion molecule binding	GO:0007155//cell adhesion;GO:0007159//leukocyte cell-cell adhesion;GO:0007160//cell-matrix adhesion;GO:0007229//integrin-mediated signaling pathway;GO:0030593//neutrophil chemotaxis;GO:0032930//positive regulation of superoxide anion generation;GO:0034113//heterotypic cell-cell adhesion;GO:0035987//endodermal cell differentiation;GO:0043113//receptor clustering;GO:0043315//positive regulation of …
ENSBGRG00000000209	7.88	17.17	9.09	12.84	9.34	9.38	848	1445	1133	1813	1048	1036	VANGL2	VANGL planar cell polarity protein 2 [Source:HGNC Symbol;Acc:HGNC:15511]	Environmental Information Processing	Signal transduction	ko04310//Wnt signaling pathway	K04510	GO:0001725//stress fiber;GO:0005886//plasma membrane;GO:0005911//cell-cell junction;GO:0016021//integral component of membrane;GO:0016323//basolateral plasma membrane;GO:0016324//apical plasma membrane;GO:0016328//lateral plasma membrane;GO:0030134//COPII-coated ER to Golgi transport vesicle;GO:0060187//cell pole;GO:0071944//cell periphery	-	GO:0001736//establishment of planar polarity;GO:0001843//neural tube closure;GO:0001942//hair follicle development;GO:0001947//heart looping;GO:0003149//membranous septum morphogenesis;GO:0003150//muscular septum morphogenesis;GO:0003402//planar cell polarity pathway involved in axis elongation;GO:0007266//Rho protein signal transduction;GO:0007275//multicellular organism development;GO:0009952//…
ENSBGRG00000000210	23.88	8.37	14.03	11.22	16.38	21.83	1899	531	1260	1089	1419	1788	PLCL1	phospholipase C like 1 (inactive) [Source:HGNC Symbol;Acc:HGNC:9063]	Organismal Systems	Nervous system	ko04727//GABAergic synapse	K15375	GO:0005886//plasma membrane	GO:0004435//phosphatidylinositol phospholipase C activity;GO:0008081//phosphoric diester hydrolase activity;GO:0050811//GABA receptor binding;GO:0070679//inositol 1,4,5 trisphosphate binding	GO:0006629//lipid metabolic process;GO:0007165//signal transduction;GO:0007214//gamma-aminobutyric acid signaling pathway;GO:0032228//regulation of synaptic transmission, GABAergic;GO:0033135//regulation of peptidyl-serine phosphorylation;GO:0035556//intracellular signal transduction;GO:0120163//negative regulation of cold-induced thermogenesis;GO:1900122//positive regulation of receptor binding
ENSBGRG00000000211	3.17	4.41	4.71	4.57	4.74	4.76	142	192	250	292	190	224	-	endothelin converting enzyme 2 [Source:HGNC Symbol;Acc:HGNC:13275]	-	-	-	-	-	GO:0004222//metalloendopeptidase activity;GO:0008237//metallopeptidase activity	GO:0006508//proteolysis
ENSBGRG00000000212	0.33	0.35	0.24	0.22	0.39	0.34	12.29	11.09	10.47	10.67	15.75	13.44	-	-	-	-	-	-	-	-	-
ENSBGRG00000000213	12.58	18.46	8.26	8.4	8.83	8.79	721	883	543	634	554	528	NFE2L2	nuclear factor, erythroid 2 like 2 [Source:HGNC Symbol;Acc:HGNC:7782]	Human Diseases;Genetic Information Processing;Human Diseases;Human Diseases;Organismal Systems	Cancers;Folding, sorting and degradation;Cancers;Cardiovascular diseases;Aging	ko05200//Pathways in cancer;ko04141//Protein processing in endoplasmic reticulum;ko05225//Hepatocellular carcinoma;ko05418//Fluid shear stress and atherosclerosis;ko04212//Longevity regulating pathway - worm	K05638;K05638;K05638;K05638;K05638	GO:0000785//chromatin;GO:0005634//nucleus;GO:0005654//nucleoplasm;GO:0005737//cytoplasm;GO:0005794//Golgi apparatus;GO:0005813//centrosome;GO:0005829//cytosol;GO:0005886//plasma membrane;GO:0032993//protein-DNA complex	GO:0000976//transcription regulatory region sequence-specific DNA binding;GO:0000978//RNA polymerase II proximal promoter sequence-specific DNA binding;GO:0001102//RNA polymerase II activating transcription factor binding;GO:0001228//DNA-binding transcription activator activity, RNA polymerase II-specific;GO:0003677//DNA binding;GO:0003700//DNA-binding transcription factor activity;GO:0008134//tr…	GO:0006355//regulation of transcription, DNA-templated;GO:0006954//inflammatory response;GO:0010499//proteasomal ubiquitin-independent protein catabolic process;GO:0010628//positive regulation of gene expression;GO:0016567//protein ubiquitination;GO:0030194//positive regulation of blood coagulation;GO:0030968//endoplasmic reticulum unfolded protein response;GO:0034599//cellular response to oxidat…
ENSBGRG00000000214	0.8	0.2	0.64	0.34	0.14	0.49	30.34	6.39	27.56	16.98	5.54	19.38	-	-	-	-	-	-	-	-	-
ENSBGRG00000000215	62.82	24.01	72.55	61.99	69.12	60.72	5464	1732	7065	6608	5864	5798	PLCL2	phospholipase C like 2 [Source:HGNC Symbol;Acc:HGNC:9064]	-	-	-	-	-	GO:0004435//phosphatidylinositol phospholipase C activity;GO:0008081//phosphoric diester hydrolase activity;GO:0050811//GABA receptor binding;GO:0070679//inositol 1,4,5 trisphosphate binding	GO:0002322//B cell proliferation involved in immune response;GO:0002337//B-1a B cell differentiation;GO:0006629//lipid metabolic process;GO:0007165//signal transduction;GO:0007214//gamma-aminobutyric acid signaling pathway;GO:0032228//regulation of synaptic transmission, GABAergic;GO:0033135//regulation of peptidyl-serine phosphorylation;GO:0035556//intracellular signal transduction;GO:0050859//n…
ENSBGRG00000000217	0	0	0	0	0	0	0	0	0	0	0	0	-	-	-	-	-	-	-	-	-
ENSBGRG00000000218	1.73	2.64	1.45	1.33	0.8	1.3	64	81	61	65	32	50	CHST2	carbohydrate sulfotransferase 2 [Source:HGNC Symbol;Acc:HGNC:1970]	Metabolism	Glycan biosynthesis and metabolism	ko00533//Glycosaminoglycan biosynthesis - keratan sulfate	K04745	GO:0000139//Golgi membrane;GO:0005654//nucleoplasm;GO:0005794//Golgi apparatus;GO:0005802//trans-Golgi network;GO:0005829//cytosol	GO:0001517//N-acetylglucosamine 6-O-sulfotransferase activity;GO:0008146//sulfotransferase activity	GO:0005975//carbohydrate metabolic process;GO:0006044//N-acetylglucosamine metabolic process;GO:0006790//sulfur compound metabolic process
ENSBGRG00000000219	0	0	0	0	0	0	0	0	0	0	0	0	-	-	-	-	-	-	GO:0016592//mediator complex	GO:0016538//cyclin-dependent protein serine/threonine kinase regulator activity	-
ENSBGRG00000000220	0.16	0	0	0	0.04	0.16	4	0	0	0	1	4	CA14	carbonic anhydrase 14 [Source:HGNC Symbol;Acc:HGNC:1372]	Metabolism;Metabolism	Global and overview maps;Energy metabolism	ko01100//Metabolic pathways;ko00910//Nitrogen metabolism	K01672;K01672	-	GO:0004089//carbonate dehydratase activity;GO:0008270//zinc ion binding	-
ENSBGRG00000000221	2.09	2.57	1	1.07	0.93	1.49	94	97	57	76	43	76	F3	coagulation factor III, tissue factor [Source:HGNC Symbol;Acc:HGNC:3541]	Human Diseases;Organismal Systems	Endocrine and metabolic diseases;Immune system	ko04933//AGE-RAGE signaling pathway in diabetic complications;ko04610//Complement and coagulation cascades	K03901;K03901	GO:0005615//extracellular space;GO:0009986//cell surface;GO:0016021//integral component of membrane;GO:0062023//collagen-containing extracellular matrix;GO:1905286//serine-type peptidase complex	GO:0002020//protease binding;GO:0004252//serine-type endopeptidase activity;GO:0005515//protein binding;GO:0005543//phospholipid binding	GO:0001938//positive regulation of endothelial cell proliferation;GO:0002541//activation of plasma proteins involved in acute inflammatory response;GO:0006919//activation of cysteine-type endopeptidase activity involved in apoptotic process;GO:0007596//blood coagulation;GO:0010641//positive regulation of platelet-derived growth factor receptor signaling pathway;GO:0016485//protein processing;GO:0…
ENSBGRG00000000223	11.09	9.36	5.03	5.07	6.13	7.48	1127	818	582	664	669	781	U2SURP	U2 snRNP associated SURP domain containing [Source:HGNC Symbol;Acc:HGNC:30855]	Genetic Information Processing	Transcription	ko03040//Spliceosome	K12842	GO:0005634//nucleus;GO:0005654//nucleoplasm	GO:0003676//nucleic acid binding;GO:0003723//RNA binding	GO:0006396//RNA processing
ENSBGRG00000000225	34.1	19.34	31.54	25.36	32.62	27.21	1528	718	1603	1493	1583	1264	SLC35F5	solute carrier family 35 member F5 [Source:HGNC Symbol;Acc:HGNC:23617]	-	-	-	-	-	-	-
ENSBGRG00000000226	0.71	0.09	0.13	0.04	0.02	0.12	28	3	6	2	1	5	SLAMF6	SLAM family member 6 [Source:HGNC Symbol;Acc:HGNC:21392]	-	-	-	-	GO:0005886//plasma membrane	-	GO:0032729//positive regulation of interferon-gamma production;GO:0032740//positive regulation of interleukin-17 production;GO:0045954//positive regulation of natural killer cell mediated cytotoxicity;GO:0072540//T-helper 17 cell lineage commitment
ENSBGRG00000000227	0.1	0.1	0.05	0.06	0	0.11	2.3	1.97	1.36	1.77	0	2.64	-	-	-	-	-	-	-	-	-
ENSBGRG00000000228	581.27	212.98	665.2	621.75	689.91	577.2	57994	17601	75327	81527	74518	59786	KIF17	kinesin family member 17 [Source:HGNC Symbol;Acc:HGNC:19167]	-	-	-	-	GO:0005871//kinesin complex;GO:0005929//cilium;GO:0005930//axoneme;GO:0015630//microtubule cytoskeleton;GO:0030992//intraciliary transport particle B;GO:0032391//photoreceptor connecting cilium;GO:0036064//ciliary basal body;GO:1990075//periciliary membrane compartment	GO:0003777//microtubule motor activity;GO:0005524//ATP binding;GO:0008017//microtubule binding	GO:0007017//microtubule-based process;GO:0007018//microtubule-based movement;GO:0016192//vesicle-mediated transport;GO:0031503//protein-containing complex localization;GO:0098971//anterograde dendritic transport of neurotransmitter receptor complex
ENSBGRG00000000229	12.99	2.72	15.42	13.45	15.04	14.33	346	60	466	471	434	396	PAQR9	progestin and adipoQ receptor family member 9 [Source:HGNC Symbol;Acc:HGNC:30131]	-	-	-	-	GO:0016021//integral component of membrane	-	-
ENSBGRG00000000230	93.4	7.14	117.76	84.93	106.1	125.65	1185	75	1695	1416	1458	1653	TMCO2	transmembrane and coiled-coil domains 2 [Source:HGNC Symbol;Acc:HGNC:23312]	-	-	-	-	-	-	-
ENSBGRG00000000231	2.94	3.56	2.89	6.11	4.57	4.27	18.24	18.31	20.32	49.8	30.68	27.48	-	-	Organismal Systems	Endocrine system	ko03320//PPAR signaling pathway	K08762	-	GO:0000062//fatty-acyl-CoA binding	-
ENSBGRG00000000232	0	0	0	0	0	0	0	0	0	0	0	0	-	-	-	-	-	-	-	-	-
ENSBGRG00000000234	0	0	0	0	0	0	0	0	0	0	0	0	-	-	Organismal Systems	Sensory system	ko04742//Taste transduction	K08474	GO:0016021//integral component of membrane	GO:0004930//G protein-coupled receptor activity	GO:0007186//G protein-coupled receptor signaling pathway;GO:0050909//sensory perception of taste
ENSBGRG00000000235	0	0	0.03	0	0	0.03	0	0	1.01	0	0	1	-	-	-	-	-	-	-	GO:0003700//DNA-binding transcription factor activity;GO:0043565//sequence-specific DNA binding	GO:0006355//regulation of transcription, DNA-templated
ENSBGRG00000000236	14.39	11.35	7.02	6.03	10.09	8.84	2066	1347	1142	1134	1566	1313	RLF	rearranged L-myc fusion [Source:HGNC Symbol;Acc:HGNC:10025]	-	-	-	-	-	GO:0003676//nucleic acid binding	GO:0015074//DNA integration;GO:0044030//regulation of DNA methylation;GO:0051276//chromosome organization;GO:0097692//histone H3-K4 monomethylation
ENSBGRG00000000237	20.25	21.62	13.12	13.03	16.06	14.92	1239	1090	872	1034	1103	969	AGPS	alkylglycerone phosphate synthase [Source:HGNC Symbol;Acc:HGNC:327]	Metabolism;Cellular Processes;Metabolism	Global and overview maps;Transport and catabolism;Lipid metabolism	ko01100//Metabolic pathways;ko04146//Peroxisome;ko00565//Ether lipid metabolism	K00803;K00803;K00803	GO:0005730//nucleolus;GO:0005777//peroxisome	GO:0003824//catalytic activity;GO:0008609//alkylglycerone-phosphate synthase activity;GO:0016491//oxidoreductase activity;GO:0050660//flavin adenine dinucleotide binding;GO:0071949//FAD binding	GO:0008610//lipid biosynthetic process;GO:0055114//oxidation-reduction process
ENSBGRG00000000238	0	0	0	0	0	0	0	0	0	0	0	0	-	-	-	-	-	-	-	-	-
ENSBGRG00000000240	0	0.21	0	0	0	0	0	1	0	0	0	0	CAMK2N2	calcium/calmodulin dependent protein kinase II inhibitor 2 [Source:HGNC Symbol;Acc:HGNC:24197]	-	-	-	-	GO:0005654//nucleoplasm;GO:0005813//centrosome	GO:0004860//protein kinase inhibitor activity;GO:0008427//calcium-dependent protein kinase inhibitor activity	-
ENSBGRG00000000241	0	0	0.08	0	0	0	0	0	2	0	0	0	GPR39	G protein-coupled receptor 39 [Source:HGNC Symbol;Acc:HGNC:4496]	-	-	-	-	GO:0016021//integral component of membrane	GO:0004930//G protein-coupled receptor activity	GO:0007186//G protein-coupled receptor signaling pathway
ENSBGRG00000000242	30.26	4.05	44.57	19.83	22.38	18.03	751	142.72	1097.61	734.99	670.28	531.44	-	-	-	-	-	-	-	GO:0005515//protein binding	-
ENSBGRG00000000243	0.84	1.06	0.95	1.14	1.13	0.52	39	41	50	70	57	25	SH2D5	SH2 domain containing 5 [Source:HGNC Symbol;Acc:HGNC:28819]	-	-	-	-	GO:0014069//postsynaptic density	GO:0005515//protein binding	-
ENSBGRG00000000244	22.87	11.47	35.87	18.67	28.18	34.94	819.18	380.32	1250.09	952.35	903.23	1131.35	BEND5	BEN domain containing 5 [Source:HGNC Symbol;Acc:HGNC:25668]	-	-	-	-	GO:0005794//Golgi apparatus	GO:0003677//DNA binding;GO:0004181//metallocarboxypeptidase activity;GO:0008270//zinc ion binding	GO:0006508//proteolysis;GO:0045892//negative regulation of transcription, DNA-templated
ENSBGRG00000000245	18.67	26.41	12.27	15.33	17.11	15.03	1290	1731	992	1486	1274	1123	ABCD3	ATP binding cassette subfamily D member 3 [Source:HGNC Symbol;Acc:HGNC:67]	Cellular Processes;Environmental Information Processing	Transport and catabolism;Membrane transport	ko04146//Peroxisome;ko02010//ABC transporters	K05677;K05677	GO:0005777//peroxisome;GO:0005778//peroxisomal membrane;GO:0005782//peroxisomal matrix;GO:0016021//integral component of membrane;GO:0043231//intracellular membrane-bounded organelle	GO:0005324//long-chain fatty acid transporter activity;GO:0005524//ATP binding;GO:0016887//ATPase activity;GO:0042626//ATPase activity, coupled to transmembrane movement of substances;GO:0042803//protein homodimerization activity	GO:0006633//fatty acid biosynthetic process;GO:0006635//fatty acid beta-oxidation;GO:0007031//peroxisome organization;GO:0015910//peroxisomal long-chain fatty acid import;GO:0042760//very long-chain fatty acid catabolic process;GO:0055085//transmembrane transport
ENSBGRG00000000246	5.68	5.32	4.88	5.65	3.15	6.17	42.85	33.23	41.76	56.04	25.7	48.22	MRPS33	mitochondrial ribosomal protein S33 [Source:HGNC Symbol;Acc:HGNC:16634]	-	-	-	-	-	-	-
ENSBGRG00000000248	15.51	16.35	17.12	16.53	15	25.47	385	300	499	527	402	643	EEF1AKMT4	EEF1A lysine methyltransferase 4 [Source:HGNC Symbol;Acc:HGNC:53611]	-	-	-	-	-	GO:0008168//methyltransferase activity;GO:0016279//protein-lysine N-methyltransferase activity	-
ENSBGRG00000000249	7.2	18.85	8.61	10.16	8.63	7.53	514	977	692	929	657	557	APH1A	aph-1 homolog A, gamma-secretase subunit [Source:HGNC Symbol;Acc:HGNC:29509]	Human Diseases;Environmental Information Processing	Neurodegenerative diseases;Signal transduction	ko05010//Alzheimer disease;ko04330//Notch signaling pathway	K06172;K06172	GO:0005783//endoplasmic reticulum;GO:0005794//Golgi apparatus;GO:0005887//integral component of plasma membrane;GO:0016021//integral component of membrane;GO:0070765//gamma-secretase complex	GO:0004175//endopeptidase activity	GO:0001656//metanephros development;GO:0006509//membrane protein ectodomain proteolysis;GO:0007220//Notch receptor processing;GO:0016485//protein processing;GO:0031293//membrane protein intracellular domain proteolysis;GO:0034205//amyloid-beta formation;GO:0042982//amyloid precursor protein metabolic process;GO:0042987//amyloid precursor protein catabolic process;GO:0043085//positive regulation o…
ENSBGRG00000000250	0.06	0.04	0	0.06	0.05	0.03	6	3	0	8	5	3	ATP13A5	ATPase 13A5 [Source:HGNC Symbol;Acc:HGNC:31789]	-	-	-	-	GO:0016021//integral component of membrane	GO:0000166//nucleotide binding;GO:0016887//ATPase activity	GO:0006812//cation transport
ENSBGRG00000000252	2.37	1.56	1.27	0.47	0.49	0.83	298	171	180	80.77	70	104.36	CD84	CD84 molecule [Source:HGNC Symbol;Acc:HGNC:1704]	-	-	-	-	GO:0005886//plasma membrane;GO:0043231//intracellular membrane-bounded organelle	GO:0042802//identical protein binding	GO:0032685//negative regulation of granulocyte macrophage colony-stimulating factor production;GO:0032701//negative regulation of interleukin-18 production;GO:0033004//negative regulation of mast cell activation;GO:0043305//negative regulation of mast cell degranulation;GO:2001256//regulation of store-operated calcium entry
ENSBGRG00000000253	8.14	6.72	7.36	6.54	5.53	5.26	191	205	217	241	160	162	OMA1	OMA1 zinc metallopeptidase [Source:HGNC Symbol;Acc:HGNC:29661]	Human Diseases	Neurodegenerative disease	ko05017//Spinocerebellar ataxia	K23010	GO:0005739//mitochondrion;GO:0031966//mitochondrial membrane	GO:0004222//metalloendopeptidase activity	GO:0002024//diet induced thermogenesis;GO:0006006//glucose metabolic process;GO:0006508//proteolysis;GO:0006515//protein quality control for misfolded or incompletely synthesized proteins;GO:0006629//lipid metabolic process;GO:0007005//mitochondrion organization;GO:0010637//negative regulation of mitochondrial fusion;GO:0034982//mitochondrial protein processing;GO:0042407//cristae formation;GO:00…
ENSBGRG00000000254	6.3	8.53	5.93	4.86	6	5.09	241	269	255	252	242	197	PCOLCE2	procollagen C-endopeptidase enhancer 2 [Source:HGNC Symbol;Acc:HGNC:8739]	-	-	-	-	-	GO:0005515//protein binding;GO:0005518//collagen binding;GO:0008201//heparin binding;GO:0016504//peptidase activator activity	GO:1990830//cellular response to leukemia inhibitory factor
ENSBGRG00000000255	21.06	18.84	20.76	19.2	16.15	21.49	1261	1034	1337	1314	928	1175	PHLDB2	pleckstrin homology like domain family B member 2 [Source:HGNC Symbol;Acc:HGNC:29573]	-	-	-	-	GO:0005829//cytosol;GO:0005886//plasma membrane;GO:0005925//focal adhesion;GO:0031252//cell leading edge;GO:0045111//intermediate filament cytoskeleton;GO:0045180//basal cortex	GO:0008081//phosphoric diester hydrolase activity	GO:0000226//microtubule cytoskeleton organization;GO:0006629//lipid metabolic process;GO:0010470//regulation of gastrulation;GO:0010717//regulation of epithelial to mesenchymal transition;GO:0045184//establishment of protein localization;GO:0051497//negative regulation of stress fiber assembly;GO:0051895//negative regulation of focal adhesion assembly;GO:0070507//regulation of microtubule cytoske…
ENSBGRG00000000256	18.67	16.58	19.08	19.53	19.17	20.3	875.03	644	1014.42	1203	973	986.39	-	-	-	-	-	-	-	GO:0005515//protein binding	-
ENSBGRG00000000257	13.9	20.21	19.33	17.21	20.07	15.35	301	332	485	520	483	360	FAM207A	family with sequence similarity 207 member A [Source:HGNC Symbol;Acc:HGNC:15811]	-	-	-	-	GO:0005730//nucleolus;GO:0030686//90S preribosome;GO:0030688//preribosome, small subunit precursor	-	GO:0000462//maturation of SSU-rRNA from tricistronic rRNA transcript (SSU-rRNA, 5.8S rRNA, LSU-rRNA)
ENSBGRG00000000258	3.52	4.72	4.33	5.4	3.84	3.01	116	129	162	234	137	103	ALG3	ALG3 alpha-1,3- mannosyltransferase [Source:HGNC Symbol;Acc:HGNC:23056]	Metabolism;Metabolism;Metabolism	Global and overview maps;Glycan biosynthesis and metabolism;Glycan biosynthesis and metabolism	ko01100//Metabolic pathways;ko00510//N-Glycan biosynthesis;ko00513//Various types of N-glycan biosynthesis	K03845;K03845;K03845	GO:0005789//endoplasmic reticulum membrane;GO:0030176//integral component of endoplasmic reticulum membrane	GO:0000030//mannosyltransferase activity;GO:0000033//alpha-1,3-mannosyltransferase activity	-
ENSBGRG00000000259	27.89	17.87	27.25	22.19	19.59	18.68	1592	1028	2005	1737	1242	1246	DUSP28	dual specificity phosphatase 28 [Source:HGNC Symbol;Acc:HGNC:33237]	-	-	-	-	-	GO:0008138//protein tyrosine/serine/threonine phosphatase activity;GO:0016791//phosphatase activity	GO:0006470//protein dephosphorylation;GO:0016311//dephosphorylation
ENSBGRG00000000260	0	0.03	0.02	0.04	0	0	0	1	1	2	0	0	LYPD1	LY6/PLAUR domain containing 1 [Source:HGNC Symbol;Acc:HGNC:28431]	-	-	-	-	GO:0016020//membrane	GO:0030550//acetylcholine receptor inhibitor activity;GO:0033130//acetylcholine receptor binding	GO:0001662//behavioral fear response;GO:0007271//synaptic transmission, cholinergic;GO:0035094//response to nicotine;GO:0095500//acetylcholine receptor signaling pathway;GO:1903077//negative regulation of protein localization to plasma membrane
ENSBGRG00000000262	105.67	64.21	91.86	90.77	93.78	106.9	2851	1418	2822	3231	2734	3000	BOLL	boule homolog, RNA binding protein [Source:HGNC Symbol;Acc:HGNC:14273]	-	-	-	-	GO:0005737//cytoplasm	GO:0003676//nucleic acid binding;GO:0003723//RNA binding;GO:0003729//mRNA binding;GO:0008494//translation activator activity	GO:0045948//positive regulation of translational initiation;GO:0051321//meiotic cell cycle
ENSBGRG00000000263	2.35	1.84	1.33	1.16	1.15	1.29	82	55	49	57	45	44	ZNHIT6	zinc finger HIT-type containing 6 [Source:HGNC Symbol;Acc:HGNC:26089]	-	-	-	-	GO:0070761//pre-snoRNP complex	GO:0001094//TFIID-class transcription factor complex binding;GO:0019899//enzyme binding;GO:0042802//identical protein binding;GO:0051117//ATPase binding	GO:0000492//box C/D snoRNP assembly;GO:0048254//snoRNA localization;GO:0051259//protein complex oligomerization
ENSBGRG00000000264	0.12	0.33	0.12	0	0.11	0	3.47	7.92	3.83	0	3.39	0	-	-	-	-	-	-	-	-	-
ENSBGRG00000000265	5.24	9.08	4.99	5.02	4.71	4.82	428	511	367	480	402	348	CCDC126	coiled-coil domain containing 126 [Source:HGNC Symbol;Acc:HGNC:22398]	-	-	-	-	-	-	-
ENSBGRG00000000266	32.57	61.84	34.74	33	36.09	31.83	1916	3053	2370	2569	2341	1916	PROS1	protein S [Source:HGNC Symbol;Acc:HGNC:9456]	Organismal Systems	Immune system	ko04610//Complement and coagulation cascades	K03908	GO:0005576//extracellular region;GO:0005615//extracellular space	GO:0005509//calcium ion binding	GO:0030195//negative regulation of blood coagulation
ENSBGRG00000000267	26.09	36.12	25.07	23.5	24.47	23.54	1262	1439	1368	1482	1276	1171	-	-	Metabolism;Cellular Processes;Metabolism;Metabolism	Global and overview maps;Transport and catabolism;Global and overview maps;Lipid metabolism	ko01100//Metabolic pathways;ko04142//Lysosome;ko01212//Fatty acid metabolism;ko00062//Fatty acid elongation	K01074;K01074;K01074;K01074	-	GO:0008474//palmitoyl-(protein) hydrolase activity;GO:0098599//palmitoyl hydrolase activity	GO:0002084//protein depalmitoylation
ENSBGRG00000000268	0	0.09	0	0.03	0.04	0.03	0	1.85	0	0.95	1.01	0.91	-	-	-	-	-	-	GO:0005576//extracellular region	GO:0005520//insulin-like growth factor binding;GO:0070006//metalloaminopeptidase activity	-
ENSBGRG00000000269	0.71	0.22	0.87	0	0	0	8	2	11	0	0	0	-	-	-	-	-	-	-	-	-
ENSBGRG00000000270	35.46	19.38	26.65	23	28.46	31.89	1516.97	687	1293.58	1293	1319	1414.61	-	-	-	-	-	-	-	GO:0005515//protein binding	-
ENSBGRG00000000271	7.2	8.06	6.11	5.9	5.99	7.74	262	237	249	291	226	292	HIBCH	3-hydroxyisobutyryl-CoA hydrolase [Source:HGNC Symbol;Acc:HGNC:4908]	Metabolism;Metabolism;Metabolism;Metabolism;Metabolism	Global and overview maps;Global and overview maps;Amino acid metabolism;Carbohydrate metabolism;Metabolism of other amino acids	ko01100//Metabolic pathways;ko01200//Carbon metabolism;ko00280//Valine, leucine and isoleucine degradation;ko00640//Propanoate metabolism;ko00410//beta-Alanine metabolism	K05605;K05605;K05605;K05605;K05605	-	GO:0003860//3-hydroxyisobutyryl-CoA hydrolase activity	-
ENSBGRG00000000272	0.43	1.43	1.52	0.9	0.5	1.76	4	11	16	11	5	17	C1orf54	chromosome 1 open reading frame 54 [Source:HGNC Symbol;Acc:HGNC:26258]	-	-	-	-	-	-	-
ENSBGRG00000000274	0.7	0.38	0.21	0.12	0.04	0.11	18	8	6	4	1	3	SLAMF1	signaling lymphocytic activation molecule family member 1 [Source:HGNC Symbol;Acc:HGNC:10903]	Human Diseases	Infectious diseases	ko05162//Measles	K06536	GO:0009897//external side of plasma membrane;GO:0009986//cell surface;GO:0016021//integral component of membrane;GO:0045335//phagocytic vesicle	GO:0038023//signaling receptor activity;GO:0042802//identical protein binding	GO:0001779//natural killer cell differentiation;GO:0001787//natural killer cell proliferation;GO:0002232//leukocyte chemotaxis involved in inflammatory response;GO:0002277//myeloid dendritic cell activation involved in immune response;GO:0002725//negative regulation of T cell cytokine production;GO:0010759//positive regulation of macrophage chemotaxis;GO:0031338//regulation of vesicle fusion;GO:0…
ENSBGRG00000000275	5.27	5.83	6.03	5.34	4.3	5.59	172	165	228	242	161	188	-	-	-	-	-	-	GO:0005634//nucleus;GO:0016020//membrane	GO:0022857//transmembrane transporter activity	GO:0006302//double-strand break repair;GO:0055085//transmembrane transport
ENSBGRG00000000276	73.55	13.16	60.16	51.82	79.8	74.06	2405	469	2361	2380	2834	2658	HERPUD2	HERPUD family member 2 [Source:HGNC Symbol;Acc:HGNC:21915]	-	-	-	-	-	GO:0005515//protein binding	GO:0007283//spermatogenesis
ENSBGRG00000000277	11.52	21.57	12.72	15.19	9.79	10.03	536	866.15	685	911.05	522.99	499.09	-	-	-	-	-	-	-	GO:0008237//metallopeptidase activity;GO:0008270//zinc ion binding;GO:0070006//metalloaminopeptidase activity	GO:0006508//proteolysis
ENSBGRG00000000280	3.49	9.53	3.88	3.88	4.4	3.2	198	467	251	305	283	210	ADARB1	adenosine deaminase RNA specific B1 [Source:HGNC Symbol;Acc:HGNC:226]	-	-	-	-	GO:0005634//nucleus;GO:0005654//nucleoplasm;GO:0005730//nucleolus;GO:0005829//cytosol	GO:0003723//RNA binding;GO:0004000//adenosine deaminase activity	GO:0006382//adenosine to inosine editing;GO:0006396//RNA processing;GO:0007274//neuromuscular synaptic transmission;GO:0008285//negative regulation of cell proliferation;GO:0021610//facial nerve morphogenesis;GO:0021618//hypoglossal nerve morphogenesis;GO:0021965//spinal cord ventral commissure morphogenesis;GO:0030336//negative regulation of cell migration;GO:0035264//multicellular organism grow…
ENSBGRG00000000281	0.11	0	0.23	0.04	0.24	0.15	2	0	5	1	5	3	-	-	-	-	-	-	-	-	-
ENSBGRG00000000282	0.61	0.42	0.21	0.42	0.59	0.36	39	22	15	35	41	24	ADAM22	ADAM metallopeptidase domain 22 [Source:HGNC Symbol;Acc:HGNC:201]	-	-	-	-	GO:0005886//plasma membrane	GO:0004222//metalloendopeptidase activity;GO:0008237//metallopeptidase activity	GO:0006508//proteolysis
ENSBGRG00000000283	24.48	45.8	25.95	25.89	23.56	22.5	1778	2762	2004	2467	1903	1695	HP1BP3	heterochromatin protein 1 binding protein 3 [Source:HGNC Symbol;Acc:HGNC:24973]	-	-	-	-	GO:0000786//nucleosome;GO:0005634//nucleus;GO:0005694//chromosome	GO:0003677//DNA binding;GO:0003682//chromatin binding	GO:0006334//nucleosome assembly;GO:0006355//regulation of transcription, DNA-templated;GO:0070828//heterochromatin organization
ENSBGRG00000000284	9.04	8.19	8.86	5.42	6.13	6.7	487.07	615	559	430	367	442.02	ETV6	ETS variant transcription factor 6 [Source:HGNC Symbol;Acc:HGNC:3495]	Human Diseases;Environmental Information Processing;Organismal Systems	Cancers;Signal transduction;Development	ko05202//Transcriptional misregulation in cancers;ko04013//MAPK signaling pathway - fly;ko04320//Dorso-ventral axis formation	K03211;K03211;K03211	GO:0005634//nucleus;GO:0005730//nucleolus;GO:0005829//cytosol	GO:0000977//RNA polymerase II regulatory region sequence-specific DNA binding;GO:0000978//RNA polymerase II proximal promoter sequence-specific DNA binding;GO:0001227//DNA-binding transcription repressor activity, RNA polymerase II-specific;GO:0001228//DNA-binding transcription activator activity, RNA polymerase II-specific;GO:0003677//DNA binding;GO:0003700//DNA-binding transcription factor acti…	GO:0000122//negative regulation of transcription by RNA polymerase II;GO:0006355//regulation of transcription, DNA-templated;GO:0007296//vitellogenesis;GO:0022008//neurogenesis;GO:0030154//cell differentiation;GO:0045944//positive regulation of transcription by RNA polymerase II;GO:0071425//hematopoietic stem cell proliferation;GO:0097152//mesenchymal cell apoptotic process
ENSBGRG00000000285	21.43	19.05	22.76	21.55	24.18	26.79	724	586	917	986	944	978	CIART	circadian associated repressor of transcription [Source:HGNC Symbol;Acc:HGNC:25200]	-	-	-	-	GO:0005634//nucleus	GO:0000976//transcription regulatory region sequence-specific DNA binding;GO:0000978//RNA polymerase II proximal promoter sequence-specific DNA binding;GO:0070888//E-box binding	GO:0032922//circadian regulation of gene expression;GO:0045475//locomotor rhythm;GO:0045892//negative regulation of transcription, DNA-templated
ENSBGRG00000000286	5	4.6	4.36	3.24	5.11	4.33	278	210	271	235	308	249	TRPC1	transient receptor potential cation channel subfamily C member 1 [Source:HGNC Symbol;Acc:HGNC:12333]	Organismal Systems;Organismal Systems;Organismal Systems;Organismal Systems;Organismal Systems	Development;Nervous system;Nervous system;Digestive system;Endocrine system	ko04360//Axon guidance;ko04726//Serotonergic synapse;ko04724//Glutamatergic synapse;ko04972//Pancreatic secretion;ko04929//GnRH secretion	K04964;K04964;K04964;K04964;K04964	GO:0005886//plasma membrane;GO:0016020//membrane;GO:0016021//integral component of membrane;GO:0043235//receptor complex	GO:0005102//signaling receptor binding;GO:0005216//ion channel activity;GO:0005262//calcium channel activity;GO:0005515//protein binding;GO:0051117//ATPase binding;GO:0070679//inositol 1,4,5 trisphosphate binding	GO:0006811//ion transport;GO:0042438//melanin biosynthetic process;GO:0051281//positive regulation of release of sequestered calcium ion into cytosol;GO:0051480//regulation of cytosolic calcium ion concentration;GO:0051592//response to calcium ion;GO:0055085//transmembrane transport;GO:0070588//calcium ion transmembrane transport
ENSBGRG00000000287	0.22	0.1	0.03	0	0.19	0.07	6.56	2.35	1.13	0	6.12	2	-	-	-	-	-	-	-	-	-
ENSBGRG00000000288	0.2	0.13	0.13	0.06	0.07	0.24	25	12	18	10	10	21	-	-	Metabolism;Human Diseases;Metabolism;Human Diseases	Global and overview maps;Endocrine and metabolic diseases;Nucleotide metabolism;Substance dependence	ko01100//Metabolic pathways;ko04934//Cushing syndrome;ko00230//Purine metabolism;ko05032//Morphine addiction	K13298;K13298;K13298;K13298	-	GO:0004114//3',5'-cyclic-nucleotide phosphodiesterase activity;GO:0005515//protein binding;GO:0008081//phosphoric diester hydrolase activity	GO:0007165//signal transduction
ENSBGRG00000000289	238.57	116.69	232.44	205.21	260.66	268.43	7410.43	3598.92	6970.13	7009.98	7471.83	7543.73	GTSF1	gametocyte specific factor 1 [Source:HGNC Symbol;Acc:HGNC:26565]	-	-	-	-	GO:0005737//cytoplasm	-	GO:0007283//spermatogenesis
ENSBGRG00000000290	21.94	13.98	11.69	10.41	10.46	14.93	1753	913	1040	933	788	1049	IGF1	insulin like growth factor 1 [Source:HGNC Symbol;Acc:HGNC:5464]	Human Diseases;Environmental Information Processing;Environmental Information Processing;Environmental Information Processing;Environmental Information Processing;Human Diseases;Human Diseases;Cellular Processes;Environmental Information Processing;Human Diseases;Cellular Processes;Cellular Processes;Environmental Information Processing;Human Diseases;Environmental Information Processing;Organism…	Cancers;Signal transduction;Signal transduction;Signal transduction;Signal transduction;Cancers;Cancers;Cellular community - eukaryotes;Signal transduction;Cancers;Cellular community - eukaryotes;Cell growth and death;Signal transduction;Cardiovascular diseases;Signal transduction;Endocrine system;Signal transduction;Cardiovascular diseases;Sensory system;Cancers;Drug resistance;Endocrine system;…	ko05200//Pathways in cancer;ko04151//PI3K-Akt signaling pathway;ko04014//Ras signaling pathway;ko04010//MAPK signaling pathway;ko04015//Rap1 signaling pathway;ko05202//Transcriptional misregulation in cancers;ko05205//Proteoglycans in cancer;ko04510//Focal adhesion;ko04150//mTOR signaling pathway;ko05224//Breast cancer;ko04550//Signaling pathways regulating pluripotency of stem cells;ko04114//Ooc…	K05459;K05459;K05459;K05459;K05459;K05459;K05459;K05459;K05459;K05459;K05459;K05459;K05459;K05459;K05459;K05459;K05459;K05459;K05459;K05459;K05459;K05459;K05459;K05459;K05459;K05459;K05459;K05459;K05459;K05459;K05459	GO:0005576//extracellular region;GO:0005615//extracellular space;GO:0035867//alphav-beta3 integrin-IGF-1-IGF1R complex;GO:0042567//insulin-like growth factor ternary complex	GO:0005158//insulin receptor binding;GO:0005159//insulin-like growth factor receptor binding;GO:0005178//integrin binding;GO:0005179//hormone activity;GO:0008083//growth factor activity	GO:0000187//activation of MAPK activity;GO:0001775//cell activation;GO:0008283//cell proliferation;GO:0008284//positive regulation of cell proliferation;GO:0009408//response to heat;GO:0010468//regulation of gene expression;GO:0010560//positive regulation of glycoprotein biosynthetic process;GO:0010613//positive regulation of cardiac muscle hypertrophy;GO:0010628//positive regulation of gene expr…
ENSBGRG00000000291	0.17	0.28	0.08	0.3	0.05	0.11	6	8	3	14	2	4	UPK3A	uroplakin 3A [Source:HGNC Symbol;Acc:HGNC:12580]	Human Diseases	Cancers	ko05219//Bladder cancer	K19520	GO:0016324//apical plasma membrane;GO:0120001//apical plasma membrane urothelial plaque	-	GO:0000902//cell morphogenesis;GO:0001822//kidney development;GO:0006833//water transport;GO:0015840//urea transport;GO:0030855//epithelial cell differentiation;GO:0055075//potassium ion homeostasis;GO:0055078//sodium ion homeostasis;GO:0060157//urinary bladder development
ENSBGRG00000000293	7.51	2.45	2.78	5.23	3.98	5.09	439	124	167	336	246	300	-	-	-	-	-	-	GO:0005739//mitochondrion;GO:0005743//mitochondrial inner membrane;GO:0005815//microtubule organizing center;GO:0005829//cytosol;GO:0033391//chromatoid body	GO:0005509//calcium ion binding;GO:0022857//transmembrane transporter activity	GO:0055085//transmembrane transport
ENSBGRG00000000294	3.41	6.74	3	4.15	3.78	2.87	326	553	313	511	386	293	DAB1	DAB adaptor protein 1 [Source:HGNC Symbol;Acc:HGNC:2661]	Human Diseases	Neurodegenerative disease	ko05017//Spinocerebellar ataxia	K20054	GO:0043231//intracellular membrane-bounded organelle	GO:0005515//protein binding	-
ENSBGRG00000000295	0	0	0	0	0	0	0	0	0	0	0	0	-	-	Organismal Systems;Human Diseases;Human Diseases;Environmental Information Processing;Human Diseases;Environmental Information Processing;Environmental Information Processing;Human Diseases;Environmental Information Processing;Human Diseases;Human Diseases;Human Diseases;Environmental Information Processing;Cellular Processes;Organismal Systems;Organismal Systems;Organismal Systems;Environmental …	Sensory system;Cancers;Neurodegenerative diseases;Signal transduction;Infectious disease: viral;Signal transduction;Signal transduction;Infectious diseases;Signal transduction;Substance dependence;Infectious diseases;Infectious diseases;Signal transduction;Cell growth and death;Circulatory system;Endocrine system;Endocrine system;Signal transduction;Cardiovascular diseases;Endocrine system;Circul…	ko04740//Olfactory transduction;ko05200//Pathways in cancer;ko05010//Alzheimer disease;ko04014//Ras signaling pathway;ko05170//Human immunodeficiency virus 1 infection;ko04015//Rap1 signaling pathway;ko04020//Calcium signaling pathway;ko05163//Human cytomegalovirus infection;ko04024//cAMP signaling pathway;ko05034//Alcoholism;ko05152//Tuberculosis;ko05167//Kaposi sarcoma-associated herpesvirus in…	K02183;K02183;K02183;K02183;K02183;K02183;K02183;K02183;K02183;K02183;K02183;K02183;K02183;K02183;K02183;K02183;K02183;K02183;K02183;K02183;K02183;K02183;K02183;K02183;K02183;K02183;K02183;K02183;K02183;K02183;K02183;K02183;K02183;K02183;K02183;K02183;K02183;K02183;K02183;K02183;K02183	-	GO:0005509//calcium ion binding	GO:0019722//calcium-mediated signaling
ENSBGRG00000000297	31.47	18.12	40.83	34	35.95	38.55	1302	624	1894	1853	1601	1662	DCP1B	decapping mRNA 1B [Source:HGNC Symbol;Acc:HGNC:24451]	Genetic Information Processing	Folding, sorting and degradation	ko03018//RNA degradation	K12611	GO:0005829//cytosol;GO:0043231//intracellular membrane-bounded organelle	GO:0008047//enzyme activator activity	GO:0000290//deadenylation-dependent decapping of nuclear-transcribed mRNA;GO:0043085//positive regulation of catalytic activity
ENSBGRG00000000298	2.49	0.56	0.43	0.29	0.18	0.21	169	34	38	30	10	14	CD4	CD4 molecule [Source:HGNC Symbol;Acc:HGNC:1678]	Environmental Information Processing;Human Diseases;Human Diseases;Environmental Information Processing;Organismal Systems;Organismal Systems;Organismal Systems;Human Diseases;Organismal Systems;Organismal Systems;Human Diseases	Signaling molecules and interaction;Infectious diseases;Infectious disease: viral;Signaling molecules and interaction;Immune system;Immune system;Immune system;Cancer: overview;Immune system;Immune system;Immune diseases	ko04060//Cytokine-cytokine receptor interaction;ko05166//HTLV-I infection;ko05170//Human immunodeficiency virus 1 infection;ko04514//Cell adhesion molecules (CAMs);ko04659//Th17 cell differentiation;ko04660//T cell receptor signaling pathway;ko04658//Th1 and Th2 cell differentiation;ko05235//PD-L1 expression and PD-1 checkpoint pathway in cancer;ko04612//Antigen processing and presentation;ko0464…	K06454;K06454;K06454;K06454;K06454;K06454;K06454;K06454;K06454;K06454;K06454	GO:0005788//endoplasmic reticulum lumen;GO:0005789//endoplasmic reticulum membrane;GO:0005886//plasma membrane;GO:0005887//integral component of plasma membrane;GO:0009897//external side of plasma membrane;GO:0009986//cell surface;GO:0016020//membrane;GO:0016021//integral component of membrane;GO:0045121//membrane raft	GO:0008270//zinc ion binding;GO:0015026//coreceptor activity;GO:0019899//enzyme binding;GO:0019901//protein kinase binding;GO:0042011//interleukin-16 binding;GO:0042012//interleukin-16 receptor activity;GO:0042289//MHC class II protein binding;GO:0042802//identical protein binding;GO:0042803//protein homodimerization activity;GO:1990782//protein tyrosine kinase binding	GO:0001816//cytokine production;GO:0001934//positive regulation of protein phosphorylation;GO:0006948//induction by virus of host cell-cell fusion;GO:0006955//immune response;GO:0007155//cell adhesion;GO:0007166//cell surface receptor signaling pathway;GO:0030217//T cell differentiation;GO:0030225//macrophage differentiation;GO:0032507//maintenance of protein location in cell;GO:0033674//positive…
ENSBGRG00000000299	56.23	37.03	39.04	34.42	41.48	42.88	1937	1192	1491	1557	1514	1548	TRA2A	transformer 2 alpha homolog [Source:HGNC Symbol;Acc:HGNC:16645]	Genetic Information Processing	Transcription	ko03040//Spliceosome	K12897	GO:0005634//nucleus;GO:0005654//nucleoplasm;GO:0005730//nucleolus;GO:0043231//intracellular membrane-bounded organelle	GO:0003676//nucleic acid binding	GO:0000398//mRNA splicing, via spliceosome
ENSBGRG00000000300	7.45	19.95	17.72	12.85	13.93	8.85	454	464	286	518	393	360	ZNF641	zinc finger protein 641 [Source:HGNC Symbol;Acc:HGNC:31834]	Human Diseases	Infectious diseases	ko05168//Herpes simplex infection	K09228	GO:0005654//nucleoplasm;GO:0005829//cytosol	GO:0003676//nucleic acid binding	GO:0006355//regulation of transcription, DNA-templated
ENSBGRG00000000301	128.4	48.64	107.86	90.43	116.1	116.25	6820	2166	6602	6237	6728	6475	BRAF	B-Raf proto-oncogene, serine/threonine kinase [Source:HGNC Symbol;Acc:HGNC:1097]	Human Diseases;Human Diseases;Environmental Information Processing;Environmental Information Processing;Environmental Information Processing;Cellular Processes;Human Diseases;Human Diseases;Cellular Processes;Organismal Systems;Human Diseases;Human Diseases;Environmental Information Processing;Human Diseases;Human Diseases;Human Diseases;Human Diseases;Organismal Systems;Organismal Systems;Enviro…	Cancers;Neurodegenerative diseases;Signal transduction;Signal transduction;Signal transduction;Cell motility;Substance dependence;Cancers;Cellular community - eukaryotes;Immune system;Cancers;Cancers;Signal transduction;Infectious diseases;Endocrine and metabolic diseases;Infectious diseases;Cancers;Endocrine system;Circulatory system;Signal transduction;Immune system;Nervous system;Nervous syste…	ko05200//Pathways in cancer;ko05010//Alzheimer disease;ko04010//MAPK signaling pathway;ko04015//Rap1 signaling pathway;ko04024//cAMP signaling pathway;ko04810//Regulation of actin cytoskeleton;ko05034//Alcoholism;ko05205//Proteoglycans in cancer;ko04510//Focal adhesion;ko04062//Chemokine signaling pathway;ko05226//Gastric cancer;ko05225//Hepatocellular carcinoma;ko04150//mTOR signaling pathway;ko…	K04365;K04365;K04365;K04365;K04365;K04365;K04365;K04365;K04365;K04365;K04365;K04365;K04365;K04365;K04365;K04365;K04365;K04365;K04365;K04365;K04365;K04365;K04365;K04365;K04365;K04365;K04365;K04365;K04365;K04365;K04365;K04365;K04365;K04365;K04365;K04365;K04365;K04365;K04365;K04365;K04365;K04365;K04365;K04365;K04365	GO:0005737//cytoplasm;GO:0005739//mitochondrion;GO:0005829//cytosol;GO:0005886//plasma membrane;GO:0043005//neuron projection;GO:0043231//intracellular membrane-bounded organelle;GO:0044297//cell body	GO:0004672//protein kinase activity;GO:0005524//ATP binding	GO:0002318//myeloid progenitor cell differentiation;GO:0006468//protein phosphorylation;GO:0007165//signal transduction;GO:0008542//visual learning;GO:0010628//positive regulation of gene expression;GO:0010764//negative regulation of fibroblast migration;GO:0030154//cell differentiation;GO:0030878//thyroid gland development;GO:0035019//somatic stem cell population maintenance;GO:0035556//intracel…
ENSBGRG00000000303	0.14	0	0.43	0.13	0.45	0.2	2	0	7	3	7	3	HPGDS	hematopoietic prostaglandin D synthase [Source:HGNC Symbol;Acc:HGNC:17890]	Metabolism;Metabolism;Human Diseases;Metabolism;Metabolism;Metabolism	Global and overview maps;Lipid metabolism;Cancers;Metabolism of other amino acids;Xenobiotics biodegradation and metabolism;Xenobiotics biodegradation and metabolism	ko01100//Metabolic pathways;ko00590//Arachidonic acid metabolism;ko05204//Chemical carcinogenesis;ko00480//Glutathione metabolism;ko00980//Metabolism of xenobiotics by cytochrome P450;ko00982//Drug metabolism - cytochrome P450	K04097;K04097;K04097;K04097;K04097;K04097	GO:0005654//nucleoplasm;GO:0005829//cytosol;GO:0043231//intracellular membrane-bounded organelle	GO:0000287//magnesium ion binding;GO:0004667//prostaglandin-D synthase activity;GO:0005509//calcium ion binding;GO:0005515//protein binding;GO:0042803//protein homodimerization activity	GO:0006693//prostaglandin metabolic process
ENSBGRG00000000304	85	124.22	78.6	68.63	77.21	68.04	1689.66	2060.06	1929.41	2013.69	1720.55	1564.95	-	-	-	-	-	-	-	-	-
ENSBGRG00000000305	0.4	0.52	0.44	0.54	0.61	0.6	58	62	70	88	92	87	NCKAP5	NCK associated protein 5 [Source:HGNC Symbol;Acc:HGNC:29847]	-	-	-	-	-	-	-
ENSBGRG00000000306	19.69	20.24	15.23	14.26	15.64	16.32	1838	1500	1560	1698	1531	1552	C2CD5	C2 calcium dependent domain containing 5 [Source:HGNC Symbol;Acc:HGNC:29062]	-	-	-	-	GO:0005829//cytosol;GO:0005886//plasma membrane;GO:0005938//cell cortex;GO:0030659//cytoplasmic vesicle membrane;GO:0032587//ruffle membrane;GO:0034451//centriolar satellite	GO:0005509//calcium ion binding;GO:0005544//calcium-dependent phospholipid binding	GO:0006906//vesicle fusion;GO:0010828//positive regulation of glucose transmembrane transport;GO:0031340//positive regulation of vesicle fusion;GO:0032869//cellular response to insulin stimulus;GO:0038028//insulin receptor signaling pathway via phosphatidylinositol 3-kinase;GO:0046326//positive regulation of glucose import;GO:0065002//intracellular protein transmembrane transport;GO:0072659//prot…
ENSBGRG00000000307	9.41	12.69	8.83	7.63	9.71	10.71	475	502	505	393	481	551	KLF9	Kruppel like factor 9 [Source:HGNC Symbol;Acc:HGNC:1123]	-	-	-	-	GO:0005634//nucleus;GO:0005654//nucleoplasm;GO:0005829//cytosol;GO:0005886//plasma membrane	GO:0003676//nucleic acid binding	GO:0007623//circadian rhythm;GO:0010839//negative regulation of keratinocyte proliferation;GO:0071387//cellular response to cortisol stimulus;GO:0097067//cellular response to thyroid hormone stimulus
ENSBGRG00000000308	6.58	5.71	3.2	1.15	0.89	1.72	124	91	71	28	19	34	CD48	CD48 molecule [Source:HGNC Symbol;Acc:HGNC:1683]	Organismal Systems	Immune system	ko04650//Natural killer cell mediated cytotoxicity	K06479	-	GO:0003823//antigen binding;GO:0038023//signaling receptor activity	GO:0002819//regulation of adaptive immune response
ENSBGRG00000000309	2.66	4.02	4.58	2.44	3.83	3.58	101	133	199	121	156	141	FIGNL2	fidgetin like 2 [Source:HGNC Symbol;Acc:HGNC:13287]	-	-	-	-	-	GO:0005524//ATP binding	-
ENSBGRG00000000310	36.86	17.26	40.59	32.43	30.52	32.81	3677	1430	4600	4258	3296	3406	VWA5B2	von Willebrand factor A domain containing 5B2 [Source:HGNC Symbol;Acc:HGNC:25144]	-	-	-	-	-	-	-
ENSBGRG00000000313	7.93	9.68	7.25	9.78	8.04	5.91	261	279	281	404	301	198	CCN1	cellular communication network factor 1 [Source:HGNC Symbol;Acc:HGNC:2654]	-	-	-	-	GO:0005576//extracellular region	GO:0005178//integrin binding;GO:0005515//protein binding;GO:0005520//insulin-like growth factor binding;GO:0050840//extracellular matrix binding	GO:0001649//osteoblast differentiation;GO:0001934//positive regulation of protein phosphorylation;GO:0002041//intussusceptive angiogenesis;GO:0003181//atrioventricular valve morphogenesis;GO:0003278//apoptotic process involved in heart morphogenesis;GO:0003281//ventricular septum development;GO:0007155//cell adhesion;GO:0010518//positive regulation of phospholipase activity;GO:0010811//positive r…
ENSBGRG00000000314	6.3	5.67	9.98	13.07	8.02	8.52	381	293	552	788	390	424	NCKAP1L	NCK associated protein 1 like [Source:HGNC Symbol;Acc:HGNC:4862]	Human Diseases;Human Diseases;Cellular Processes	Infectious diseases;Infectious diseases;Cell motility	ko05132//Salmonella infection;ko05130//Pathogenic Escherichia coli infection;ko04810//Regulation of actin cytoskeleton	K05750;K05750;K05750	GO:0005829//cytosol;GO:0031209//SCAR complex	GO:0005096//GTPase activator activity;GO:0030295//protein kinase activator activity;GO:0044877//protein-containing complex binding	GO:0001782//B cell homeostasis;GO:0002262//myeloid cell homeostasis;GO:0006935//chemotaxis;GO:0030011//maintenance of cell polarity;GO:0030593//neutrophil chemotaxis;GO:0030838//positive regulation of actin filament polymerization;GO:0030866//cortical actin cytoskeleton organization;GO:0030890//positive regulation of B cell proliferation;GO:0032700//negative regulation of interleukin-17 productio…
ENSBGRG00000000315	11.21	9.54	8.97	15.95	15.73	12.57	450	333	516	1093	895	683	CAPN10	calpain 10 [Source:HGNC Symbol;Acc:HGNC:1477]	-	-	-	-	GO:0005739//mitochondrion;GO:0005829//cytosol	GO:0004198//calcium-dependent cysteine-type endopeptidase activity	GO:0006508//proteolysis;GO:0031532//actin cytoskeleton reorganization;GO:0032024//positive regulation of insulin secretion;GO:0032388//positive regulation of intracellular transport;GO:0032869//cellular response to insulin stimulus;GO:0046326//positive regulation of glucose import;GO:0097050//type B pancreatic cell apoptotic process;GO:2000676//positive regulation of type B pancreatic cell apopto…
ENSBGRG00000000316	0.08	0.14	0.21	0.09	0.07	0.04	2	3	6	3	2	1	-	-	-	-	-	-	-	GO:0005515//protein binding	GO:0035914//skeletal muscle cell differentiation
ENSBGRG00000000317	0.42	0.34	0.24	0.09	0.4	0.36	14.76	9.91	9.85	4.38	15.5	13.37	-	-	-	-	-	-	-	-	-
ENSBGRG00000000318	19.9	3.57	30.48	20.61	20.94	20.85	659.63	188.6	1136.13	911.64	736.32	748.62	CACNA1C	calcium voltage-gated channel subunit alpha1 C [Source:HGNC Symbol;Acc:HGNC:1390]	Human Diseases;Environmental Information Processing;Environmental Information Processing;Environmental Information Processing;Environmental Information Processing;Human Diseases;Organismal Systems;Organismal Systems;Organismal Systems;Organismal Systems;Organismal Systems;Human Diseases;Human Diseases;Organismal Systems;Organismal Systems;Organismal Systems;Organismal Systems;Organismal Systems;H…	Neurodegenerative diseases;Signal transduction;Signal transduction;Signal transduction;Signal transduction;Endocrine and metabolic diseases;Nervous system;Circulatory system;Endocrine system;Circulatory system;Nervous system;Cardiovascular diseases;Cardiovascular diseases;Endocrine system;Nervous system;Nervous system;Circulatory system;Nervous system;Cardiovascular diseases;Environmental adaptat…	ko05010//Alzheimer disease;ko04010//MAPK signaling pathway;ko04020//Calcium signaling pathway;ko04024//cAMP signaling pathway;ko04022//cGMP - PKG signaling pathway;ko04934//Cushing syndrome;ko04723//Retrograde endocannabinoid signaling;ko04261//Adrenergic signaling in cardiomyocytes;ko04921//Oxytocin signaling pathway;ko04270//Vascular smooth muscle contraction;ko04728//Dopaminergic synapse;ko054…	K04850;K04850;K04850;K04850;K04850;K04850;K04850;K04850;K04850;K04850;K04850;K04850;K04850;K04850;K04850;K04850;K04850;K04850;K04850;K04850;K04850;K04850;K04850;K04850;K04850;K04850;K04850;K04850;K04850;K04850;K04850	GO:0005737//cytoplasm;GO:0005886//plasma membrane;GO:0005891//voltage-gated calcium channel complex;GO:0014069//postsynaptic density;GO:0016020//membrane;GO:0016021//integral component of membrane;GO:1990454//L-type voltage-gated calcium channel complex	GO:0005216//ion channel activity;GO:0005245//voltage-gated calcium channel activity;GO:0005516//calmodulin binding;GO:0008331//high voltage-gated calcium channel activity;GO:0051393//alpha-actinin binding;GO:0086007//voltage-gated calcium channel activity involved in cardiac muscle cell action potential;GO:0086056//voltage-gated calcium channel activity involved in AV node cell action potential	GO:0002520//immune system development;GO:0006811//ion transport;GO:0007204//positive regulation of cytosolic calcium ion concentration;GO:0007507//heart development;GO:0035115//embryonic forelimb morphogenesis;GO:0043010//camera-type eye development;GO:0055085//transmembrane transport;GO:0061337//cardiac conduction;GO:0061577//calcium ion transmembrane transport via high voltage-gated calcium cha…
ENSBGRG00000000319	0.85	0.76	0.63	0.68	0.37	0.48	31.51	23.5	26.73	33.19	14.97	18.64	-	-	-	-	-	-	-	-	-
ENSBGRG00000000320	19.64	17.45	10.6	10.75	11.55	13.11	1002	725.01	608.75	723.59	637.43	691.91	-	-	Human Diseases	Infectious diseases	ko05131//Shigellosis	K16944	-	GO:0005525//GTP binding	-
ENSBGRG00000000321	49.87	31.5	31.71	27.72	31.78	40.99	4763	2483	3416	3463	3276	4065	ARHGAP29	Rho GTPase activating protein 29 [Source:HGNC Symbol;Acc:HGNC:30207]	-	-	-	-	GO:0005737//cytoplasm;GO:0032991//protein-containing complex	GO:0030165//PDZ domain binding	GO:0007165//signal transduction;GO:0035556//intracellular signal transduction
ENSBGRG00000000322	27.92	22.51	36.8	39.89	33.95	33.23	430	338	461	692	503	452	MRPS21	mitochondrial ribosomal protein S21 [Source:HGNC Symbol;Acc:HGNC:14046]	Genetic Information Processing	Translation	ko03010//Ribosome	K02970	GO:0005763//mitochondrial small ribosomal subunit;GO:0005840//ribosome	GO:0003735//structural constituent of ribosome	GO:0006412//translation
ENSBGRG00000000324	47.91	37.42	45.95	49.69	58.41	37.27	1030	662	1109	1393	1360	805	ORMDL2	ORMDL sphingolipid biosynthesis regulator 2 [Source:HGNC Symbol;Acc:HGNC:16037]	-	-	-	-	GO:0005783//endoplasmic reticulum;GO:0005789//endoplasmic reticulum membrane;GO:0016021//integral component of membrane	-	GO:0006672//ceramide metabolic process;GO:0090155//negative regulation of sphingolipid biosynthetic process;GO:1900060//negative regulation of ceramide biosynthetic process
ENSBGRG00000000325	0	0	0	0	0	0	0	0	0	0	0	0	-	-	Organismal Systems	Sensory system	ko04740//Olfactory transduction	K04257	GO:0016021//integral component of membrane	GO:0004930//G protein-coupled receptor activity;GO:0004984//olfactory receptor activity	GO:0007186//G protein-coupled receptor signaling pathway
ENSBGRG00000000326	34.85	64.55	39.21	58.06	41.89	44.51	1736	2691	2230	3811	2265	2291	POFUT2	protein O-fucosyltransferase 2 [Source:HGNC Symbol;Acc:HGNC:14683]	Metabolism	Glycan biosynthesis and metabolism	ko00514//Other types of O-glycan biosynthesis	K03691	GO:0005794//Golgi apparatus	GO:0008417//fucosyltransferase activity;GO:0046922//peptide-O-fucosyltransferase activity	GO:0001707//mesoderm formation;GO:0010468//regulation of gene expression;GO:0010717//regulation of epithelial to mesenchymal transition;GO:0036065//fucosylation;GO:0036066//protein O-linked fucosylation;GO:0051046//regulation of secretion;GO:1903334//positive regulation of protein folding
ENSBGRG00000000328	12.63	8.18	8.64	8.24	17.25	11.49	124	71	95	119	188	127	-	-	Human Diseases;Human Diseases;Human Diseases;Human Diseases;Human Diseases;Human Diseases;Human Diseases;Human Diseases;Human Diseases;Human Diseases;Human Diseases;Human Diseases;Human Diseases;Human Diseases;Human Diseases;Human Diseases;Human Diseases;Human Diseases;Cellular Processes;Human Diseases;Human Diseases;Human Diseases;Human Diseases;Cellular Processes;Human Diseases;Human Diseases;H…	Infectious diseases;Cancers;Neurodegenerative diseases;Neurodegenerative diseases;Infectious disease: viral;Infectious diseases;Infectious diseases;Infectious diseases;Infectious diseases;Infectious diseases;Infectious diseases;Infectious diseases;Endocrine and metabolic diseases;Neurodegenerative diseases;Infectious diseases;Infectious diseases;Infectious diseases;Infectious diseases;Cell growth…	ko05168//Herpes simplex infection;ko05200//Pathways in cancer;ko05010//Alzheimer disease;ko05016//Huntington disease;ko05170//Human immunodeficiency virus 1 infection;ko05169//Epstein-Barr virus infection;ko05131//Shigellosis;ko05132//Salmonella infection;ko05163//Human cytomegalovirus infection;ko05130//Pathogenic Escherichia coli infection;ko05162//Measles;ko05152//Tuberculosis;ko04932//Non-alc…	K08738;K08738;K08738;K08738;K08738;K08738;K08738;K08738;K08738;K08738;K08738;K08738;K08738;K08738;K08738;K08738;K08738;K08738;K08738;K08738;K08738;K08738;K08738;K08738;K08738;K08738;K08738;K08738;K08738	-	GO:0009055//electron transfer activity;GO:0020037//heme binding	GO:0042743//hydrogen peroxide metabolic process;GO:2001244//positive regulation of intrinsic apoptotic signaling pathway
ENSBGRG00000000329	0	0	0	0	0	0	0	0	0	0	0	0	-	-	Human Diseases;Human Diseases;Human Diseases;Human Diseases	Cancers;Infectious diseases;Immune diseases;Substance dependence	ko05202//Transcriptional misregulation in cancers;ko05131//Shigellosis;ko05322//Systemic lupus erythematosus;ko05034//Alcoholism	K11253;K11253;K11253;K11253	GO:0000786//nucleosome;GO:0005634//nucleus	GO:0003677//DNA binding;GO:0046982//protein heterodimerization activity	-
ENSBGRG00000000330	0.63	1.29	0.34	0.46	0.28	0.13	23	39	14	22	11	5	LAG 3	lymphocyte activating 3 [Source:HGNC Symbol;Acc:HGNC:6476]	-	-	-	-	GO:0005576//extracellular region;GO:0009897//external side of plasma membrane;GO:0016020//membrane;GO:0016021//integral component of membrane	GO:0004888//transmembrane signaling receptor activity;GO:0042289//MHC class II protein binding	GO:0002270//plasmacytoid dendritic cell activation;GO:0007166//cell surface receptor signaling pathway;GO:0045085//negative regulation of interleukin-2 biosynthetic process;GO:0045590//negative regulation of regulatory T cell differentiation;GO:0045954//positive regulation of natural killer cell mediated cytotoxicity;GO:0050776//regulation of immune response;GO:0050868//negative regulation of T c…
ENSBGRG00000000331	23.98	15.01	24.54	23.26	23.73	26.7	526	280	619	668	561	613	PLAAT1	phospholipase A and acyltransferase 1 [Source:HGNC Symbol;Acc:HGNC:14922]	-	-	-	-	GO:0005634//nucleus;GO:0005737//cytoplasm	GO:0004623//phospholipase A2 activity;GO:0008374//O-acyltransferase activity;GO:0008970//phospholipase A1 activity;GO:0016410//N-acyltransferase activity	GO:0046470//phosphatidylcholine metabolic process;GO:0070292//N-acylphosphatidylethanolamine metabolic process
ENSBGRG00000000335	39.37	2.73	93.94	29.52	87.23	63.59	1532	84	3985	1490	3549	2543	BCL2L14	BCL2 like 14 [Source:HGNC Symbol;Acc:HGNC:16657]	-	-	-	-	GO:0005829//cytosol;GO:0043229//intracellular organelle	GO:0019901//protein kinase binding	GO:0006915//apoptotic process;GO:0042981//regulation of apoptotic process
ENSBGRG00000000336	5.19	9.85	4.77	7.69	5.17	4.94	329	453	348	586	371	319	ACVRL1	activin A receptor like type 1 [Source:HGNC Symbol;Acc:HGNC:175]	Environmental Information Processing	Signaling molecules and interaction	ko04060//Cytokine-cytokine receptor interaction	K13594	GO:0005886//plasma membrane;GO:0005887//integral component of plasma membrane;GO:0009986//cell surface;GO:0016020//membrane	GO:0004672//protein kinase activity;GO:0004674//protein serine/threonine kinase activity;GO:0004675//transmembrane receptor protein serine/threonine kinase activity;GO:0005024//transforming growth factor beta-activated receptor activity;GO:0005025//transforming growth factor beta receptor activity, type I;GO:0005524//ATP binding;GO:0016361//activin receptor activity, type I;GO:0019901//protein ki…	GO:0001525//angiogenesis;GO:0001701//in utero embryonic development;GO:0001937//negative regulation of endothelial cell proliferation;GO:0001938//positive regulation of endothelial cell proliferation;GO:0001946//lymphangiogenesis;GO:0001974//blood vessel remodeling;GO:0003203//endocardial cushion morphogenesis;GO:0006355//regulation of transcription, DNA-templated;GO:0006468//protein phosphorylat…
ENSBGRG00000000337	0	0	0	0	0	0	0	0	0	0	0	0	-	-	-	-	-	-	-	-	-
ENSBGRG00000000338	0.42	0.09	0.1	0.19	0.46	0.27	12.15	2.24	3.33	7.08	14.17	7.91	-	-	-	-	-	-	-	-	-
ENSBGRG00000000339	102.34	107.27	114.57	112.42	112.42	111.54	6807.97	5936.93	8641.97	9847.98	8177.98	7723.95	-	-	-	-	-	-	-	GO:0003779//actin binding	GO:0000902//cell morphogenesis;GO:0007010//cytoskeleton organization;GO:0030036//actin cytoskeleton organization
ENSBGRG00000000340	0	0	0	0	0	0	0	0	0	0	0	0	-	-	Organismal Systems	Sensory system	ko04740//Olfactory transduction	K04257	GO:0016021//integral component of membrane	GO:0004930//G protein-coupled receptor activity;GO:0004984//olfactory receptor activity	GO:0007186//G protein-coupled receptor signaling pathway
ENSBGRG00000000341	30.63	32.69	27.06	27.04	31.64	29.65	1321	1220	1342	1553	1509	1365	RBM45	RNA binding motif protein 45 [Source:HGNC Symbol;Acc:HGNC:24468]	-	-	-	-	GO:0005634//nucleus;GO:0005654//nucleoplasm;GO:0005737//cytoplasm	GO:0003676//nucleic acid binding;GO:0003723//RNA binding	-
ENSBGRG00000000342	24.11	29.05	27.03	28.92	25.54	25.74	1221.34	1218.94	1553.59	1925.31	1401.45	1352.05	-	-	-	-	-	-	-	-	-
ENSBGRG00000000343	1.74	0.91	0.31	0.15	0.06	0.23	78	34	16	11	3	11	SLAMF7	SLAM family member 7 [Source:HGNC Symbol;Acc:HGNC:21394]	-	-	-	-	-	GO:0042802//identical protein binding	-
ENSBGRG00000000344	4.64	3.44	5.58	3.19	4.42	6.53	196.82	124.5	265.99	165.21	209.05	290.06	-	-	-	-	-	-	-	GO:0022857//transmembrane transporter activity	GO:0055085//transmembrane transport
ENSBGRG00000000345	0	0.13	0	0	0	0	0	4.59	0	0	0	0	-	-	-	-	-	-	-	-	-
ENSBGRG00000000346	0	0	0	0	0	0	0	0	0	0	0	0	-	-	-	-	-	-	-	GO:0005524//ATP binding	-
ENSBGRG00000000347	11.77	40.27	11.43	20.23	12.01	12.91	274	788	295	570	309	326	DDAH1	dimethylarginine dimethylaminohydrolase 1 [Source:HGNC Symbol;Acc:HGNC:2715]	-	-	-	-	-	GO:0016403//dimethylargininase activity	GO:0000052//citrulline metabolic process;GO:0003073//regulation of systemic arterial blood pressure;GO:0006527//arginine catabolic process;GO:0008285//negative regulation of cell proliferation;GO:0043116//negative regulation of vascular permeability;GO:0045429//positive regulation of nitric oxide biosynthetic process;GO:1900038//negative regulation of cellular response to hypoxia
ENSBGRG00000000348	200.28	4.85	190.37	156.82	176.17	223.1	3741	75	4034	3849	3564	4321	C12orf54	chromosome 12 open reading frame 54 [Source:HGNC Symbol;Acc:HGNC:28553]	-	-	-	-	-	-	-
ENSBGRG00000000350	0.14	0.2	0.19	0.12	0.06	0.23	8	10	13	9	4	14	PLS1	plastin 1 [Source:HGNC Symbol;Acc:HGNC:9090]	-	-	-	-	GO:0005737//cytoplasm;GO:0005903//brush border;GO:1990357//terminal web	GO:0005509//calcium ion binding;GO:0005515//protein binding;GO:0051015//actin filament binding	GO:0001951//intestinal D-glucose absorption;GO:0032532//regulation of microvillus length;GO:0040018//positive regulation of multicellular organism growth;GO:0051017//actin filament bundle assembly;GO:1902896//terminal web assembly;GO:1903078//positive regulation of protein localization to plasma membrane
ENSBGRG00000000351	1.88	0.78	2.64	1.28	2.25	1.6	104	36	166	93	135	92	EEPD1	endonuclease/exonuclease/phosphatase family domain containing 1 [Source:HGNC Symbol;Acc:HGNC:22223]	-	-	-	-	GO:0046658//anchored component of plasma membrane	GO:0003677//DNA binding	GO:0006281//DNA repair;GO:0010875//positive regulation of cholesterol efflux
ENSBGRG00000000352	2.87	2.92	1.98	2.07	1.82	1.89	166	140	130	157	114	113	IGF2BP3	insulin like growth factor 2 mRNA binding protein 3 [Source:HGNC Symbol;Acc:HGNC:28868]	-	-	-	-	GO:0005737//cytoplasm;GO:0005829//cytosol	GO:0003676//nucleic acid binding;GO:0003723//RNA binding;GO:0003730//mRNA 3'-UTR binding;GO:0048027//mRNA 5'-UTR binding	-
ENSBGRG00000000354	0.13	0.17	0.45	0.26	0.44	0.86	4.18	4.5	16.01	10.79	14.95	27.94	-	-	-	-	-	-	-	GO:0005509//calcium ion binding	-
ENSBGRG00000000355	0	0	0	0	0	0	0	0	0	0	0	0	PMCH	pro-melanin concentrating hormone [Source:HGNC Symbol;Acc:HGNC:9109]	Environmental Information Processing	Signaling molecules and interaction	ko04080//Neuroactive ligand-receptor interaction	K05229	GO:0005634//nucleus	GO:0030354//melanin-concentrating hormone activity	GO:0007268//chemical synaptic transmission;GO:0007631//feeding behavior
ENSBGRG00000000356	166.28	5.39	143.6	138.04	191.66	179.17	7911.29	318.96	7966.83	8402.01	9969.84	9233	SPATA18	spermatogenesis associated 18 [Source:HGNC Symbol;Acc:HGNC:29579]	-	-	-	-	GO:0005737//cytoplasm;GO:0005739//mitochondrion;GO:0005741//mitochondrial outer membrane;GO:0043231//intracellular membrane-bounded organelle	-	GO:0006974//cellular response to DNA damage stimulus;GO:0035694//mitochondrial protein catabolic process;GO:0035695//mitophagy by induced vacuole formation
ENSBGRG00000000358	14.03	23.53	13.77	12.45	11.45	9.66	462	641	524	529	408	336	-	-	-	-	-	-	-	-	-
ENSBGRG00000000359	0.22	0	0.04	0	0	0.09	5	0	1	0	0	2	-	-	Organismal Systems	Sensory system	ko04740//Olfactory transduction	K04257	GO:0016021//integral component of membrane	GO:0004930//G protein-coupled receptor activity;GO:0004984//olfactory receptor activity	GO:0007186//G protein-coupled receptor signaling pathway
ENSBGRG00000000360	29.48	28.61	23.25	24.96	24.52	24.2	1714	1339	1534	1915	1558	1422	PRPF3	pre-mRNA processing factor 3 [Source:HGNC Symbol;Acc:HGNC:17348]	Genetic Information Processing	Transcription	ko03040//Spliceosome	K12843	GO:0005634//nucleus;GO:0005654//nucleoplasm;GO:0005829//cytosol;GO:0015030//Cajal body;GO:0016607//nuclear speck;GO:0046540//U4/U6 x U5 tri-snRNP complex;GO:0071005//U2-type precatalytic spliceosome	GO:0042802//identical protein binding	GO:0000244//spliceosomal tri-snRNP complex assembly;GO:0000398//mRNA splicing, via spliceosome;GO:0006397//mRNA processing
ENSBGRG00000000361	265.34	34.72	272.72	207.37	281.63	279	11966	1370	13865	12253	13728	13000	SPATA6	spermatogenesis associated 6 [Source:HGNC Symbol;Acc:HGNC:18309]	-	-	-	-	GO:0097224//sperm connecting piece	GO:0032027//myosin light chain binding	GO:0007283//spermatogenesis;GO:0044458//motile cilium assembly
ENSBGRG00000000362	4.41	5.13	4.86	5.07	3.8	4	284	274	329	410	253	246	-	-	-	-	-	-	-	-	GO:0090263//positive regulation of canonical Wnt signaling pathway
ENSBGRG00000000364	0	0	0	0	0	0	0	0	0	0	0	0	-	-	Human Diseases;Human Diseases;Human Diseases	Immune diseases;Cancers;Substance dependence	ko05322//Systemic lupus erythematosus;ko05203//Viral carcinogenesis;ko05034//Alcoholism	K11252;K11252;K11252	GO:0000786//nucleosome	GO:0003677//DNA binding;GO:0046982//protein heterodimerization activity	-
ENSBGRG00000000366	43.48	48.85	51.58	46.49	65.54	57.37	2275	2021	3187	3193	3641	3128	FAM118A	family with sequence similarity 118 member A [Source:HGNC Symbol;Acc:HGNC:1313]	-	-	-	-	-	GO:0042802//identical protein binding	-
ENSBGRG00000000367	7.51	3.46	3.73	3.5	4.53	4.6	214.48	81.94	120.83	131.34	140.04	136.21	-	-	-	-	-	-	-	-	-
ENSBGRG00000000369	0.19	0.12	0.43	0.17	0.1	0.34	30	16	78	36	18	57	ABCA4	ATP binding cassette subfamily A member 4 [Source:HGNC Symbol;Acc:HGNC:34]	Environmental Information Processing	Membrane transport	ko02010//ABC transporters	K05644	GO:0001750//photoreceptor outer segment;GO:0005783//endoplasmic reticulum;GO:0005887//integral component of plasma membrane;GO:0016021//integral component of membrane	GO:0005524//ATP binding;GO:0016887//ATPase activity;GO:0042626//ATPase activity, coupled to transmembrane movement of substances;GO:0090555//phosphatidylethanolamine-translocating ATPase activity	GO:0006649//phospholipid transfer to membrane;GO:0006869//lipid transport;GO:0007601//visual perception;GO:0045332//phospholipid translocation;GO:0045494//photoreceptor cell maintenance;GO:0055085//transmembrane transport
ENSBGRG00000000370	0.05	0.08	0.12	0.18	0.1	0.02	2	3	5	11	5	1	-	-	-	-	-	-	-	-	-
ENSBGRG00000000372	8.38	11.69	9.46	9.57	9.36	10.24	244	282	313	367	295	309	ALG2	ALG2 alpha-1,3/1,6-mannosyltransferase [Source:HGNC Symbol;Acc:HGNC:23159]	Metabolism;Metabolism;Metabolism	Global and overview maps;Glycan biosynthesis and metabolism;Glycan biosynthesis and metabolism	ko01100//Metabolic pathways;ko00510//N-Glycan biosynthesis;ko00513//Various types of N-glycan biosynthesis	K03843;K03843;K03843	GO:0005634//nucleus;GO:0005737//cytoplasm;GO:0005829//cytosol;GO:0015629//actin cytoskeleton;GO:0016020//membrane;GO:0048471//perinuclear region of cytoplasm	GO:0000033//alpha-1,3-mannosyltransferase activity;GO:0004378//GDP-Man:Man1GlcNAc2-PP-Dol alpha-1,3-mannosyltransferase activity;GO:0046982//protein heterodimerization activity;GO:0047485//protein N-terminus binding;GO:0048306//calcium-dependent protein binding	GO:0006486//protein glycosylation;GO:0006488//dolichol-linked oligosaccharide biosynthetic process;GO:0033577//protein glycosylation in endoplasmic reticulum;GO:0051592//response to calcium ion
ENSBGRG00000000373	253.46	364.06	341	318.66	296.21	289.27	2675	3171	4076	4387	3362	3166	RPL34	ribosomal protein L34 [Source:HGNC Symbol;Acc:HGNC:10340]	Genetic Information Processing	Translation	ko03010//Ribosome	K02915	GO:0005840//ribosome	GO:0003735//structural constituent of ribosome	GO:0006412//translation
ENSBGRG00000000374	2.53	1.77	1.55	1.22	1.68	1.62	91.66	53.08	63.89	58.27	66.13	60.9	-	-	-	-	-	-	-	-	-
ENSBGRG00000000375	2.7	5.92	3.12	3.55	3.51	3.09	113	205	148	195	159	134	MARS2	methionyl-tRNA synthetase 2, mitochondrial [Source:HGNC Symbol;Acc:HGNC:25133]	Metabolism;Genetic Information Processing;Metabolism	Global and overview maps;Translation;Metabolism of other amino acids	ko01100//Metabolic pathways;ko00970//Aminoacyl-tRNA biosynthesis;ko00450//Selenocompound metabolism	K01874;K01874;K01874	GO:0005759//mitochondrial matrix	GO:0000166//nucleotide binding;GO:0004812//aminoacyl-tRNA ligase activity;GO:0004825//methionine-tRNA ligase activity;GO:0005524//ATP binding	GO:0006418//tRNA aminoacylation for protein translation;GO:0006431//methionyl-tRNA aminoacylation
ENSBGRG00000000376	12.21	8.65	8.63	10.1	10.3	9.13	751	650	792	1052	933	703	MB21D2	Mab-21 domain containing 2 [Source:HGNC Symbol;Acc:HGNC:30438]	-	-	-	-	-	GO:0044877//protein-containing complex binding	-
ENSBGRG00000000377	3.13	3.55	2.33	1.33	2.16	2.16	241	226	203	134	180	172	FAM102B	family with sequence similarity 102 member B [Source:HGNC Symbol;Acc:HGNC:27637]	-	-	-	-	-	-	-
ENSBGRG00000000379	50.67	32.17	62.13	43.21	54.42	55.83	1409.32	976.42	1576.78	1483.93	1482.18	1374.35	MSANTD3-TMEFF1	MSANTD3-TMEFF1 readthrough [Source:HGNC Symbol;Acc:HGNC:38838]	-	-	-	-	-	GO:0005515//protein binding	-
ENSBGRG00000000380	1.77	3.81	3.2	1.38	0.83	2.35	113.37	163.4	183.87	158.36	57.68	161.38	-	-	Human Diseases;Environmental Information Processing;Environmental Information Processing;Environmental Information Processing;Environmental Information Processing;Human Diseases;Organismal Systems;Organismal Systems;Organismal Systems;Organismal Systems;Organismal Systems;Human Diseases;Human Diseases;Organismal Systems;Organismal Systems;Organismal Systems;Organismal Systems;Organismal Systems;H…	Neurodegenerative diseases;Signal transduction;Signal transduction;Signal transduction;Signal transduction;Endocrine and metabolic diseases;Nervous system;Circulatory system;Endocrine system;Circulatory system;Nervous system;Cardiovascular diseases;Cardiovascular diseases;Endocrine system;Nervous system;Nervous system;Circulatory system;Nervous system;Cardiovascular diseases;Environmental adaptat…	ko05010//Alzheimer disease;ko04010//MAPK signaling pathway;ko04020//Calcium signaling pathway;ko04024//cAMP signaling pathway;ko04022//cGMP - PKG signaling pathway;ko04934//Cushing syndrome;ko04723//Retrograde endocannabinoid signaling;ko04261//Adrenergic signaling in cardiomyocytes;ko04921//Oxytocin signaling pathway;ko04270//Vascular smooth muscle contraction;ko04728//Dopaminergic synapse;ko054…	K04850;K04850;K04850;K04850;K04850;K04850;K04850;K04850;K04850;K04850;K04850;K04850;K04850;K04850;K04850;K04850;K04850;K04850;K04850;K04850;K04850;K04850;K04850;K04850;K04850;K04850;K04850;K04850;K04850;K04850;K04850	GO:0005891//voltage-gated calcium channel complex;GO:0016020//membrane	GO:0005216//ion channel activity;GO:0005245//voltage-gated calcium channel activity	GO:0006811//ion transport;GO:0055085//transmembrane transport;GO:0070588//calcium ion transmembrane transport
ENSBGRG00000000381	1.51	1.13	1.03	0.66	1.2	1.74	66	41	51	38	57	79	PARPBP	PARP1 binding protein [Source:HGNC Symbol;Acc:HGNC:26074]	-	-	-	-	GO:0005654//nucleoplasm	-	GO:2000042//negative regulation of double-strand break repair via homologous recombination
ENSBGRG00000000382	2.57	1.68	1.5	1.13	1.6	2.14	85.97	46.51	57.14	49.78	58.16	74.37	-	-	-	-	-	-	-	-	-
ENSBGRG00000000383	67.77	96.18	68.3	69.11	56.72	62.88	713	873	774	1003	641	747	-	-	Genetic Information Processing;Cellular Processes;Human Diseases;Genetic Information Processing	Folding, sorting and degradation;Transport and catabolism;Infectious diseases;Folding, sorting and degradation	ko04141//Protein processing in endoplasmic reticulum;ko04145//Phagosome;ko05110//Vibrio cholerae infection;ko03060//Protein export	K09481;K09481;K09481;K09481	GO:0005784//Sec61 translocon complex	-	GO:0006886//intracellular protein transport
ENSBGRG00000000384	8.83	21.41	6.83	9.26	10.42	9.72	355	539	287	403	363	333	BCL10	BCL10 immune signaling adaptor [Source:HGNC Symbol;Acc:HGNC:989]	Human Diseases;Human Diseases;Environmental Information Processing;Organismal Systems;Organismal Systems;Organismal Systems	Infectious diseases;Infectious diseases;Signal transduction;Immune system;Immune system;Immune system	ko05131//Shigellosis;ko05152//Tuberculosis;ko04064//NF-kappa B signaling pathway;ko04660//T cell receptor signaling pathway;ko04625//C-type lectin receptor signaling pathway;ko04662//B cell receptor signaling pathway	K07368;K07368;K07368;K07368;K07368;K07368	GO:0001772//immunological synapse;GO:0002096//polkadots;GO:0005634//nucleus;GO:0005737//cytoplasm;GO:0005764//lysosome;GO:0005829//cytosol;GO:0005881//cytoplasmic microtubule;GO:0032449//CBM complex;GO:0032991//protein-containing complex;GO:0045121//membrane raft;GO:0048471//perinuclear region of cytoplasm	GO:0002020//protease binding;GO:0003713//transcription coactivator activity;GO:0008022//protein C-terminus binding;GO:0008134//transcription factor binding;GO:0019209//kinase activator activity;GO:0019899//enzyme binding;GO:0019900//kinase binding;GO:0019901//protein kinase binding;GO:0031625//ubiquitin protein ligase binding;GO:0042802//identical protein binding;GO:0043422//protein kinase B bind…	GO:0001783//B cell apoptotic process;GO:0001843//neural tube closure;GO:0002224//toll-like receptor signaling pathway;GO:0002250//adaptive immune response;GO:0002906//negative regulation of mature B cell apoptotic process;GO:0006915//apoptotic process;GO:0006968//cellular defense response;GO:0007249//I-kappaB kinase/NF-kappaB signaling;GO:0008219//cell death;GO:0009620//response to fungus;GO:0016…
ENSBGRG00000000386	29.67	64.48	35.34	36.43	33.45	32.24	1055	1900	1428	1705	1290	1189	MLF2	myeloid leukemia factor 2 [Source:HGNC Symbol;Acc:HGNC:7126]	-	-	-	-	GO:0005634//nucleus	-	-
ENSBGRG00000000387	2.12	2.51	0.86	0.92	0.48	0.86	107	105	49	61	26	45	MMP19	matrix metallopeptidase 19 [Source:HGNC Symbol;Acc:HGNC:7165]	-	-	-	-	GO:0031012//extracellular matrix	GO:0004222//metalloendopeptidase activity;GO:0008237//metallopeptidase activity;GO:0008270//zinc ion binding	GO:0006508//proteolysis
ENSBGRG00000000389	14.49	9.39	6.51	6.2	7.31	8.73	1509	885	771	850	831	944	-	-	-	-	-	-	GO:0030915//Smc5-Smc6 complex	-	GO:0000724//double-strand break repair via homologous recombination;GO:0006281//DNA repair;GO:0007062//sister chromatid cohesion
ENSBGRG00000000390	0	0	0.15	0	0.03	0.07	0	0	5.08	0	1.11	2.16	-	-	-	-	-	-	-	-	-
ENSBGRG00000000391	8.36	25.09	10.43	12.62	12.48	11.87	195	485	276	387	311	286	ABHD10	abhydrolase domain containing 10 [Source:HGNC Symbol;Acc:HGNC:25656]	-	-	-	-	GO:0005739//mitochondrion;GO:0005829//cytosol	GO:0004553//hydrolase activity, hydrolyzing O-glycosyl compounds	GO:0019391//glucuronoside catabolic process
ENSBGRG00000000392	18.78	12.9	13.14	12.62	14.11	14.53	651	467.61	523.39	557.08	480.35	488.52	SGCB	sarcoglycan beta [Source:HGNC Symbol;Acc:HGNC:10806]	Human Diseases;Human Diseases;Human Diseases;Human Diseases	Cardiovascular diseases;Cardiovascular diseases;Cardiovascular diseases;Cardiovascular diseases	ko05416//Viral myocarditis;ko05414//Dilated cardiomyopathy (DCM);ko05412//Arrhythmogenic right ventricular cardiomyopathy (ARVC);ko05410//Hypertrophic cardiomyopathy (HCM)	K12566;K12566;K12566;K12566	GO:0005886//plasma membrane;GO:0016010//dystrophin-associated glycoprotein complex;GO:0016011//dystroglycan complex;GO:0016012//sarcoglycan complex;GO:0016021//integral component of membrane;GO:0042383//sarcolemma	-	GO:0007517//muscle organ development;GO:0048747//muscle fiber development;GO:0055013//cardiac muscle cell development;GO:0097084//vascular smooth muscle cell development
ENSBGRG00000000393	0.58	0.69	0.28	0.32	0.2	0.15	35	34	19	25	13	9	DENND1C	DENN domain containing 1C [Source:HGNC Symbol;Acc:HGNC:26225]	-	-	-	-	GO:0005654//nucleoplasm;GO:0005813//centrosome;GO:0005829//cytosol	GO:0017112//Rab guanyl-nucleotide exchange factor activity	-
ENSBGRG00000000394	15.1	32.1	15.68	20.83	16.32	15.74	1253	1977	1431	2136	1421	1368	ACVR1B	activin A receptor type 1B [Source:HGNC Symbol;Acc:HGNC:172]	Environmental Information Processing;Cellular Processes;Environmental Information Processing	Signaling molecules and interaction;Cellular community - eukaryotes;Signal transduction	ko04060//Cytokine-cytokine receptor interaction;ko04550//Signaling pathways regulating pluripotency of stem cells;ko04350//TGF-beta signaling pathway	K13567;K13567;K13567	GO:0005829//cytosol;GO:0005887//integral component of plasma membrane;GO:0009986//cell surface;GO:0016020//membrane;GO:0043235//receptor complex;GO:0048179//activin receptor complex	GO:0004672//protein kinase activity;GO:0004674//protein serine/threonine kinase activity;GO:0004675//transmembrane receptor protein serine/threonine kinase activity;GO:0005524//ATP binding;GO:0016361//activin receptor activity, type I;GO:0017002//activin-activated receptor activity;GO:0019838//growth factor binding;GO:0034711//inhibin binding;GO:0046332//SMAD binding;GO:0048185//activin binding	GO:0000082//G1/S transition of mitotic cell cycle;GO:0001701//in utero embryonic development;GO:0001942//hair follicle development;GO:0006355//regulation of transcription, DNA-templated;GO:0006468//protein phosphorylation;GO:0007165//signal transduction;GO:0007178//transmembrane receptor protein serine/threonine kinase signaling pathway;GO:0009966//regulation of signal transduction;GO:0010628//po…
ENSBGRG00000000395	41.16	47.52	34.36	39.2	37.37	35.9	2039	1939	1859	2496	1989	1801	PPP2R2A	protein phosphatase 2 regulatory subunit Balpha [Source:HGNC Symbol;Acc:HGNC:9304]	Environmental Information Processing;Human Diseases;Environmental Information Processing;Cellular Processes;Human Diseases;Human Diseases;Organismal Systems;Organismal Systems;Environmental Information Processing;Genetic Information Processing;Environmental Information Processing;Environmental Information Processing	Signal transduction;Infectious diseases;Signal transduction;Cellular community - eukaryotes;Infectious diseases;Infectious diseases;Circulatory system;Nervous system;Signal transduction;Translation;Signal transduction;Signal transduction	ko04151//PI3K-Akt signaling pathway;ko05165//Human papillomavirus infection;ko04390//Hippo signaling pathway;ko04530//Tight junction;ko05142//Chagas disease (American trypanosomiasis);ko05160//Hepatitis C;ko04261//Adrenergic signaling in cardiomyocytes;ko04728//Dopaminergic synapse;ko04152//AMPK signaling pathway;ko03015//mRNA surveillance pathway;ko04071//Sphingolipid signaling pathway;ko04391//…	K04354;K04354;K04354;K04354;K04354;K04354;K04354;K04354;K04354;K04354;K04354;K04354	GO:0000159//protein phosphatase type 2A complex;GO:0045202//synapse;GO:0098978//glutamatergic synapse	GO:0005515//protein binding;GO:0019888//protein phosphatase regulator activity	GO:0006470//protein dephosphorylation;GO:0043278//response to morphine
ENSBGRG00000000396	0.91	1.03	0.98	0.7	0.69	0.91	65	61	79	65	53	67	SHROOM1	shroom family member 1 [Source:HGNC Symbol;Acc:HGNC:24084]	-	-	-	-	-	GO:0045159//myosin II binding;GO:0051015//actin filament binding	GO:0000902//cell morphogenesis;GO:0051017//actin filament bundle assembly
ENSBGRG00000000397	22.74	20.54	25.97	19.53	24.47	26.04	1596	1239	1912	1628	1729	1809	PDLIM5	PDZ and LIM domain 5 [Source:HGNC Symbol;Acc:HGNC:17468]	-	-	-	-	GO:0015629//actin cytoskeleton	GO:0005515//protein binding	-
ENSBGRG00000000398	53.92	98.22	67.79	83.22	70.05	62.47	2606	3667	3730	4983	3498	3119	ASF1B	anti-silencing function 1B histone chaperone [Source:HGNC Symbol;Acc:HGNC:20996]	-	-	-	-	GO:0000785//chromatin;GO:0000790//nuclear chromatin;GO:0005634//nucleus;GO:0005654//nucleoplasm;GO:0032991//protein-containing complex	GO:0042393//histone binding	GO:0001835//blastocyst hatching;GO:0006333//chromatin assembly or disassembly;GO:0006334//nucleosome assembly;GO:0006335//DNA replication-dependent nucleosome assembly;GO:0006336//DNA replication-independent nucleosome assembly
ENSBGRG00000000399	0.1	0.24	0.2	0.15	0.21	0.27	5	10	11	10	11	14	CRLF1	cytokine receptor like factor 1 [Source:HGNC Symbol;Acc:HGNC:2364]	-	-	-	-	GO:0097058//CRLF-CLCF1 complex	GO:0005125//cytokine activity;GO:0005127//ciliary neurotrophic factor receptor binding;GO:0005515//protein binding;GO:0019955//cytokine binding	GO:0001657//ureteric bud development;GO:0008284//positive regulation of cell proliferation;GO:0042531//positive regulation of tyrosine phosphorylation of STAT protein;GO:0043524//negative regulation of neuron apoptotic process;GO:2000672//negative regulation of motor neuron apoptotic process
ENSBGRG00000000401	1.8	1.55	1.31	1.15	1.52	1.44	49.42	35.2	40.71	41.59	45.16	40.9	-	-	-	-	-	-	-	-	-
ENSBGRG00000000402	57.05	37.67	41	38.03	45.04	46.04	3632	1972	2774	3117	3028	3033	KIAA0895	KIAA0895 [Source:HGNC Symbol;Acc:HGNC:22206]	-	-	-	-	-	-	-
ENSBGRG00000000405	6.55	15.56	6.47	9.95	5.82	6.22	335	661	372	679	328	328	MFSD2A	major facilitator superfamily domain containing 2A [Source:HGNC Symbol;Acc:HGNC:25897]	-	-	-	-	GO:0005886//plasma membrane;GO:0005887//integral component of plasma membrane;GO:0016021//integral component of membrane	GO:0005324//long-chain fatty acid transporter activity;GO:0015245//fatty acid transmembrane transporter activity;GO:0015293//symporter activity;GO:0051978//lysophospholipid transporter activity;GO:1901480//oleate transmembrane transporter activity	GO:0003406//retinal pigment epithelium development;GO:0007420//brain development;GO:0008594//photoreceptor cell morphogenesis;GO:0008643//carbohydrate transport;GO:0009267//cellular response to starvation;GO:0010867//positive regulation of triglyceride biosynthetic process;GO:0014045//establishment of endothelial blood-brain barrier;GO:0015908//fatty acid transport;GO:0021766//hippocampus develop…
ENSBGRG00000000406	15.61	3.8	8.84	6.83	9.95	10.39	716	127	461	409	492	466	RFTN2	raftlin family member 2 [Source:HGNC Symbol;Acc:HGNC:26402]	-	-	-	-	-	-	GO:0033227//dsRNA transport;GO:0043330//response to exogenous dsRNA
ENSBGRG00000000408	11.32	15.54	9.4	8.82	8.98	9.34	1848	1900	1585	1680	1518	1473	LRP6	LDL receptor related protein 6 [Source:HGNC Symbol;Acc:HGNC:6698]	Human Diseases;Human Diseases;Human Diseases;Human Diseases;Environmental Information Processing;Environmental Information Processing;Human Diseases;Organismal Systems	Cancers;Neurodegenerative diseases;Cancers;Cancers;Signal transduction;Signal transduction;Cancers;Endocrine system	ko05200//Pathways in cancer;ko05010//Alzheimer disease;ko05226//Gastric cancer;ko05225//Hepatocellular carcinoma;ko04150//mTOR signaling pathway;ko04310//Wnt signaling pathway;ko05224//Breast cancer;ko04928//Parathyroid hormone synthesis, secretion and action	K03068;K03068;K03068;K03068;K03068;K03068;K03068;K03068	GO:0005769//early endosome;GO:0005794//Golgi apparatus;GO:0005886//plasma membrane;GO:0005901//caveola;GO:0009986//cell surface;GO:0031410//cytoplasmic vesicle;GO:1990851//Wnt-Frizzled-LRP5/6 complex;GO:1990909//Wnt signalosome	GO:0005041//low-density lipoprotein particle receptor activity;GO:0005102//signaling receptor binding;GO:0005109//frizzled binding;GO:0005515//protein binding;GO:0017147//Wnt-protein binding;GO:0019210//kinase inhibitor activity;GO:0019534//toxin transmembrane transporter activity;GO:0042802//identical protein binding;GO:0042803//protein homodimerization activity;GO:0042813//Wnt-activated recepto…	GO:0001933//negative regulation of protein phosphorylation;GO:0006469//negative regulation of protein kinase activity;GO:0014029//neural crest formation;GO:0014033//neural crest cell differentiation;GO:0016055//Wnt signaling pathway;GO:0034392//negative regulation of smooth muscle cell apoptotic process;GO:0045787//positive regulation of cell cycle;GO:0045893//positive regulation of transcription…
ENSBGRG00000000409	0	0	0	0	0	0.12	0	0	0	0	0	1	CRB3	crumbs cell polarity complex component 3 [Source:HGNC Symbol;Acc:HGNC:20237]	Human Diseases;Cellular Processes	Infectious diseases;Cellular community - eukaryotes	ko05165//Human papillomavirus infection;ko04530//Tight junction	K06090;K06090	GO:0030054//cell junction;GO:0045177//apical part of cell	GO:0017124//SH3 domain binding;GO:0019904//protein domain specific binding	GO:0072659//protein localization to plasma membrane
ENSBGRG00000000410	0.13	0.81	0.18	0.35	0.04	0.16	3	16	5	11	1	4	TAGLN3	transgelin 3 [Source:HGNC Symbol;Acc:HGNC:29868]	-	-	-	-	GO:0005634//nucleus	GO:0005515//protein binding	GO:0000122//negative regulation of transcription by RNA polymerase II
ENSBGRG00000000411	15.68	8.05	13.36	9.24	14.54	15.63	296	145	263	235	291	291	C1orf52	chromosome 1 open reading frame 52 [Source:HGNC Symbol;Acc:HGNC:24871]	-	-	-	-	GO:0005654//nucleoplasm	-	-
ENSBGRG00000000412	36.63	78.1	45.06	64	42.53	42.03	932.86	1647.83	1301.91	2141.94	1173.19	1110.03	-	-	Metabolism;Human Diseases;Human Diseases;Metabolism;Human Diseases;Cellular Processes;Cellular Processes;Organismal Systems;Human Diseases;Human Diseases;Organismal Systems	Global and overview maps;Infectious diseases;Infectious diseases;Energy metabolism;Immune diseases;Transport and catabolism;Transport and catabolism;Nervous system;Infectious diseases;Infectious diseases;Excretory system	ko01100//Metabolic pathways;ko05165//Human papillomavirus infection;ko05152//Tuberculosis;ko00190//Oxidative phosphorylation;ko05323//Rheumatoid arthritis;ko04145//Phagosome;ko04142//Lysosome;ko04721//Synaptic vesicle cycle;ko05120//Epithelial cell signaling in Helicobacter pylori infection;ko05110//Vibrio cholerae infection;ko04966//Collecting duct acid secretion	K02155;K02155;K02155;K02155;K02155;K02155;K02155;K02155;K02155;K02155;K02155	GO:0033177//proton-transporting two-sector ATPase complex, proton-transporting domain;GO:0033179//proton-transporting V-type ATPase, V0 domain	GO:0015078//proton transmembrane transporter activity	GO:1902600//proton transmembrane transport
ENSBGRG00000000413	10.8	14.36	8.63	11.26	7.42	10.4	105	121	106	135	83	89	-	oligosaccharyltransferase complex non-catalytic subunit [Source:HGNC Symbol;Acc:HGNC:24448]	-	-	-	-	GO:0008250//oligosaccharyltransferase complex	-	GO:0006486//protein glycosylation
ENSBGRG00000000415	18.37	22.13	11.45	15.44	16.52	17.49	461	460	326	509	449	455	NUP37	nucleoporin 37 [Source:HGNC Symbol;Acc:HGNC:29929]	Genetic Information Processing	Translation	ko03013//RNA transport	K14302	GO:0000776//kinetochore;GO:0005654//nucleoplasm;GO:0031080//nuclear pore outer ring	GO:0005515//protein binding	-
ENSBGRG00000000416	0.51	0.22	0.28	0.43	0.47	0.4	31	11	19	34	31	25	LRRC66	leucine rich repeat containing 66 [Source:HGNC Symbol;Acc:HGNC:34299]	-	-	-	-	-	GO:0005515//protein binding	-
ENSBGRG00000000417	17.95	14.67	15.84	13.9	19.24	16.5	861	583	862	851	1000	811	ETNK1	ethanolamine kinase 1 [Source:HGNC Symbol;Acc:HGNC:24649]	Metabolism;Metabolism	Global and overview maps;Lipid metabolism	ko01100//Metabolic pathways;ko00564//Glycerophospholipid metabolism	K00894;K00894	-	-	-
ENSBGRG00000000418	0.1	0.35	0.39	0.39	0.18	0.26	1	3	7	6	2	4	FGF12	fibroblast growth factor 12 [Source:HGNC Symbol;Acc:HGNC:3668]	-	-	-	-	GO:0005634//nucleus	GO:0008083//growth factor activity	GO:0007268//chemical synaptic transmission;GO:0008344//adult locomotory behavior;GO:0008543//fibroblast growth factor receptor signaling pathway;GO:0010765//positive regulation of sodium ion transport;GO:0050905//neuromuscular process;GO:0098908//regulation of neuronal action potential;GO:1905150//regulation of voltage-gated sodium channel activity
ENSBGRG00000000419	4.96	6.8	3.6	4.04	3.5	3.28	426	482	350	455	326	293	HENMT1	HEN methyltransferase 1 [Source:HGNC Symbol;Acc:HGNC:26400]	-	-	-	-	-	GO:0008171//O-methyltransferase activity;GO:0008173//RNA methyltransferase activity	GO:0001510//RNA methylation;GO:0034587//piRNA metabolic process
ENSBGRG00000000420	111.38	56.89	71.34	73.89	81.89	90.71	15156	6471	10803.46	13026	11944.27	12618	EIF4G3	eukaryotic translation initiation factor 4 gamma 3 [Source:HGNC Symbol;Acc:HGNC:3298]	Genetic Information Processing;Human Diseases	Translation;Cardiovascular diseases	ko03013//RNA transport;ko05416//Viral myocarditis	K03260;K03260	-	GO:0000339//RNA cap binding;GO:0003723//RNA binding;GO:0003743//translation initiation factor activity;GO:0005515//protein binding	-
ENSBGRG00000000421	22.48	54.6	26.74	31.29	22.58	22.72	2271.77	3992.29	2909.2	4135.16	2266.77	2307.9	NFIC	nuclear factor I C [Source:HGNC Symbol;Acc:HGNC:7786]	-	-	-	-	GO:0001650//fibrillar center;GO:0005634//nucleus;GO:0005654//nucleoplasm	GO:0000978//RNA polymerase II proximal promoter sequence-specific DNA binding;GO:0001228//DNA-binding transcription activator activity, RNA polymerase II-specific;GO:0003700//DNA-binding transcription factor activity	GO:0000122//negative regulation of transcription by RNA polymerase II;GO:0006355//regulation of transcription, DNA-templated;GO:0042475//odontogenesis of dentin-containing tooth;GO:0045944//positive regulation of transcription by RNA polymerase II
ENSBGRG00000000422	36.01	40.65	34.71	35.41	35.25	37.85	3843	4267	4317	5103	4139	4216	RPRD2	regulation of nuclear pre-mRNA domain containing 2 [Source:HGNC Symbol;Acc:HGNC:29039]	-	-	-	-	GO:0016591//RNA polymerase II, holoenzyme	-	-
ENSBGRG00000000423	0	0	0.17	0	0	0.01	0	0	5.01	0	0	0.23	-	-	Human Diseases	Infectious diseases	ko05168//Herpes simplex infection	K09228	-	-	-
ENSBGRG00000000424	0.07	0.05	0	0.07	0.02	0	3	2	0	4	1	0	C8B	complement C8 beta chain [Source:HGNC Symbol;Acc:HGNC:1353]	Human Diseases;Human Diseases;Organismal Systems;Human Diseases	Immune diseases;Infectious diseases;Immune system;Neurodegenerative diseases	ko05322//Systemic lupus erythematosus;ko05146//Amoebiasis;ko04610//Complement and coagulation cascades;ko05020//Prion diseases	K03998;K03998;K03998;K03998	GO:0005579//membrane attack complex	GO:0005515//protein binding	GO:0006955//immune response;GO:0006956//complement activation
ENSBGRG00000000425	29.36	50.69	36.58	37.39	35.1	29.76	1242	1575	1607	1984	1464	1348	COPS7A	COP9 signalosome subunit 7A [Source:HGNC Symbol;Acc:HGNC:16758]	-	-	-	-	GO:0005654//nucleoplasm;GO:0005829//cytosol;GO:0008180//COP9 signalosome	-	GO:0000338//protein deneddylation;GO:0010387//COP9 signalosome assembly
ENSBGRG00000000426	0	0	0	0	0	0	0	0	0	0	0	0	-	-	Organismal Systems	Sensory system	ko04740//Olfactory transduction	K04257	GO:0016021//integral component of membrane	GO:0004930//G protein-coupled receptor activity;GO:0004984//olfactory receptor activity	GO:0007186//G protein-coupled receptor signaling pathway
ENSBGRG00000000427	4.13	8.87	5.51	4.98	7.01	7.11	164	291	251	265	308	302	TMEM59L	transmembrane protein 59 like [Source:HGNC Symbol;Acc:HGNC:13237]	-	-	-	-	-	-	-
ENSBGRG00000000428	15.71	13.05	9.42	7.89	10.68	10.95	2580	1696	1689	1674	1915	1859	ATR	ATR serine/threonine kinase [Source:HGNC Symbol;Acc:HGNC:882]	Human Diseases;Human Diseases;Human Diseases;Cellular Processes;Cellular Processes;Cellular Processes;Genetic Information Processing;Cellular Processes	Infectious diseases;Infectious diseases;Infectious disease: viral;Cell growth and death;Cell growth and death;Cell growth and death;Replication and repair;Cell growth and death	ko05165//Human papillomavirus infection;ko05166//HTLV-I infection;ko05170//Human immunodeficiency virus 1 infection;ko04218//Cellular senescence;ko04110//Cell cycle;ko04115//p53 signaling pathway;ko03460//Fanconi anemia pathway;ko04214//Apoptosis - fly	K06640;K06640;K06640;K06640;K06640;K06640;K06640;K06640	GO:0005654//nucleoplasm;GO:0005794//Golgi apparatus;GO:0016605//PML body	GO:0004672//protein kinase activity;GO:0004674//protein serine/threonine kinase activity;GO:0005515//protein binding;GO:0016301//kinase activity;GO:0032405//MutLalpha complex binding;GO:0032407//MutSalpha complex binding	GO:0000077//DNA damage checkpoint;GO:0006974//cellular response to DNA damage stimulus;GO:0008156//negative regulation of DNA replication;GO:0018105//peptidyl-serine phosphorylation;GO:0034644//cellular response to UV;GO:0043517//positive regulation of DNA damage response, signal transduction by p53 class mediator;GO:0046777//protein autophosphorylation;GO:0070198//protein localization to chromos…
ENSBGRG00000000429	10.97	9.16	9.3	9.56	10.62	12.86	402	300	378	473	427	495	CAAP1	caspase activity and apoptosis inhibitor 1 [Source:HGNC Symbol;Acc:HGNC:25834]	-	-	-	-	-	-	GO:0042981//regulation of apoptotic process;GO:2001268//negative regulation of cysteine-type endopeptidase activity involved in apoptotic signaling pathway
ENSBGRG00000000430	2.07	5.56	2.03	2.44	1.45	1.71	166	339	164	254	121	131	SLC25A23	solute carrier family 25 member 23 [Source:HGNC Symbol;Acc:HGNC:19375]	-	-	-	-	GO:0005739//mitochondrion	GO:0005509//calcium ion binding;GO:0022857//transmembrane transporter activity	GO:0002082//regulation of oxidative phosphorylation;GO:0006851//mitochondrial calcium ion transmembrane transport;GO:0036444//calcium import into the mitochondrion;GO:0043457//regulation of cellular respiration;GO:0051282//regulation of sequestering of calcium ion;GO:0051503//adenine nucleotide transport;GO:0051561//positive regulation of mitochondrial calcium ion concentration;GO:0055085//transm…
ENSBGRG00000000431	9.01	7.2	9.28	8.83	8.6	10.5	417	278	489	538	433	504	GDF9	growth differentiation factor 9 [Source:HGNC Symbol;Acc:HGNC:4224]	Environmental Information Processing	Signaling molecules and interaction	ko04060//Cytokine-cytokine receptor interaction	K22673	GO:0005737//cytoplasm	GO:0008083//growth factor activity	GO:0001555//oocyte growth;GO:0008284//positive regulation of cell proliferation;GO:0030308//negative regulation of cell growth;GO:2000870//regulation of progesterone secretion
ENSBGRG00000000433	58.59	55.31	65.76	61.44	62.39	60.84	2912	2200	3920	4018	3469	3396	TBC1D5	TBC1 domain family member 5 [Source:HGNC Symbol;Acc:HGNC:19166]	-	-	-	-	GO:0005776//autophagosome;GO:0005794//Golgi apparatus;GO:0010008//endosome membrane;GO:0030122//AP-2 adaptor complex;GO:0030904//retromer complex;GO:0043231//intracellular membrane-bounded organelle;GO:1990316//Atg1/ULK1 kinase complex	GO:0035612//AP-2 adaptor complex binding;GO:0044877//protein-containing complex binding;GO:1905394//retromer complex binding	GO:0002092//positive regulation of receptor internalization;GO:0006914//autophagy;GO:0016236//macroautophagy;GO:0042147//retrograde transport, endosome to Golgi;GO:0042594//response to starvation
ENSBGRG00000000434	0	0	0	0	0	0	0	0	0	0	0	0	-	-	Organismal Systems	Sensory system	ko04740//Olfactory transduction	K04257	GO:0016021//integral component of membrane	GO:0004930//G protein-coupled receptor activity;GO:0004984//olfactory receptor activity	GO:0007186//G protein-coupled receptor signaling pathway
ENSBGRG00000000435	9.14	7.47	4.57	4.83	5.45	7.33	665	406	387	451	415	495	SLU7	SLU7 homolog, splicing factor [Source:HGNC Symbol;Acc:HGNC:16939]	Genetic Information Processing	Transcription	ko03040//Spliceosome	K12819	GO:0005634//nucleus;GO:0005654//nucleoplasm;GO:0005681//spliceosomal complex;GO:0005737//cytoplasm;GO:0005829//cytosol;GO:0016607//nuclear speck;GO:0030532//small nuclear ribonucleoprotein complex;GO:0043231//intracellular membrane-bounded organelle;GO:0071013//catalytic step 2 spliceosome	GO:0000386//second spliceosomal transesterification activity;GO:0008270//zinc ion binding;GO:0030628//pre-mRNA 3'-splice site binding	GO:0000375//RNA splicing, via transesterification reactions;GO:0000380//alternative mRNA splicing, via spliceosome;GO:0000389//mRNA 3'-splice site recognition;GO:0000398//mRNA splicing, via spliceosome;GO:0006886//intracellular protein transport;GO:0034605//cellular response to heat
ENSBGRG00000000436	1.48	1.14	1.02	1.04	0.87	1.21	57.4	36.59	44.87	53.1	36.42	48.71	-	-	-	-	-	-	-	-	-
ENSBGRG00000000437	4.15	10.42	3.9	5.9	4.17	4.96	388.02	764.01	409	710	415.01	465	OSBPL6	oxysterol binding protein like 6 [Source:HGNC Symbol;Acc:HGNC:16388]	-	-	-	-	GO:0005789//endoplasmic reticulum membrane;GO:0005829//cytosol;GO:0005886//plasma membrane;GO:0031901//early endosome membrane;GO:0031965//nuclear membrane;GO:0097038//perinuclear endoplasmic reticulum	-	GO:0032374//regulation of cholesterol transport
ENSBGRG00000000438	0.04	0.23	0.28	0.17	0	0.13	2	10	17	12	0	7	GPR35	G protein-coupled receptor 35 [Source:HGNC Symbol;Acc:HGNC:4492]	Environmental Information Processing	Signaling molecules and interaction	ko04080//Neuroactive ligand-receptor interaction	K04276	GO:0005887//integral component of plasma membrane;GO:0016021//integral component of membrane	GO:0004930//G protein-coupled receptor activity;GO:0016494//C-X-C chemokine receptor activity	GO:0007186//G protein-coupled receptor signaling pathway;GO:0007204//positive regulation of cytosolic calcium ion concentration;GO:0070098//chemokine-mediated signaling pathway;GO:1901386//negative regulation of voltage-gated calcium channel activity
ENSBGRG00000000439	10.37	5.46	5.52	5.09	7.02	8	383.95	169.27	229.84	248.37	279.58	306.9	-	-	Genetic Information Processing	Transcription	ko03040//Spliceosome	K12850	-	-	-
ENSBGRG00000000440	11.34	13.07	13.67	12.87	13.33	14.62	339	302	455	465	398	433	PYM1	PYM homolog 1, exon junction complex associated factor [Source:HGNC Symbol;Acc:HGNC:30258]	Genetic Information Processing;Genetic Information Processing	Translation;Translation	ko03013//RNA transport;ko03015//mRNA surveillance pathway	K14294;K14294	GO:0005654//nucleoplasm;GO:0005730//nucleolus;GO:0005829//cytosol;GO:0030054//cell junction;GO:0035145//exon-exon junction complex	GO:0043022//ribosome binding	GO:0000184//nuclear-transcribed mRNA catabolic process, nonsense-mediated decay;GO:0045727//positive regulation of translation;GO:1903259//exon-exon junction complex disassembly
ENSBGRG00000000441	0	0	0	0	0	0	0	0	0	0	0	0	-	-	Metabolism	Metabolism of terpenoids and polyketides	ko00900//Terpenoid backbone biosynthesis	K05955	-	GO:0008318//protein prenyltransferase activity	GO:0018342//protein prenylation
ENSBGRG00000000442	0	0	0	0	0	0	0	0	0	0	0	0	-	-	Organismal Systems	Sensory system	ko04740//Olfactory transduction	K04257	GO:0016021//integral component of membrane	GO:0004930//G protein-coupled receptor activity;GO:0004984//olfactory receptor activity	GO:0007186//G protein-coupled receptor signaling pathway
ENSBGRG00000000443	0.02	0.05	0.08	0	0.13	0.08	0.51	1.06	2.17	0	3.25	2.07	-	-	-	-	-	-	-	-	-
ENSBGRG00000000444	54.12	56.42	54.32	50	60.35	49	2106.93	2160.25	2192.91	2513.57	2377.66	1941.84	-	-	Cellular Processes	Transport and catabolism	ko04137//Mitophagy - animal	K15465	GO:0005740//mitochondrial envelope;GO:0016021//integral component of membrane	-	GO:0043065//positive regulation of apoptotic process
ENSBGRG00000000445	0.93	0.72	0.76	0.82	1.09	1.04	22.64	14.49	20.81	26.22	28.59	26.09	-	-	-	-	-	-	-	-	-
ENSBGRG00000000446	5.9	2.4	7.71	5.66	9.09	8.37	323	110	493	416	525	489	PDE1B	phosphodiesterase 1B [Source:HGNC Symbol;Acc:HGNC:8775]	Metabolism;Organismal Systems;Environmental Information Processing;Metabolism;Human Diseases;Organismal Systems;Organismal Systems	Global and overview maps;Sensory system;Signal transduction;Nucleotide metabolism;Substance dependence;Sensory system;Endocrine system	ko01100//Metabolic pathways;ko04740//Olfactory transduction;ko04020//Calcium signaling pathway;ko00230//Purine metabolism;ko05032//Morphine addiction;ko04742//Taste transduction;ko04924//Renin secretion	K13755;K13755;K13755;K13755;K13755;K13755;K13755	-	GO:0004114//3',5'-cyclic-nucleotide phosphodiesterase activity;GO:0004115//3',5'-cyclic-AMP phosphodiesterase activity;GO:0008081//phosphoric diester hydrolase activity;GO:0047555//3',5'-cyclic-GMP phosphodiesterase activity	GO:0001505//regulation of neurotransmitter levels;GO:0001975//response to amphetamine;GO:0007165//signal transduction;GO:0007626//locomotory behavior;GO:0008542//visual learning;GO:0030224//monocyte differentiation;GO:0036006//cellular response to macrophage colony-stimulating factor stimulus;GO:0042053//regulation of dopamine metabolic process;GO:0042428//serotonin metabolic process;GO:0097011//…
ENSBGRG00000000447	0	0	0	0	0	0	0	0	0	0	0	0	-	-	-	-	-	-	-	GO:0009055//electron transfer activity;GO:0015035//protein disulfide oxidoreductase activity	GO:0045454//cell redox homeostasis
ENSBGRG00000000448	0	0	0	0	0	0	0	0	0	0	0	0	-	-	Organismal Systems	Sensory system	ko04740//Olfactory transduction	K04257	GO:0016021//integral component of membrane	GO:0004930//G protein-coupled receptor activity;GO:0004984//olfactory receptor activity	GO:0007186//G protein-coupled receptor signaling pathway
ENSBGRG00000000449	2.56	5.57	2.68	2.22	2.5	2.11	81	178	96	117	86	65	PIANP	PILR alpha associated neural protein [Source:HGNC Symbol;Acc:HGNC:25338]	-	-	-	-	-	-	GO:0050776//regulation of immune response
ENSBGRG00000000450	0.07	0.02	0.1	0	0.09	0.08	4	1	7	0	5	5	TMPRSS7	transmembrane serine protease 7 [Source:HGNC Symbol;Acc:HGNC:30846]	-	-	-	-	GO:0005886//plasma membrane	GO:0004252//serine-type endopeptidase activity;GO:0005515//protein binding;GO:0008236//serine-type peptidase activity	GO:0006508//proteolysis
ENSBGRG00000000452	0	0	0	0	0	0	0	0	0	0	0	0	-	-	Organismal Systems	Sensory system	ko04740//Olfactory transduction	K04257	GO:0016021//integral component of membrane	GO:0004930//G protein-coupled receptor activity;GO:0004984//olfactory receptor activity	GO:0007186//G protein-coupled receptor signaling pathway
ENSBGRG00000000453	22.51	19.35	26.9	24.63	19.11	24.54	2659	1982	3625	3626	2527	2891	ADGRL1	adhesion G protein-coupled receptor L1 [Source:HGNC Symbol;Acc:HGNC:20973]	-	-	-	-	GO:0016020//membrane;GO:0016021//integral component of membrane	GO:0004888//transmembrane signaling receptor activity;GO:0004930//G protein-coupled receptor activity;GO:0030246//carbohydrate binding	GO:0007166//cell surface receptor signaling pathway;GO:0007186//G protein-coupled receptor signaling pathway;GO:0051965//positive regulation of synapse assembly
ENSBGRG00000000454	0	0	0	0	0	0	0	0	0	0	0	0	-	-	Genetic Information Processing	Translation	ko03010//Ribosome	K02905	GO:0005840//ribosome	GO:0003735//structural constituent of ribosome	GO:0006412//translation
ENSBGRG00000000455	16.94	17.18	12.5	12.46	14.87	15.15	1093.07	947.1	983.01	1067.09	1074.12	1000.05	PLAA	phospholipase A2 activating protein [Source:HGNC Symbol;Acc:HGNC:9043]	Genetic Information Processing	Folding, sorting and degradation	ko04141//Protein processing in endoplasmic reticulum	K14018	GO:0005634//nucleus;GO:0005737//cytoplasm;GO:0045202//synapse;GO:0070062//extracellular exosome	GO:0005515//protein binding;GO:0016005//phospholipase A2 activator activity;GO:0043130//ubiquitin binding	GO:0006693//prostaglandin metabolic process;GO:0006954//inflammatory response;GO:0016236//macroautophagy;GO:0032430//positive regulation of phospholipase A2 activity;GO:0043161//proteasome-mediated ubiquitin-dependent protein catabolic process;GO:0043162//ubiquitin-dependent protein catabolic process via the multivesicular body sorting pathway;GO:0071222//cellular response to lipopolysaccharide;G…
ENSBGRG00000000456	0.73	0.77	0.43	0.61	0.74	0.5	87	76	58	96	96	62	SYDE2	synapse defective Rho GTPase homolog 2 [Source:HGNC Symbol;Acc:HGNC:25841]	-	-	-	-	-	-	GO:0007165//signal transduction;GO:0016477//cell migration
ENSBGRG00000000457	12.79	13.97	7.86	7.51	10.81	11.3	745.05	610.73	478.16	525.63	635.42	651.1	STXBP3	syntaxin binding protein 3 [Source:HGNC Symbol;Acc:HGNC:11446]	-	-	-	-	GO:0005829//cytosol;GO:0005886//plasma membrane;GO:0016324//apical plasma membrane;GO:0031091//platelet alpha granule;GO:0042581//specific granule;GO:0045335//phagocytic vesicle;GO:0070820//tertiary granule;GO:0098793//presynapse	GO:0019905//syntaxin binding	GO:0001678//cellular glucose homeostasis;GO:0006887//exocytosis;GO:0006904//vesicle docking involved in exocytosis;GO:0007420//brain development;GO:0016192//vesicle-mediated transport;GO:0022615//protein to membrane docking;GO:0030073//insulin secretion;GO:0032868//response to insulin;GO:0043312//neutrophil degranulation;GO:0045955//negative regulation of calcium ion-dependent exocytosis;GO:00463…
ENSBGRG00000000458	0	0	0	0	0	0	0	0	0	0	0	0	-	-	-	-	-	-	GO:0016020//membrane	GO:0015267//channel activity	GO:0055085//transmembrane transport
ENSBGRG00000000459	43.56	29.08	32.8	29.05	39.83	36.9	2032	1080	1689	1746	1923	1747	-	-	-	-	-	-	-	-	-
ENSBGRG00000000460	2.67	6.43	3.56	3.49	2.73	2.58	153	310	234	263	173	157	IL17RA	interleukin 17 receptor A [Source:HGNC Symbol;Acc:HGNC:5985]	Environmental Information Processing;Organismal Systems	Signaling molecules and interaction;Immune system	ko04060//Cytokine-cytokine receptor interaction;ko04657//IL-17 signaling pathway	K05164;K05164	-	GO:0030368//interleukin-17 receptor activity	GO:0032747//positive regulation of interleukin-23 production;GO:0072537//fibroblast activation
ENSBGRG00000000461	0.19	0.24	0.09	0.14	0.08	0.06	16	16	8	15	7	5	NR4A3	nuclear receptor subfamily 4 group A member 3 [Source:HGNC Symbol;Acc:HGNC:7982]	Human Diseases	Cancers	ko05202//Transcriptional misregulation in cancers	K08559	GO:0005634//nucleus;GO:0005667//transcription factor complex	GO:0000978//RNA polymerase II proximal promoter sequence-specific DNA binding;GO:0001223//transcription coactivator binding;GO:0001228//DNA-binding transcription activator activity, RNA polymerase II-specific;GO:0003677//DNA binding;GO:0003700//DNA-binding transcription factor activity;GO:0003707//steroid hormone receptor activity;GO:0004879//nuclear receptor activity;GO:0008270//zinc ion binding…	GO:0000122//negative regulation of transcription by RNA polymerase II;GO:0001707//mesoderm formation;GO:0006355//regulation of transcription, DNA-templated;GO:0007369//gastrulation;GO:0007411//axon guidance;GO:0009444//pyruvate oxidation;GO:0010828//positive regulation of glucose transmembrane transport;GO:0021766//hippocampus development;GO:0030534//adult behavior;GO:0032765//positive regulation…
ENSBGRG00000000462	0	0	0	0	0	0	0	0	0	0	0	0	-	-	-	-	-	-	-	-	-
ENSBGRG00000000463	38.81	40.05	32.52	34.36	36.12	34.79	795	695	773	948	809	758	WASHC3	WASH complex subunit 3 [Source:HGNC Symbol;Acc:HGNC:24256]	Cellular Processes;Organismal Systems	Transport and catabolism;Aging	ko04144//Endocytosis;ko04212//Longevity regulating pathway - worm	K18463;K18463	GO:0071203//WASH complex	-	-
ENSBGRG00000000464	89.22	74.43	90.58	70.56	100.53	99.85	3650	2598	4307	4772	4386	4139	DGKA	diacylglycerol kinase alpha [Source:HGNC Symbol;Acc:HGNC:2849]	Metabolism;Environmental Information Processing;Metabolism;Environmental Information Processing;Human Diseases;Organismal Systems;Metabolism	Global and overview maps;Signal transduction;Lipid metabolism;Signal transduction;Cancers;Development and regeneration;Lipid metabolism	ko01100//Metabolic pathways;ko04072//Phospholipase D signaling pathway;ko00564//Glycerophospholipid metabolism;ko04070//Phosphatidylinositol signaling system;ko05231//Choline metabolism in cancer;ko04361//Axon regeneration;ko00561//Glycerolipid metabolism	K00901;K00901;K00901;K00901;K00901;K00901;K00901	GO:0005829//cytosol;GO:0005886//plasma membrane	GO:0003951//NAD+ kinase activity;GO:0004143//diacylglycerol kinase activity;GO:0005509//calcium ion binding;GO:0005543//phospholipid binding;GO:0008289//lipid binding;GO:0016301//kinase activity	GO:0006654//phosphatidic acid biosynthetic process;GO:0007165//signal transduction;GO:0007205//protein kinase C-activating G protein-coupled receptor signaling pathway;GO:0035556//intracellular signal transduction;GO:0046339//diacylglycerol metabolic process;GO:0046486//glycerolipid metabolic process;GO:0046834//lipid phosphorylation
ENSBGRG00000000465	0.14	0.31	0.2	0.09	0	0.11	5	9	8	4	0	4	-	-	-	-	-	-	-	-	-
ENSBGRG00000000466	6.21	13.92	7.83	10.7	8.16	6	498	1020	721	1141	721	489	KLHL26	kelch like family member 26 [Source:HGNC Symbol;Acc:HGNC:25623]	-	-	-	-	-	GO:0005515//protein binding	-
ENSBGRG00000000467	16.25	21.24	18.92	22.73	17.1	19.59	1021.97	1140	1334	1868.85	1184.21	1271	ZNF384	zinc finger protein 384 [Source:HGNC Symbol;Acc:HGNC:11955]	Organismal Systems	Development and regeneration	ko04361//Axon regeneration	K23480	-	GO:0003676//nucleic acid binding	-
ENSBGRG00000000468	10.57	21.01	14.09	18.09	14.17	12.19	246	405	372	553	357	294	-	-	Metabolism;Human Diseases;Human Diseases;Organismal Systems;Human Diseases;Metabolism;Human Diseases;Organismal Systems	Global and overview maps;Neurodegenerative diseases;Neurodegenerative diseases;Environmental adaptation;Endocrine and metabolic diseases;Energy metabolism;Neurodegenerative diseases;Circulatory system	ko01100//Metabolic pathways;ko05010//Alzheimer disease;ko05016//Huntington disease;ko04714//Thermogenesis;ko04932//Non-alcoholic fatty liver disease (NAFLD);ko00190//Oxidative phosphorylation;ko05012//Parkinson disease;ko04260//Cardiac muscle contraction	K00418;K00418;K00418;K00418;K00418;K00418;K00418;K00418	-	GO:0008121//ubiquinol-cytochrome-c reductase activity	-
ENSBGRG00000000469	5.52	5.91	2.52	2.58	3.2	3.31	320	278	164	193	192	202	NFIB	nuclear factor I B [Source:HGNC Symbol;Acc:HGNC:7785]	-	-	-	-	GO:0001650//fibrillar center;GO:0005634//nucleus;GO:0005654//nucleoplasm;GO:0044300//cerebellar mossy fiber	GO:0000978//RNA polymerase II proximal promoter sequence-specific DNA binding;GO:0000981//DNA-binding transcription factor activity, RNA polymerase II-specific;GO:0001228//DNA-binding transcription activator activity, RNA polymerase II-specific;GO:0003677//DNA binding;GO:0003700//DNA-binding transcription factor activity	GO:0002062//chondrocyte differentiation;GO:0006355//regulation of transcription, DNA-templated;GO:0007420//brain development;GO:0008285//negative regulation of cell proliferation;GO:0009617//response to bacterium;GO:0010001//glial cell differentiation;GO:0021740//principal sensory nucleus of trigeminal nerve development;GO:0021960//anterior commissure morphogenesis;GO:0030324//lung development;GO…
ENSBGRG00000000470	17.71	11.27	7.71	7.5	9.18	10.04	1756	916	864	982	999	1044	SMC1B	structural maintenance of chromosomes 1B [Source:HGNC Symbol;Acc:HGNC:11112]	Cellular Processes;Cellular Processes	Cell growth and death;Cell growth and death	ko04110//Cell cycle;ko04114//Oocyte meiosis	K06636;K06636	GO:0000775//chromosome, centromeric region;GO:0000794//condensed nuclear chromosome;GO:0000795//synaptonemal complex;GO:0000800//lateral element;GO:0005654//nucleoplasm;GO:0005694//chromosome;GO:0005829//cytosol;GO:0030893//meiotic cohesin complex;GO:0034991//nuclear meiotic cohesin complex	GO:0003677//DNA binding;GO:0005515//protein binding;GO:0005524//ATP binding	GO:0007062//sister chromatid cohesion;GO:0051276//chromosome organization;GO:0051321//meiotic cell cycle
ENSBGRG00000000471	0	0	0	0	0	0	0	0	0	0	0	0	SLC5A9	solute carrier family 5 member 9 [Source:HGNC Symbol;Acc:HGNC:22146]	-	-	-	-	GO:0016020//membrane	GO:0022857//transmembrane transporter activity	GO:0055085//transmembrane transport
ENSBGRG00000000474	11.97	1.61	16.28	10.8	13.37	16.82	81	9	125	96	98	118	C2orf88	chromosome 2 open reading frame 88 [Source:HGNC Symbol;Acc:HGNC:28191]	-	-	-	-	-	GO:0034237//protein kinase A regulatory subunit binding	-
ENSBGRG00000000475	2.05	1.34	0.96	0.65	0.38	0.97	94	51	50	39	19	46	LY9	lymphocyte antigen 9 [Source:HGNC Symbol;Acc:HGNC:6730]	-	-	-	-	GO:0005886//plasma membrane;GO:0009986//cell surface	-	GO:0032740//positive regulation of interleukin-17 production;GO:0072540//T-helper 17 cell lineage commitment
ENSBGRG00000000477	0.22	0.05	0.18	0.16	0.16	0.1	6.33	1.14	6.12	6.33	5.11	3.13	-	-	-	-	-	-	-	-	-
ENSBGRG00000000478	0.08	0.2	0.43	0.06	0.04	0.26	4	8	24	4	2	13	IHH	Indian hedgehog signaling molecule [Source:HGNC Symbol;Acc:HGNC:5956]	Human Diseases;Environmental Information Processing	Cancers;Signal transduction	ko05205//Proteoglycans in cancer;ko04340//Hedgehog signaling pathway	K11989;K11989	GO:0005886//plasma membrane;GO:0031012//extracellular matrix	GO:0005113//patched binding;GO:0005509//calcium ion binding;GO:0008233//peptidase activity	GO:0001501//skeletal system development;GO:0001503//ossification;GO:0001569//branching involved in blood vessel morphogenesis;GO:0001649//osteoblast differentiation;GO:0001701//in utero embryonic development;GO:0001708//cell fate specification;GO:0001763//morphogenesis of a branching structure;GO:0001944//vasculature development;GO:0001947//heart looping;GO:0002053//positive regulation of mesench…
ENSBGRG00000000479	0	0.07	0.04	0	0	0.13	0	1	1	0	0	2	-	-	Metabolism;Metabolism	Global and overview maps;Carbohydrate metabolism	ko01100//Metabolic pathways;ko00052//Galactose metabolism	K00704;K00704	-	GO:0004461//lactose synthase activity;GO:0005509//calcium ion binding	GO:0005989//lactose biosynthetic process
ENSBGRG00000000480	3.7	0.13	3.99	2.81	5.05	4.46	96.19	2.82	117.68	95.96	142.16	120.33	SLC25A41	solute carrier family 25 member 41 [Source:HGNC Symbol;Acc:HGNC:28533]	-	-	-	-	-	GO:0022857//transmembrane transporter activity	GO:0055085//transmembrane transport
ENSBGRG00000000481	4.41	2.12	7.72	2.84	3.81	5.91	201	80	400	172	188	281	INPP1	inositol polyphosphate-1-phosphatase [Source:HGNC Symbol;Acc:HGNC:6071]	Metabolism;Environmental Information Processing;Metabolism	Global and overview maps;Signal transduction;Carbohydrate metabolism	ko01100//Metabolic pathways;ko04070//Phosphatidylinositol signaling system;ko00562//Inositol phosphate metabolism	K01107;K01107;K01107	-	-	GO:0046854//phosphatidylinositol phosphorylation
ENSBGRG00000000482	0.07	0	0.03	0.08	0	0.07	2.01	0	1	3.12	0	2.08	-	-	-	-	-	-	-	-	-
ENSBGRG00000000483	0.38	0.33	0.27	0.3	0.2	0.34	11.04	7.98	8.94	11.38	6.19	10.11	-	-	Human Diseases	Infectious diseases	ko05168//Herpes simplex infection	K09228	-	-	-
ENSBGRG00000000485	0.96	0.35	0.65	0.67	0.55	0.45	44.68	13.58	34.22	41.07	27.82	21.65	CAVIN4	caveolae associated protein 4 [Source:HGNC Symbol;Acc:HGNC:33742]	-	-	-	-	GO:0005886//plasma membrane;GO:0005901//caveola	-	GO:0010468//regulation of gene expression;GO:0035023//regulation of Rho protein signal transduction
ENSBGRG00000000487	12.53	11.29	9.77	10.03	13.01	11.47	200	149	177	210	226	190.99	-	-	-	-	-	-	-	-	-
ENSBGRG00000000489	0.13	0	0.28	0.15	0.13	0.24	5.86	0	13.97	8.57	6.33	10.91	-	-	-	-	-	-	-	-	-
ENSBGRG00000000490	0.62	0.99	0.62	0.15	0.29	0.3	16	21	18	5	8	8	PNMA2	PNMA family member 2 [Source:HGNC Symbol;Acc:HGNC:9159]	-	-	-	-	-	-	-
ENSBGRG00000000492	151.78	185.52	177.83	210.18	178.6	194.64	2740.7	2675.51	3475	4792.58	3395.29	3495.74	-	-	Human Diseases;Cellular Processes;Cellular Processes	Infectious diseases;Cell growth and death;Cell growth and death	ko05166//HTLV-I infection;ko04110//Cell cycle;ko04114//Oocyte meiosis	K06635;K06635;K06635	GO:0005634//nucleus;GO:0005737//cytoplasm	-	GO:0051276//chromosome organization
ENSBGRG00000000493	0	0	0	0	0	0	0	0	0	0	0	0	ETNPPL	ethanolamine-phosphate phospho-lyase [Source:HGNC Symbol;Acc:HGNC:14404]	Metabolism;Metabolism	Global and overview maps;Lipid metabolism	ko01100//Metabolic pathways;ko00564//Glycerophospholipid metabolism	K14286;K14286	-	GO:0003824//catalytic activity;GO:0008483//transaminase activity;GO:0030170//pyridoxal phosphate binding;GO:0050459//ethanolamine-phosphate phospho-lyase activity	-
ENSBGRG00000000494	45.51	15.25	24.54	18.85	31	30.82	3292	914	2014	1786	2424	2307	WDR63	WD repeat domain 63 [Source:HGNC Symbol;Acc:HGNC:30711]	-	-	-	-	-	GO:0005515//protein binding	-
ENSBGRG00000000495	0	0.15	0.44	0.14	0.24	0.38	0	3.1	12.04	4.54	6.3	9.71	-	-	-	-	-	-	-	-	-
ENSBGRG00000000496	0.13	0.11	0.18	0.09	0.17	0.18	5.06	3.65	7.75	4.83	6.93	7.15	-	-	-	-	-	-	-	-	-
ENSBGRG00000000499	15.53	15.47	11.6	13.52	14.93	12.47	727	594	549	638	600	545	CCDC50	coiled-coil domain containing 50 [Source:HGNC Symbol;Acc:HGNC:18111]	-	-	-	-	GO:0005829//cytosol	GO:0031625//ubiquitin protein ligase binding	GO:0007605//sensory perception of sound
ENSBGRG00000000500	0.03	0.07	0.55	0.08	0.97	0.86	1	2	19	3	32	27	PLPPR1	phospholipid phosphatase related 1 [Source:HGNC Symbol;Acc:HGNC:25993]	-	-	-	-	GO:0005654//nucleoplasm	-	GO:0007399//nervous system development
ENSBGRG00000000501	1.9	4.95	2.88	2.61	1.46	3.22	87	193	165	169	85	157	GRASP	general receptor for phosphoinositides 1 associated scaffold protein [Source:HGNC Symbol;Acc:HGNC:18707]	-	-	-	-	GO:0005886//plasma membrane;GO:0098685//Schaffer collateral - CA1 synapse;GO:0098978//glutamatergic synapse	GO:0005515//protein binding	GO:0007165//signal transduction;GO:0099152//regulation of neurotransmitter receptor transport, endosome to postsynaptic membrane
ENSBGRG00000000502	0.96	1.35	1.19	0.29	1.21	0.33	25	29	35	10	34	9	CD244	CD244 molecule [Source:HGNC Symbol;Acc:HGNC:18171]	Organismal Systems	Immune system	ko04650//Natural killer cell mediated cytotoxicity	K06582	GO:0009897//external side of plasma membrane;GO:0016021//integral component of membrane	GO:0038023//signaling receptor activity;GO:0042288//MHC class I protein binding	GO:0002323//natural killer cell activation involved in immune response;GO:0006955//immune response;GO:0060732//positive regulation of inositol phosphate biosynthetic process;GO:0071663//positive regulation of granzyme B production;GO:1902715//positive regulation of interferon-gamma secretion;GO:2000484//positive regulation of interleukin-8 secretion
ENSBGRG00000000503	24.67	28.58	21.66	25.11	25.81	25.16	825	829	800	919	812	814	GCLM	glutamate-cysteine ligase modifier subunit [Source:HGNC Symbol;Acc:HGNC:4312]	Metabolism;Cellular Processes;Metabolism;Metabolism	Global and overview maps;Cell growth and death;Amino acid metabolism;Metabolism of other amino acids	ko01100//Metabolic pathways;ko04216//Ferroptosis;ko00270//Cysteine and methionine metabolism;ko00480//Glutathione metabolism	K11205;K11205;K11205;K11205	GO:0017109//glutamate-cysteine ligase complex	GO:0004357//glutamate-cysteine ligase activity;GO:0035226//glutamate-cysteine ligase catalytic subunit binding	GO:0006534//cysteine metabolic process;GO:0006536//glutamate metabolic process;GO:0006749//glutathione metabolic process;GO:0006750//glutathione biosynthetic process;GO:0006979//response to oxidative stress;GO:0008637//apoptotic mitochondrial changes;GO:0035229//positive regulation of glutamate-cysteine ligase activity;GO:0042493//response to drug;GO:0051900//regulation of mitochondrial depolariz…
ENSBGRG00000000504	42.91	28.35	26.86	24.8	32.11	33	4751	2664	3404	3640	3889	3780	AFF4	AF4/FMR2 family member 4 [Source:HGNC Symbol;Acc:HGNC:17869]	-	-	-	-	GO:0001650//fibrillar center;GO:0005634//nucleus;GO:0005654//nucleoplasm;GO:0008023//transcription elongation factor complex;GO:0035327//transcriptionally active chromatin	-	GO:0007286//spermatid development
ENSBGRG00000000505	8.79	1.32	7.18	4.96	6.43	7.56	326	54	296	243	257	282	MFSD6	major facilitator superfamily domain containing 6 [Source:HGNC Symbol;Acc:HGNC:24711]	-	-	-	-	-	-	-
ENSBGRG00000000506	1.09	1.19	0.65	0.89	0.95	0.75	28	22	19	30	26	20	-	-	-	-	-	-	-	-	-
ENSBGRG00000000507	3.26	3.39	1.79	2.12	1.45	1.94	262	242	176	237	149	191	STX17	syntaxin 17 [Source:HGNC Symbol;Acc:HGNC:11432]	Cellular Processes;Genetic Information Processing	Transport and catabolism;Folding, sorting and degradation	ko04140//Autophagy - animal;ko04130//SNARE interactions in vesicular transport	K08491;K08491	GO:0000421//autophagosome membrane;GO:0005739//mitochondrion;GO:0005776//autophagosome;GO:0005789//endoplasmic reticulum membrane;GO:0005793//endoplasmic reticulum-Golgi intermediate compartment;GO:0016020//membrane;GO:0030897//HOPS complex;GO:0031201//SNARE complex;GO:0044233//Mitochondria-associated ER Membrane	GO:0000149//SNARE binding;GO:0005484//SNAP receptor activity;GO:0019903//protein phosphatase binding	GO:0006886//intracellular protein transport;GO:0006888//ER to Golgi vesicle-mediated transport;GO:0007030//Golgi organization;GO:0016192//vesicle-mediated transport;GO:0016240//autophagosome membrane docking;GO:0034497//protein localization to phagophore assembly site;GO:0097111//endoplasmic reticulum-Golgi intermediate compartment organization;GO:0097352//autophagosome maturation
ENSBGRG00000000508	5.84	2.87	7.63	4.98	5.62	8.55	606	345	929	883	797	1094	KIF1A	kinesin family member 1A [Source:HGNC Symbol;Acc:HGNC:888]	-	-	-	-	-	GO:0003777//microtubule motor activity;GO:0005515//protein binding;GO:0005524//ATP binding;GO:0008017//microtubule binding;GO:0042802//identical protein binding	GO:0007018//microtubule-based movement
ENSBGRG00000000510	23.09	9.62	23.73	22.55	22.88	24.22	2660	1031	3171	3459	2984	2986	CFAP65	cilia and flagella associated protein 65 [Source:HGNC Symbol;Acc:HGNC:25325]	-	-	-	-	GO:0001669//acrosomal vesicle;GO:0005737//cytoplasm;GO:0036126//sperm flagellum;GO:0097225//sperm midpiece	-	GO:0007288//sperm axoneme assembly;GO:0030317//flagellated sperm motility
ENSBGRG00000000512	10	5.31	4.21	4.69	4.93	6.27	602.06	287	325.12	389	340.09	399	IFT74	intraflagellar transport 74 [Source:HGNC Symbol;Acc:HGNC:21424]	-	-	-	-	GO:0005634//nucleus;GO:0005813//centrosome;GO:0005929//cilium;GO:0030992//intraciliary transport particle B	GO:0003682//chromatin binding;GO:0048487//beta-tubulin binding	GO:0003334//keratinocyte development;GO:0007219//Notch signaling pathway;GO:0007368//determination of left/right symmetry;GO:0007507//heart development;GO:0008544//epidermis development;GO:0033630//positive regulation of cell adhesion mediated by integrin;GO:0035735//intraciliary transport involved in cilium assembly;GO:0042073//intraciliary transport;GO:0045944//positive regulation of transcript…
ENSBGRG00000000513	0.22	0.23	0.06	0.07	0.03	0.09	7	6	2	3	1	3	MYCL	MYCL proto-oncogene, bHLH transcription factor [Source:HGNC Symbol;Acc:HGNC:7555]	-	-	-	-	GO:0005634//nucleus;GO:0005654//nucleoplasm	GO:0003700//DNA-binding transcription factor activity;GO:0046983//protein dimerization activity	GO:0006355//regulation of transcription, DNA-templated;GO:0045607//regulation of inner ear auditory receptor cell differentiation
ENSBGRG00000000516	16.43	11.61	10.05	11	13.15	14.34	1894	1142	1334	1610	1622	1712	ANLN	anillin actin binding protein [Source:HGNC Symbol;Acc:HGNC:14082]	-	-	-	-	GO:0005654//nucleoplasm;GO:0005826//actomyosin contractile ring;GO:0015629//actin cytoskeleton;GO:0030496//midbody;GO:0032059//bleb;GO:0099738//cell cortex region	GO:0003779//actin binding	GO:0000281//mitotic cytokinesis;GO:0090521//glomerular visceral epithelial cell migration;GO:1904172//positive regulation of bleb assembly
ENSBGRG00000000517	55.27	87.3	64.56	73.87	65.11	61.28	3444.81	4514.18	4614.32	6108.04	4408.84	3975.67	KHSRP	KH-type splicing regulatory protein [Source:HGNC Symbol;Acc:HGNC:6316]	-	-	-	-	GO:0005654//nucleoplasm;GO:0010494//cytoplasmic stress granule	GO:0003676//nucleic acid binding;GO:0003723//RNA binding;GO:0003729//mRNA binding;GO:0035925//mRNA 3'-UTR AU-rich region binding	GO:0006355//regulation of transcription, DNA-templated;GO:0006402//mRNA catabolic process;GO:0010586//miRNA metabolic process;GO:0010989//negative regulation of low-density lipoprotein particle clearance;GO:0043488//regulation of mRNA stability;GO:0045019//negative regulation of nitric oxide biosynthetic process;GO:0061014//positive regulation of mRNA catabolic process;GO:0061158//3'-UTR-mediated…
ENSBGRG00000000520	29.73	66.02	29.94	37.38	34.23	31.27	3340	6159	3785	5508	4162	3629	DPYSL2	dihydropyrimidinase like 2 [Source:HGNC Symbol;Acc:HGNC:3014]	Organismal Systems	Development	ko04360//Axon guidance	K07528	GO:0005737//cytoplasm;GO:0005829//cytosol;GO:0005886//plasma membrane;GO:0030424//axon;GO:0030425//dendrite;GO:0043025//neuronal cell body	GO:0008017//microtubule binding;GO:0016787//hydrolase activity;GO:0016810//hydrolase activity, acting on carbon-nitrogen (but not peptide) bonds;GO:0019901//protein kinase binding	GO:0007010//cytoskeleton organization;GO:0007411//axon guidance;GO:0007420//brain development;GO:0010975//regulation of neuron projection development;GO:0030516//regulation of axon extension;GO:0045664//regulation of neuron differentiation
ENSBGRG00000000521	0.86	1.6	1.4	1.82	1.63	1.52	6.25	9.65	11.53	17.32	12.85	11.47	-	-	-	-	-	-	-	GO:0005524//ATP binding	GO:0006457//protein folding
ENSBGRG00000000522	0	0	0	0.03	0	0	0	0	0	1.08	0	0	-	-	-	-	-	-	-	-	-
ENSBGRG00000000523	13.49	9.3	11.7	10.44	12.97	10.84	437	404	514	599	521	409	NR4A1	nuclear receptor subfamily 4 group A member 1 [Source:HGNC Symbol;Acc:HGNC:7980]	Environmental Information Processing;Environmental Information Processing;Human Diseases;Organismal Systems;Organismal Systems	Signal transduction;Signal transduction;Endocrine and metabolic diseases;Endocrine system;Endocrine system	ko04151//PI3K-Akt signaling pathway;ko04010//MAPK signaling pathway;ko04934//Cushing syndrome;ko04925//Aldosterone synthesis and secretion;ko04927//Cortisol synthesis and secretion	K04465;K04465;K04465;K04465;K04465	GO:0005634//nucleus;GO:0005654//nucleoplasm;GO:0005667//transcription factor complex;GO:0005829//cytosol;GO:0031965//nuclear membrane	GO:0001228//DNA-binding transcription activator activity, RNA polymerase II-specific;GO:0003677//DNA binding;GO:0003700//DNA-binding transcription factor activity;GO:0003707//steroid hormone receptor activity;GO:0004879//nuclear receptor activity;GO:0008270//zinc ion binding;GO:0043565//sequence-specific DNA binding	GO:0006355//regulation of transcription, DNA-templated;GO:0006915//apoptotic process;GO:0035914//skeletal muscle cell differentiation;GO:0043065//positive regulation of apoptotic process;GO:0043154//negative regulation of cysteine-type endopeptidase activity involved in apoptotic process;GO:0045444//fat cell differentiation;GO:0045786//negative regulation of cell cycle;GO:0045893//positive regula…
ENSBGRG00000000525	30.75	32.59	39.33	47.15	42.19	43.77	236	205	343	473	350.01	348	-	-	Metabolism;Human Diseases;Human Diseases;Organismal Systems;Human Diseases;Metabolism;Human Diseases;Organismal Systems	Global and overview maps;Neurodegenerative diseases;Neurodegenerative diseases;Environmental adaptation;Endocrine and metabolic diseases;Energy metabolism;Neurodegenerative diseases;Nervous system	ko01100//Metabolic pathways;ko05010//Alzheimer disease;ko05016//Huntington disease;ko04714//Thermogenesis;ko04932//Non-alcoholic fatty liver disease (NAFLD);ko00190//Oxidative phosphorylation;ko05012//Parkinson disease;ko04723//Retrograde endocannabinoid signaling	K03958;K03958;K03958;K03958;K03958;K03958;K03958;K03958	GO:0005743//mitochondrial inner membrane;GO:0005747//mitochondrial respiratory chain complex I	-	-
ENSBGRG00000000526	8.15	11.43	7.14	5.81	7.07	8.04	591	730	589	545	521	567	ADGRE5	adhesion G protein-coupled receptor E5 [Source:HGNC Symbol;Acc:HGNC:1711]	-	-	-	-	GO:0016021//integral component of membrane	GO:0004888//transmembrane signaling receptor activity;GO:0004930//G protein-coupled receptor activity;GO:0005509//calcium ion binding	GO:0007166//cell surface receptor signaling pathway;GO:0007186//G protein-coupled receptor signaling pathway
ENSBGRG00000000527	0.54	0.11	0.29	0.17	0.31	0.22	13.11	2.13	8.01	5.26	8.04	5.59	-	-	Human Diseases	Infectious diseases	ko05168//Herpes simplex infection	K09228	-	-	-
ENSBGRG00000000528	9.71	20.69	9.58	12.45	12.38	9.15	643	1000	718	1101	908	614	MGAT5	alpha-1,6-mannosylglycoprotein 6-beta-N-acetylglucosaminyltransferase [Source:HGNC Symbol;Acc:HGNC:7049]	Metabolism;Metabolism	Global and overview maps;Glycan biosynthesis and metabolism	ko01100//Metabolic pathways;ko00510//N-Glycan biosynthesis	K00744;K00744	GO:0005794//Golgi apparatus;GO:0016020//membrane	GO:0004864//protein phosphatase inhibitor activity;GO:0008375//acetylglucosaminyltransferase activity;GO:0016757//transferase activity, transferring glycosyl groups;GO:0030144//alpha-1,6-mannosylglycoprotein 6-beta-N-acetylglucosaminyltransferase activity;GO:0030145//manganese ion binding	GO:0006487//protein N-linked glycosylation;GO:0018279//protein N-linked glycosylation via asparagine;GO:0030335//positive regulation of cell migration;GO:1903614//negative regulation of protein tyrosine phosphatase activity;GO:1904894//positive regulation of STAT cascade
ENSBGRG00000000529	45.7	41.78	31.8	35.82	41.21	37.52	2013	1646	1556	2076	1932	1681	ERP44	endoplasmic reticulum protein 44 [Source:HGNC Symbol;Acc:HGNC:18311]	-	-	-	-	GO:0005788//endoplasmic reticulum lumen;GO:0005789//endoplasmic reticulum membrane;GO:0005793//endoplasmic reticulum-Golgi intermediate compartment;GO:0009986//cell surface	GO:0003756//protein disulfide isomerase activity	GO:0006457//protein folding;GO:0006986//response to unfolded protein;GO:0009100//glycoprotein metabolic process;GO:0034976//response to endoplasmic reticulum stress;GO:0045454//cell redox homeostasis
ENSBGRG00000000530	68.09	15.56	63.15	56.11	73.9	67.41	4010	1031	3988	4297	4499	3828	SOX5	SRY-box transcription factor 5 [Source:HGNC Symbol;Acc:HGNC:11201]	-	-	-	-	-	GO:0000976//transcription regulatory region sequence-specific DNA binding;GO:0003677//DNA binding	GO:0006355//regulation of transcription, DNA-templated;GO:0032332//positive regulation of chondrocyte differentiation;GO:0055059//asymmetric neuroblast division;GO:0061036//positive regulation of cartilage development;GO:0071560//cellular response to transforming growth factor beta stimulus;GO:2000741//positive regulation of mesenchymal stem cell differentiation
ENSBGRG00000000533	0.15	0.29	0.17	0.11	0.09	0.14	3	5	4	3	2	3	GCSAM	germinal center associated signaling and motility [Source:HGNC Symbol;Acc:HGNC:20253]	-	-	-	-	-	GO:0003779//actin binding;GO:0019901//protein kinase binding;GO:0045159//myosin II binding	GO:0050855//regulation of B cell receptor signaling pathway;GO:2000401//regulation of lymphocyte migration;GO:2000402//negative regulation of lymphocyte migration
ENSBGRG00000000534	17.89	12.17	8.08	7.91	11.12	11.48	2262	1447	1117	1365	1493	1401	DNTTIP2	deoxynucleotidyltransferase terminal interacting protein 2 [Source:HGNC Symbol;Acc:HGNC:24013]	-	-	-	-	GO:0005654//nucleoplasm;GO:0005730//nucleolus	-	-
ENSBGRG00000000535	0.23	0.23	0.39	0.34	0.06	0.16	12.35	10.19	23.62	23.71	3.32	8.69	-	-	-	-	-	-	GO:0005634//nucleus	GO:0003700//DNA-binding transcription factor activity	GO:0006355//regulation of transcription, DNA-templated
ENSBGRG00000000536	16.78	9.84	10.44	6.15	8.85	10.28	707.44	343.54	499.18	340.67	404.21	449.43	-	-	-	-	-	-	-	-	-
ENSBGRG00000000537	0.9	0.47	0.28	0.24	2.38	0.38	23.03	10.01	8.01	8	66	10.02	-	-	Genetic Information Processing	Translation	ko03013//RNA transport	K14322	-	GO:0003723//RNA binding;GO:0005515//protein binding	-
ENSBGRG00000000539	36.3	52.75	23.72	31.16	27.58	29.8	1998	2414	1486	2258	1638	1700	-	heat shock protein family D (Hsp60) member 1 [Source:HGNC Symbol;Acc:HGNC:5261]	Human Diseases;Human Diseases;Organismal Systems;Genetic Information Processing;Human Diseases	Infectious diseases;Endocrine and metabolic diseases;Aging;Folding, sorting and degradation;Infectious diseases	ko05152//Tuberculosis;ko04940//Type I diabetes mellitus;ko04212//Longevity regulating pathway - worm;ko03018//RNA degradation;ko05134//Legionellosis	K04077;K04077;K04077;K04077;K04077	GO:0005737//cytoplasm;GO:0005739//mitochondrion;GO:0005886//plasma membrane;GO:0016020//membrane;GO:0030141//secretory granule;GO:0043231//intracellular membrane-bounded organelle	GO:0001530//lipopolysaccharide binding;GO:0005524//ATP binding	GO:0006457//protein folding;GO:0009409//response to cold;GO:0032727//positive regulation of interferon-alpha production;GO:0032729//positive regulation of interferon-gamma production;GO:0042026//protein refolding;GO:0042110//T cell activation;GO:0050870//positive regulation of T cell activation;GO:0098761//cellular response to interleukin-7
ENSBGRG00000000541	1.41	2.22	2.67	2.07	1.85	2	48	62	100	92	68	70	-	-	Organismal Systems;Organismal Systems	Circulatory system;Nervous system	ko04261//Adrenergic signaling in cardiomyocytes;ko04720//Long-term potentiation	K08050;K08050	-	GO:0004864//protein phosphatase inhibitor activity	GO:0007165//signal transduction
ENSBGRG00000000542	8.02	14.86	9.8	12.17	9.33	7.57	465	704	635	910	576	452	CRTC1	CREB regulated transcription coactivator 1 [Source:HGNC Symbol;Acc:HGNC:16062]	Human Diseases	Infectious diseases	ko05166//HTLV-I infection	K15309	GO:0005634//nucleus;GO:0005654//nucleoplasm;GO:0005737//cytoplasm;GO:0005829//cytosol;GO:0005886//plasma membrane;GO:0016604//nuclear body	GO:0008140//cAMP response element binding protein binding	GO:0007613//memory;GO:0032793//positive regulation of CREB transcription factor activity;GO:0043153//entrainment of circadian clock by photoperiod;GO:0045944//positive regulation of transcription by RNA polymerase II;GO:0051289//protein homotetramerization;GO:0097009//energy homeostasis;GO:1902631//negative regulation of membrane hyperpolarization
ENSBGRG00000000543	49.41	52.1	57.09	47.6	55.65	58.71	936	913	1251	1177	1110	1105	GPNMB	glycoprotein nmb [Source:HGNC Symbol;Acc:HGNC:4462]	-	-	-	-	GO:0016021//integral component of membrane	GO:0008201//heparin binding;GO:0045545//syndecan binding;GO:0048018//receptor ligand activity	GO:0001818//negative regulation of cytokine production;GO:0001934//positive regulation of protein phosphorylation;GO:0007165//signal transduction;GO:0007267//cell-cell signaling;GO:0030335//positive regulation of cell migration;GO:0031954//positive regulation of protein autophosphorylation;GO:0034103//regulation of tissue remodeling;GO:0042130//negative regulation of T cell proliferation;GO:00508…
ENSBGRG00000000545	3.17	2.7	3.53	4.34	3.86	3.62	100.61	70.85	127.16	180.81	132.61	118.99	-	-	Genetic Information Processing	Transcription	ko03040//Spliceosome	K12831	-	GO:0003676//nucleic acid binding	-
ENSBGRG00000000546	4.21	3.72	2.75	3.01	4.35	3.31	216	152	193	223	226	191	TRIT1	tRNA isopentenyltransferase 1 [Source:HGNC Symbol;Acc:HGNC:20286]	Metabolism	Global and overview maps	ko01100//Metabolic pathways	K00791	-	GO:0005524//ATP binding;GO:0052381//tRNA dimethylallyltransferase activity	GO:0008033//tRNA processing
ENSBGRG00000000547	0.65	0.06	0.49	0.49	0.47	1	37	3	32	37	29	59	FNDC7	fibronectin type III domain containing 7 [Source:HGNC Symbol;Acc:HGNC:26668]	-	-	-	-	-	GO:0005515//protein binding	-
ENSBGRG00000000548	9.27	15.34	10.51	12.19	11.35	10.46	286	393.71	373.67	502.23	379	363.69	-	-	-	-	-	-	GO:0005634//nucleus	GO:0035064//methylated histone binding	GO:0008285//negative regulation of cell proliferation;GO:0016573//histone acetylation;GO:0043065//positive regulation of apoptotic process
ENSBGRG00000000549	6.71	14.94	9.02	8.49	6.71	6.71	238	439	363	396	258	247	ATG101	autophagy related 101 [Source:HGNC Symbol;Acc:HGNC:25679]	Human Diseases;Human Diseases;Cellular Processes;Human Diseases;Organismal Systems;Cellular Processes	Neurodegenerative diseases;Neurodegenerative diseases;Transport and catabolism;Neurodegenerative disease;Aging;Transport and catabolism	ko05010//Alzheimer disease;ko05016//Huntington disease;ko04140//Autophagy - animal;ko05017//Spinocerebellar ataxia;ko04211//Longevity regulating pathway - mammal;ko04136//Autophagy - other eukaryotes	K19730;K19730;K19730;K19730;K19730;K19730	GO:0000407//phagophore assembly site	GO:0042802//identical protein binding;GO:0044877//protein-containing complex binding	GO:0000045//autophagosome assembly;GO:0006914//autophagy
ENSBGRG00000000550	1.21	2.64	1.8	1.85	0.82	1.88	49	89	83	99	36	79	NEMP2	nuclear envelope integral membrane protein 2 [Source:HGNC Symbol;Acc:HGNC:33700]	-	-	-	-	-	-	-
ENSBGRG00000000551	6.34	5.43	5.95	5.88	5.7	5.62	566	338	636.6	612	549.83	539	ADCK2	aarF domain containing kinase 2 [Source:HGNC Symbol;Acc:HGNC:19039]	-	-	-	-	-	-	-
ENSBGRG00000000552	0.31	0.06	0.51	0.3	0.38	0.34	32	5	60	41	43	36	ATP10B	ATPase phospholipid transporting 10B (putative) [Source:HGNC Symbol;Acc:HGNC:13543]	-	-	-	-	GO:0005783//endoplasmic reticulum;GO:0016021//integral component of membrane	GO:0000166//nucleotide binding;GO:0000287//magnesium ion binding;GO:0005524//ATP binding	GO:0015914//phospholipid transport
ENSBGRG00000000553	0	0	0	0	0.02	0	0	0	0	0	1	0	C8A	complement C8 alpha chain [Source:HGNC Symbol;Acc:HGNC:1352]	Human Diseases;Human Diseases;Organismal Systems;Human Diseases	Immune diseases;Infectious diseases;Immune system;Neurodegenerative diseases	ko05322//Systemic lupus erythematosus;ko05146//Amoebiasis;ko04610//Complement and coagulation cascades;ko05020//Prion diseases	K03997;K03997;K03997;K03997	GO:0005579//membrane attack complex	GO:0005515//protein binding	GO:0006955//immune response;GO:0006956//complement activation
ENSBGRG00000000554	0.22	0.36	0.18	0.36	0.05	0.41	10	12	8	20	2	17	-	-	Metabolism;Cellular Processes;Organismal Systems;Metabolism;Metabolism;Metabolism	Global and overview maps;Transport and catabolism;Digestive system;Lipid metabolism;Lipid metabolism;Metabolism of other amino acids	ko01100//Metabolic pathways;ko04146//Peroxisome;ko04976//Bile secretion;ko01040//Biosynthesis of unsaturated fatty acids;ko00120//Primary bile acid biosynthesis;ko00430//Taurine and hypotaurine metabolism	K00659;K00659;K00659;K00659;K00659;K00659	-	GO:0016790//thiolester hydrolase activity	GO:0006637//acyl-CoA metabolic process
ENSBGRG00000000555	36.87	10.6	19.12	14.22	20.15	24.73	2217	527	1317	1135	1333	1541	SLC9C1	solute carrier family 9 member C1 [Source:HGNC Symbol;Acc:HGNC:31401]	-	-	-	-	GO:0016020//membrane;GO:0016021//integral component of membrane;GO:0031514//motile cilium	GO:0005216//ion channel activity;GO:0015299//solute:proton antiporter activity	GO:0006811//ion transport;GO:0006812//cation transport;GO:0030317//flagellated sperm motility;GO:0055085//transmembrane transport
ENSBGRG00000000556	0	0	0	0	0	0	0	0	0	0	0	0	LRRC19	leucine rich repeat containing 19 [Source:HGNC Symbol;Acc:HGNC:23379]	-	-	-	-	GO:0005886//plasma membrane	GO:0005515//protein binding;GO:0038023//signaling receptor activity	GO:0001817//regulation of cytokine production;GO:0002224//toll-like receptor signaling pathway;GO:0032637//interleukin-8 production;GO:0038008//TRAF-mediated signal transduction;GO:0048874//host-mediated regulation of intestinal microbiota composition;GO:0050727//regulation of inflammatory response;GO:1901224//positive regulation of NIK/NF-kappaB signaling
ENSBGRG00000000557	17.75	27.97	23.18	23.31	18.38	19.39	1055	1380	1532	1828	1186	1192	TARS2	threonyl-tRNA synthetase 2, mitochondrial [Source:HGNC Symbol;Acc:HGNC:30740]	Genetic Information Processing	Translation	ko00970//Aminoacyl-tRNA biosynthesis	K01868	GO:0005737//cytoplasm	GO:0000166//nucleotide binding;GO:0002161//aminoacyl-tRNA editing activity;GO:0004812//aminoacyl-tRNA ligase activity;GO:0004829//threonine-tRNA ligase activity;GO:0005524//ATP binding;GO:0042803//protein homodimerization activity	GO:0006418//tRNA aminoacylation for protein translation;GO:0006435//threonyl-tRNA aminoacylation;GO:0043039//tRNA aminoacylation
ENSBGRG00000000559	4.38	9.46	3.52	6.5	3.78	3.61	124	222	113	242	116	106	HDHD5	haloacid dehalogenase like hydrolase domain containing 5 [Source:HGNC Symbol;Acc:HGNC:1843]	-	-	-	-	-	-	-
ENSBGRG00000000561	14.78	3.6	14.19	8.61	21.39	14.71	643	101	695	430	845	627	MAMDC2	MAM domain containing 2 [Source:HGNC Symbol;Acc:HGNC:23673]	-	-	-	-	GO:0005783//endoplasmic reticulum;GO:0016020//membrane	-	-
ENSBGRG00000000563	19.32	11.55	25.09	20.98	26.35	22.67	832	559	1324	1338	1194	1043	PMEL	premelanosome protein [Source:HGNC Symbol;Acc:HGNC:10880]	-	-	-	-	GO:0005783//endoplasmic reticulum;GO:0005789//endoplasmic reticulum membrane;GO:0005794//Golgi apparatus;GO:0032585//multivesicular body membrane;GO:0042470//melanosome	GO:0042802//identical protein binding	GO:0032438//melanosome organization
ENSBGRG00000000564	13.65	0.27	7.64	5.85	10.93	11.42	590	14	385	351	516	534	-	-	-	-	-	-	-	GO:0000978//RNA polymerase II proximal promoter sequence-specific DNA binding;GO:0001228//DNA-binding transcription activator activity, RNA polymerase II-specific	GO:0001837//epithelial to mesenchymal transition
ENSBGRG00000000565	2.71	0.56	3.05	2.51	3.3	3.31	138	27	175	169	181	171	CELF5	CUGBP Elav-like family member 5 [Source:HGNC Symbol;Acc:HGNC:14058]	-	-	-	-	-	GO:0003676//nucleic acid binding;GO:0003723//RNA binding	GO:0000381//regulation of alternative mRNA splicing, via spliceosome
ENSBGRG00000000566	13.41	9.48	10.84	8.85	13.08	11.02	519	304	476	450	548	442	COQ10B	coenzyme Q10B [Source:HGNC Symbol;Acc:HGNC:25819]	-	-	-	-	-	-	-
ENSBGRG00000000567	0.04	0	0	0	0.07	0	2	0	0	0	4	0	CWH43	cell wall biogenesis 43 C-terminal homolog [Source:HGNC Symbol;Acc:HGNC:26133]	-	-	-	-	-	-	-
ENSBGRG00000000568	0.03	0	0	0.03	0.03	0	1.01	0	0	1	1	0	-	-	-	-	-	-	-	-	-
ENSBGRG00000000569	0	0	0	0.18	0	0.09	0	0	0	5	0	2	-	-	-	-	-	-	-	-	-
ENSBGRG00000000571	12.94	4.23	11.79	10.39	12.85	12.3	487	118	494	529	497	478	DRAM1	DNA damage regulated autophagy modulator 1 [Source:HGNC Symbol;Acc:HGNC:25645]	-	-	-	-	GO:0005737//cytoplasm;GO:0005764//lysosome	-	GO:0010506//regulation of autophagy
ENSBGRG00000000572	0.76	0.18	1	0.31	0.53	1.1	19.08	3.7	28.76	10.36	14.47	28.7	-	-	-	-	-	-	-	-	-
ENSBGRG00000000573	8.13	8.7	7	6.85	8.58	6.47	174	207	180	214	230	174	MRPL50	mitochondrial ribosomal protein L50 [Source:HGNC Symbol;Acc:HGNC:16654]	-	-	-	-	GO:0005739//mitochondrion;GO:0005762//mitochondrial large ribosomal subunit	-	-
ENSBGRG00000000574	0	0.07	0.08	0	0	0	0	2	3	0	0	0	KRT80	keratin 80 [Source:HGNC Symbol;Acc:HGNC:27056]	-	-	-	-	GO:0045095//keratin filament;GO:0045111//intermediate filament cytoskeleton	-	-
ENSBGRG00000000576	0.95	2.25	1.09	2.14	1.5	1.05	32	63	42	95	55	37	-	-	-	-	-	-	-	-	-
ENSBGRG00000000579	0	0	0.1	0	0	0	0	0	1	0	0	0	-	-	-	-	-	-	GO:0005576//extracellular region	GO:0005179//hormone activity	GO:0008217//regulation of blood pressure;GO:0097746//regulation of blood vessel diameter
ENSBGRG00000000580	1.84	0.91	1.32	1.14	1.23	1.13	22	9	18	18	16	14	ZCCHC10	zinc finger CCHC-type containing 10 [Source:HGNC Symbol;Acc:HGNC:25954]	-	-	-	-	-	GO:0003676//nucleic acid binding;GO:0008270//zinc ion binding	-
ENSBGRG00000000581	33.92	23.29	33.47	32.79	32.13	36.12	2569	1697.05	2820	3269	2483	2658	ABCF3	ATP binding cassette subfamily F member 3 [Source:HGNC Symbol;Acc:HGNC:72]	-	-	-	-	-	GO:0005524//ATP binding;GO:0016887//ATPase activity	-
ENSBGRG00000000583	10.08	12.43	10.57	9.45	10.43	9.74	854	750	971	1076	875	884	INVS	inversin [Source:HGNC Symbol;Acc:HGNC:17870]	Environmental Information Processing	Signal transduction	ko04310//Wnt signaling pathway	K19626	-	GO:0005515//protein binding	GO:0090090//negative regulation of canonical Wnt signaling pathway
ENSBGRG00000000584	13.02	18.28	8.82	8.88	12.77	11.81	852	1019	668	806	842	784	ZNF189	zinc finger protein 189 [Source:HGNC Symbol;Acc:HGNC:12980]	Human Diseases	Infectious diseases	ko05168//Herpes simplex infection	K09228	-	GO:0003676//nucleic acid binding	-
ENSBGRG00000000585	0	0	0	0	0	0	0	0	0	0	0	0	OR5BS1P	olfactory receptor family 5 subfamily BS member 1 pseudogene [Source:HGNC Symbol;Acc:HGNC:19627]	Organismal Systems	Sensory system	ko04740//Olfactory transduction	K04257	GO:0016021//integral component of membrane	GO:0004930//G protein-coupled receptor activity;GO:0004984//olfactory receptor activity	GO:0007186//G protein-coupled receptor signaling pathway
ENSBGRG00000000587	30.96	9.62	25.17	19.51	32.6	26.94	2159	547	1983	1806	2461	1966	GPSM2	G protein signaling modulator 2 [Source:HGNC Symbol;Acc:HGNC:29501]	-	-	-	-	GO:0005737//cytoplasm;GO:0005813//centrosome;GO:0005829//cytosol;GO:0005938//cell cortex;GO:0032991//protein-containing complex;GO:0097431//mitotic spindle pole;GO:0097575//lateral cell cortex;GO:0099738//cell cortex region	GO:0001965//G-protein alpha-subunit binding;GO:0005092//GDP-dissociation inhibitor activity;GO:0005515//protein binding;GO:0008022//protein C-terminus binding;GO:0019904//protein domain specific binding;GO:0030695//GTPase regulator activity;GO:0042802//identical protein binding;GO:0043621//protein self-association;GO:0070840//dynein complex binding	GO:0000132//establishment of mitotic spindle orientation;GO:0007052//mitotic spindle organization;GO:0031291//Ran protein signal transduction;GO:0051661//maintenance of centrosome location;GO:0060236//regulation of mitotic spindle organization;GO:1904778//positive regulation of protein localization to cell cortex;GO:1905832//positive regulation of spindle assembly
ENSBGRG00000000589	0	0	0	0	0	0.07	0	0	0	0	0	1	-	-	Environmental Information Processing	Signaling molecules and interaction	ko04514//Cell adhesion molecules (CAMs)	K06815	-	-	-
ENSBGRG00000000591	7.71	19.95	8.95	9.69	8.5	7.79	478	1026	619	800	580	498	BCAR3	BCAR3 adaptor protein, NSP family member [Source:HGNC Symbol;Acc:HGNC:973]	-	-	-	-	-	GO:0001784//phosphotyrosine residue binding;GO:0005085//guanyl-nucleotide exchange factor activity;GO:0019900//kinase binding	GO:0002089//lens morphogenesis in camera-type eye;GO:0007165//signal transduction;GO:0007264//small GTPase mediated signal transduction;GO:0008286//insulin receptor signaling pathway;GO:0033138//positive regulation of peptidyl-serine phosphorylation;GO:0043410//positive regulation of MAPK cascade;GO:0043547//positive regulation of GTPase activity;GO:0045740//positive regulation of DNA replication…
ENSBGRG00000000592	0	0.5	0	0	0	0.2	0	2	0	0	0	1	-	-	-	-	-	-	-	-	-
ENSBGRG00000000593	1.28	1.97	1.24	1.02	1.06	1.19	74	94	81	77	66	71	PRKAA2	protein kinase AMP-activated catalytic subunit alpha 2 [Source:HGNC Symbol;Acc:HGNC:9377]	Environmental Information Processing;Organismal Systems;Human Diseases;Cellular Processes;Environmental Information Processing;Cellular Processes;Organismal Systems;Organismal Systems;Environmental Information Processing;Human Diseases;Environmental Information Processing;Environmental Information Processing;Human Diseases;Human Diseases;Organismal Systems;Organismal Systems;Organismal Systems;Or…	Signal transduction;Environmental adaptation;Endocrine and metabolic diseases;Cellular community - eukaryotes;Signal transduction;Transport and catabolism;Endocrine system;Endocrine system;Signal transduction;Cardiovascular diseases;Signal transduction;Signal transduction;Endocrine and metabolic diseases;Cardiovascular diseases;Endocrine system;Development and regeneration;Aging;Endocrine system;…	ko04151//PI3K-Akt signaling pathway;ko04714//Thermogenesis;ko04932//Non-alcoholic fatty liver disease (NAFLD);ko04530//Tight junction;ko04150//mTOR signaling pathway;ko04140//Autophagy - animal;ko04921//Oxytocin signaling pathway;ko04910//Insulin signaling pathway;ko04371//Apelin signaling pathway;ko05418//Fluid shear stress and atherosclerosis;ko04068//FoxO signaling pathway;ko04152//AMPK signal…	K07198;K07198;K07198;K07198;K07198;K07198;K07198;K07198;K07198;K07198;K07198;K07198;K07198;K07198;K07198;K07198;K07198;K07198;K07198;K07198	GO:0005634//nucleus;GO:0005794//Golgi apparatus;GO:0010494//cytoplasmic stress granule;GO:0016607//nuclear speck;GO:0030424//axon;GO:0030425//dendrite;GO:0043025//neuronal cell body	GO:0003682//chromatin binding;GO:0004672//protein kinase activity;GO:0004674//protein serine/threonine kinase activity;GO:0004679//AMP-activated protein kinase activity;GO:0004712//protein serine/threonine/tyrosine kinase activity;GO:0005524//ATP binding;GO:0035174//histone serine kinase activity	GO:0006468//protein phosphorylation;GO:0008610//lipid biosynthetic process;GO:0010468//regulation of gene expression;GO:0010508//positive regulation of autophagy;GO:0010629//negative regulation of gene expression;GO:0014850//response to muscle activity;GO:0016241//regulation of macroautophagy;GO:0031669//cellular response to nutrient levels;GO:0032007//negative regulation of TOR signaling;GO:0034…
ENSBGRG00000000594	7.58	6.54	4.77	4.82	6.37	7.57	400	287	284	328	369	411	ARL13B	ADP ribosylation factor like GTPase 13B [Source:HGNC Symbol;Acc:HGNC:25419]	-	-	-	-	GO:0005929//cilium;GO:0005930//axoneme;GO:0031514//motile cilium;GO:0060170//ciliary membrane;GO:0097731//9+0 non-motile cilium	GO:0005525//GTP binding	GO:0001947//heart looping;GO:0007224//smoothened signaling pathway;GO:0007368//determination of left/right symmetry;GO:0009953//dorsal/ventral pattern formation;GO:0021532//neural tube patterning;GO:0021830//interneuron migration from the subpallium to the cortex;GO:0021943//formation of radial glial scaffolds;GO:0060271//cilium assembly;GO:0070986//left/right axis specification;GO:1905515//non-m…
ENSBGRG00000000595	26.59	15.72	26.36	25.56	27.88	23.42	1552	903	1647	1990	1502	1383	DENND2A	DENN domain containing 2A [Source:HGNC Symbol;Acc:HGNC:22212]	-	-	-	-	GO:0015629//actin cytoskeleton	GO:0017112//Rab guanyl-nucleotide exchange factor activity	GO:0042147//retrograde transport, endosome to Golgi
ENSBGRG00000000596	88.24	26.48	102.33	86.79	91.64	103.48	3389	845	4482	4385	3821	4137	ACRBP	acrosin binding protein [Source:HGNC Symbol;Acc:HGNC:17195]	-	-	-	-	GO:0001669//acrosomal vesicle	-	GO:0001675//acrosome assembly;GO:0007286//spermatid development;GO:0009566//fertilization
ENSBGRG00000000597	19.29	34.37	27.75	25.98	20.29	21.43	785	1186	1263	1363	879	905	KANSL2	KAT8 regulatory NSL complex subunit 2 [Source:HGNC Symbol;Acc:HGNC:26024]	-	-	-	-	GO:0000123//histone acetyltransferase complex;GO:0005654//nucleoplasm;GO:0005829//cytosol;GO:0005886//plasma membrane;GO:0015629//actin cytoskeleton	GO:0043995//histone acetyltransferase activity (H4-K5 specific);GO:0043996//histone acetyltransferase activity (H4-K8 specific);GO:0046972//histone acetyltransferase activity (H4-K16 specific)	GO:0043981//histone H4-K5 acetylation;GO:0043982//histone H4-K8 acetylation;GO:0043984//histone H4-K16 acetylation
ENSBGRG00000000599	1.84	3.39	2.98	2.35	2.12	2.36	95.2	150	177.84	153	106	125	-	-	-	-	-	-	-	GO:0003824//catalytic activity;GO:0004332//fructose-bisphosphate aldolase activity	GO:0006096//glycolytic process
ENSBGRG00000000602	0	0	0	0	0	0	0	0	0	0	0	0	-	-	-	-	-	-	-	-	-
ENSBGRG00000000603	14.32	29.35	16.87	18.84	14.77	14.89	1160	1792	1391	1796	1201	1141	NAB1	NGFI-A binding protein 1 [Source:HGNC Symbol;Acc:HGNC:7626]	-	-	-	-	GO:0005634//nucleus	GO:0003712//transcription coregulator activity;GO:0008134//transcription factor binding	GO:0001958//endochondral ossification;GO:0006355//regulation of transcription, DNA-templated;GO:0014037//Schwann cell differentiation;GO:0042552//myelination;GO:0045682//regulation of epidermis development;GO:0045892//negative regulation of transcription, DNA-templated
ENSBGRG00000000604	62.39	73.96	45.5	44.61	55.33	55.52	6628	5970	5273	5690	5899	5751	SF3B1	splicing factor 3b subunit 1 [Source:HGNC Symbol;Acc:HGNC:10768]	Genetic Information Processing	Transcription	ko03040//Spliceosome	K12828	GO:0005634//nucleus;GO:0005686//U2 snRNP;GO:0005689//U12-type spliceosomal complex;GO:0016607//nuclear speck;GO:0034693//U11/U12 snRNP;GO:0071005//U2-type precatalytic spliceosome;GO:0071013//catalytic step 2 spliceosome	GO:0003723//RNA binding;GO:0003729//mRNA binding;GO:1990935//splicing factor binding	GO:0000245//spliceosomal complex assembly;GO:0000398//mRNA splicing, via spliceosome
ENSBGRG00000000606	0	0	0	0	0	0	0	0	0	0	0	0	OSTN	osteocrin [Source:HGNC Symbol;Acc:HGNC:29961]	-	-	-	-	GO:0005615//extracellular space	GO:0005102//signaling receptor binding	GO:0003416//endochondral bone growth;GO:0007166//cell surface receptor signaling pathway;GO:0009755//hormone-mediated signaling pathway;GO:0045668//negative regulation of osteoblast differentiation;GO:0046325//negative regulation of glucose import;GO:1903860//negative regulation of dendrite extension
ENSBGRG00000000608	0.65	0.23	0.24	0.39	0.4	0.71	24	7	10	19	16	27	KRT7	keratin 7 [Source:HGNC Symbol;Acc:HGNC:6445]	-	-	-	-	GO:0005737//cytoplasm;GO:0045095//keratin filament	-	-
ENSBGRG00000000609	0.82	0.22	0.32	0.54	0.93	0.86	9.29	2.07	4.07	8	11.39	10	-	-	-	-	-	-	-	GO:0004792//thiosulfate sulfurtransferase activity	-
ENSBGRG00000000610	0.18	0.17	0.23	0.28	0.38	0.47	9	7	13	18	20	24	TMEM163	transmembrane protein 163 [Source:HGNC Symbol;Acc:HGNC:25380]	-	-	-	-	GO:0030285//integral component of synaptic vesicle membrane	-	-
ENSBGRG00000000611	0	0	0.02	0.02	0.02	0.02	0	0	1	1	1	1	-	-	-	-	-	-	-	-	-
ENSBGRG00000000612	0.04	0.09	0.03	0	0.03	0	1.01	2.05	1.05	0	1	0	-	-	-	-	-	-	-	-	-
ENSBGRG00000000613	0.16	0.02	0.11	0.27	0.17	0.16	8	1	5	14	8	8	GABRB2	gamma-aminobutyric acid type A receptor beta2 subunit [Source:HGNC Symbol;Acc:HGNC:4082]	Environmental Information Processing;Organismal Systems;Organismal Systems;Organismal Systems;Human Diseases;Human Diseases	Signaling molecules and interaction;Nervous system;Nervous system;Nervous system;Substance dependence;Substance dependence	ko04080//Neuroactive ligand-receptor interaction;ko04723//Retrograde endocannabinoid signaling;ko04726//Serotonergic synapse;ko04727//GABAergic synapse;ko05032//Morphine addiction;ko05033//Nicotine addiction	K05181;K05181;K05181;K05181;K05181;K05181	GO:0005886//plasma membrane;GO:0016020//membrane;GO:0016021//integral component of membrane;GO:0098982//GABA-ergic synapse;GO:0099060//integral component of postsynaptic specialization membrane	GO:0004888//transmembrane signaling receptor activity;GO:0004890//GABA-A receptor activity;GO:0005216//ion channel activity;GO:0005230//extracellular ligand-gated ion channel activity;GO:0016917//GABA receptor activity;GO:0022851//GABA-gated chloride ion channel activity;GO:1904315//transmitter-gated ion channel activity involved in regulation of postsynaptic membrane potential	GO:0006811//ion transport;GO:0007214//gamma-aminobutyric acid signaling pathway;GO:0007605//sensory perception of sound;GO:0034220//ion transmembrane transport;GO:0043523//regulation of neuron apoptotic process;GO:0043524//negative regulation of neuron apoptotic process;GO:0048666//neuron development;GO:0060119//inner ear receptor cell development;GO:0060384//innervation;GO:0090102//cochlea devel…
ENSBGRG00000000614	0.09	0.04	0	0.02	0.03	0	3	1.04	0	1	1.17	0	-	-	Human Diseases	Infectious diseases	ko05168//Herpes simplex infection	K09228	-	-	-
ENSBGRG00000000616	3.98	2.11	7.06	4.35	4.89	5.57	190	93	380	271	249	273	ADA2	adenosine deaminase 2 [Source:HGNC Symbol;Acc:HGNC:1839]	Metabolism;Metabolism	Global and overview maps;Nucleotide metabolism	ko01100//Metabolic pathways;ko00230//Purine metabolism	K19572;K19572	GO:0005615//extracellular space	GO:0004000//adenosine deaminase activity;GO:0008270//zinc ion binding;GO:0019239//deaminase activity;GO:0031685//adenosine receptor binding;GO:0042803//protein homodimerization activity;GO:0043394//proteoglycan binding	GO:0006154//adenosine catabolic process
ENSBGRG00000000618	0.44	0.48	0.43	0.3	0.48	0.45	11.53	10.35	12.65	10.2	13.62	12.18	-	-	Human Diseases;Environmental Information Processing;Human Diseases;Organismal Systems;Human Diseases;Human Diseases;Cellular Processes;Human Diseases	Cancers;Signal transduction;Cancers;Immune system;Cardiovascular diseases;Infectious diseases;Cellular community - eukaryotes;Cancers	ko05200//Pathways in cancer;ko04390//Hippo signaling pathway;ko05226//Gastric cancer;ko04670//Leukocyte transendothelial migration;ko05412//Arrhythmogenic right ventricular cardiomyopathy (ARVC);ko05100//Bacterial invasion of epithelial cells;ko04520//Adherens junction;ko05213//Endometrial cancer	K05691;K05691;K05691;K05691;K05691;K05691;K05691;K05691	-	-	-
ENSBGRG00000000619	1.69	1.34	0.95	1.09	0.98	1.03	32	20.94	20	27	20	20	-	-	-	-	-	-	-	-	GO:0043031//negative regulation of macrophage activation;GO:0050776//regulation of immune response
ENSBGRG00000000622	0.07	0	0.14	0.21	0.08	0.11	3	0	7	11	4	5	COL25A1	collagen type XXV alpha 1 chain [Source:HGNC Symbol;Acc:HGNC:18603]	-	-	-	-	GO:0005576//extracellular region;GO:0005615//extracellular space;GO:0005887//integral component of plasma membrane	GO:0001540//amyloid-beta binding;GO:0008201//heparin binding	GO:0060385//axonogenesis involved in innervation
ENSBGRG00000000624	18.24	14.25	10.43	11.8	12.23	12.22	1972	1840	1652	1830	1609	1468	-	-	Human Diseases	Cancers	ko05202//Transcriptional misregulation in cancers	K15188	-	-	GO:0006351//transcription, DNA-templated
ENSBGRG00000000625	0	0	0	0	0	0	0	0	0	0	0	0	-	-	-	-	-	-	-	-	-
ENSBGRG00000000626	0.16	0.05	0	0.11	0	0.27	4.49	1.3	0	4.01	0	7.95	-	-	-	-	-	-	-	-	-
ENSBGRG00000000628	0	0	0.14	0.06	0.22	0	0	0	2.01	1	3	0	-	-	-	-	-	-	-	-	GO:0007283//spermatogenesis
ENSBGRG00000000629	16.97	18.21	11.42	17.8	13.15	16.93	1851	1586	1263	2623	1551	1888	GNPTAB	N-acetylglucosamine-1-phosphate transferase subunits alpha and beta [Source:HGNC Symbol;Acc:HGNC:29670]	Cellular Processes	Transport and catabolism	ko04142//Lysosome	K08239	GO:0000139//Golgi membrane;GO:0005794//Golgi apparatus	GO:0003976//UDP-N-acetylglucosamine-lysosomal-enzyme N-acetylglucosaminephosphotransferase activity;GO:0005509//calcium ion binding;GO:0016772//transferase activity, transferring phosphorus-containing groups	GO:0007040//lysosome organization;GO:0009306//protein secretion;GO:0016256//N-glycan processing to lysosome;GO:0033299//secretion of lysosomal enzymes;GO:0046835//carbohydrate phosphorylation
ENSBGRG00000000631	0.92	2.31	1.13	1.51	1.3	1.18	58	120	81	126	89	77	SLC19A1	solute carrier family 19 member 1 [Source:HGNC Symbol;Acc:HGNC:10937]	Human Diseases;Organismal Systems	Drug resistance;Digestive system	ko01523//Antifolate resistance;ko04977//Vitamin digestion and absorption	K14609;K14609	GO:0005887//integral component of plasma membrane;GO:0016021//integral component of membrane;GO:0016323//basolateral plasma membrane;GO:0016324//apical plasma membrane	GO:0008517//folic acid transmembrane transporter activity;GO:0008518//folate:anion antiporter activity;GO:0015350//methotrexate transmembrane transporter activity;GO:0061507//cyclic-GMP-AMP binding;GO:0090482//vitamin transmembrane transporter activity	GO:0015884//folic acid transport;GO:0051180//vitamin transport;GO:0051958//methotrexate transport;GO:0098838//folate transmembrane transport;GO:1904447//folate import across plasma membrane
ENSBGRG00000000632	33.46	4.54	35.44	27.48	31.4	32.46	1528	172	1836	1649	1553	1537	MANSC1	MANSC domain containing 1 [Source:HGNC Symbol;Acc:HGNC:25505]	-	-	-	-	-	-	-
ENSBGRG00000000633	3.7	3.52	3.9	1.67	3.46	4.91	155	122	185	92	157	213	OCIAD2	OCIA domain containing 2 [Source:HGNC Symbol;Acc:HGNC:28685]	-	-	-	-	-	-	GO:0009617//response to bacterium
ENSBGRG00000000634	0	0	0	0	0	0	0	0	0	0	0	0	-	-	-	-	-	-	-	-	-
ENSBGRG00000000635	0	0	0	0	0	0	0	0	0	0	0	0	-	-	Human Diseases;Human Diseases;Human Diseases	Immune diseases;Cancers;Substance dependence	ko05322//Systemic lupus erythematosus;ko05203//Viral carcinogenesis;ko05034//Alcoholism	K11252;K11252;K11252	GO:0000786//nucleosome	GO:0003677//DNA binding;GO:0046982//protein heterodimerization activity	-
ENSBGRG00000000636	0	0.06	0.04	0	0	0	0	1	1	0	0	0	CRYBA2	crystallin beta A2 [Source:HGNC Symbol;Acc:HGNC:2395]	-	-	-	-	-	GO:0042802//identical protein binding	GO:0002088//lens development in camera-type eye
ENSBGRG00000000637	0.16	0.04	0.06	0.28	0.14	0.12	5.11	1.2	2.18	12.01	5.04	3.92	-	-	-	-	-	-	-	-	-
ENSBGRG00000000638	10.17	3.51	6	4.57	7.06	7.43	700	200	469	414	525	531	USP44	ubiquitin specific peptidase 44 [Source:HGNC Symbol;Acc:HGNC:20064]	-	-	-	-	GO:0005634//nucleus	GO:0004843//thiol-dependent ubiquitin-specific protease activity;GO:0008270//zinc ion binding;GO:0036459//thiol-dependent ubiquitinyl hydrolase activity	GO:0006511//ubiquitin-dependent protein catabolic process;GO:0016579//protein deubiquitination;GO:1904667//negative regulation of ubiquitin protein ligase activity
ENSBGRG00000000639	46.24	33.83	33.96	28.24	38.93	37.68	1151	664	947	921	970	959	FAM221A	family with sequence similarity 221 member A [Source:HGNC Symbol;Acc:HGNC:27977]	-	-	-	-	-	-	-
ENSBGRG00000000640	46.51	5.59	52.92	35.45	66.33	53.66	546	53	657	557	792	622	TEX49	testis expressed 49 [Source:HGNC Symbol;Acc:HGNC:48628]	-	-	-	-	-	-	-
ENSBGRG00000000641	19.91	26	23.25	26.65	21.09	19.13	1068	1156	1394	1828	1228	1052	NCLN	nicalin [Source:HGNC Symbol;Acc:HGNC:26923]	-	-	-	-	GO:0005789//endoplasmic reticulum membrane;GO:0016020//membrane;GO:0032991//protein-containing complex	-	GO:0009966//regulation of signal transduction;GO:0043254//regulation of protein complex assembly;GO:0050821//protein stabilization;GO:0061635//regulation of protein complex stability
ENSBGRG00000000642	359.16	168.86	367.1	317.6	345.77	380.08	18761	8167	22121	21660	19462	20789	-	-	-	-	-	-	-	GO:0046872//metal ion binding	-
ENSBGRG00000000643	0.27	0.17	0.1	0.3	0.14	0.2	15.18	7.91	6.77	22.23	8.34	11.93	-	-	-	-	-	-	-	-	-
ENSBGRG00000000644	0.63	0.47	0.43	0.2	0.17	0.4	25.25	15.58	19.44	10.74	7.51	16.62	-	-	-	-	-	-	-	-	-
ENSBGRG00000000645	7.14	0.73	4.78	4.67	5.72	6.92	100	8	87	89	84	108	GMNC	geminin coiled-coil domain containing [Source:HGNC Symbol;Acc:HGNC:40049]	-	-	-	-	GO:0005634//nucleus	GO:0003682//chromatin binding	GO:0006260//DNA replication;GO:0006270//DNA replication initiation;GO:0060271//cilium assembly
ENSBGRG00000000646	26.14	32.23	21.59	20.19	22.91	20.45	985	988	912	993	936	783	-	-	-	-	-	-	-	-	-
ENSBGRG00000000647	0.31	0.47	0.31	0.12	0.18	0.07	8	10	9	4	5	2	LPAR5	lysophosphatidic acid receptor 5 [Source:HGNC Symbol;Acc:HGNC:13307]	Human Diseases;Environmental Information Processing;Environmental Information Processing;Human Diseases;Cellular Processes;Environmental Information Processing	Cancers;Signal transduction;Signal transduction;Infectious diseases;Cell motility;Signal transduction	ko05200//Pathways in cancer;ko04151//PI3K-Akt signaling pathway;ko04015//Rap1 signaling pathway;ko05130//Pathogenic Escherichia coli infection;ko04810//Regulation of actin cytoskeleton;ko04072//Phospholipase D signaling pathway	K08390;K08390;K08390;K08390;K08390;K08390	GO:0016021//integral component of membrane	GO:0004930//G protein-coupled receptor activity	GO:0007186//G protein-coupled receptor signaling pathway
ENSBGRG00000000648	45.86	43.19	27.64	29.79	32.02	32	4078	3235	2842	3545	3141	3005	HSPA4	heat shock protein family A (Hsp70) member 4 [Source:HGNC Symbol;Acc:HGNC:5237]	Cellular Processes;Organismal Systems	Cellular community - eukaryotes;Immune system	ko04530//Tight junction;ko04612//Antigen processing and presentation	K09489;K09489	GO:0005829//cytosol;GO:0070062//extracellular exosome	-	GO:0045040//protein import into mitochondrial outer membrane;GO:0051131//chaperone-mediated protein complex assembly
ENSBGRG00000000649	0.06	0	0.03	0	0.06	0.06	2	0	1	0	2	2	-	-	-	-	-	-	GO:0045095//keratin filament	-	-
ENSBGRG00000000650	10.7	6.13	17.07	7.75	9.73	13.33	223	107	404	210	222	290	FEV	FEV transcription factor, ETS family member [Source:HGNC Symbol;Acc:HGNC:18562]	Human Diseases	Cancers	ko05202//Transcriptional misregulation in cancers	K09437	GO:0005634//nucleus;GO:0016607//nuclear speck	GO:0003700//DNA-binding transcription factor activity;GO:0043565//sequence-specific DNA binding	GO:0006355//regulation of transcription, DNA-templated;GO:0010628//positive regulation of gene expression;GO:0042551//neuron maturation;GO:0048665//neuron fate specification
ENSBGRG00000000651	0.88	0	0.61	0.6	0.84	0.55	29	0	23	26	30	19	BTLA	B and T lymphocyte associated [Source:HGNC Symbol;Acc:HGNC:21087]	-	-	-	-	GO:0005887//integral component of plasma membrane	GO:0038023//signaling receptor activity	GO:0002768//immune response-regulating cell surface receptor signaling pathway
ENSBGRG00000000652	21.37	46.35	33.72	28.9	15.55	40.27	701	1258	1254	1244	551	1368	-	-	Metabolism;Environmental Information Processing;Organismal Systems;Metabolism;Human Diseases;Metabolism;Metabolism;Metabolism;Organismal Systems	Global and overview maps;Signal transduction;Immune system;Lipid metabolism;Cancers;Lipid metabolism;Lipid metabolism;Lipid metabolism;Digestive system	ko01100//Metabolic pathways;ko04072//Phospholipase D signaling pathway;ko04666//Fc gamma R-mediated phagocytosis;ko00564//Glycerophospholipid metabolism;ko05231//Choline metabolism in cancer;ko00561//Glycerolipid metabolism;ko00565//Ether lipid metabolism;ko00600//Sphingolipid metabolism;ko04975//Fat digestion and absorption	K01080;K01080;K01080;K01080;K01080;K01080;K01080;K01080;K01080	GO:0005886//plasma membrane	GO:0005178//integrin binding;GO:0042392//sphingosine-1-phosphate phosphatase activity;GO:0042577//lipid phosphatase activity	GO:0001568//blood vessel development;GO:0001702//gastrulation with mouth forming second;GO:0001933//negative regulation of protein phosphorylation;GO:0006644//phospholipid metabolic process;GO:0007155//cell adhesion;GO:0030111//regulation of Wnt signaling pathway;GO:0050731//positive regulation of peptidyl-tyrosine phosphorylation;GO:0050821//protein stabilization;GO:0051091//positive regulation …
ENSBGRG00000000653	0.71	2.13	1.07	1.12	0.85	5.14	17	42	26	35	22	127	ACMSD	aminocarboxymuconate semialdehyde decarboxylase [Source:HGNC Symbol;Acc:HGNC:19288]	Metabolism;Metabolism	Global and overview maps;Amino acid metabolism	ko01100//Metabolic pathways;ko00380//Tryptophan metabolism	K03392;K03392	GO:0005829//cytosol	GO:0001760//aminocarboxymuconate-semialdehyde decarboxylase activity;GO:0008270//zinc ion binding;GO:0016787//hydrolase activity;GO:0016831//carboxy-lyase activity	GO:1904985//negative regulation of quinolinate biosynthetic process
ENSBGRG00000000654	0	0	0	0	0	0	0	0	0	0	0	0	-	-	-	-	-	-	-	-	-
ENSBGRG00000000655	0	0	0	0	0.02	0	0	0	0	0	2	0	-	-	Cellular Processes	Cell growth and death	ko04115//p53 signaling pathway	K10134	-	-	-
ENSBGRG00000000656	65.01	8.45	48.13	48.1	75.08	70.96	1059	114	865	1023	1321	1198	C9orf135	chromosome 9 open reading frame 135 [Source:HGNC Symbol;Acc:HGNC:31422]	-	-	-	-	GO:0005737//cytoplasm;GO:0005886//plasma membrane	-	-
ENSBGRG00000000657	14.99	17.53	8.56	9.36	12.12	11.55	1528	1530	975	1230	1305	1154	FNBP1L	formin binding protein 1 like [Source:HGNC Symbol;Acc:HGNC:20851]	Human Diseases	Infectious diseases	ko05131//Shigellosis	K20121	GO:0005737//cytoplasm;GO:0005829//cytosol;GO:0031410//cytoplasmic vesicle	GO:0005515//protein binding;GO:0051020//GTPase binding	GO:0006897//endocytosis;GO:0006900//vesicle budding from membrane;GO:0010324//membrane invagination;GO:0016050//vesicle organization;GO:0030050//vesicle transport along actin filament;GO:0051491//positive regulation of filopodium assembly;GO:0060271//cilium assembly;GO:0072583//clathrin-dependent endocytosis;GO:0097320//plasma membrane tubulation
ENSBGRG00000000658	1.75	1.63	2.62	1.98	2.14	1.02	79	62	136	114	105	48	BMPR1B	bone morphogenetic protein receptor type 1B [Source:HGNC Symbol;Acc:HGNC:1077]	Environmental Information Processing;Environmental Information Processing;Organismal Systems;Cellular Processes;Human Diseases;Environmental Information Processing;Environmental Information Processing	Signaling molecules and interaction;Signal transduction;Development;Cellular community - eukaryotes;Cardiovascular diseases;Signal transduction;Signal transduction	ko04060//Cytokine-cytokine receptor interaction;ko04390//Hippo signaling pathway;ko04360//Axon guidance;ko04550//Signaling pathways regulating pluripotency of stem cells;ko05418//Fluid shear stress and atherosclerosis;ko04350//TGF-beta signaling pathway;ko04013//MAPK signaling pathway - fly	K13578;K13578;K13578;K13578;K13578;K13578;K13578	GO:0005886//plasma membrane;GO:0016020//membrane	GO:0004672//protein kinase activity;GO:0004674//protein serine/threonine kinase activity;GO:0004675//transmembrane receptor protein serine/threonine kinase activity;GO:0005025//transforming growth factor beta receptor activity, type I;GO:0005524//ATP binding;GO:0046332//SMAD binding	GO:0001501//skeletal system development;GO:0001502//cartilage condensation;GO:0001550//ovarian cumulus expansion;GO:0001654//eye development;GO:0002062//chondrocyte differentiation;GO:0006468//protein phosphorylation;GO:0006954//inflammatory response;GO:0007178//transmembrane receptor protein serine/threonine kinase signaling pathway;GO:0009953//dorsal/ventral pattern formation;GO:0030154//cell d…
ENSBGRG00000000659	0	0	0	0	0	0	0	0	0	0	0	0	-	-	-	-	-	-	-	-	-
ENSBGRG00000000661	79.61	60.09	105.43	96.36	100.57	109.38	3775	2407	5765	6118	5231	5445	GTF2F1	general transcription factor IIF subunit 1 [Source:HGNC Symbol;Acc:HGNC:4652]	Genetic Information Processing	Transcription	ko03022//Basal transcription factors	K03138	GO:0005634//nucleus;GO:0005654//nucleoplasm;GO:0005669//transcription factor TFIID complex;GO:0030054//cell junction;GO:0032991//protein-containing complex;GO:0043231//intracellular membrane-bounded organelle	GO:0003677//DNA binding;GO:0008134//transcription factor binding;GO:0016251//RNA polymerase II general transcription initiation factor activity;GO:0019211//phosphatase activator activity;GO:0019903//protein phosphatase binding;GO:0019904//protein domain specific binding;GO:1990841//promoter-specific chromatin binding	GO:0006367//transcription initiation from RNA polymerase II promoter;GO:0009615//response to virus;GO:0032091//negative regulation of protein binding;GO:0032968//positive regulation of transcription elongation from RNA polymerase II promoter;GO:0045944//positive regulation of transcription by RNA polymerase II
ENSBGRG00000000662	0.11	0.41	0.37	0.09	0.18	0.11	3	9	11	3	5	3	CDK5R2	cyclin dependent kinase 5 regulatory subunit 2 [Source:HGNC Symbol;Acc:HGNC:1776]	-	-	-	-	GO:0005737//cytoplasm;GO:0016533//protein kinase 5 complex	GO:0003779//actin binding;GO:0061575//cyclin-dependent protein serine/threonine kinase activator activity	GO:0001764//neuron migration;GO:0021549//cerebellum development;GO:0021722//superior olivary nucleus maturation;GO:0021766//hippocampus development;GO:0021819//layer formation in cerebral cortex;GO:0045860//positive regulation of protein kinase activity;GO:0045956//positive regulation of calcium ion-dependent exocytosis
ENSBGRG00000000664	1.81	0.1	2.54	1.1	2.03	2.7	128	4	180	82	131	174	-	-	Environmental Information Processing;Organismal Systems;Environmental Information Processing;Environmental Information Processing	Signaling molecules and interaction;Environmental adaptation;Signal transduction;Signal transduction	ko04060//Cytokine-cytokine receptor interaction;ko04714//Thermogenesis;ko04390//Hippo signaling pathway;ko04350//TGF-beta signaling pathway	K16622;K16622;K16622;K16622	-	GO:0008083//growth factor activity	-
ENSBGRG00000000665	0	0.09	0.04	0	0	0	0	2	1.17	0	0	0	-	-	-	-	-	-	-	-	-
ENSBGRG00000000666	2.98	2.81	2.45	2.02	2.34	2.27	343	268	320	306	290	271	TEK	TEK receptor tyrosine kinase [Source:HGNC Symbol;Acc:HGNC:11724]	Environmental Information Processing;Environmental Information Processing;Environmental Information Processing;Environmental Information Processing;Human Diseases;Environmental Information Processing	Signal transduction;Signal transduction;Signal transduction;Signal transduction;Immune diseases;Signal transduction	ko04151//PI3K-Akt signaling pathway;ko04014//Ras signaling pathway;ko04010//MAPK signaling pathway;ko04015//Rap1 signaling pathway;ko05323//Rheumatoid arthritis;ko04066//HIF-1 signaling pathway	K05121;K05121;K05121;K05121;K05121;K05121	GO:0001725//stress fiber;GO:0005884//actin filament;GO:0005886//plasma membrane;GO:0005887//integral component of plasma membrane;GO:0005902//microvillus;GO:0005911//cell-cell junction;GO:0009925//basal plasma membrane;GO:0009986//cell surface;GO:0016323//basolateral plasma membrane;GO:0016324//apical plasma membrane;GO:0034451//centriolar satellite;GO:0045121//membrane raft	GO:0004672//protein kinase activity;GO:0004713//protein tyrosine kinase activity;GO:0004714//transmembrane receptor protein tyrosine kinase activity;GO:0005515//protein binding;GO:0005524//ATP binding;GO:0042802//identical protein binding	GO:0001934//positive regulation of protein phosphorylation;GO:0002040//sprouting angiogenesis;GO:0006468//protein phosphorylation;GO:0007169//transmembrane receptor protein tyrosine kinase signaling pathway;GO:0010595//positive regulation of endothelial cell migration;GO:0014068//positive regulation of phosphatidylinositol 3-kinase signaling;GO:0016525//negative regulation of angiogenesis;GO:0018…
ENSBGRG00000000668	8.22	0.1	33.11	32.07	22.91	20.47	229	2	1044	1022	585	601	-	-	-	-	-	-	-	GO:0004252//serine-type endopeptidase activity	GO:0006508//proteolysis
ENSBGRG00000000669	6.58	6.67	7.54	9.91	7.58	7.19	294	252	385	589	382	340	PCBP3	poly(rC) binding protein 3 [Source:HGNC Symbol;Acc:HGNC:8651]	-	-	-	-	-	GO:0001227//DNA-binding transcription repressor activity, RNA polymerase II-specific;GO:0003676//nucleic acid binding;GO:0003690//double-stranded DNA binding;GO:0003723//RNA binding;GO:1990829//C-rich single-stranded DNA binding	GO:0000122//negative regulation of transcription by RNA polymerase II
ENSBGRG00000000670	6.27	12.15	6.72	7.52	6.08	5.74	233	377	282	366	247	224	BORCS5	BLOC-1 related complex subunit 5 [Source:HGNC Symbol;Acc:HGNC:17950]	-	-	-	-	GO:0005873//plus-end kinesin complex;GO:0031224//intrinsic component of membrane;GO:0098574//cytoplasmic side of lysosomal membrane;GO:0099078//BORC complex	-	GO:0032418//lysosome localization;GO:0072384//organelle transport along microtubule
ENSBGRG00000000671	27.35	0.69	11.93	21.26	24.48	38.01	2948	62	1459	3011	2858	4248	-	-	-	-	-	-	-	-	-
ENSBGRG00000000672	0.36	0.22	0.32	0.22	0.34	0.44	16	8	16	13	16	20	WNT10A	Wnt family member 10A [Source:HGNC Symbol;Acc:HGNC:13829]	Human Diseases;Human Diseases;Human Diseases;Human Diseases;Environmental Information Processing;Human Diseases;Human Diseases;Environmental Information Processing;Environmental Information Processing;Human Diseases;Human Diseases;Cellular Processes;Organismal Systems;Human Diseases	Cancers;Neurodegenerative diseases;Infectious diseases;Cancers;Signal transduction;Cancers;Cancers;Signal transduction;Signal transduction;Endocrine and metabolic diseases;Cancers;Cellular community - eukaryotes;Endocrine system;Cancers	ko05200//Pathways in cancer;ko05010//Alzheimer disease;ko05165//Human papillomavirus infection;ko05205//Proteoglycans in cancer;ko04390//Hippo signaling pathway;ko05226//Gastric cancer;ko05225//Hepatocellular carcinoma;ko04150//mTOR signaling pathway;ko04310//Wnt signaling pathway;ko04934//Cushing syndrome;ko05224//Breast cancer;ko04550//Signaling pathways regulating pluripotency of stem cells;ko…	K01357;K01357;K01357;K01357;K01357;K01357;K01357;K01357;K01357;K01357;K01357;K01357;K01357;K01357	GO:0005576//extracellular region	GO:0005102//signaling receptor binding;GO:0048018//receptor ligand activity	GO:0001942//hair follicle development;GO:0007275//multicellular organism development;GO:0010628//positive regulation of gene expression;GO:0014033//neural crest cell differentiation;GO:0016055//Wnt signaling pathway;GO:0031069//hair follicle morphogenesis;GO:0042476//odontogenesis;GO:0042487//regulation of odontogenesis of dentin-containing tooth;GO:0043586//tongue development;GO:0043588//skin de…
ENSBGRG00000000673	3.82	7.7	4.19	5.69	4.02	3.86	461	760	557	888	506	480	ADCY6	adenylate cyclase 6 [Source:HGNC Symbol;Acc:HGNC:237]	Metabolism;Human Diseases;Human Diseases;Environmental Information Processing;Organismal Systems;Human Diseases;Environmental Information Processing;Organismal Systems;Environmental Information Processing;Human Diseases;Environmental Information Processing;Organismal Systems;Organismal Systems;Organismal Systems;Metabolism;Environmental Information Processing;Organismal Systems;Organismal Systems…	Global and overview maps;Cancers;Infectious diseases;Signal transduction;Environmental adaptation;Infectious diseases;Signal transduction;Immune system;Signal transduction;Endocrine and metabolic diseases;Signal transduction;Nervous system;Circulatory system;Endocrine system;Nucleotide metabolism;Signal transduction;Endocrine system;Circulatory system;Cell growth and death;Endocrine system;Cardio…	ko01100//Metabolic pathways;ko05200//Pathways in cancer;ko05166//HTLV-I infection;ko04015//Rap1 signaling pathway;ko04714//Thermogenesis;ko05163//Human cytomegalovirus infection;ko04024//cAMP signaling pathway;ko04062//Chemokine signaling pathway;ko04022//cGMP - PKG signaling pathway;ko04934//Cushing syndrome;ko04072//Phospholipase D signaling pathway;ko04723//Retrograde endocannabinoid signaling…	K08046;K08046;K08046;K08046;K08046;K08046;K08046;K08046;K08046;K08046;K08046;K08046;K08046;K08046;K08046;K08046;K08046;K08046;K08046;K08046;K08046;K08046;K08046;K08046;K08046;K08046;K08046;K08046;K08046;K08046;K08046;K08046;K08046;K08046;K08046;K08046;K08046;K08046;K08046;K08046;K08046;K08046;K08046;K08046;K08046;K08046;K08046;K08046;K08046;K08046;K08046	GO:0005886//plasma membrane	GO:0004016//adenylate cyclase activity;GO:0005080//protein kinase C binding;GO:0016849//phosphorus-oxygen lyase activity	GO:0006171//cAMP biosynthetic process;GO:0007189//adenylate cyclase-activating G protein-coupled receptor signaling pathway;GO:0007212//dopamine receptor signaling pathway;GO:0009190//cyclic nucleotide biosynthetic process;GO:0035556//intracellular signal transduction;GO:0071380//cellular response to prostaglandin E stimulus;GO:0071870//cellular response to catecholamine stimulus;GO:0097746//regu…
ENSBGRG00000000674	79.32	48.06	57.57	57.51	64.2	67.63	1994	1001	1642	1900	1748	1763	ATG3	autophagy related 3 [Source:HGNC Symbol;Acc:HGNC:20962]	Human Diseases;Cellular Processes;Cellular Processes	Infectious diseases;Transport and catabolism;Transport and catabolism	ko05167//Kaposi sarcoma-associated herpesvirus infection;ko04140//Autophagy - animal;ko04136//Autophagy - other eukaryotes	K08343;K08343;K08343	GO:0000153//cytoplasmic ubiquitin ligase complex;GO:0005829//cytosol	GO:0019776//Atg8 ligase activity;GO:0019777//Atg12 transferase activity;GO:0019787//ubiquitin-like protein transferase activity;GO:0019899//enzyme binding	GO:0000045//autophagosome assembly;GO:0006464//cellular protein modification process;GO:0016236//macroautophagy;GO:0016567//protein ubiquitination;GO:0043653//mitochondrial fragmentation involved in apoptotic process;GO:0050765//negative regulation of phagocytosis;GO:1902017//regulation of cilium assembly
ENSBGRG00000000675	0.72	0.3	0.04	0.21	0.09	0.17	18.47	6.51	1.18	7.13	2.41	4.48	-	-	-	-	-	-	-	-	-
ENSBGRG00000000676	46.6	66.72	38.97	42.39	40.26	40.56	1097	1318	1030	1378	1028	1012	OCIAD1	OCIA domain containing 1 [Source:HGNC Symbol;Acc:HGNC:16074]	-	-	-	-	GO:0005768//endosome	-	GO:2000736//regulation of stem cell differentiation
ENSBGRG00000000679	36.05	31.19	25.29	25.28	27.29	30.32	2819	2149	2197	2502	2301	2420	CLCC1	chloride channel CLIC like 1 [Source:HGNC Symbol;Acc:HGNC:29675]	-	-	-	-	GO:0005783//endoplasmic reticulum;GO:0043231//intracellular membrane-bounded organelle;GO:0044233//Mitochondria-associated ER Membrane	-	-
ENSBGRG00000000680	0	0	0	0	0	0	0	0	0	0	0	0	-	-	-	-	-	-	-	-	-
ENSBGRG00000000682	9.39	16.68	10.45	12.45	9.04	10.18	1614.5	2366.6	2029.09	2800.26	1663.37	1806.03	CECR2	CECR2 histone acetyl-lysine reader [Source:HGNC Symbol;Acc:HGNC:1840]	-	-	-	-	GO:0005719//nuclear euchromatin;GO:0031010//ISWI-type complex;GO:0090537//CERF complex	GO:0005515//protein binding	GO:0001842//neural fold formation;GO:0001843//neural tube closure;GO:0007338//single fertilization;GO:0021915//neural tube development;GO:0043044//ATP-dependent chromatin remodeling;GO:0060122//inner ear receptor cell stereocilium organization;GO:0090102//cochlea development
ENSBGRG00000000684	95.66	109.18	102.43	106.99	98.32	98.36	14454	13610	17584	21327	16091	15449	CHD4	chromodomain helicase DNA binding protein 4 [Source:HGNC Symbol;Acc:HGNC:1919]	Human Diseases;Human Diseases	Infectious diseases;Cancers	ko05165//Human papillomavirus infection;ko05203//Viral carcinogenesis	K11643;K11643	GO:0005634//nucleus;GO:0016581//NuRD complex;GO:0032991//protein-containing complex;GO:0032993//protein-DNA complex	GO:0001103//RNA polymerase II repressing transcription factor binding;GO:0005524//ATP binding;GO:0008134//transcription factor binding;GO:0042826//histone deacetylase binding	-
ENSBGRG00000000685	6.48	0.42	7.32	4.91	5.67	6.94	240	15	302	247	229	268	GABBR2	gamma-aminobutyric acid type B receptor subunit 2 [Source:HGNC Symbol;Acc:HGNC:4507]	Environmental Information Processing;Environmental Information Processing;Organismal Systems;Organismal Systems;Human Diseases;Organismal Systems;Organismal Systems	Signaling molecules and interaction;Signal transduction;Endocrine system;Nervous system;Substance dependence;Sensory system;Endocrine system	ko04080//Neuroactive ligand-receptor interaction;ko04024//cAMP signaling pathway;ko04915//Estrogen signaling pathway;ko04727//GABAergic synapse;ko05032//Morphine addiction;ko04742//Taste transduction;ko04929//GnRH secretion	K04615;K04615;K04615;K04615;K04615;K04615;K04615	GO:0005887//integral component of plasma membrane;GO:0016021//integral component of membrane;GO:0038039//G protein-coupled receptor heterodimeric complex;GO:1902710//GABA receptor complex	GO:0004930//G protein-coupled receptor activity;GO:0004965//G protein-coupled GABA receptor activity;GO:0046982//protein heterodimerization activity	GO:0007186//G protein-coupled receptor signaling pathway;GO:0007214//gamma-aminobutyric acid signaling pathway
ENSBGRG00000000686	0	0	0	0.17	0	0.1	0	0	0	2.38	0	1.13	-	-	Genetic Information Processing	Translation	ko03010//Ribosome	K02893	GO:0005840//ribosome	GO:0003735//structural constituent of ribosome	GO:0006412//translation
ENSBGRG00000000687	0	0	0	0	0	0	0	0	0	0	0	0	-	-	Metabolism;Human Diseases;Human Diseases;Organismal Systems;Metabolism;Human Diseases	Global and overview maps;Neurodegenerative diseases;Neurodegenerative diseases;Environmental adaptation;Energy metabolism;Neurodegenerative diseases	ko01100//Metabolic pathways;ko05010//Alzheimer disease;ko05016//Huntington disease;ko04714//Thermogenesis;ko00190//Oxidative phosphorylation;ko05012//Parkinson disease	K02126;K02126;K02126;K02126;K02126;K02126	GO:0045263//proton-transporting ATP synthase complex, coupling factor F(o)	GO:0015078//proton transmembrane transporter activity	GO:0015986//ATP synthesis coupled proton transport
ENSBGRG00000000689	52.61	13.96	45.64	47.1	46.67	55.02	1977	437	1946	2327	1899	2145	NUP42	nucleoporin 42 [Source:HGNC Symbol;Acc:HGNC:17010]	Genetic Information Processing	Translation	ko03013//RNA transport	K14321	GO:0005634//nucleus;GO:0005635//nuclear envelope;GO:0005654//nucleoplasm;GO:0005829//cytosol	GO:0005049//nuclear export signal receptor activity;GO:0046872//metal ion binding	GO:0006611//protein export from nucleus
ENSBGRG00000000690	0	0	0	0	0	0	0	0	0	0	0	0	-	-	Metabolism;Human Diseases;Human Diseases;Organismal Systems;Metabolism;Human Diseases	Global and overview maps;Neurodegenerative diseases;Neurodegenerative diseases;Environmental adaptation;Energy metabolism;Neurodegenerative diseases	ko01100//Metabolic pathways;ko05010//Alzheimer disease;ko05016//Huntington disease;ko04714//Thermogenesis;ko00190//Oxidative phosphorylation;ko05012//Parkinson disease	K02135;K02135;K02135;K02135;K02135;K02135	GO:0000275//mitochondrial proton-transporting ATP synthase complex, catalytic core F(1)	GO:0046933//proton-transporting ATP synthase activity, rotational mechanism	GO:0015986//ATP synthesis coupled proton transport
ENSBGRG00000000691	0	0	0	0	0	0	0	0	0	0	0	0	GABRA6	gamma-aminobutyric acid type A receptor alpha6 subunit [Source:HGNC Symbol;Acc:HGNC:4080]	Environmental Information Processing;Organismal Systems;Organismal Systems;Human Diseases;Organismal Systems;Human Diseases	Signaling molecules and interaction;Nervous system;Nervous system;Substance dependence;Sensory system;Substance dependence	ko04080//Neuroactive ligand-receptor interaction;ko04723//Retrograde endocannabinoid signaling;ko04727//GABAergic synapse;ko05032//Morphine addiction;ko04742//Taste transduction;ko05033//Nicotine addiction	K05175;K05175;K05175;K05175;K05175;K05175	GO:0016020//membrane;GO:0016021//integral component of membrane;GO:0099192//cerebellar Golgi cell to granule cell synapse	GO:0004888//transmembrane signaling receptor activity;GO:0004890//GABA-A receptor activity;GO:0005216//ion channel activity;GO:0005230//extracellular ligand-gated ion channel activity;GO:1904315//transmitter-gated ion channel activity involved in regulation of postsynaptic membrane potential	GO:0006811//ion transport;GO:0006821//chloride transport;GO:0007214//gamma-aminobutyric acid signaling pathway;GO:0034220//ion transmembrane transport
ENSBGRG00000000692	6.53	18.32	9.62	13.5	9.39	7.53	228	670	392	651	362	293	WNT6	Wnt family member 6 [Source:HGNC Symbol;Acc:HGNC:12785]	Human Diseases;Human Diseases;Human Diseases;Human Diseases;Environmental Information Processing;Human Diseases;Human Diseases;Environmental Information Processing;Environmental Information Processing;Human Diseases;Human Diseases;Cellular Processes;Organismal Systems;Human Diseases	Cancers;Neurodegenerative diseases;Infectious diseases;Cancers;Signal transduction;Cancers;Cancers;Signal transduction;Signal transduction;Endocrine and metabolic diseases;Cancers;Cellular community - eukaryotes;Endocrine system;Cancers	ko05200//Pathways in cancer;ko05010//Alzheimer disease;ko05165//Human papillomavirus infection;ko05205//Proteoglycans in cancer;ko04390//Hippo signaling pathway;ko05226//Gastric cancer;ko05225//Hepatocellular carcinoma;ko04150//mTOR signaling pathway;ko04310//Wnt signaling pathway;ko04934//Cushing syndrome;ko05224//Breast cancer;ko04550//Signaling pathways regulating pluripotency of stem cells;ko…	K00445;K00445;K00445;K00445;K00445;K00445;K00445;K00445;K00445;K00445;K00445;K00445;K00445;K00445	GO:0005576//extracellular region;GO:0009986//cell surface;GO:0031012//extracellular matrix	GO:0005102//signaling receptor binding	GO:0001658//branching involved in ureteric bud morphogenesis;GO:0007275//multicellular organism development;GO:0009798//axis specification;GO:0010628//positive regulation of gene expression;GO:0016055//Wnt signaling pathway;GO:0042475//odontogenesis of dentin-containing tooth;GO:0045893//positive regulation of transcription, DNA-templated;GO:0060684//epithelial-mesenchymal cell signaling;GO:00701…
ENSBGRG00000000693	13.61	11.43	9.29	9.79	10.58	11.7	1299	908	1011	1228	1097	1164	RNF20	ring finger protein 20 [Source:HGNC Symbol;Acc:HGNC:10062]	-	-	-	-	GO:0000151//ubiquitin ligase complex;GO:0005634//nucleus;GO:0005654//nucleoplasm;GO:0005730//nucleolus;GO:0033503//HULC complex	GO:0002039//p53 binding;GO:0003682//chromatin binding;GO:0003713//transcription coactivator activity;GO:0003730//mRNA 3'-UTR binding;GO:0004842//ubiquitin-protein transferase activity;GO:0031625//ubiquitin protein ligase binding;GO:0042393//histone binding	GO:0000209//protein polyubiquitination;GO:0006355//regulation of transcription, DNA-templated;GO:0006511//ubiquitin-dependent protein catabolic process;GO:0010390//histone monoubiquitination;GO:0016574//histone ubiquitination;GO:0030336//negative regulation of cell migration;GO:0031062//positive regulation of histone methylation;GO:0033523//histone H2B ubiquitination;GO:0045893//positive regulati…
ENSBGRG00000000694	0	0	0.24	0	0	0	0	0	3	0	0	0	PSPN	persephin [Source:HGNC Symbol;Acc:HGNC:9579]	-	-	-	-	-	GO:0008083//growth factor activity	-
ENSBGRG00000000695	43.22	1.26	54.02	52.02	59	43.72	1371	33	1944	2168	2027	1438	OXCT2	3-oxoacid CoA-transferase 2 [Source:HGNC Symbol;Acc:HGNC:18606]	Metabolism;Metabolism;Metabolism;Metabolism	Global and overview maps;Amino acid metabolism;Carbohydrate metabolism;Lipid metabolism	ko01100//Metabolic pathways;ko00280//Valine, leucine and isoleucine degradation;ko00650//Butanoate metabolism;ko00072//Synthesis and degradation of ketone bodies	K01027;K01027;K01027;K01027	GO:0005739//mitochondrion;GO:0031514//motile cilium	GO:0008410//CoA-transferase activity	GO:0046952//ketone body catabolic process
ENSBGRG00000000696	38.83	44.64	35.58	57.91	40.37	42.7	2047	1687	2177	3719	2219	2281	CDK2	cyclin dependent kinase 2 [Source:HGNC Symbol;Acc:HGNC:1771]	Human Diseases;Environmental Information Processing;Human Diseases;Human Diseases;Human Diseases;Human Diseases;Human Diseases;Human Diseases;Human Diseases;Human Diseases;Cellular Processes;Human Diseases;Cellular Processes;Cellular Processes;Environmental Information Processing;Human Diseases;Human Diseases;Organismal Systems;Cellular Processes	Cancers;Signal transduction;Infectious diseases;Infectious diseases;Infectious diseases;Cancers;Infectious diseases;Cancers;Infectious diseases;Endocrine and metabolic diseases;Cell growth and death;Infectious diseases;Cell growth and death;Cell growth and death;Signal transduction;Cancers;Cancers;Endocrine system;Cell growth and death	ko05200//Pathways in cancer;ko04151//PI3K-Akt signaling pathway;ko05165//Human papillomavirus infection;ko05166//HTLV-I infection;ko05169//Epstein-Barr virus infection;ko05203//Viral carcinogenesis;ko05162//Measles;ko05226//Gastric cancer;ko05161//Hepatitis B;ko04934//Cushing syndrome;ko04218//Cellular senescence;ko05160//Hepatitis C;ko04110//Cell cycle;ko04114//Oocyte meiosis;ko04068//FoxO signa…	K02206;K02206;K02206;K02206;K02206;K02206;K02206;K02206;K02206;K02206;K02206;K02206;K02206;K02206;K02206;K02206;K02206;K02206;K02206	GO:0000307//cyclin-dependent protein kinase holoenzyme complex;GO:0000781//chromosome, telomeric region;GO:0000793//condensed chromosome;GO:0000805//X chromosome;GO:0000806//Y chromosome;GO:0005634//nucleus;GO:0005654//nucleoplasm;GO:0005667//transcription factor complex;GO:0005737//cytoplasm;GO:0005768//endosome;GO:0005813//centrosome;GO:0015030//Cajal body;GO:0097123//cyclin A1-CDK2 complex;GO:…	GO:0000287//magnesium ion binding;GO:0004672//protein kinase activity;GO:0004674//protein serine/threonine kinase activity;GO:0004693//cyclin-dependent protein serine/threonine kinase activity;GO:0005524//ATP binding;GO:0016301//kinase activity;GO:0019904//protein domain specific binding;GO:0030332//cyclin binding;GO:0035173//histone kinase activity;GO:0097472//cyclin-dependent protein kinase act…	GO:0000082//G1/S transition of mitotic cell cycle;GO:0000122//negative regulation of transcription by RNA polymerase II;GO:0006468//protein phosphorylation;GO:0006813//potassium ion transport;GO:0007099//centriole replication;GO:0007265//Ras protein signal transduction;GO:0008284//positive regulation of cell proliferation;GO:0016572//histone phosphorylation;GO:0018105//peptidyl-serine phosphoryla…
ENSBGRG00000000698	0	0	0	0	0	0	0	0	0	0	0	0	ITLN2	intelectin 2 [Source:HGNC Symbol;Acc:HGNC:20599]	-	-	-	-	-	-	-
ENSBGRG00000000701	41.71	15.22	36.61	31.87	54.03	37.92	688	339	722	776	923	723	ZDHHC21	zinc finger DHHC-type containing 21 [Source:HGNC Symbol;Acc:HGNC:20750]	-	-	-	-	GO:0005794//Golgi apparatus;GO:0005886//plasma membrane	GO:0016409//palmitoyltransferase activity	GO:0001942//hair follicle development;GO:0018230//peptidyl-L-cysteine S-palmitoylation;GO:0018345//protein palmitoylation;GO:0048733//sebaceous gland development
ENSBGRG00000000703	0.09	0.31	0.05	0.11	0.08	0.06	4	12	3	7	4	3	ADRA1A	adrenoceptor alpha 1A [Source:HGNC Symbol;Acc:HGNC:277]	Environmental Information Processing;Environmental Information Processing;Environmental Information Processing;Organismal Systems;Organismal Systems;Environmental Information Processing;Organismal Systems	Signaling molecules and interaction;Signal transduction;Signal transduction;Circulatory system;Circulatory system;Signal transduction;Digestive system	ko04080//Neuroactive ligand-receptor interaction;ko04020//Calcium signaling pathway;ko04022//cGMP - PKG signaling pathway;ko04261//Adrenergic signaling in cardiomyocytes;ko04270//Vascular smooth muscle contraction;ko04152//AMPK signaling pathway;ko04970//Salivary secretion	K04135;K04135;K04135;K04135;K04135;K04135;K04135	GO:0005634//nucleus;GO:0005737//cytoplasm;GO:0005886//plasma membrane;GO:0016020//membrane;GO:0016021//integral component of membrane;GO:0031965//nuclear membrane	GO:0004930//G protein-coupled receptor activity;GO:0004935//adrenergic receptor activity;GO:0004937//alpha1-adrenergic receptor activity;GO:0046982//protein heterodimerization activity	GO:0001985//negative regulation of heart rate involved in baroreceptor response to increased systemic arterial blood pressure;GO:0001994//norepinephrine-epinephrine vasoconstriction involved in regulation of systemic arterial blood pressure;GO:0001996//positive regulation of heart rate by epinephrine-norepinephrine;GO:0001997//positive regulation of the force of heart contraction by epinephrine-n…
ENSBGRG00000000704	0	0.14	0	0	0	0	0	4	0	0	0	0	-	-	-	-	-	-	GO:0045095//keratin filament	-	-
ENSBGRG00000000705	18.73	10.05	8.84	8.07	10.7	10.89	2758	1415	1594	1537	1680	1622	XRN1	5'-3' exoribonuclease 1 [Source:HGNC Symbol;Acc:HGNC:30654]	Genetic Information Processing;Genetic Information Processing	Translation;Folding, sorting and degradation	ko03008//Ribosome biogenesis in eukaryotes;ko03018//RNA degradation	K12618;K12618	GO:0005829//cytosol;GO:0005886//plasma membrane	GO:0003676//nucleic acid binding;GO:0004527//exonuclease activity;GO:0004534//5'-3' exoribonuclease activity;GO:0008409//5'-3' exonuclease activity	GO:0000956//nuclear-transcribed mRNA catabolic process;GO:0016075//rRNA catabolic process;GO:0071028//nuclear mRNA surveillance;GO:0071044//histone mRNA catabolic process
ENSBGRG00000000706	0	0	0	0.04	0	0	0	0	0	2	0	0	AGXT	alanine--glyoxylate and serine--pyruvate aminotransferase [Source:HGNC Symbol;Acc:HGNC:341]	Metabolism;Metabolism;Cellular Processes;Metabolism;Metabolism;Metabolism	Global and overview maps;Global and overview maps;Transport and catabolism;Amino acid metabolism;Amino acid metabolism;Carbohydrate metabolism	ko01100//Metabolic pathways;ko01200//Carbon metabolism;ko04146//Peroxisome;ko00260//Glycine, serine and threonine metabolism;ko00250//Alanine, aspartate and glutamate metabolism;ko00630//Glyoxylate and dicarboxylate metabolism	K00830;K00830;K00830;K00830;K00830;K00830	GO:0005777//peroxisome;GO:0005782//peroxisomal matrix;GO:0043231//intracellular membrane-bounded organelle	GO:0003824//catalytic activity;GO:0008453//alanine-glyoxylate transaminase activity;GO:0008483//transaminase activity;GO:0016597//amino acid binding;GO:0030170//pyridoxal phosphate binding;GO:0042802//identical protein binding;GO:0042803//protein homodimerization activity;GO:0043621//protein self-association	GO:0009436//glyoxylate catabolic process;GO:0019265//glycine biosynthetic process, by transamination of glyoxylate;GO:0019448//L-cysteine catabolic process;GO:0042853//L-alanine catabolic process;GO:0046487//glyoxylate metabolic process
ENSBGRG00000000707	0	0	0	0	0	0	0	0	0	0	0	0	-	-	Environmental Information Processing;Environmental Information Processing;Organismal Systems;Organismal Systems	Signaling molecules and interaction;Signal transduction;Immune system;Sensory system	ko04060//Cytokine-cytokine receptor interaction;ko04010//MAPK signaling pathway;ko04659//Th17 cell differentiation;ko04750//Inflammatory mediator regulation of TRP channels	K04723;K04723;K04723;K04723	-	GO:0005515//protein binding	GO:0007165//signal transduction
ENSBGRG00000000709	0.5	0.47	0.06	0.18	0.21	0.17	32	24	4	15	14	11	MCOLN3	mucolipin 3 [Source:HGNC Symbol;Acc:HGNC:13358]	-	-	-	-	GO:0005737//cytoplasm;GO:0005886//plasma membrane	GO:0005261//cation channel activity	GO:0007626//locomotory behavior;GO:0042491//inner ear auditory receptor cell differentiation
ENSBGRG00000000711	83.49	41.93	38.83	35.97	52.13	56.88	3510	1452	1853	1985	2372	2479	METAP2	methionyl aminopeptidase 2 [Source:HGNC Symbol;Acc:HGNC:16672]	-	-	-	-	GO:0005737//cytoplasm;GO:0005829//cytosol;GO:0005886//plasma membrane	GO:0004177//aminopeptidase activity;GO:0008235//metalloexopeptidase activity	GO:0006508//proteolysis;GO:0016485//protein processing;GO:0018206//peptidyl-methionine modification;GO:0031365//N-terminal protein amino acid modification
ENSBGRG00000000712	10.62	9.6	6.81	5.41	6.43	7.84	999	754	676	690	704	735	CCNT2	cyclin T2 [Source:HGNC Symbol;Acc:HGNC:1600]	Human Diseases	Cancers	ko05202//Transcriptional misregulation in cancers	K15188	GO:0005634//nucleus;GO:0005654//nucleoplasm;GO:0005829//cytosol;GO:0005886//plasma membrane;GO:0008024//cyclin/CDK positive transcription elongation factor complex;GO:0048471//perinuclear region of cytoplasm	GO:0001223//transcription coactivator binding;GO:0003682//chromatin binding;GO:0070063//RNA polymerase binding;GO:0097322//7SK snRNA binding	GO:0006351//transcription, DNA-templated;GO:0007519//skeletal muscle tissue development;GO:0019085//early viral transcription;GO:0019086//late viral transcription;GO:0045944//positive regulation of transcription by RNA polymerase II
ENSBGRG00000000713	24.46	19.92	19.92	20.32	23.05	20.12	1544	1005	1298	1406	1322	1178	PTAR1	protein prenyltransferase alpha subunit repeat containing 1 [Source:HGNC Symbol;Acc:HGNC:30449]	-	-	-	-	-	GO:0008318//protein prenyltransferase activity	GO:0018342//protein prenylation
ENSBGRG00000000714	58.05	92.73	55.34	72.57	57.41	62.02	2036.43	2695	2216.25	3385.39	2217.89	2260.12	AP2M1	adaptor related protein complex 2 subunit mu 1 [Source:HGNC Symbol;Acc:HGNC:564]	Human Diseases;Cellular Processes;Organismal Systems;Organismal Systems	Neurodegenerative diseases;Transport and catabolism;Nervous system;Excretory system	ko05016//Huntington disease;ko04144//Endocytosis;ko04721//Synaptic vesicle cycle;ko04961//Endocrine and other factor-regulated calcium reabsorption	K11826;K11826;K11826;K11826	GO:0005886//plasma membrane;GO:0030122//AP-2 adaptor complex;GO:0030131//clathrin adaptor complex;GO:0098978//glutamatergic synapse	GO:0097718//disordered domain specific binding	GO:0006886//intracellular protein transport;GO:0016192//vesicle-mediated transport;GO:0072583//clathrin-dependent endocytosis;GO:0098884//postsynaptic neurotransmitter receptor internalization
ENSBGRG00000000715	0.36	0.48	0.27	0.41	0.27	0.19	29	32	24	43	23	16	TRABD2B	TraB domain containing 2B [Source:HGNC Symbol;Acc:HGNC:44200]	-	-	-	-	GO:0005887//integral component of plasma membrane;GO:0031301//integral component of organelle membrane	GO:0004222//metalloendopeptidase activity;GO:0017147//Wnt-protein binding	GO:0006508//proteolysis;GO:0030178//negative regulation of Wnt signaling pathway;GO:0031334//positive regulation of protein complex assembly;GO:1904808//positive regulation of protein oxidation
ENSBGRG00000000717	0	0	0	0	0	0	0	0	0	0	0	0	-	-	Genetic Information Processing	Folding, sorting and degradation	ko04130//SNARE interactions in vesicular transport	K08487	GO:0016020//membrane;GO:0016021//integral component of membrane	GO:0005484//SNAP receptor activity	GO:0006886//intracellular protein transport;GO:0016192//vesicle-mediated transport
ENSBGRG00000000718	4.98	0.61	2.95	2.2	9.45	4.67	126	15	86	75	251	120	IL1RAP	interleukin 1 receptor accessory protein [Source:HGNC Symbol;Acc:HGNC:5995]	Environmental Information Processing;Environmental Information Processing;Organismal Systems;Organismal Systems	Signaling molecules and interaction;Signal transduction;Immune system;Sensory system	ko04060//Cytokine-cytokine receptor interaction;ko04010//MAPK signaling pathway;ko04659//Th17 cell differentiation;ko04750//Inflammatory mediator regulation of TRP channels	K04723;K04723;K04723;K04723	-	GO:0004908//interleukin-1 receptor activity	-
ENSBGRG00000000719	33.31	42.43	33.24	46.69	37.85	28.15	533	558	594	968	656	467	ALKBH7	alkB homolog 7 [Source:HGNC Symbol;Acc:HGNC:21306]	-	-	-	-	GO:0005739//mitochondrion;GO:0005759//mitochondrial matrix	-	GO:0006631//fatty acid metabolic process;GO:0006974//cellular response to DNA damage stimulus;GO:0010883//regulation of lipid storage;GO:1902445//regulation of mitochondrial membrane permeability involved in programmed necrotic cell death
ENSBGRG00000000721	1.65	1.57	0.67	0.37	0.28	0.29	103	83	43	31	16	19	AOAH	acyloxyacyl hydrolase [Source:HGNC Symbol;Acc:HGNC:548]	-	-	-	-	-	GO:0016788//hydrolase activity, acting on ester bonds;GO:0050528//acyloxyacyl hydrolase activity	-
ENSBGRG00000000723	16.28	29.54	17.19	22.03	18.83	16.95	1761	2661	2073	3114	2203	1909	DUSP16	dual specificity phosphatase 16 [Source:HGNC Symbol;Acc:HGNC:17909]	Environmental Information Processing;Organismal Systems	Signal transduction;Development and regeneration	ko04010//MAPK signaling pathway;ko04361//Axon regeneration	K04459;K04459	GO:0005634//nucleus;GO:0005654//nucleoplasm;GO:0005737//cytoplasm	GO:0004725//protein tyrosine phosphatase activity;GO:0008138//protein tyrosine/serine/threonine phosphatase activity;GO:0016791//phosphatase activity;GO:0017017//MAP kinase tyrosine/serine/threonine phosphatase activity	GO:0000188//inactivation of MAPK activity;GO:0006470//protein dephosphorylation;GO:0016311//dephosphorylation;GO:0043409//negative regulation of MAPK cascade
ENSBGRG00000000724	6.24	14.26	6.51	9.26	5.79	6.49	487	1075	651	1040	576	577	PRKAG3	protein kinase AMP-activated non-catalytic subunit gamma 3 [Source:HGNC Symbol;Acc:HGNC:9387]	Organismal Systems;Human Diseases;Cellular Processes;Organismal Systems;Organismal Systems;Environmental Information Processing;Environmental Information Processing;Environmental Information Processing;Human Diseases;Human Diseases;Organismal Systems;Organismal Systems;Organismal Systems;Organismal Systems;Organismal Systems	Environmental adaptation;Endocrine and metabolic diseases;Cellular community - eukaryotes;Endocrine system;Endocrine system;Signal transduction;Signal transduction;Signal transduction;Endocrine and metabolic diseases;Cardiovascular diseases;Endocrine system;Aging;Endocrine system;Aging;Environmental adaptation	ko04714//Thermogenesis;ko04932//Non-alcoholic fatty liver disease (NAFLD);ko04530//Tight junction;ko04921//Oxytocin signaling pathway;ko04910//Insulin signaling pathway;ko04371//Apelin signaling pathway;ko04068//FoxO signaling pathway;ko04152//AMPK signaling pathway;ko04931//Insulin resistance;ko05410//Hypertrophic cardiomyopathy (HCM);ko04922//Glucagon signaling pathway;ko04211//Longevity regula…	K07200;K07200;K07200;K07200;K07200;K07200;K07200;K07200;K07200;K07200;K07200;K07200;K07200;K07200;K07200	-	GO:0004679//AMP-activated protein kinase activity;GO:0019901//protein kinase binding;GO:0032559//adenyl ribonucleotide binding	GO:0005978//glycogen biosynthetic process;GO:0006096//glycolytic process;GO:0014873//response to muscle activity involved in regulation of muscle adaptation;GO:0071900//regulation of protein serine/threonine kinase activity
ENSBGRG00000000725	23.16	21.48	19.33	20.87	24.08	20.27	1566.82	1208.38	1448.04	1807.45	1649.84	1560.06	-	-	-	-	-	-	GO:0005681//spliceosomal complex;GO:0031463//Cul3-RING ubiquitin ligase complex	GO:0005515//protein binding	GO:0000387//spliceosomal snRNP assembly;GO:0016567//protein ubiquitination
ENSBGRG00000000726	8.63	14.6	8.75	9.97	8.25	7.85	434	631	532	705	456	471	PPIE	peptidylprolyl isomerase E [Source:HGNC Symbol;Acc:HGNC:9258]	Genetic Information Processing	Transcription	ko03040//Spliceosome	K09564	GO:0005634//nucleus;GO:0005829//cytosol;GO:0016607//nuclear speck;GO:0071007//U2-type catalytic step 2 spliceosome;GO:0071013//catalytic step 2 spliceosome	GO:0003676//nucleic acid binding;GO:0003723//RNA binding;GO:0003729//mRNA binding;GO:0003755//peptidyl-prolyl cis-trans isomerase activity;GO:0008143//poly(A) binding;GO:0016018//cyclosporin A binding	GO:0000398//mRNA splicing, via spliceosome;GO:0000413//protein peptidyl-prolyl isomerization;GO:0006355//regulation of transcription, DNA-templated;GO:0006457//protein folding;GO:0045070//positive regulation of viral genome replication
ENSBGRG00000000727	7.65	7.43	4.34	4.4	5	5.1	1412	1136	908	1067	1000	976	USP24	ubiquitin specific peptidase 24 [Source:HGNC Symbol;Acc:HGNC:12623]	-	-	-	-	-	GO:0005515//protein binding;GO:0036459//thiol-dependent ubiquitinyl hydrolase activity	GO:0006511//ubiquitin-dependent protein catabolic process;GO:0016579//protein deubiquitination
ENSBGRG00000000728	7.34	8.89	6.14	5.53	7.52	7.18	434	442	399	398	425	432	NSUN3	NOP2/Sun RNA methyltransferase 3 [Source:HGNC Symbol;Acc:HGNC:26208]	-	-	-	-	GO:0005739//mitochondrion;GO:0005759//mitochondrial matrix	GO:0008168//methyltransferase activity;GO:0016428//tRNA (cytosine-5-)-methyltransferase activity	GO:0002127//tRNA wobble base cytosine methylation;GO:0070129//regulation of mitochondrial translation
ENSBGRG00000000729	0	0.04	0	0.05	0	0.09	0	1	0	2	0	3	MAB21L4	mab-21 like 4 [Source:HGNC Symbol;Acc:HGNC:26216]	-	-	-	-	-	-	-
ENSBGRG00000000730	57.99	86.09	66.65	77.07	73.65	70.64	1825	2255	2381	3187	2365	2304	ATP6V1E1	ATPase H+ transporting V1 subunit E1 [Source:HGNC Symbol;Acc:HGNC:857]	Metabolism;Human Diseases;Metabolism;Human Diseases;Cellular Processes;Environmental Information Processing;Organismal Systems;Human Diseases;Human Diseases;Organismal Systems	Global and overview maps;Infectious diseases;Energy metabolism;Immune diseases;Transport and catabolism;Signal transduction;Nervous system;Infectious diseases;Infectious diseases;Excretory system	ko01100//Metabolic pathways;ko05165//Human papillomavirus infection;ko00190//Oxidative phosphorylation;ko05323//Rheumatoid arthritis;ko04145//Phagosome;ko04150//mTOR signaling pathway;ko04721//Synaptic vesicle cycle;ko05120//Epithelial cell signaling in Helicobacter pylori infection;ko05110//Vibrio cholerae infection;ko04966//Collecting duct acid secretion	K02150;K02150;K02150;K02150;K02150;K02150;K02150;K02150;K02150;K02150	GO:0005737//cytoplasm;GO:0005768//endosome;GO:0005829//cytosol;GO:0005902//microvillus;GO:0016324//apical plasma membrane;GO:0033178//proton-transporting two-sector ATPase complex, catalytic domain	GO:0008553//proton-exporting ATPase activity, phosphorylative mechanism;GO:0046961//proton-transporting ATPase activity, rotational mechanism;GO:0051117//ATPase binding	GO:1902600//proton transmembrane transport
ENSBGRG00000000732	8.42	1.28	13.3	11.63	17.65	14.86	263	33	471	477	597	481	-	-	-	-	-	-	-	-	-
ENSBGRG00000000733	3.49	2.6	2.42	1.53	1.54	1.93	250	154	193	145	119	141	ANKRD44	ankyrin repeat domain 44 [Source:HGNC Symbol;Acc:HGNC:25259]	-	-	-	-	-	GO:0005515//protein binding	-
ENSBGRG00000000734	0.07	0.1	0.03	0.01	0.03	0.08	4	5	2	1	2	5	FOXD2	forkhead box D2 [Source:HGNC Symbol;Acc:HGNC:3803]	-	-	-	-	-	GO:0003700//DNA-binding transcription factor activity;GO:0043565//sequence-specific DNA binding	GO:0006355//regulation of transcription, DNA-templated
ENSBGRG00000000735	0.81	0.84	0.36	0.36	0.24	0.18	22	19	11	13	7	5	S1PR4	sphingosine-1-phosphate receptor 4 [Source:HGNC Symbol;Acc:HGNC:3170]	Environmental Information Processing;Environmental Information Processing;Environmental Information Processing	Signaling molecules and interaction;Signal transduction;Signal transduction	ko04080//Neuroactive ligand-receptor interaction;ko04068//FoxO signaling pathway;ko04071//Sphingolipid signaling pathway	K04293;K04293;K04293	GO:0005739//mitochondrion;GO:0016021//integral component of membrane	GO:0004930//G protein-coupled receptor activity;GO:0038036//sphingosine-1-phosphate receptor activity	GO:0007186//G protein-coupled receptor signaling pathway;GO:0007189//adenylate cyclase-activating G protein-coupled receptor signaling pathway
ENSBGRG00000000736	0.27	0	0.84	0.65	1.05	1.11	8	0	33	24	37	32	STMN4	stathmin 4 [Source:HGNC Symbol;Acc:HGNC:16078]	-	-	-	-	-	-	GO:0031110//regulation of microtubule polymerization or depolymerization
ENSBGRG00000000737	0	0.01	0.02	0.02	0.01	0	0	1	2	2	1	0	-	-	-	-	-	-	-	-	-
ENSBGRG00000000739	0.65	0.1	0.08	0.22	0	0.42	15.54	1.98	2.23	6.85	0	10.46	-	-	-	-	-	-	-	-	-
ENSBGRG00000000740	0	0	0.03	0	0	0	0	0	1.1	0	0	0	-	-	-	-	-	-	-	-	-
ENSBGRG00000000741	28.57	31.33	23.73	23.32	26.26	23.38	1945.58	1588.5	1754.69	1962.83	1848.57	1631.31	CREBL2	cAMP responsive element binding protein like 2 [Source:HGNC Symbol;Acc:HGNC:2350]	-	-	-	-	-	GO:0003700//DNA-binding transcription factor activity	GO:0006355//regulation of transcription, DNA-templated
ENSBGRG00000000742	0.1	0.07	0.03	0.04	0.05	0.11	5	3	2	3	3	6	GABRA1	gamma-aminobutyric acid type A receptor alpha1 subunit [Source:HGNC Symbol;Acc:HGNC:4075]	Environmental Information Processing;Organismal Systems;Organismal Systems;Human Diseases;Organismal Systems;Human Diseases	Signaling molecules and interaction;Nervous system;Nervous system;Substance dependence;Sensory system;Substance dependence	ko04080//Neuroactive ligand-receptor interaction;ko04723//Retrograde endocannabinoid signaling;ko04727//GABAergic synapse;ko05032//Morphine addiction;ko04742//Taste transduction;ko05033//Nicotine addiction	K05175;K05175;K05175;K05175;K05175;K05175	GO:0005886//plasma membrane;GO:0016020//membrane;GO:0016021//integral component of membrane;GO:0098982//GABA-ergic synapse;GO:1902711//GABA-A receptor complex	GO:0004888//transmembrane signaling receptor activity;GO:0004890//GABA-A receptor activity;GO:0005216//ion channel activity;GO:0005230//extracellular ligand-gated ion channel activity;GO:0022851//GABA-gated chloride ion channel activity;GO:1904315//transmitter-gated ion channel activity involved in regulation of postsynaptic membrane potential	GO:0006811//ion transport;GO:0006821//chloride transport;GO:0007214//gamma-aminobutyric acid signaling pathway;GO:0034220//ion transmembrane transport;GO:0060078//regulation of postsynaptic membrane potential;GO:1902476//chloride transmembrane transport;GO:1904862//inhibitory synapse assembly
ENSBGRG00000000743	65.03	22.03	58.88	48.26	58.39	67.42	2590	1099	2690	2650	2587	2812	SLC35A5	solute carrier family 35 member A5 [Source:HGNC Symbol;Acc:HGNC:20792]	-	-	-	-	GO:0000139//Golgi membrane;GO:0016021//integral component of membrane	GO:0015165//pyrimidine nucleotide-sugar transmembrane transporter activity	GO:0090481//pyrimidine nucleotide-sugar transmembrane transport
ENSBGRG00000000744	0.06	0.08	0.22	0	0.12	0	1	1	4	0	2	0	RAB19	RAB19, member RAS oncogene family [Source:HGNC Symbol;Acc:HGNC:19982]	-	-	-	-	-	GO:0003924//GTPase activity;GO:0005525//GTP binding	-
ENSBGRG00000000745	14.15	0.49	19.4	15.5	16.75	20.69	705	23	963.95	762	746	938.99	-	-	-	-	-	-	GO:0045095//keratin filament	-	-
ENSBGRG00000000748	0.61	0.55	0.2	0.4	0.28	0.33	16	12	6	14	8	9	GNA15	G protein subunit alpha 15 [Source:HGNC Symbol;Acc:HGNC:4383]	Environmental Information Processing;Human Diseases;Organismal Systems;Human Diseases	Signal transduction;Infectious diseases;Endocrine system;Infectious diseases	ko04020//Calcium signaling pathway;ko05142//Chagas disease (American trypanosomiasis);ko04926//Relaxin signaling pathway;ko05146//Amoebiasis	K04637;K04637;K04637;K04637	-	GO:0001664//G protein-coupled receptor binding;GO:0003924//GTPase activity;GO:0019001//guanyl nucleotide binding;GO:0031683//G-protein beta/gamma-subunit complex binding	GO:0007165//signal transduction;GO:0007186//G protein-coupled receptor signaling pathway;GO:0007200//phospholipase C-activating G protein-coupled receptor signaling pathway;GO:0051482//positive regulation of cytosolic calcium ion concentration involved in phospholipase C-activating G protein-coupled signaling pathway
ENSBGRG00000000750	0	0	0	0	0	0	0	0	0	0	0	0	-	-	Genetic Information Processing;Human Diseases	Translation;Cardiovascular diseases	ko03013//RNA transport;ko05418//Fluid shear stress and atherosclerosis	K12160;K12160	-	-	-
ENSBGRG00000000751	6.55	14.64	5.77	10.07	7.77	6.87	208.76	386.44	208.48	421.45	268.14	227.02	-	-	Human Diseases;Human Diseases;Human Diseases;Cellular Processes;Cellular Processes;Cellular Processes;Cellular Processes	Neurodegenerative diseases;Neurodegenerative diseases;Infectious diseases;Transport and catabolism;Cellular community - eukaryotes;Cell growth and death;Cellular community - eukaryotes	ko05010//Alzheimer disease;ko05016//Huntington disease;ko05130//Pathogenic Escherichia coli infection;ko04145//Phagosome;ko04530//Tight junction;ko04210//Apoptosis;ko04540//Gap junction	K07374;K07374;K07374;K07374;K07374;K07374;K07374	GO:0005874//microtubule	GO:0003924//GTPase activity;GO:0005200//structural constituent of cytoskeleton;GO:0005525//GTP binding	GO:0007017//microtubule-based process
ENSBGRG00000000753	27.7	28.79	32.84	40.1	36.03	33.53	533	459	717	1014	751	669	CLPP	caseinolytic mitochondrial matrix peptidase proteolytic subunit [Source:HGNC Symbol;Acc:HGNC:2084]	Organismal Systems	Aging	ko04212//Longevity regulating pathway - worm	K01358	GO:0005739//mitochondrion;GO:0005759//mitochondrial matrix;GO:0009368//endopeptidase Clp complex	GO:0004175//endopeptidase activity;GO:0004252//serine-type endopeptidase activity	GO:0006508//proteolysis;GO:0033619//membrane protein proteolysis;GO:0051603//proteolysis involved in cellular protein catabolic process
ENSBGRG00000000754	2.04	2.42	1.68	2.01	2.32	2.72	60	59	56	78	74	83	GPR19	G protein-coupled receptor 19 [Source:HGNC Symbol;Acc:HGNC:4473]	-	-	-	-	GO:0005929//cilium;GO:0016021//integral component of membrane	GO:0004930//G protein-coupled receptor activity	GO:0007186//G protein-coupled receptor signaling pathway
ENSBGRG00000000755	0.28	0.18	0.09	0.04	0.14	0.1	11	6	4	2	6	4	MCOLN2	mucolipin 2 [Source:HGNC Symbol;Acc:HGNC:13357]	-	-	-	-	GO:0055037//recycling endosome	GO:0005261//cation channel activity;GO:0042802//identical protein binding	GO:0032722//positive regulation of chemokine production;GO:0035926//chemokine (C-C motif) ligand 2 secretion;GO:0071639//positive regulation of monocyte chemotactic protein-1 production;GO:0071642//positive regulation of macrophage inflammatory protein 1 alpha production;GO:0071651//positive regulation of chemokine (C-C motif) ligand 5 production;GO:1905517//macrophage migration;GO:1990266//neutr…
ENSBGRG00000000756	6.25	12.59	8.6	8.68	3.91	6.34	155	259	242	283	105	163	-	-	Environmental Information Processing;Cellular Processes;Organismal Systems;Human Diseases	Signaling molecules and interaction;Cellular community - eukaryotes;Immune system;Infectious diseases	ko04514//Cell adhesion molecules (CAMs);ko04530//Tight junction;ko04670//Leukocyte transendothelial migration;ko05120//Epithelial cell signaling in Helicobacter pylori infection	K06089;K06089;K06089;K06089	-	-	GO:0007155//cell adhesion
ENSBGRG00000000757	0	0	0	0	0	0.11	0	0	0	0	0	2	TMEM207	transmembrane protein 207 [Source:HGNC Symbol;Acc:HGNC:33705]	-	-	-	-	-	-	-
ENSBGRG00000000758	10.15	8.26	7.39	7.05	8.47	8.81	733.08	504.71	622.46	648.1	662.88	638.59	FAM126A	family with sequence similarity 126 member A [Source:HGNC Symbol;Acc:HGNC:24587]	-	-	-	-	GO:0005829//cytosol;GO:0005886//plasma membrane	-	GO:0046854//phosphatidylinositol phosphorylation;GO:0072659//protein localization to plasma membrane
ENSBGRG00000000760	0.27	0.76	0.36	0.57	0.44	0.41	23	39	35	58	40	36	EPHA6	EPH receptor A6 [Source:HGNC Symbol;Acc:HGNC:19296]	Organismal Systems	Development	ko04360//Axon guidance	K05107	GO:0005654//nucleoplasm;GO:0016021//integral component of membrane	GO:0004672//protein kinase activity;GO:0004713//protein tyrosine kinase activity;GO:0005003//ephrin receptor activity;GO:0005515//protein binding;GO:0005524//ATP binding	GO:0006468//protein phosphorylation;GO:0007169//transmembrane receptor protein tyrosine kinase signaling pathway
ENSBGRG00000000761	0	0	0	0	0	0	0	0	0	0	0	0	CER1	cerberus 1, DAN family BMP antagonist [Source:HGNC Symbol;Acc:HGNC:1862]	Environmental Information Processing	Signal transduction	ko04310//Wnt signaling pathway	K01645	GO:0005576//extracellular region;GO:0005615//extracellular space	GO:0016015//morphogen activity;GO:0036122//BMP binding;GO:0042803//protein homodimerization activity	GO:0001657//ureteric bud development;GO:0003419//growth plate cartilage chondrocyte proliferation;GO:0007369//gastrulation;GO:0007399//nervous system development;GO:0008285//negative regulation of cell proliferation;GO:0009948//anterior/posterior axis specification;GO:0009952//anterior/posterior pattern specification;GO:0023019//signal transduction involved in regulation of gene expression;GO:003…
ENSBGRG00000000763	3	3.15	2.63	1.98	1.21	4.06	232	188	203	234	123	193	UNC5C	unc-5 netrin receptor C [Source:HGNC Symbol;Acc:HGNC:12569]	Organismal Systems	Development	ko04360//Axon guidance	K07521	GO:0005886//plasma membrane;GO:0016021//integral component of membrane;GO:0030027//lamellipodium;GO:0030175//filopodium;GO:0030424//axon;GO:0030425//dendrite;GO:0030426//growth cone;GO:0043025//neuronal cell body	GO:0005042//netrin receptor activity;GO:0005043//netrin receptor activity involved in chemorepulsion;GO:0005515//protein binding;GO:0015631//tubulin binding;GO:0019901//protein kinase binding	GO:0007165//signal transduction;GO:0007411//axon guidance;GO:0007420//brain development;GO:0030334//regulation of cell migration;GO:0033564//anterior/posterior axon guidance;GO:0038007//netrin-activated signaling pathway;GO:0043065//positive regulation of apoptotic process;GO:0061643//chemorepulsion of axon;GO:1990791//dorsal root ganglion development
ENSBGRG00000000764	9.9	18.88	7.92	10.61	8.81	8.69	406	638	364	569	393	365	CDKN1B	cyclin dependent kinase inhibitor 1B [Source:HGNC Symbol;Acc:HGNC:1785]	Human Diseases;Environmental Information Processing;Human Diseases;Human Diseases;Human Diseases;Human Diseases;Human Diseases;Human Diseases;Human Diseases;Human Diseases;Cellular Processes;Environmental Information Processing;Environmental Information Processing;Human Diseases;Human Diseases;Human Diseases;Human Diseases;Environmental Information Processing;Human Diseases	Cancers;Signal transduction;Infectious diseases;Infectious diseases;Cancers;Cancers;Infectious diseases;Cancers;Cancers;Endocrine and metabolic diseases;Cell growth and death;Signal transduction;Signal transduction;Cancers;Endocrine and metabolic diseases;Cancers;Drug resistance;Signal transduction;Cancers	ko05200//Pathways in cancer;ko04151//PI3K-Akt signaling pathway;ko05165//Human papillomavirus infection;ko05169//Epstein-Barr virus infection;ko05202//Transcriptional misregulation in cancers;ko05203//Viral carcinogenesis;ko05162//Measles;ko05226//Gastric cancer;ko05206//MicroRNAs in cancer;ko04934//Cushing syndrome;ko04110//Cell cycle;ko04068//FoxO signaling pathway;ko04066//HIF-1 signaling path…	K06624;K06624;K06624;K06624;K06624;K06624;K06624;K06624;K06624;K06624;K06624;K06624;K06624;K06624;K06624;K06624;K06624;K06624;K06624	GO:0005634//nucleus;GO:0005654//nucleoplasm;GO:0005737//cytoplasm;GO:0005829//cytosol;GO:0031464//Cul4A-RING E3 ubiquitin ligase complex;GO:0043231//intracellular membrane-bounded organelle	GO:0004860//protein kinase inhibitor activity;GO:0004861//cyclin-dependent protein serine/threonine kinase inhibitor activity;GO:0019901//protein kinase binding;GO:0019903//protein phosphatase binding;GO:0030332//cyclin binding;GO:0044877//protein-containing complex binding	GO:0000082//G1/S transition of mitotic cell cycle;GO:0001890//placenta development;GO:0006813//potassium ion transport;GO:0007050//cell cycle arrest;GO:0007096//regulation of exit from mitosis;GO:0007219//Notch signaling pathway;GO:0007507//heart development;GO:0007605//sensory perception of sound;GO:0008284//positive regulation of cell proliferation;GO:0008285//negative regulation of cell prolif…
ENSBGRG00000000765	0.48	0.46	0.25	0.65	0.62	0.28	10	8	6	18	14	6	ACER1	alkaline ceramidase 1 [Source:HGNC Symbol;Acc:HGNC:18356]	Metabolism;Environmental Information Processing;Metabolism	Global and overview maps;Signal transduction;Lipid metabolism	ko01100//Metabolic pathways;ko04071//Sphingolipid signaling pathway;ko00600//Sphingolipid metabolism	K01441;K01441;K01441	GO:0005783//endoplasmic reticulum;GO:0016021//integral component of membrane	GO:0016811//hydrolase activity, acting on carbon-nitrogen (but not peptide) bonds, in linear amides;GO:0017040//N-acylsphingosine amidohydrolase activity;GO:0071633//dihydroceramidase activity	GO:0006665//sphingolipid metabolic process;GO:0006672//ceramide metabolic process;GO:0008544//epidermis development;GO:0010446//response to alkaline pH;GO:0019216//regulation of lipid metabolic process;GO:0030148//sphingolipid biosynthetic process;GO:0030154//cell differentiation;GO:0030216//keratinocyte differentiation;GO:0033561//regulation of water loss via skin;GO:0046512//sphingosine biosynt…
ENSBGRG00000000766	13.02	8.16	16.58	8.47	13.72	15.58	331	394	433	501	379	359	TRIM35	tripartite motif containing 35 [Source:HGNC Symbol;Acc:HGNC:16285]	-	-	-	-	-	GO:0005515//protein binding;GO:0008270//zinc ion binding	GO:0043065//positive regulation of apoptotic process;GO:0045087//innate immune response;GO:0045930//negative regulation of mitotic cell cycle;GO:1902187//negative regulation of viral release from host cell
ENSBGRG00000000767	18.52	22.24	11.04	10.83	15.96	12.62	354	341	237	270	327	243	SYCP3	synaptonemal complex protein 3 [Source:HGNC Symbol;Acc:HGNC:18130]	Genetic Information Processing	Replication and repair	ko03440//Homologous recombination	K19528	GO:0000795//synaptonemal complex;GO:0005634//nucleus	-	GO:0035093//spermatogenesis, exchange of chromosomal proteins
ENSBGRG00000000768	5.37	6.83	4.85	4.28	3.71	5.22	184	194	193	202	140	188	CMPK1	cytidine/uridine monophosphate kinase 1 [Source:HGNC Symbol;Acc:HGNC:18170]	Metabolism;Metabolism;Metabolism	Global and overview maps;Xenobiotics biodegradation and metabolism;Nucleotide metabolism	ko01100//Metabolic pathways;ko00983//Drug metabolism - other enzymes;ko00240//Pyrimidine metabolism	K13800;K13800;K13800	GO:0005654//nucleoplasm;GO:0005730//nucleolus	GO:0004127//cytidylate kinase activity;GO:0004550//nucleoside diphosphate kinase activity;GO:0005524//ATP binding;GO:0009041//uridylate kinase activity;GO:0019205//nucleobase-containing compound kinase activity	GO:0006139//nucleobase-containing compound metabolic process;GO:0006165//nucleoside diphosphate phosphorylation;GO:0006207//'de novo' pyrimidine nucleobase biosynthetic process;GO:0006221//pyrimidine nucleotide biosynthetic process;GO:0009142//nucleoside triphosphate biosynthetic process
ENSBGRG00000000769	31.43	33.31	32.69	36.28	30.12	35.98	1813.32	1602.97	2217.64	2861.06	1937.6	2297.94	GNA11	G protein subunit alpha 11 [Source:HGNC Symbol;Acc:HGNC:4379]	Human Diseases;Human Diseases;Environmental Information Processing;Human Diseases;Human Diseases;Environmental Information Processing;Human Diseases;Organismal Systems;Human Diseases;Organismal Systems;Organismal Systems;Organismal Systems;Organismal Systems;Organismal Systems;Organismal Systems;Cellular Processes;Organismal Systems;Organismal Systems;Organismal Systems	Cancers;Infectious disease: viral;Signal transduction;Infectious diseases;Infectious diseases;Signal transduction;Endocrine and metabolic diseases;Circulatory system;Infectious diseases;Endocrine system;Nervous system;Endocrine system;Endocrine system;Endocrine system;Endocrine system;Cellular community - eukaryotes;Endocrine system;Endocrine system;Nervous system	ko05200//Pathways in cancer;ko05170//Human immunodeficiency virus 1 infection;ko04020//Calcium signaling pathway;ko05163//Human cytomegalovirus infection;ko05142//Chagas disease (American trypanosomiasis);ko04022//cGMP - PKG signaling pathway;ko04934//Cushing syndrome;ko04270//Vascular smooth muscle contraction;ko05146//Amoebiasis;ko04935//Growth hormone synthesis, secretion and action;ko04725//C…	K04635;K04635;K04635;K04635;K04635;K04635;K04635;K04635;K04635;K04635;K04635;K04635;K04635;K04635;K04635;K04635;K04635;K04635;K04635	GO:0005737//cytoplasm	GO:0001664//G protein-coupled receptor binding;GO:0003924//GTPase activity;GO:0019001//guanyl nucleotide binding;GO:0031683//G-protein beta/gamma-subunit complex binding	GO:0001501//skeletal system development;GO:0001508//action potential;GO:0007165//signal transduction;GO:0007186//G protein-coupled receptor signaling pathway;GO:0007507//heart development;GO:0045634//regulation of melanocyte differentiation;GO:0048066//developmental pigmentation;GO:0060158//phospholipase C-activating dopamine receptor signaling pathway;GO:0071467//cellular response to pH
ENSBGRG00000000770	39.73	114.5	76.44	68.41	47.74	62.83	4705	11192	10278	10683	6115	7693	ECE1	endothelin converting enzyme 1 [Source:HGNC Symbol;Acc:HGNC:3146]	-	-	-	-	GO:0005768//endosome;GO:0009897//external side of plasma membrane;GO:0016021//integral component of membrane;GO:0033093//Weibel-Palade body;GO:0048471//perinuclear region of cytoplasm	GO:0004175//endopeptidase activity;GO:0004222//metalloendopeptidase activity;GO:0008237//metallopeptidase activity;GO:0008270//zinc ion binding;GO:0042803//protein homodimerization activity	GO:0001921//positive regulation of receptor recycling;GO:0006508//proteolysis;GO:0007507//heart development;GO:0010814//substance P catabolic process;GO:0010815//bradykinin catabolic process;GO:0010816//calcitonin catabolic process;GO:0016485//protein processing;GO:0016486//peptide hormone processing;GO:0034959//endothelin maturation;GO:0042447//hormone catabolic process;GO:0042733//embryonic dig…
ENSBGRG00000000771	8.46	6.96	4.67	4.88	6.12	5.5	2174	1484	1364	1613	1728	1464	FRYL	FRY like transcription coactivator [Source:HGNC Symbol;Acc:HGNC:29127]	-	-	-	-	-	-	GO:0000902//cell morphogenesis
ENSBGRG00000000772	84.29	33.9	113.15	82.49	85.67	115.85	5093	1697	7681	6607	5497	7174	COMP	cartilage oligomeric matrix protein [Source:HGNC Symbol;Acc:HGNC:2227]	Environmental Information Processing;Human Diseases;Cellular Processes;Cellular Processes;Human Diseases;Environmental Information Processing	Signal transduction;Infectious diseases;Cellular community - eukaryotes;Transport and catabolism;Infectious diseases;Signaling molecules and interaction	ko04151//PI3K-Akt signaling pathway;ko05165//Human papillomavirus infection;ko04510//Focal adhesion;ko04145//Phagosome;ko05144//Malaria;ko04512//ECM-receptor interaction	K04659;K04659;K04659;K04659;K04659;K04659	GO:0005576//extracellular region;GO:0005615//extracellular space;GO:0032991//protein-containing complex	GO:0002020//protease binding;GO:0005178//integrin binding;GO:0005509//calcium ion binding;GO:0005518//collagen binding;GO:0008201//heparin binding;GO:0036122//BMP binding;GO:0043394//proteoglycan binding;GO:0043395//heparan sulfate proteoglycan binding	GO:0001501//skeletal system development;GO:0001503//ossification;GO:0002063//chondrocyte development;GO:0003416//endochondral bone growth;GO:0003417//growth plate cartilage development;GO:0006915//apoptotic process;GO:0006986//response to unfolded protein;GO:0007155//cell adhesion;GO:0007596//blood coagulation;GO:0009306//protein secretion;GO:0010259//multicellular organism aging;GO:0010260//anim…
ENSBGRG00000000773	16.32	19.07	13.42	13.45	16.14	13.44	1623.15	1574	1520	1766.18	1744	1391	WDR47	WD repeat domain 47 [Source:HGNC Symbol;Acc:HGNC:29141]	-	-	-	-	GO:0005737//cytoplasm;GO:0030425//dendrite;GO:0044295//axonal growth cone	GO:0005515//protein binding	GO:0000226//microtubule cytoskeleton organization;GO:0007420//brain development;GO:0008344//adult locomotory behavior;GO:0021987//cerebral cortex development;GO:0061351//neural precursor cell proliferation;GO:0120168//detection of hot stimulus involved in thermoception
ENSBGRG00000000774	0.15	0	0.28	0.02	0.09	0.19	6	0	13	1	4	8.01	-	-	-	-	-	-	GO:0045095//keratin filament	-	-
ENSBGRG00000000775	3.66	6	2.91	3.51	3.92	2.44	81	110	73	102	94	56	PRKRA	protein activator of interferon induced protein kinase EIF2AK2 [Source:HGNC Symbol;Acc:HGNC:9438]	-	-	-	-	GO:0005654//nucleoplasm;GO:0005737//cytoplasm;GO:0005829//cytosol;GO:0070578//RISC-loading complex	GO:0003725//double-stranded RNA binding;GO:0008047//enzyme activator activity;GO:0019899//enzyme binding;GO:0042802//identical protein binding;GO:0042803//protein homodimerization activity;GO:0070883//pre-miRNA binding	GO:0006468//protein phosphorylation;GO:0030422//production of siRNA involved in RNA interference;GO:0031054//pre-miRNA processing;GO:0034599//cellular response to oxidative stress;GO:0035196//production of miRNAs involved in gene silencing by miRNA;GO:0042473//outer ear morphogenesis;GO:0042474//middle ear morphogenesis;GO:0043583//ear development;GO:0048705//skeletal system morphogenesis;GO:0050…
ENSBGRG00000000776	12.55	19.6	12.8	7.45	5.03	6.27	781	996	908	576	339	400	CCDC80	coiled-coil domain containing 80 [Source:HGNC Symbol;Acc:HGNC:30649]	-	-	-	-	GO:0005604//basement membrane;GO:0005614//interstitial matrix;GO:0031012//extracellular matrix	GO:0001968//fibronectin binding;GO:0005539//glycosaminoglycan binding;GO:0008201//heparin binding	GO:0009617//response to bacterium;GO:0010811//positive regulation of cell-substrate adhesion;GO:0030198//extracellular matrix organization
ENSBGRG00000000777	10.38	0.72	7.13	6.02	10.44	9.56	250	18	182	157	219	232	HPCAL4	hippocalcin like 4 [Source:HGNC Symbol;Acc:HGNC:18212]	-	-	-	-	-	GO:0005246//calcium channel regulator activity;GO:0005509//calcium ion binding	GO:0007165//signal transduction
ENSBGRG00000000778	29.33	53.67	36.95	46.37	25.76	28.51	1225	1761	1708	2456	1456	1309	-	-	Cellular Processes;Human Diseases	Transport and catabolism;Infectious diseases	ko04137//Mitophagy - animal;ko05134//Legionellosis	K15485;K15485	-	-	GO:0006915//apoptotic process;GO:0042981//regulation of apoptotic process
ENSBGRG00000000779	6.62	10.16	7.36	8.18	6.45	7.44	488	601	611	783	509	560	SLC37A3	solute carrier family 37 member 3 [Source:HGNC Symbol;Acc:HGNC:20651]	-	-	-	-	GO:0016021//integral component of membrane;GO:0030176//integral component of endoplasmic reticulum membrane	GO:0022857//transmembrane transporter activity	GO:0055085//transmembrane transport
ENSBGRG00000000781	0.57	0.69	0.56	0.66	0.11	0.72	10	10	11	15	2	13	APOLD1	apolipoprotein L domain containing 1 [Source:HGNC Symbol;Acc:HGNC:25268]	-	-	-	-	GO:0005576//extracellular region;GO:0005654//nucleoplasm;GO:0005829//cytosol	GO:0008289//lipid binding	GO:0006869//lipid transport;GO:0042157//lipoprotein metabolic process
ENSBGRG00000000782	4.76	11.48	5.13	7.27	5.31	4.71	332	663	425	688	418	361	CACNB3	calcium voltage-gated channel auxiliary subunit beta 3 [Source:HGNC Symbol;Acc:HGNC:1403]	Environmental Information Processing;Organismal Systems;Organismal Systems;Human Diseases;Human Diseases;Organismal Systems;Human Diseases	Signal transduction;Circulatory system;Endocrine system;Cardiovascular diseases;Cardiovascular diseases;Circulatory system;Cardiovascular diseases	ko04010//MAPK signaling pathway;ko04261//Adrenergic signaling in cardiomyocytes;ko04921//Oxytocin signaling pathway;ko05414//Dilated cardiomyopathy (DCM);ko05412//Arrhythmogenic right ventricular cardiomyopathy (ARVC);ko04260//Cardiac muscle contraction;ko05410//Hypertrophic cardiomyopathy (HCM)	K04864;K04864;K04864;K04864;K04864;K04864;K04864	GO:0005891//voltage-gated calcium channel complex;GO:0016020//membrane	GO:0005245//voltage-gated calcium channel activity;GO:0005515//protein binding	GO:0006816//calcium ion transport;GO:0050852//T cell receptor signaling pathway;GO:0070588//calcium ion transmembrane transport
ENSBGRG00000000783	26.88	15.09	23.15	23.33	23.77	23.2	1896	884	1856	2163	1834	1702	TBC1D2	TBC1 domain family member 2 [Source:HGNC Symbol;Acc:HGNC:18026]	-	-	-	-	GO:0005654//nucleoplasm;GO:0005829//cytosol;GO:0030054//cell junction;GO:0031410//cytoplasmic vesicle	GO:0005096//GTPase activator activity;GO:0045296//cadherin binding	GO:0043547//positive regulation of GTPase activity
ENSBGRG00000000784	24.65	48.28	37.31	34.66	25.71	29.91	1236	1958	2091	2127	1386	1506	CYP27A1	cytochrome P450 family 27 subfamily A member 1 [Source:HGNC Symbol;Acc:HGNC:2605]	Metabolism;Organismal Systems;Organismal Systems;Metabolism	Global and overview maps;Endocrine system;Digestive system;Lipid metabolism	ko01100//Metabolic pathways;ko03320//PPAR signaling pathway;ko04979//Cholesterol metabolism;ko00120//Primary bile acid biosynthesis	K00488;K00488;K00488;K00488	GO:0005739//mitochondrion	GO:0005506//iron ion binding;GO:0016705//oxidoreductase activity, acting on paired donors, with incorporation or reduction of molecular oxygen;GO:0020037//heme binding;GO:0030343//vitamin D3 25-hydroxylase activity;GO:0031073//cholesterol 26-hydroxylase activity;GO:0047749//cholestanetriol 26-monooxygenase activity	GO:0006699//bile acid biosynthetic process;GO:0006707//cholesterol catabolic process;GO:0036378//calcitriol biosynthetic process from calciol;GO:0055114//oxidation-reduction process
ENSBGRG00000000785	89.59	155.32	104.91	123.37	111.07	93.65	4246	6063	5606	7635	5704	4587	DDX39A	DExD-box helicase 39A [Source:HGNC Symbol;Acc:HGNC:17821]	-	-	-	-	GO:0005634//nucleus;GO:0005737//cytoplasm;GO:0016607//nuclear speck	GO:0003676//nucleic acid binding;GO:0005524//ATP binding;GO:0042802//identical protein binding	GO:0000398//mRNA splicing, via spliceosome;GO:0006406//mRNA export from nucleus
ENSBGRG00000000786	37.27	21.2	58.57	26.22	32.86	45.42	3151	1623	4613	2838	2821	3828	APBA1	amyloid beta precursor protein binding family A member 1 [Source:HGNC Symbol;Acc:HGNC:578]	-	-	-	-	GO:0005794//Golgi apparatus;GO:0008021//synaptic vesicle;GO:0016020//membrane;GO:0048787//presynaptic active zone membrane;GO:0098685//Schaffer collateral - CA1 synapse;GO:0098978//glutamatergic synapse	GO:0001540//amyloid-beta binding;GO:0005515//protein binding	GO:0001701//in utero embryonic development;GO:0006886//intracellular protein transport;GO:0007268//chemical synaptic transmission;GO:0007626//locomotory behavior;GO:0010468//regulation of gene expression;GO:0014047//glutamate secretion;GO:0014051//gamma-aminobutyric acid secretion;GO:0035264//multicellular organism growth;GO:0065003//protein-containing complex assembly;GO:2000300//regulation of s…
ENSBGRG00000000787	0.04	0.03	0	0.06	0.03	0	4	1	0	4	3	0	MAP3K19	mitogen-activated protein kinase kinase kinase 19 [Source:HGNC Symbol;Acc:HGNC:26249]	-	-	-	-	-	GO:0004672//protein kinase activity;GO:0005524//ATP binding	GO:0006468//protein phosphorylation
ENSBGRG00000000788	0.66	0	1.02	0.86	0	0.78	23	0	40.05	39	0	28	-	-	-	-	-	-	GO:0045095//keratin filament	-	-
ENSBGRG00000000789	70.26	66.23	74.57	83.46	67.92	74.12	4408	3566	5625	7192	4757	5107	MLLT1	MLLT1 super elongation complex subunit [Source:HGNC Symbol;Acc:HGNC:7134]	Human Diseases	Cancers	ko05202//Transcriptional misregulation in cancers	K15187	GO:0001650//fibrillar center;GO:0005634//nucleus;GO:0005654//nucleoplasm;GO:0005829//cytosol;GO:0008023//transcription elongation factor complex	-	GO:0006355//regulation of transcription, DNA-templated;GO:0006469//negative regulation of protein kinase activity
ENSBGRG00000000790	0.43	1.03	0.68	0.27	0.54	0.45	11	22	20	9	15	12	NT5C1A	5'-nucleotidase, cytosolic IA [Source:HGNC Symbol;Acc:HGNC:17819]	Metabolism;Metabolism;Metabolism;Metabolism	Global and overview maps;Nucleotide metabolism;Nucleotide metabolism;Metabolism of cofactors and vitamins	ko01100//Metabolic pathways;ko00230//Purine metabolism;ko00240//Pyrimidine metabolism;ko00760//Nicotinate and nicotinamide metabolism	K01081;K01081;K01081;K01081	GO:0005737//cytoplasm	GO:0000166//nucleotide binding;GO:0000287//magnesium ion binding;GO:0008253//5'-nucleotidase activity	GO:0009117//nucleotide metabolic process;GO:0009128//purine nucleoside monophosphate catabolic process
ENSBGRG00000000792	1.07	0.35	0.77	0.52	0.8	1.07	171	46	139	110	139	178	FREM1	FRAS1 related extracellular matrix 1 [Source:HGNC Symbol;Acc:HGNC:23399]	Environmental Information Processing	Signaling molecules and interaction	ko04512//ECM-receptor interaction	K23380	GO:0005604//basement membrane;GO:0016021//integral component of membrane	-	GO:0007154//cell communication;GO:0007160//cell-matrix adhesion;GO:0097094//craniofacial suture morphogenesis
ENSBGRG00000000793	33.8	67.73	39.17	49.35	37.9	38.2	1050	1753	1377	1995	1266	1230	TLE5	TLE family member 5, transcriptional modulator [Source:HGNC Symbol;Acc:HGNC:307]	-	-	-	-	GO:0005634//nucleus	GO:0003714//transcription corepressor activity;GO:0005515//protein binding	GO:0000122//negative regulation of transcription by RNA polymerase II;GO:0001501//skeletal system development;GO:0006355//regulation of transcription, DNA-templated;GO:0006357//regulation of transcription by RNA polymerase II;GO:0010629//negative regulation of gene expression;GO:0031668//cellular response to extracellular stimulus;GO:0032091//negative regulation of protein binding;GO:0040008//reg…
ENSBGRG00000000794	0	0	0	0	0	0	0	0	0	0	0	0	CLDN16	claudin 16 [Source:HGNC Symbol;Acc:HGNC:2037]	Human Diseases;Environmental Information Processing;Cellular Processes;Human Diseases;Organismal Systems	Infectious diseases;Signaling molecules and interaction;Cellular community - eukaryotes;Infectious diseases;Immune system	ko05130//Pathogenic Escherichia coli infection;ko04514//Cell adhesion molecules (CAMs);ko04530//Tight junction;ko05160//Hepatitis C;ko04670//Leukocyte transendothelial migration	K06087;K06087;K06087;K06087;K06087	GO:0005923//bicellular tight junction;GO:0016021//integral component of membrane	GO:0005198//structural molecule activity	-
ENSBGRG00000000795	77.12	25.8	71.17	58.47	75.62	74.21	3107	867	3189	3059	3221	3210	CHPT1	choline phosphotransferase 1 [Source:HGNC Symbol;Acc:HGNC:17852]	Metabolism;Metabolism;Human Diseases;Metabolism;Metabolism	Global and overview maps;Lipid metabolism;Cancers;Lipid metabolism;Metabolism of other amino acids	ko01100//Metabolic pathways;ko00564//Glycerophospholipid metabolism;ko05231//Choline metabolism in cancer;ko00565//Ether lipid metabolism;ko00440//Phosphonate and phosphinate metabolism	K00994;K00994;K00994;K00994;K00994	GO:0016020//membrane	GO:0004142//diacylglycerol cholinephosphotransferase activity;GO:0016780//phosphotransferase activity, for other substituted phosphate groups	GO:0006656//phosphatidylcholine biosynthetic process;GO:0006663//platelet activating factor biosynthetic process;GO:0008654//phospholipid biosynthetic process
ENSBGRG00000000796	0.68	0.82	0.28	0.34	0.26	0.27	17	17	8	11	7	7	PJVK	pejvakin [Source:HGNC Symbol;Acc:HGNC:29502]	-	-	-	-	GO:0043025//neuronal cell body	-	GO:0007605//sensory perception of sound
ENSBGRG00000000797	0	0	0	0	0	0	0	0	0	0	0	0	-	-	Genetic Information Processing	Translation	ko03010//Ribosome	K02880	GO:0005840//ribosome;GO:0015934//large ribosomal subunit	GO:0003735//structural constituent of ribosome	GO:0006412//translation
ENSBGRG00000000798	4.69	0.42	8.1	3.72	7.18	7.07	293	24	576	317	491	452	GABRG2	gamma-aminobutyric acid type A receptor gamma2 subunit [Source:HGNC Symbol;Acc:HGNC:4087]	Environmental Information Processing;Organismal Systems;Organismal Systems;Human Diseases;Human Diseases	Signaling molecules and interaction;Nervous system;Nervous system;Substance dependence;Substance dependence	ko04080//Neuroactive ligand-receptor interaction;ko04723//Retrograde endocannabinoid signaling;ko04727//GABAergic synapse;ko05032//Morphine addiction;ko05033//Nicotine addiction	K05186;K05186;K05186;K05186;K05186	GO:0005887//integral component of plasma membrane;GO:0016021//integral component of membrane;GO:0030424//axon;GO:0098982//GABA-ergic synapse;GO:1902711//GABA-A receptor complex	GO:0004888//transmembrane signaling receptor activity;GO:0004890//GABA-A receptor activity;GO:0005216//ion channel activity;GO:0005230//extracellular ligand-gated ion channel activity;GO:0005254//chloride channel activity;GO:0022851//GABA-gated chloride ion channel activity;GO:1904315//transmitter-gated ion channel activity involved in regulation of postsynaptic membrane potential	GO:0006811//ion transport;GO:0006821//chloride transport;GO:0007214//gamma-aminobutyric acid signaling pathway;GO:0007268//chemical synaptic transmission;GO:0009791//post-embryonic development;GO:0030534//adult behavior;GO:0034220//ion transmembrane transport;GO:0071420//cellular response to histamine;GO:1902476//chloride transmembrane transport;GO:1904862//inhibitory synapse assembly
ENSBGRG00000000799	0	0	0	0	0	0	0	0	0	0	0	0	-	-	Human Diseases	Infectious diseases	ko05167//Kaposi sarcoma-associated herpesvirus infection	K21668	-	GO:0038023//signaling receptor activity	GO:0150077//regulation of neuroinflammatory response
ENSBGRG00000000800	0.73	0.27	0.21	0.29	0.09	0.31	36	11	12	19	5	16	CLDN1	claudin 1 [Source:HGNC Symbol;Acc:HGNC:2032]	Human Diseases;Environmental Information Processing;Cellular Processes;Human Diseases;Organismal Systems	Infectious diseases;Signaling molecules and interaction;Cellular community - eukaryotes;Infectious diseases;Immune system	ko05130//Pathogenic Escherichia coli infection;ko04514//Cell adhesion molecules (CAMs);ko04530//Tight junction;ko05160//Hepatitis C;ko04670//Leukocyte transendothelial migration	K06087;K06087;K06087;K06087;K06087	GO:0005923//bicellular tight junction;GO:0016021//integral component of membrane	GO:0005198//structural molecule activity	-
ENSBGRG00000000802	10.45	22.39	10.5	11.47	9.65	8.86	798	1417	910	1151	798	702	HEYL	hes related family bHLH transcription factor with YRPW motif like [Source:HGNC Symbol;Acc:HGNC:4882]	Human Diseases;Human Diseases;Human Diseases;Environmental Information Processing	Cancers;Infectious diseases;Cancers;Signal transduction	ko05200//Pathways in cancer;ko05165//Human papillomavirus infection;ko05224//Breast cancer;ko04330//Notch signaling pathway	K09091;K09091;K09091;K09091	GO:0005634//nucleus;GO:0005737//cytoplasm	GO:0000978//RNA polymerase II proximal promoter sequence-specific DNA binding;GO:0000981//DNA-binding transcription factor activity, RNA polymerase II-specific;GO:0001227//DNA-binding transcription repressor activity, RNA polymerase II-specific;GO:0001228//DNA-binding transcription activator activity, RNA polymerase II-specific;GO:0003677//DNA binding;GO:0003700//DNA-binding transcription factor …	GO:0003151//outflow tract morphogenesis;GO:0003181//atrioventricular valve morphogenesis;GO:0003184//pulmonary valve morphogenesis;GO:0003198//epithelial to mesenchymal transition involved in endocardial cushion formation;GO:0003203//endocardial cushion morphogenesis;GO:0003208//cardiac ventricle morphogenesis;GO:0006355//regulation of transcription, DNA-templated;GO:0007219//Notch signaling path…
ENSBGRG00000000803	3.14	10.15	3.87	6.91	5.99	2.83	197	479	250.99	527	329	215	LPAR3	lysophosphatidic acid receptor 3 [Source:HGNC Symbol;Acc:HGNC:14298]	Human Diseases;Environmental Information Processing;Environmental Information Processing;Environmental Information Processing;Environmental Information Processing	Cancers;Signal transduction;Signaling molecules and interaction;Signal transduction;Signal transduction	ko05200//Pathways in cancer;ko04151//PI3K-Akt signaling pathway;ko04080//Neuroactive ligand-receptor interaction;ko04015//Rap1 signaling pathway;ko04072//Phospholipase D signaling pathway	K04294;K04294;K04294;K04294;K04294	GO:0005886//plasma membrane;GO:0016021//integral component of membrane;GO:0030424//axon	GO:0004930//G protein-coupled receptor activity;GO:0070915//lysophosphatidic acid receptor activity	GO:0000187//activation of MAPK activity;GO:0007186//G protein-coupled receptor signaling pathway;GO:0032060//bleb assembly;GO:0043410//positive regulation of MAPK cascade;GO:0048672//positive regulation of collateral sprouting
ENSBGRG00000000804	3.99	2.13	1.98	1.55	1.82	2.04	312	135	173	155	150	162	PTK2B	protein tyrosine kinase 2 beta [Source:HGNC Symbol;Acc:HGNC:9612]	Human Diseases;Environmental Information Processing;Human Diseases;Organismal Systems;Human Diseases;Human Diseases;Environmental Information Processing;Organismal Systems;Organismal Systems;Organismal Systems	Infectious disease: viral;Signal transduction;Infectious diseases;Immune system;Infectious disease: bacterial;Infectious diseases;Signal transduction;Immune system;Immune system;Endocrine system	ko05170//Human immunodeficiency virus 1 infection;ko04020//Calcium signaling pathway;ko05163//Human cytomegalovirus infection;ko04062//Chemokine signaling pathway;ko05135//Yersinia infection;ko05161//Hepatitis B;ko04072//Phospholipase D signaling pathway;ko04670//Leukocyte transendothelial migration;ko04650//Natural killer cell mediated cytotoxicity;ko04912//GnRH signaling pathway	K05871;K05871;K05871;K05871;K05871;K05871;K05871;K05871;K05871;K05871	GO:0005634//nucleus;GO:0005856//cytoskeleton;GO:0005925//focal adhesion;GO:0030027//lamellipodium;GO:0031234//extrinsic component of cytoplasmic side of plasma membrane;GO:0048471//perinuclear region of cytoplasm	GO:0004672//protein kinase activity;GO:0004713//protein tyrosine kinase activity;GO:0004715//non-membrane spanning protein tyrosine kinase activity;GO:0005524//ATP binding;GO:0008022//protein C-terminus binding	GO:0001954//positive regulation of cell-matrix adhesion;GO:0002040//sprouting angiogenesis;GO:0002315//marginal zone B cell differentiation;GO:0002688//regulation of leukocyte chemotaxis;GO:0006468//protein phosphorylation;GO:0007165//signal transduction;GO:0007166//cell surface receptor signaling pathway;GO:0007172//signal complex assembly;GO:0007229//integrin-mediated signaling pathway;GO:00082…
ENSBGRG00000000806	10.61	13.6	8.35	5.6	8.95	10.64	179	179	159	122	159	184	FKBP7	FKBP prolyl isomerase 7 [Source:HGNC Symbol;Acc:HGNC:3723]	-	-	-	-	GO:0005783//endoplasmic reticulum	GO:0003755//peptidyl-prolyl cis-trans isomerase activity;GO:0005509//calcium ion binding	-
ENSBGRG00000000807	14.58	29.21	13.4	18.31	15.1	12.63	625	1036	651	1029	700	563	DDX47	DEAD-box helicase 47 [Source:HGNC Symbol;Acc:HGNC:18682]	-	-	-	-	GO:0005730//nucleolus	GO:0003676//nucleic acid binding;GO:0005524//ATP binding	GO:0006364//rRNA processing;GO:0008380//RNA splicing;GO:0008625//extrinsic apoptotic signaling pathway via death domain receptors
ENSBGRG00000000808	0	0	0	0	0	0.13	0	0	0	0	0	3.09	-	-	Human Diseases	Infectious diseases	ko05168//Herpes simplex infection	K09228	-	-	-
ENSBGRG00000000809	6.46	12.48	11.14	13.29	4.32	7.2	100	142	149	171	86	121	-	-	-	-	-	-	-	GO:0050337//thiosulfate-thiol sulfurtransferase activity	GO:0070221//sulfide oxidation, using sulfide:quinone oxidoreductase
ENSBGRG00000000811	0.06	0	0.03	0.09	0	0.06	2	0	1	4	0	2	-	-	-	-	-	-	GO:0045095//keratin filament	-	-
ENSBGRG00000000812	0.81	1.1	0.93	0.58	0.47	0.75	95	99	115	89	60	83	SNED1	sushi, nidogen and EGF like domains 1 [Source:HGNC Symbol;Acc:HGNC:24696]	-	-	-	-	-	GO:0005509//calcium ion binding;GO:0005515//protein binding	GO:0007160//cell-matrix adhesion
ENSBGRG00000000813	52.37	115.59	55.61	57.32	32.38	61.87	4368	8079	5287	6299	2929	5399	COL6A1	collagen type VI alpha 1 chain [Source:HGNC Symbol;Acc:HGNC:2211]	Environmental Information Processing;Human Diseases;Cellular Processes;Organismal Systems;Environmental Information Processing	Signal transduction;Infectious diseases;Cellular community - eukaryotes;Digestive system;Signaling molecules and interaction	ko04151//PI3K-Akt signaling pathway;ko05165//Human papillomavirus infection;ko04510//Focal adhesion;ko04974//Protein digestion and absorption;ko04512//ECM-receptor interaction	K06238;K06238;K06238;K06238;K06238	GO:0005576//extracellular region;GO:0031012//extracellular matrix;GO:0032991//protein-containing complex;GO:0042383//sarcolemma	GO:0005518//collagen binding;GO:0048407//platelet-derived growth factor binding	GO:0035987//endodermal cell differentiation;GO:0071230//cellular response to amino acid stimulus
ENSBGRG00000000814	0.15	0	0.09	0	0.07	0.12	4.31	0	2.84	0	2.11	3.53	-	-	-	-	-	-	-	-	-
ENSBGRG00000000816	21.8	29.16	19.26	18.02	18.74	18.92	1568	1742	1571	1702	1457	1420	RAB3GAP1	RAB3 GTPase activating protein catalytic subunit 1 [Source:HGNC Symbol;Acc:HGNC:17063]	-	-	-	-	GO:0005794//Golgi apparatus;GO:0005811//lipid droplet;GO:0032991//protein-containing complex;GO:0071782//endoplasmic reticulum tubular network	GO:0005096//GTPase activator activity;GO:0017112//Rab guanyl-nucleotide exchange factor activity;GO:0017137//Rab GTPase binding	GO:0007420//brain development;GO:0010628//positive regulation of gene expression;GO:0021854//hypothalamus development;GO:0034389//lipid droplet organization;GO:0043010//camera-type eye development;GO:0043087//regulation of GTPase activity;GO:0043547//positive regulation of GTPase activity;GO:0048172//regulation of short-term neuronal synaptic plasticity;GO:0060079//excitatory postsynaptic potenti…
ENSBGRG00000000817	7.28	15.19	7.02	11.91	8.17	4.2	363	627	397	780	441	217	P3H2	prolyl 3-hydroxylase 2 [Source:HGNC Symbol;Acc:HGNC:19317]	-	-	-	-	GO:0005604//basement membrane;GO:0005654//nucleoplasm;GO:0005783//endoplasmic reticulum;GO:0005794//Golgi apparatus	GO:0005506//iron ion binding;GO:0005515//protein binding;GO:0016491//oxidoreductase activity;GO:0016705//oxidoreductase activity, acting on paired donors, with incorporation or reduction of molecular oxygen;GO:0019797//procollagen-proline 3-dioxygenase activity;GO:0031418//L-ascorbic acid binding	GO:0008285//negative regulation of cell proliferation;GO:0019511//peptidyl-proline hydroxylation;GO:0032963//collagen metabolic process;GO:0055114//oxidation-reduction process
ENSBGRG00000000819	0.47	0.37	0.63	0.33	0.41	0.4	11.99	7.85	18.2	11.04	11.24	10.7	-	-	-	-	-	-	-	-	-
ENSBGRG00000000820	0.16	0.06	0	0.03	0	0.12	4.63	1.46	0	1	0	3.58	-	-	-	-	-	-	-	-	-
ENSBGRG00000000821	1.01	0.92	0.36	0.8	0.26	0.39	25	19	10	26	7	10	-	-	Human Diseases	Infectious diseases	ko05167//Kaposi sarcoma-associated herpesvirus infection	K21668	-	GO:0038023//signaling receptor activity	GO:0150077//regulation of neuroinflammatory response
ENSBGRG00000000822	61.34	143.77	71.01	92.87	72.9	63.05	3600	6609	4589	6671	4307	3689	RAB5B	RAB5B, member RAS oncogene family [Source:HGNC Symbol;Acc:HGNC:9784]	Environmental Information Processing;Cellular Processes;Human Diseases;Human Diseases;Cellular Processes;Human Diseases;Organismal Systems	Signal transduction;Transport and catabolism;Infectious diseases;Infectious diseases;Transport and catabolism;Infectious diseases;Excretory system	ko04014//Ras signaling pathway;ko04144//Endocytosis;ko05132//Salmonella infection;ko05152//Tuberculosis;ko04145//Phagosome;ko05146//Amoebiasis;ko04962//Vasopressin-regulated water reabsorption	K07888;K07888;K07888;K07888;K07888;K07888;K07888	GO:0005768//endosome;GO:0030139//endocytic vesicle;GO:0043231//intracellular membrane-bounded organelle;GO:0070062//extracellular exosome	GO:0003924//GTPase activity;GO:0005525//GTP binding;GO:0019003//GDP binding;GO:0030742//GTP-dependent protein binding	GO:0007032//endosome organization;GO:0019882//antigen processing and presentation;GO:0030100//regulation of endocytosis;GO:0048227//plasma membrane to endosome transport
ENSBGRG00000000826	0.05	0	0	0	0.04	0.05	1	0	0	0	1	1	ZAR1	zygote arrest 1 [Source:HGNC Symbol;Acc:HGNC:20436]	-	-	-	-	-	-	-
ENSBGRG00000000827	35.19	11.3	29.85	32.27	36.42	38.55	1561	415	1531	1879	1827	1832	RIBC2	RIB43A domain with coiled-coils 2 [Source:HGNC Symbol;Acc:HGNC:13241]	-	-	-	-	-	-	-
ENSBGRG00000000828	17.08	42.92	24.08	21.24	20.8	21.44	415	775	615	682	566	500	-	-	Human Diseases;Human Diseases;Human Diseases;Human Diseases;Human Diseases;Human Diseases;Human Diseases;Human Diseases;Human Diseases;Human Diseases;Human Diseases;Cellular Processes;Human Diseases;Human Diseases;Cellular Processes;Human Diseases;Organismal Systems;Environmental Information Processing;Cellular Processes;Human Diseases;Human Diseases;Cellular Processes	Infectious diseases;Cancers;Neurodegenerative diseases;Infectious disease: viral;Infectious diseases;Infectious diseases;Infectious diseases;Infectious diseases;Endocrine and metabolic diseases;Infectious diseases;Infectious diseases;Cell growth and death;Infectious diseases;Infectious diseases;Cell growth and death;Cardiovascular diseases;Immune system;Signal transduction;Cell growth and death;D…	ko05168//Herpes simplex infection;ko05200//Pathways in cancer;ko05010//Alzheimer disease;ko05170//Human immunodeficiency virus 1 infection;ko05169//Epstein-Barr virus infection;ko05163//Human cytomegalovirus infection;ko05162//Measles;ko05152//Tuberculosis;ko04932//Non-alcoholic fatty liver disease (NAFLD);ko05167//Kaposi sarcoma-associated herpesvirus infection;ko05164//Influenza A;ko04217//Necr…	K04726;K04726;K04726;K04726;K04726;K04726;K04726;K04726;K04726;K04726;K04726;K04726;K04726;K04726;K04726;K04726;K04726;K04726;K04726;K04726;K04726;K04726	GO:0005737//cytoplasm	-	GO:0042981//regulation of apoptotic process;GO:0043065//positive regulation of apoptotic process
ENSBGRG00000000831	80.7	65.19	85.92	93	83.3	84.33	9024	7112	10900	14318	10053	9755	TTLL4	tubulin tyrosine ligase like 4 [Source:HGNC Symbol;Acc:HGNC:28976]	-	-	-	-	GO:0036064//ciliary basal body;GO:0097731//9+0 non-motile cilium	GO:0005524//ATP binding;GO:0015631//tubulin binding;GO:0070739//protein-glutamic acid ligase activity	GO:0006464//cellular protein modification process;GO:0018095//protein polyglutamylation;GO:0018200//peptidyl-glutamic acid modification
ENSBGRG00000000833	71.5	18.08	37.24	34.52	58.89	55.23	3874	902	2235	2411	3382	3097	SSX2IP	SSX family member 2 interacting protein [Source:HGNC Symbol;Acc:HGNC:16509]	Cellular Processes	Cellular community - eukaryotes	ko04520//Adherens junction	K06085	GO:0031252//cell leading edge;GO:0032991//protein-containing complex;GO:0034451//centriolar satellite;GO:0036064//ciliary basal body	-	GO:0007098//centrosome cycle;GO:0035020//regulation of Rac protein signal transduction;GO:0035735//intraciliary transport involved in cilium assembly;GO:0060271//cilium assembly;GO:2000145//regulation of cell motility
ENSBGRG00000000834	24.52	17.63	10.29	11.55	14.56	14.87	1784	1075	853	1105	1153	1138	STK31	serine/threonine kinase 31 [Source:HGNC Symbol;Acc:HGNC:11407]	-	-	-	-	-	GO:0004672//protein kinase activity;GO:0005524//ATP binding	GO:0006468//protein phosphorylation
ENSBGRG00000000837	60.33	31.81	58.95	55.56	76.77	60.82	1354	582	1523	1631	1838	1391	GRIN3A	glutamate ionotropic receptor NMDA type subunit 3A [Source:HGNC Symbol;Acc:HGNC:16767]	Environmental Information Processing;Environmental Information Processing;Human Diseases;Human Diseases;Organismal Systems;Human Diseases;Human Diseases;Human Diseases	Signaling molecules and interaction;Signal transduction;Substance dependence;Neurodegenerative disease;Nervous system;Substance dependence;Substance dependence;Substance dependence	ko04080//Neuroactive ligand-receptor interaction;ko04024//cAMP signaling pathway;ko05034//Alcoholism;ko05017//Spinocerebellar ataxia;ko04724//Glutamatergic synapse;ko05031//Amphetamine addiction;ko05030//Cocaine addiction;ko05033//Nicotine addiction	K05213;K05213;K05213;K05213;K05213;K05213;K05213;K05213	GO:0016020//membrane;GO:0017146//NMDA selective glutamate receptor complex;GO:0043005//neuron projection;GO:0043025//neuronal cell body;GO:0045202//synapse;GO:0045211//postsynaptic membrane;GO:0098978//glutamatergic synapse	GO:0004970//ionotropic glutamate receptor activity;GO:0004972//NMDA glutamate receptor activity;GO:0005216//ion channel activity;GO:0005262//calcium channel activity;GO:0015276//ligand-gated ion channel activity;GO:0016594//glycine binding;GO:0038023//signaling receptor activity;GO:0042802//identical protein binding;GO:1904315//transmitter-gated ion channel activity involved in regulation of post…	GO:0006811//ion transport;GO:0006816//calcium ion transport;GO:0016358//dendrite development;GO:0045471//response to ethanol;GO:0060134//prepulse inhibition;GO:2000300//regulation of synaptic vesicle exocytosis
ENSBGRG00000000838	9.71	9.77	8.3	5.62	7.66	7.32	437	333	391	386	442	360	ARL6	ADP ribosylation factor like GTPase 6 [Source:HGNC Symbol;Acc:HGNC:13210]	-	-	-	-	GO:0005737//cytoplasm;GO:0005829//cytosol;GO:0005929//cilium;GO:0016020//membrane	GO:0003924//GTPase activity;GO:0005525//GTP binding	GO:0007420//brain development;GO:0008589//regulation of smoothened signaling pathway;GO:0010842//retina layer formation;GO:0016055//Wnt signaling pathway;GO:0045444//fat cell differentiation;GO:0060271//cilium assembly;GO:0061512//protein localization to cilium;GO:0097499//protein localization to non-motile cilium;GO:1903445//protein transport from ciliary membrane to plasma membrane
ENSBGRG00000000839	0.08	0.44	0.27	0.28	0.93	0.97	3	13	11	13	36	36	KRT85	keratin 85 [Source:HGNC Symbol;Acc:HGNC:6462]	-	-	-	-	GO:0045095//keratin filament	-	-
ENSBGRG00000000840	0.23	0.06	0	0.07	0.06	0.38	7.91	1.81	0	3.19	2.09	13.38	-	-	-	-	-	-	-	-	-
ENSBGRG00000000842	0	0	0	0	0	0	0	0	0	0	0	0	-	-	Cellular Processes	Cell growth and death	ko04217//Necroptosis	K03767	-	GO:0003755//peptidyl-prolyl cis-trans isomerase activity	GO:0000413//protein peptidyl-prolyl isomerization;GO:0006457//protein folding
ENSBGRG00000000843	86.34	59.15	64.72	61.31	78.04	75.32	3633	2152	2747	2985	3141	3007	DR1	down-regulator of transcription 1 [Source:HGNC Symbol;Acc:HGNC:3017]	-	-	-	-	GO:0005654//nucleoplasm;GO:0005671//Ada2/Gcn5/Ada3 transcription activator complex;GO:0017054//negative cofactor 2 complex	GO:0003714//transcription corepressor activity;GO:0017025//TBP-class protein binding;GO:0046982//protein heterodimerization activity	GO:0000122//negative regulation of transcription by RNA polymerase II;GO:0043966//histone H3 acetylation
ENSBGRG00000000844	187.17	6.64	218.52	156.03	220.53	221.36	11466	332	15187	12522	14632	14060	ACSBG2	acyl-CoA synthetase bubblegum family member 2 [Source:HGNC Symbol;Acc:HGNC:24174]	Metabolism;Organismal Systems;Organismal Systems;Metabolism;Metabolism;Metabolism	Global and overview maps;Endocrine system;Endocrine system;Global and overview maps;Lipid metabolism;Lipid metabolism	ko01100//Metabolic pathways;ko03320//PPAR signaling pathway;ko04920//Adipocytokine signaling pathway;ko01212//Fatty acid metabolism;ko00071//Fatty acid degradation;ko00061//Fatty acid biosynthesis	K15013;K15013;K15013;K15013;K15013;K15013	GO:0005737//cytoplasm;GO:0005739//mitochondrion;GO:0005829//cytosol	GO:0003824//catalytic activity;GO:0004467//long-chain fatty acid-CoA ligase activity;GO:0047617//acyl-CoA hydrolase activity;GO:0047676//arachidonate-CoA ligase activity	GO:0006631//fatty acid metabolic process
ENSBGRG00000000845	124.16	258.21	131.1	171.33	134.82	114.38	7204	12520	8713	13307	8666	7013	-	-	Genetic Information Processing;Genetic Information Processing;Genetic Information Processing	Translation;Translation;Folding, sorting and degradation	ko03013//RNA transport;ko03015//mRNA surveillance pathway;ko03018//RNA degradation	K13126;K13126;K13126	-	GO:0003676//nucleic acid binding;GO:0003723//RNA binding	-
ENSBGRG00000000846	16.63	29.96	26.9	24.3	23.13	15.06	1083	1616	1987	2079	1631	998	-	-	-	-	-	-	-	GO:0003723//RNA binding;GO:0008168//methyltransferase activity;GO:0008757//S-adenosylmethionine-dependent methyltransferase activity	GO:0006364//rRNA processing
ENSBGRG00000000847	5.48	5.06	3.57	3.17	3.78	5.17	554	429	408	420	413	542	STIL	STIL centriolar assembly protein [Source:HGNC Symbol;Acc:HGNC:10879]	-	-	-	-	GO:0005737//cytoplasm;GO:0005813//centrosome;GO:0005814//centriole	GO:0042802//identical protein binding	GO:0007052//mitotic spindle organization;GO:0046599//regulation of centriole replication;GO:0051298//centrosome duplication;GO:0071539//protein localization to centrosome
ENSBGRG00000000848	14.92	14.22	14.44	13.57	13.3	16.21	638	503	701	761	617	721	PLEKHA3	pleckstrin homology domain containing A3 [Source:HGNC Symbol;Acc:HGNC:14338]	-	-	-	-	GO:0005794//Golgi apparatus	GO:0070273//phosphatidylinositol-4-phosphate binding	-
ENSBGRG00000000849	2.36	5.08	3.19	3.46	1.96	2.56	105	169	141	162	81	102	BIN1	bridging integrator 1 [Source:HGNC Symbol;Acc:HGNC:1052]	Cellular Processes;Organismal Systems	Transport and catabolism;Immune system	ko04144//Endocytosis;ko04666//Fc gamma R-mediated phagocytosis	K12562;K12562	GO:0005634//nucleus;GO:0005737//cytoplasm;GO:0005829//cytosol;GO:0005856//cytoskeleton;GO:0016020//membrane;GO:0030424//axon;GO:0060987//lipid tube	GO:0002020//protease binding;GO:0005515//protein binding;GO:0019828//aspartic-type endopeptidase inhibitor activity;GO:0042802//identical protein binding;GO:0048156//tau protein binding;GO:0051015//actin filament binding;GO:0051087//chaperone binding;GO:0070063//RNA polymerase binding	GO:0006997//nucleus organization;GO:0008333//endosome to lysosome transport;GO:0030100//regulation of endocytosis;GO:0033292//T-tubule organization;GO:0043065//positive regulation of apoptotic process;GO:0045664//regulation of neuron differentiation;GO:0048711//positive regulation of astrocyte differentiation;GO:0060988//lipid tube assembly;GO:0071156//regulation of cell cycle arrest;GO:1902430//…
ENSBGRG00000000850	69.16	54.39	83.85	74.17	64.41	85.06	3763	2448	5146	5326	3841	4821	SUOX	sulfite oxidase [Source:HGNC Symbol;Acc:HGNC:11460]	Metabolism;Metabolism	Global and overview maps;Energy metabolism	ko01100//Metabolic pathways;ko00920//Sulfur metabolism	K00387;K00387	-	GO:0016491//oxidoreductase activity;GO:0020037//heme binding;GO:0030151//molybdenum ion binding	GO:0042128//nitrate assimilation;GO:0055114//oxidation-reduction process
ENSBGRG00000000851	0.43	0.13	0.27	0.21	0.17	0.21	17.83	4.33	12.65	11.6	7.82	9.09	-	-	-	-	-	-	-	-	-
ENSBGRG00000000852	0.12	0.05	0.04	0.1	0.08	0.04	3.02	1	1	3.04	2.01	1	-	-	-	-	-	-	-	-	-
ENSBGRG00000000853	11.58	26.05	13	15.86	12.79	13.61	496	928	636	898	604	603	USF1	upstream transcription factor 1 [Source:HGNC Symbol;Acc:HGNC:12593]	-	-	-	-	GO:0000790//nuclear chromatin;GO:0005634//nucleus;GO:0005654//nucleoplasm;GO:0005667//transcription factor complex	GO:0000981//DNA-binding transcription factor activity, RNA polymerase II-specific;GO:0003677//DNA binding;GO:0003700//DNA-binding transcription factor activity;GO:0019899//enzyme binding;GO:0019901//protein kinase binding;GO:0042802//identical protein binding;GO:0042803//protein homodimerization activity;GO:0042826//histone deacetylase binding;GO:0043425//bHLH transcription factor binding;GO:0043…	GO:0000432//positive regulation of transcription from RNA polymerase II promoter by glucose;GO:0001666//response to hypoxia;GO:0006366//transcription by RNA polymerase II;GO:0009411//response to UV;GO:0019086//late viral transcription;GO:0032869//cellular response to insulin stimulus;GO:0045893//positive regulation of transcription, DNA-templated;GO:0045944//positive regulation of transcription b…
ENSBGRG00000000855	9.55	1.54	9.53	6.61	12.76	8.95	515	68	545	453	707	470	TTC39B	tetratricopeptide repeat domain 39B [Source:HGNC Symbol;Acc:HGNC:23704]	-	-	-	-	-	GO:0005515//protein binding	GO:0010874//regulation of cholesterol efflux;GO:0010887//negative regulation of cholesterol storage;GO:0042632//cholesterol homeostasis;GO:0090181//regulation of cholesterol metabolic process
ENSBGRG00000000857	7.17	4.64	15.29	10.67	10.76	8.56	382	227	850	826	607	497	TLE2	TLE family member 2, transcriptional corepressor [Source:HGNC Symbol;Acc:HGNC:11838]	-	-	-	-	GO:0005634//nucleus;GO:0005654//nucleoplasm;GO:0005925//focal adhesion;GO:0016604//nuclear body	GO:0005515//protein binding	GO:0006355//regulation of transcription, DNA-templated
ENSBGRG00000000858	3.11	7	1.62	5.7	2.87	3.41	22	41	13	53	22	25	TOMM7	translocase of outer mitochondrial membrane 7 [Source:HGNC Symbol;Acc:HGNC:21648]	Cellular Processes	Transport and catabolism	ko04137//Mitophagy - animal	K17771	GO:0005739//mitochondrion;GO:0005742//mitochondrial outer membrane translocase complex	-	GO:0030150//protein import into mitochondrial matrix;GO:0031647//regulation of protein stability;GO:0098779//positive regulation of mitophagy in response to mitochondrial depolarization;GO:1903955//positive regulation of protein targeting to mitochondrion
ENSBGRG00000000859	0.13	0	0.4	0.09	0.55	0.22	1.15	0	4.15	1.06	5.48	2.13	-	-	-	-	-	-	GO:0005680//anaphase-promoting complex	-	GO:0090266//regulation of mitotic cell cycle spindle assembly checkpoint
ENSBGRG00000000860	0	0	0	0	0	0	0	0	0	0	0	0	-	-	-	-	-	-	-	GO:0016709//oxidoreductase activity, acting on paired donors, with incorporation or reduction of molecular oxygen, NAD(P)H as one donor, and incorporation of one atom of oxygen;GO:0017137//Rab GTPase binding	GO:0006887//exocytosis
ENSBGRG00000000861	6.31	3.59	3.36	3.51	3.5	5.22	742	337	451	532	442	613	CCDC18	coiled-coil domain containing 18 [Source:HGNC Symbol;Acc:HGNC:30370]	-	-	-	-	-	-	-
ENSBGRG00000000862	31.29	23.58	47.28	45.82	42.28	41.99	1662.57	990	2821.75	3173.61	2390.11	2264.88	DVL3	dishevelled segment polarity protein 3 [Source:HGNC Symbol;Acc:HGNC:3087]	Human Diseases;Human Diseases;Human Diseases;Environmental Information Processing;Human Diseases;Human Diseases;Environmental Information Processing;Environmental Information Processing;Human Diseases;Human Diseases;Cellular Processes;Organismal Systems;Human Diseases;Environmental Information Processing	Cancers;Neurodegenerative diseases;Infectious diseases;Signal transduction;Cancers;Cancers;Signal transduction;Signal transduction;Endocrine and metabolic diseases;Cancers;Cellular community - eukaryotes;Endocrine system;Cancers;Signal transduction	ko05200//Pathways in cancer;ko05010//Alzheimer disease;ko05165//Human papillomavirus infection;ko04390//Hippo signaling pathway;ko05226//Gastric cancer;ko05225//Hepatocellular carcinoma;ko04150//mTOR signaling pathway;ko04310//Wnt signaling pathway;ko04934//Cushing syndrome;ko05224//Breast cancer;ko04550//Signaling pathways regulating pluripotency of stem cells;ko04916//Melanogenesis;ko05217//Bas…	K02353;K02353;K02353;K02353;K02353;K02353;K02353;K02353;K02353;K02353;K02353;K02353;K02353;K02353	GO:0000790//nuclear chromatin;GO:0005829//cytosol	GO:0002020//protease binding;GO:0005102//signaling receptor binding;GO:0005109//frizzled binding;GO:0005515//protein binding;GO:0008013//beta-catenin binding;GO:0048365//Rac GTPase binding	GO:0001934//positive regulation of protein phosphorylation;GO:0016055//Wnt signaling pathway;GO:0035556//intracellular signal transduction;GO:0035567//non-canonical Wnt signaling pathway;GO:0043507//positive regulation of JUN kinase activity;GO:0043547//positive regulation of GTPase activity;GO:0045893//positive regulation of transcription, DNA-templated;GO:0050821//protein stabilization;GO:00600…
ENSBGRG00000000863	51.98	173.29	95.65	85.94	46.82	94.11	3808	10717	8019	8415	3794	7211	COL6A2	collagen type VI alpha 2 chain [Source:HGNC Symbol;Acc:HGNC:2212]	Environmental Information Processing;Human Diseases;Cellular Processes;Organismal Systems;Environmental Information Processing	Signal transduction;Infectious diseases;Cellular community - eukaryotes;Digestive system;Signaling molecules and interaction	ko04151//PI3K-Akt signaling pathway;ko05165//Human papillomavirus infection;ko04510//Focal adhesion;ko04974//Protein digestion and absorption;ko04512//ECM-receptor interaction	K06238;K06238;K06238;K06238;K06238	GO:0005576//extracellular region;GO:0031012//extracellular matrix;GO:0032991//protein-containing complex;GO:0042383//sarcolemma	GO:0005518//collagen binding	-
ENSBGRG00000000864	1.01	1.22	1.27	2.26	0.92	1.52	59	59	84	174	58	92	BSND	barttin CLCNK type accessory beta subunit [Source:HGNC Symbol;Acc:HGNC:16512]	-	-	-	-	GO:0005887//integral component of plasma membrane;GO:0016323//basolateral plasma membrane;GO:0032991//protein-containing complex	GO:0005254//chloride channel activity	GO:0006821//chloride transport
ENSBGRG00000000865	0	0	0	0.02	0.02	0.02	0	0	0	1	1	1	KRT84	keratin 84 [Source:HGNC Symbol;Acc:HGNC:6461]	-	-	-	-	GO:0045095//keratin filament;GO:0045111//intermediate filament cytoskeleton	GO:0030280//structural constituent of epidermis	GO:0045616//regulation of keratinocyte differentiation
ENSBGRG00000000866	9.3	5.57	6.64	7.36	9.8	8.34	402	198	282	340	362	357	GTPBP8	GTP binding protein 8 (putative) [Source:HGNC Symbol;Acc:HGNC:25007]	-	-	-	-	GO:0005739//mitochondrion	GO:0005525//GTP binding	-
ENSBGRG00000000867	5.7	8.14	5.35	6.63	5.47	5.7	645	768	686	977	673	655	IKZF4	IKAROS family zinc finger 4 [Source:HGNC Symbol;Acc:HGNC:13179]	-	-	-	-	GO:0005654//nucleoplasm;GO:0016604//nuclear body;GO:0032991//protein-containing complex	GO:0003676//nucleic acid binding;GO:0008270//zinc ion binding;GO:0019904//protein domain specific binding;GO:0043425//bHLH transcription factor binding;GO:0043565//sequence-specific DNA binding	GO:0045892//negative regulation of transcription, DNA-templated;GO:0045944//positive regulation of transcription by RNA polymerase II;GO:0051260//protein homooligomerization
ENSBGRG00000000868	0.95	0	0.87	0.67	0.25	0.52	14	0	15	13	4	8	IL6	interleukin 6 [Source:HGNC Symbol;Acc:HGNC:6018]	Human Diseases;Human Diseases;Environmental Information Processing;Human Diseases;Environmental Information Processing;Human Diseases;Human Diseases;Human Diseases;Human Diseases;Human Diseases;Human Diseases;Human Diseases;Human Diseases;Human Diseases;Human Diseases;Environmental Information Processing;Human Diseases;Human Diseases;Organismal Systems;Human Diseases;Human Diseases;Organismal Sys…	Infectious diseases;Cancers;Signal transduction;Neurodegenerative diseases;Signaling molecules and interaction;Infectious diseases;Infectious diseases;Cancers;Infectious diseases;Infectious diseases;Infectious diseases;Infectious diseases;Infectious diseases;Endocrine and metabolic diseases;Infectious disease: bacterial;Signal transduction;Infectious diseases;Immune diseases;Immune system;Infecti…	ko05168//Herpes simplex infection;ko05200//Pathways in cancer;ko04151//PI3K-Akt signaling pathway;ko05010//Alzheimer disease;ko04060//Cytokine-cytokine receptor interaction;ko05166//HTLV-I infection;ko05169//Epstein-Barr virus infection;ko05202//Transcriptional misregulation in cancers;ko05132//Salmonella infection;ko05163//Human cytomegalovirus infection;ko05130//Pathogenic Escherichia coli infe…	K05405;K05405;K05405;K05405;K05405;K05405;K05405;K05405;K05405;K05405;K05405;K05405;K05405;K05405;K05405;K05405;K05405;K05405;K05405;K05405;K05405;K05405;K05405;K05405;K05405;K05405;K05405;K05405;K05405;K05405;K05405;K05405;K05405;K05405;K05405;K05405;K05405;K05405;K05405;K05405;K05405;K05405;K05405;K05405;K05405;K05405;K05405	GO:0005576//extracellular region;GO:0005615//extracellular space;GO:0005896//interleukin-6 receptor complex	GO:0005125//cytokine activity;GO:0005138//interleukin-6 receptor binding;GO:0008083//growth factor activity	GO:0001781//neutrophil apoptotic process;GO:0002384//hepatic immune response;GO:0002675//positive regulation of acute inflammatory response;GO:0006954//inflammatory response;GO:0006955//immune response;GO:0008284//positive regulation of cell proliferation;GO:0010574//regulation of vascular endothelial growth factor production;GO:0010575//positive regulation of vascular endothelial growth factor p…
ENSBGRG00000000869	0	0.16	0.06	0	0	0.06	0	2	1	0	0	1	TMEM61	transmembrane protein 61 [Source:HGNC Symbol;Acc:HGNC:27296]	-	-	-	-	-	-	-
ENSBGRG00000000870	21.36	30.47	23.57	26.48	21.01	22.07	1680	1977	2106	2741	1795	1807	DDX23	DEAD-box helicase 23 [Source:HGNC Symbol;Acc:HGNC:17347]	Genetic Information Processing	Transcription	ko03040//Spliceosome	K12858	GO:0000785//chromatin;GO:0005634//nucleus;GO:0005654//nucleoplasm;GO:0005682//U5 snRNP;GO:0005730//nucleolus;GO:0046540//U4/U6 x U5 tri-snRNP complex;GO:0071013//catalytic step 2 spliceosome	GO:0003676//nucleic acid binding;GO:0005524//ATP binding	-
ENSBGRG00000000872	9.56	12.63	11.8	11.64	10.45	9.6	552	620	775	909	674	576	-	intermediate filament family orphan 1 [Source:HGNC Symbol;Acc:HGNC:24970]	-	-	-	-	-	-	-
ENSBGRG00000000873	6.14	7.51	6.5	6.58	6.28	7.08	619	638	720	859	671	731	TAL1	TAL bHLH transcription factor 1, erythroid differentiation factor [Source:HGNC Symbol;Acc:HGNC:11556]	-	-	-	-	GO:0000118//histone deacetylase complex;GO:0000790//nuclear chromatin;GO:0005634//nucleus;GO:0005654//nucleoplasm;GO:0005667//transcription factor complex;GO:0032991//protein-containing complex;GO:0033193//Lsd1/2 complex	GO:0000976//transcription regulatory region sequence-specific DNA binding;GO:0000978//RNA polymerase II proximal promoter sequence-specific DNA binding;GO:0000981//DNA-binding transcription factor activity, RNA polymerase II-specific;GO:0001085//RNA polymerase II transcription factor binding;GO:0003677//DNA binding;GO:0003682//chromatin binding;GO:0003700//DNA-binding transcription factor activit…	GO:0000122//negative regulation of transcription by RNA polymerase II;GO:0001525//angiogenesis;GO:0006357//regulation of transcription by RNA polymerase II;GO:0006366//transcription by RNA polymerase II;GO:0007626//locomotory behavior;GO:0021527//spinal cord association neuron differentiation;GO:0030097//hemopoiesis;GO:0030099//myeloid cell differentiation;GO:0030182//neuron differentiation;GO:00…
ENSBGRG00000000874	41.32	36.13	37.24	33.71	40.96	45.46	7351	5195	5183	5785	6037	5156	CRYBG3	crystallin beta-gamma domain containing 3 [Source:HGNC Symbol;Acc:HGNC:34427]	-	-	-	-	GO:0032991//protein-containing complex	GO:0051018//protein kinase A binding	-
ENSBGRG00000000875	0.25	0.98	3.94	0.95	0.47	2.21	15	49	270	75	31	138	ALPL	alkaline phosphatase, biomineralization associated [Source:HGNC Symbol;Acc:HGNC:438]	Metabolism;Metabolism;Metabolism	Global and overview maps;Metabolism of cofactors and vitamins;Metabolism of cofactors and vitamins	ko01100//Metabolic pathways;ko00790//Folate biosynthesis;ko00730//Thiamine metabolism	K01077;K01077;K01077	GO:0005886//plasma membrane;GO:0031012//extracellular matrix;GO:0065010//extracellular membrane-bounded organelle	GO:0003824//catalytic activity;GO:0004035//alkaline phosphatase activity;GO:0016462//pyrophosphatase activity;GO:0016791//phosphatase activity	GO:0001958//endochondral ossification;GO:0003006//developmental process involved in reproduction;GO:0033280//response to vitamin D;GO:0046677//response to antibiotic;GO:0071407//cellular response to organic cyclic compound
ENSBGRG00000000876	92.67	24.35	92.55	58.62	102.1	116.78	2541	553	2879	2112	3032	3320	PDHA2	pyruvate dehydrogenase E1 alpha 2 subunit [Source:HGNC Symbol;Acc:HGNC:8807]	Metabolism;Metabolism;Environmental Information Processing;Organismal Systems;Metabolism;Human Diseases;Metabolism;Metabolism	Global and overview maps;Global and overview maps;Signal transduction;Endocrine system;Carbohydrate metabolism;Cancers;Carbohydrate metabolism;Carbohydrate metabolism	ko01100//Metabolic pathways;ko01200//Carbon metabolism;ko04066//HIF-1 signaling pathway;ko04922//Glucagon signaling pathway;ko00010//Glycolysis / Gluconeogenesis;ko05230//Central carbon metabolism in cancer;ko00620//Pyruvate metabolism;ko00020//Citrate cycle (TCA cycle)	K00161;K00161;K00161;K00161;K00161;K00161;K00161;K00161	GO:0005730//nucleolus;GO:0005739//mitochondrion;GO:0043231//intracellular membrane-bounded organelle	GO:0004739//pyruvate dehydrogenase (acetyl-transferring) activity;GO:0016624//oxidoreductase activity, acting on the aldehyde or oxo group of donors, disulfide as acceptor;GO:0034604//pyruvate dehydrogenase (NAD+) activity	GO:0006086//acetyl-CoA biosynthetic process from pyruvate;GO:0006090//pyruvate metabolic process
ENSBGRG00000000877	0	0	0	0.08	0	0	0	0	0	1	0	0	-	-	-	-	-	-	GO:0016021//integral component of membrane	GO:0004930//G protein-coupled receptor activity	GO:0007186//G protein-coupled receptor signaling pathway
ENSBGRG00000000879	0	0	0	0	0	0	0	0	0	0	0	0	-	-	-	-	-	-	-	GO:0046872//metal ion binding	-
ENSBGRG00000000880	19.16	32.7	18.3	25.98	18.35	16.55	1811	2223	1905	3204	1870	1418	-	-	-	-	-	-	-	GO:0005515//protein binding;GO:0016709//oxidoreductase activity, acting on paired donors, with incorporation or reduction of molecular oxygen, NAD(P)H as one donor, and incorporation of one atom of oxygen;GO:0017137//Rab GTPase binding;GO:0071949//FAD binding	GO:0006887//exocytosis
ENSBGRG00000000881	2.87	2.64	1.38	0.82	0.52	1.01	294	224	161	111	58	107	ARHGAP30	Rho GTPase activating protein 30 [Source:HGNC Symbol;Acc:HGNC:27414]	-	-	-	-	GO:0043231//intracellular membrane-bounded organelle	-	GO:0007165//signal transduction
ENSBGRG00000000882	6.28	3.66	4.72	4.43	4.85	5.75	244	128	188	223	181	225	PGAP1	post-GPI attachment to proteins inositol deacylase 1 [Source:HGNC Symbol;Acc:HGNC:25712]	Metabolism;Metabolism	Global and overview maps;Glycan biosynthesis and metabolism	ko01100//Metabolic pathways;ko00563//Glycosylphosphatidylinositol(GPI)-anchor biosynthesis	K05294;K05294	-	GO:0016788//hydrolase activity, acting on ester bonds	GO:0007605//sensory perception of sound;GO:0009880//embryonic pattern specification;GO:0009948//anterior/posterior axis specification;GO:0021871//forebrain regionalization;GO:0060322//head development
ENSBGRG00000000884	1.96	3.99	3.21	4.18	3.15	3.02	35	59	65	98	61	56	PDZK1IP1	PDZK1 interacting protein 1 [Source:HGNC Symbol;Acc:HGNC:16887]	-	-	-	-	GO:0016020//membrane	-	-
ENSBGRG00000000885	130.27	161.94	151.17	165.3	137.44	147.7	13952	14256	18160	23232	15803	16047	UPF1	UPF1 RNA helicase and ATPase [Source:HGNC Symbol;Acc:HGNC:9962]	Genetic Information Processing;Genetic Information Processing	Translation;Translation	ko03013//RNA transport;ko03015//mRNA surveillance pathway	K14326;K14326	GO:0000784//nuclear chromosome, telomeric region;GO:0000785//chromatin;GO:0005634//nucleus;GO:0005654//nucleoplasm;GO:0005737//cytoplasm;GO:0035145//exon-exon junction complex;GO:0044530//supraspliceosomal complex	GO:0003677//DNA binding;GO:0003682//chromatin binding;GO:0003723//RNA binding;GO:0003724//RNA helicase activity;GO:0004386//helicase activity;GO:0005524//ATP binding;GO:0008270//zinc ion binding;GO:0016787//hydrolase activity;GO:0042162//telomeric DNA binding	GO:0000184//nuclear-transcribed mRNA catabolic process, nonsense-mediated decay;GO:0000294//nuclear-transcribed mRNA catabolic process, endonucleolytic cleavage-dependent decay;GO:0000956//nuclear-transcribed mRNA catabolic process;GO:0006260//DNA replication;GO:0006281//DNA repair;GO:0006449//regulation of translational termination;GO:0009048//dosage compensation by inactivation of X chromosome;…
ENSBGRG00000000886	62.75	159.1	142.28	126.04	64.66	221.84	3617	7622	9296	9565	4050	13264	DHCR24	24-dehydrocholesterol reductase [Source:HGNC Symbol;Acc:HGNC:2859]	Metabolism;Metabolism	Global and overview maps;Lipid metabolism	ko01100//Metabolic pathways;ko00100//Steroid biosynthesis	K09828;K09828	GO:0005634//nucleus;GO:0005783//endoplasmic reticulum	GO:0000246//delta24(24-1) sterol reductase activity;GO:0016491//oxidoreductase activity;GO:0016628//oxidoreductase activity, acting on the CH-CH group of donors, NAD or NADP as acceptor;GO:0019899//enzyme binding;GO:0042605//peptide antigen binding;GO:0050660//flavin adenine dinucleotide binding;GO:0071949//FAD binding	GO:0006695//cholesterol biosynthetic process;GO:0006979//response to oxidative stress;GO:0008104//protein localization;GO:0008203//cholesterol metabolic process;GO:0009888//tissue development;GO:0016125//sterol metabolic process;GO:0030539//male genitalia development;GO:0031639//plasminogen activation;GO:0042987//amyloid precursor protein catabolic process;GO:0043066//negative regulation of apopt…
ENSBGRG00000000887	0.03	0.04	0.03	0.13	0.03	0.13	1	1	1	5	1	4	CTBS	chitobiase [Source:HGNC Symbol;Acc:HGNC:2496]	-	-	-	-	-	GO:0008061//chitin binding	GO:0005975//carbohydrate metabolic process
ENSBGRG00000000889	0.34	0.56	0.36	0.15	0.83	0.3	12	17	18	9	41	14	TP63	tumor protein p63 [Source:HGNC Symbol;Acc:HGNC:15979]	Human Diseases;Environmental Information Processing;Cellular Processes	Cancers;Signal transduction;Cell growth and death	ko05206//MicroRNAs in cancer;ko04391//Hippo signaling pathway -fly;ko04214//Apoptosis - fly	K10149;K10149;K10149	GO:0000790//nuclear chromatin;GO:0005634//nucleus;GO:0005654//nucleoplasm;GO:0005737//cytoplasm	GO:0001228//DNA-binding transcription activator activity, RNA polymerase II-specific;GO:0002039//p53 binding;GO:0003677//DNA binding;GO:0003682//chromatin binding;GO:0003684//damaged DNA binding;GO:0003700//DNA-binding transcription factor activity;GO:0005515//protein binding;GO:0042802//identical protein binding;GO:0043565//sequence-specific DNA binding;GO:0044212//transcription regulatory regio…	GO:0000122//negative regulation of transcription by RNA polymerase II;GO:0001501//skeletal system development;GO:0001736//establishment of planar polarity;GO:0001738//morphogenesis of a polarized epithelium;GO:0001942//hair follicle development;GO:0002064//epithelial cell development;GO:0006338//chromatin remodeling;GO:0006355//regulation of transcription, DNA-templated;GO:0006915//apoptotic proc…
ENSBGRG00000000890	0	0	0	0	0	0.03	0	0	0	0	0	1	-	-	-	-	-	-	-	-	-
ENSBGRG00000000891	0	0	0.04	0.04	0	0.15	0	0	1	1	0	3	-	-	-	-	-	-	-	GO:0005515//protein binding	-
ENSBGRG00000000892	0.32	0.19	0.17	0.04	0.22	0.27	10.13	5.06	6.29	1.66	7.46	9	-	-	-	-	-	-	-	-	-
ENSBGRG00000000893	0.04	0.41	1.36	0.87	0.11	0.72	1	10	39	30	3	19	GPRC5D	G protein-coupled receptor class C group 5 member D [Source:HGNC Symbol;Acc:HGNC:13310]	-	-	-	-	GO:0005886//plasma membrane;GO:0016021//integral component of membrane	GO:0004930//G protein-coupled receptor activity	GO:0007186//G protein-coupled receptor signaling pathway
ENSBGRG00000000894	40.57	45.61	38.06	38.97	40.96	40.67	1647	1534	1753	2079	1801	1712	SNAPC3	small nuclear RNA activating complex polypeptide 3 [Source:HGNC Symbol;Acc:HGNC:11136]	-	-	-	-	GO:0005654//nucleoplasm;GO:0005730//nucleolus;GO:0016604//nuclear body	-	-
ENSBGRG00000000895	11.33	17.38	10.29	11.1	11.62	9.16	1275	1820	1269	1798	1291	1119	RAPGEF5	Rap guanine nucleotide exchange factor 5 [Source:HGNC Symbol;Acc:HGNC:16862]	Environmental Information Processing;Environmental Information Processing	Signal transduction;Signal transduction	ko04014//Ras signaling pathway;ko04015//Rap1 signaling pathway	K08019;K08019	GO:0005654//nucleoplasm;GO:0016604//nuclear body	GO:0005085//guanyl-nucleotide exchange factor activity	GO:0007264//small GTPase mediated signal transduction
ENSBGRG00000000896	2.37	0.7	1.3	0.58	2.28	2.13	74	18	46	24	77	69	-	-	Human Diseases;Human Diseases	Cardiovascular diseases;Cardiovascular diseases	ko05414//Dilated cardiomyopathy (DCM);ko05410//Hypertrophic cardiomyopathy (HCM)	K12567;K12567	-	-	-
ENSBGRG00000000897	1.1	0.44	1.29	0.59	0.94	1.88	27	9	36	19	25	48	ECM1	extracellular matrix protein 1 [Source:HGNC Symbol;Acc:HGNC:3153]	-	-	-	-	GO:0005576//extracellular region;GO:0005615//extracellular space;GO:0062023//collagen-containing extracellular matrix	GO:0002020//protease binding;GO:0005134//interleukin-2 receptor binding;GO:0008022//protein C-terminus binding;GO:0019899//enzyme binding;GO:0043236//laminin binding	GO:0001938//positive regulation of endothelial cell proliferation;GO:0001960//negative regulation of cytokine-mediated signaling pathway;GO:0002063//chondrocyte development;GO:0002828//regulation of type 2 immune response;GO:0003416//endochondral bone growth;GO:0006357//regulation of transcription by RNA polymerase II;GO:0006954//inflammatory response;GO:0007165//signal transduction;GO:0010466//n…
ENSBGRG00000000898	26.23	9.15	17.65	17.32	16.64	22.24	831	336	653	681	605	767	TMED5	transmembrane p24 trafficking protein 5 [Source:HGNC Symbol;Acc:HGNC:24251]	-	-	-	-	GO:0005793//endoplasmic reticulum-Golgi intermediate compartment;GO:0005801//cis-Golgi network;GO:0070971//endoplasmic reticulum exit site	-	GO:0090161//Golgi ribbon formation
ENSBGRG00000000899	0.11	0.22	0.06	0.09	0.1	0.15	5	8	3	5	5	7	PTGER1	prostaglandin E receptor 1 [Source:HGNC Symbol;Acc:HGNC:9593]	Human Diseases;Environmental Information Processing;Environmental Information Processing;Human Diseases	Cancers;Signaling molecules and interaction;Signal transduction;Infectious diseases	ko05200//Pathways in cancer;ko04080//Neuroactive ligand-receptor interaction;ko04020//Calcium signaling pathway;ko05163//Human cytomegalovirus infection	K04258;K04258;K04258;K04258	GO:0016021//integral component of membrane	GO:0004930//G protein-coupled receptor activity;GO:0004955//prostaglandin receptor activity;GO:0004957//prostaglandin E receptor activity;GO:0031748//D1 dopamine receptor binding	GO:0007186//G protein-coupled receptor signaling pathway;GO:0007191//adenylate cyclase-activating dopamine receptor signaling pathway;GO:0032496//response to lipopolysaccharide
ENSBGRG00000000900	52.23	122.87	56.49	59.43	56.92	58.08	2901	5652.63	3559.57	4337.25	3420	3343.68	CCNG1	cyclin G1 [Source:HGNC Symbol;Acc:HGNC:1592]	Human Diseases;Cellular Processes	Cancers;Cell growth and death	ko05206//MicroRNAs in cancer;ko04115//p53 signaling pathway	K10145;K10145	-	-	GO:0051726//regulation of cell cycle
ENSBGRG00000000901	0.28	0.24	0.1	0.12	0.09	0.03	8.75	6.32	3.7	4.89	3.16	1.12	-	-	-	-	-	-	-	-	-
ENSBGRG00000000902	27.64	63.54	25.92	22.53	18.9	20.61	1586	2942	1670	1681	1158	1210	FBLN1	fibulin 1 [Source:HGNC Symbol;Acc:HGNC:3600]	-	-	-	-	GO:0005576//extracellular region;GO:0005604//basement membrane;GO:0005615//extracellular space;GO:0031012//extracellular matrix;GO:0062023//collagen-containing extracellular matrix;GO:0071953//elastic fiber	GO:0001968//fibronectin binding;GO:0005201//extracellular matrix structural constituent;GO:0005509//calcium ion binding;GO:0005515//protein binding;GO:0008022//protein C-terminus binding;GO:0016504//peptidase activator activity;GO:0042802//identical protein binding;GO:0044877//protein-containing complex binding;GO:0070051//fibrinogen binding	GO:0001933//negative regulation of protein phosphorylation;GO:0007162//negative regulation of cell adhesion;GO:0030198//extracellular matrix organization;GO:0070373//negative regulation of ERK1 and ERK2 cascade;GO:0072378//blood coagulation, fibrin clot formation;GO:1900025//negative regulation of substrate adhesion-dependent cell spreading;GO:2000146//negative regulation of cell motility;GO:2000…
ENSBGRG00000000903	7.6	11.49	9.82	8.05	9.99	11.83	526	768	808	747	731	753	PEX26	peroxisomal biogenesis factor 26 [Source:HGNC Symbol;Acc:HGNC:22965]	Cellular Processes	Transport and catabolism	ko04146//Peroxisome	K13340	GO:0005777//peroxisome;GO:0005779//integral component of peroxisomal membrane	GO:0008022//protein C-terminus binding;GO:0044877//protein-containing complex binding;GO:0051117//ATPase binding	GO:0016558//protein import into peroxisome matrix;GO:0045046//protein import into peroxisome membrane
ENSBGRG00000000904	1.55	1.07	1.64	1.71	1.44	1.85	56	32	67	81	56	69	NECTIN4	nectin cell adhesion molecule 4 [Source:HGNC Symbol;Acc:HGNC:19688]	Cellular Processes	Cellular community - eukaryotes	ko04520//Adherens junction	K06593	GO:0005886//plasma membrane;GO:0005912//adherens junction	GO:0042802//identical protein binding	GO:0007155//cell adhesion;GO:0046718//viral entry into host cell
ENSBGRG00000000905	0.5	0.4	0.29	0.39	0.81	0.47	12.28	8.17	7.91	12.56	21.36	11.88	-	-	Human Diseases	Infectious diseases	ko05168//Herpes simplex infection	K09228	-	-	-
ENSBGRG00000000906	0.02	0.26	0.1	0.14	0.06	0.05	1	13	7	11	4	3	CYP4X1	cytochrome P450 family 4 subfamily X member 1 [Source:HGNC Symbol;Acc:HGNC:20244]	Organismal Systems	Nervous system	ko04726//Serotonergic synapse	K07428	-	GO:0005506//iron ion binding;GO:0016705//oxidoreductase activity, acting on paired donors, with incorporation or reduction of molecular oxygen;GO:0020037//heme binding	GO:0055114//oxidation-reduction process
ENSBGRG00000000909	23.6	3.44	23.16	15.37	24.02	17.82	339	165	507	423	447	371	FSTL4	follistatin like 4 [Source:HGNC Symbol;Acc:HGNC:21389]	-	-	-	-	GO:0030141//secretory granule	GO:0005509//calcium ion binding;GO:0005515//protein binding;GO:0048403//brain-derived neurotrophic factor binding	GO:0031549//negative regulation of brain-derived neurotrophic factor receptor signaling pathway;GO:0048670//regulation of collateral sprouting;GO:0048671//negative regulation of collateral sprouting;GO:0061000//negative regulation of dendritic spine development
ENSBGRG00000000910	12.62	10.22	7.5	7.8	7.98	8.34	2270	1396	1270	1542	1438	1428	KDM7A	lysine demethylase 7A [Source:HGNC Symbol;Acc:HGNC:22224]	-	-	-	-	GO:0005654//nucleoplasm;GO:0005730//nucleolus	GO:0005506//iron ion binding;GO:0008270//zinc ion binding;GO:0016706//oxidoreductase activity, acting on paired donors, with incorporation or reduction of molecular oxygen, 2-oxoglutarate as one donor, and incorporation of one atom each of oxygen into both donors;GO:0032454//histone demethylase activity (H3-K9 specific);GO:0035064//methylated histone binding;GO:0035575//histone demethylase activi…	GO:0033169//histone H3-K9 demethylation;GO:0035574//histone H4-K20 demethylation;GO:0045893//positive regulation of transcription, DNA-templated;GO:0070544//histone H3-K36 demethylation;GO:0071557//histone H3-K27 demethylation
ENSBGRG00000000911	0	0	0	0	0	0	0	0	0	0	0	0	KRT82	keratin 82 [Source:HGNC Symbol;Acc:HGNC:6459]	-	-	-	-	GO:0045095//keratin filament	-	-
ENSBGRG00000000912	0.51	0	0.56	0.42	0.89	0.81	12	0	15	13	23	20	-	-	-	-	-	-	-	GO:0005200//structural constituent of cytoskeleton	-
ENSBGRG00000000913	7.32	5.73	5.72	5.13	7.73	6.34	401	236	347.02	359	465	343.03	STPG2	sperm tail PG-rich repeat containing 2 [Source:HGNC Symbol;Acc:HGNC:28712]	-	-	-	-	-	-	-
ENSBGRG00000000914	779.35	1028.26	894.19	873.09	859.29	843.81	6917	7584	9026	10276	8208	7789	RPS26	ribosomal protein S26 [Source:HGNC Symbol;Acc:HGNC:10414]	Genetic Information Processing	Translation	ko03010//Ribosome	K02976	GO:0005840//ribosome;GO:0022627//cytosolic small ribosomal subunit;GO:0042788//polysomal ribosome	GO:0003729//mRNA binding;GO:0003735//structural constituent of ribosome	GO:0002181//cytoplasmic translation;GO:0006412//translation;GO:0033119//negative regulation of RNA splicing
ENSBGRG00000000915	6.21	12.43	5.46	7.51	7.56	4.72	258	468.39	314.02	453	336	241	GIPC1	GIPC PDZ domain containing family member 1 [Source:HGNC Symbol;Acc:HGNC:1226]	-	-	-	-	GO:0005737//cytoplasm;GO:0005829//cytosol;GO:0005938//cell cortex;GO:0008021//synaptic vesicle;GO:0012506//vesicle membrane;GO:0016020//membrane;GO:0031410//cytoplasmic vesicle;GO:0043197//dendritic spine;GO:0043198//dendritic shaft;GO:0098685//Schaffer collateral - CA1 synapse;GO:0098793//presynapse;GO:0098794//postsynapse;GO:0098978//glutamatergic synapse	GO:0003779//actin binding;GO:0005102//signaling receptor binding;GO:0005515//protein binding;GO:0017022//myosin binding;GO:0042802//identical protein binding	GO:0006605//protein targeting;GO:0007268//chemical synaptic transmission;GO:0014047//glutamate secretion;GO:0030511//positive regulation of transforming growth factor beta receptor signaling pathway;GO:0031647//regulation of protein stability;GO:0032435//negative regulation of proteasomal ubiquitin-dependent protein catabolic process;GO:0032467//positive regulation of cytokinesis;GO:0043542//endo…
ENSBGRG00000000916	12.98	18.7	11.14	14.9	14.13	9.47	328	335	314	430	396	246	-	-	-	-	-	-	-	-	-
ENSBGRG00000000917	18.63	5.9	14.66	10.86	13.83	21.29	756	190	658	567	599	887	SPATA1	spermatogenesis associated 1 [Source:HGNC Symbol;Acc:HGNC:14682]	-	-	-	-	-	-	-
ENSBGRG00000000918	35.67	21.2	30.76	35.17	30.84	35.51	4827	2401	4702	6256	4486	4916	STK36	serine/threonine kinase 36 [Source:HGNC Symbol;Acc:HGNC:17209]	Environmental Information Processing	Signal transduction	ko04341//Hedgehog signaling pathway - fly	K06228	GO:0005634//nucleus;GO:0005737//cytoplasm;GO:0005829//cytosol	GO:0004672//protein kinase activity;GO:0005524//ATP binding;GO:0008134//transcription factor binding	GO:0003351//epithelial cilium movement;GO:0006468//protein phosphorylation;GO:0007228//positive regulation of hh target transcription factor activity;GO:0007420//brain development;GO:0009791//post-embryonic development;GO:0045880//positive regulation of smoothened signaling pathway;GO:0051090//regulation of DNA-binding transcription factor activity;GO:0060271//cilium assembly
ENSBGRG00000000919	5.22	5.18	2.58	2.35	3.51	3.66	226	195	130	135	166	173	NEPRO	nucleolus and neural progenitor protein [Source:HGNC Symbol;Acc:HGNC:24496]	-	-	-	-	GO:0005634//nucleus;GO:0005730//nucleolus	-	GO:0045665//negative regulation of neuron differentiation;GO:0045747//positive regulation of Notch signaling pathway
ENSBGRG00000000920	3.2	2.91	2.97	3.05	3.73	3.07	310	238	317	359	365	286	ZRANB3	zinc finger RANBP2-type containing 3 [Source:HGNC Symbol;Acc:HGNC:25249]	-	-	-	-	GO:0005654//nucleoplasm;GO:0043596//nuclear replication fork	GO:0003676//nucleic acid binding;GO:0004519//endonuclease activity;GO:0004520//endodeoxyribonuclease activity;GO:0005524//ATP binding;GO:0036310//annealing helicase activity;GO:0070530//K63-linked polyubiquitin modification-dependent protein binding	GO:0006281//DNA repair;GO:0006974//cellular response to DNA damage stimulus;GO:0009411//response to UV;GO:0031297//replication fork processing;GO:0036292//DNA rewinding;GO:0045910//negative regulation of DNA recombination;GO:0048478//replication fork protection
ENSBGRG00000000921	37.84	38.89	40.94	42.36	44.15	34.77	2321	1982	2865	3428	2934	2219	EIF2B5	eukaryotic translation initiation factor 2B subunit epsilon [Source:HGNC Symbol;Acc:HGNC:3261]	Human Diseases;Genetic Information Processing	Infectious diseases;Translation	ko05168//Herpes simplex infection;ko03013//RNA transport	K03240;K03240	GO:0005634//nucleus;GO:0005737//cytoplasm;GO:0005829//cytosol;GO:0005851//eukaryotic translation initiation factor 2B complex	GO:0003743//translation initiation factor activity;GO:0005085//guanyl-nucleotide exchange factor activity;GO:0005515//protein binding	GO:0001541//ovarian follicle development;GO:0006413//translational initiation;GO:0009408//response to heat;GO:0014002//astrocyte development;GO:0014003//oligodendrocyte development;GO:0034976//response to endoplasmic reticulum stress;GO:0042552//myelination;GO:0048708//astrocyte differentiation;GO:0050852//T cell receptor signaling pathway
ENSBGRG00000000922	25.65	48.45	22.26	30.04	26.46	28.69	1243	1927	1247	1891	1356	1354	CDCA7L	cell division cycle associated 7 like [Source:HGNC Symbol;Acc:HGNC:30777]	-	-	-	-	GO:0001650//fibrillar center;GO:0005634//nucleus;GO:0005654//nucleoplasm;GO:0005730//nucleolus;GO:0005829//cytosol	-	GO:0006355//regulation of transcription, DNA-templated;GO:0008284//positive regulation of cell proliferation
ENSBGRG00000000923	132.12	75.15	178.92	120.64	124.06	142.07	12304	5791	18896	14681	12571	13647	RFX2	regulatory factor X2 [Source:HGNC Symbol;Acc:HGNC:9983]	-	-	-	-	GO:0005634//nucleus	GO:0003677//DNA binding;GO:0003700//DNA-binding transcription factor activity	GO:0006355//regulation of transcription, DNA-templated
ENSBGRG00000000925	199.98	87.14	86.56	93.23	111.79	124.09	7036	2577	3439	4234	4311	4512	PSIP1	PC4 and SFRS1 interacting protein 1 [Source:HGNC Symbol;Acc:HGNC:9527]	-	-	-	-	GO:0000790//nuclear chromatin;GO:0005654//nucleoplasm	-	GO:0000395//mRNA 5'-splice site recognition;GO:0006979//response to oxidative stress;GO:0009408//response to heat
ENSBGRG00000000926	0	0	0	0	0	0	0	0	0	0	0	0	-	-	Human Diseases;Human Diseases	Cardiovascular diseases;Cardiovascular diseases	ko05414//Dilated cardiomyopathy (DCM);ko05410//Hypertrophic cardiomyopathy (HCM)	K12567;K12567	-	-	-
ENSBGRG00000000928	28.77	14.77	36.88	33.13	35.56	31.5	854	362	1184	1290	1125	945	KLHDC9	kelch domain containing 9 [Source:HGNC Symbol;Acc:HGNC:28489]	-	-	-	-	-	GO:0005515//protein binding;GO:0030332//cyclin binding	-
ENSBGRG00000000929	24.19	2.63	13.52	8.26	11.33	16.72	1789	163	1133.01	800	907	1286	-	-	-	-	-	-	-	-	-
ENSBGRG00000000931	0	0	0	0	0	0	0	0	0	0	0	0	-	-	-	-	-	-	GO:0045095//keratin filament	-	-
ENSBGRG00000000932	150.72	11.68	193.1	147.42	202.64	202.42	5721	368.04	8320.96	7342.41	8341.46	7968.89	TUBA8	tubulin alpha 8 [Source:HGNC Symbol;Acc:HGNC:12410]	Human Diseases;Human Diseases;Human Diseases;Cellular Processes;Cellular Processes;Cellular Processes;Cellular Processes	Neurodegenerative diseases;Neurodegenerative diseases;Infectious diseases;Transport and catabolism;Cellular community - eukaryotes;Cell growth and death;Cellular community - eukaryotes	ko05010//Alzheimer disease;ko05016//Huntington disease;ko05130//Pathogenic Escherichia coli infection;ko04145//Phagosome;ko04530//Tight junction;ko04210//Apoptosis;ko04540//Gap junction	K07374;K07374;K07374;K07374;K07374;K07374;K07374	GO:0005874//microtubule;GO:0015630//microtubule cytoskeleton	GO:0003924//GTPase activity;GO:0005200//structural constituent of cytoskeleton;GO:0005525//GTP binding	GO:0007017//microtubule-based process
ENSBGRG00000000933	0.17	0.32	0.14	0.21	0.14	0.13	13	20	12	21	11	10	RND1	Rho family GTPase 1 [Source:HGNC Symbol;Acc:HGNC:18314]	Organismal Systems	Development	ko04360//Axon guidance	K07531	GO:0005886//plasma membrane;GO:0005912//adherens junction;GO:0015629//actin cytoskeleton;GO:0043231//intracellular membrane-bounded organelle	GO:0003924//GTPase activity;GO:0005102//signaling receptor binding;GO:0005525//GTP binding	GO:0007015//actin filament organization;GO:0007162//negative regulation of cell adhesion;GO:0007264//small GTPase mediated signal transduction;GO:0016322//neuron remodeling
ENSBGRG00000000934	0.77	0.62	0.56	0.35	0.36	0.53	65	43	53	39	33	46	ADAMTSL4	ADAMTS like 4 [Source:HGNC Symbol;Acc:HGNC:19706]	-	-	-	-	GO:0005614//interstitial matrix;GO:0031012//extracellular matrix	GO:0002020//protease binding;GO:0008233//peptidase activity	GO:0002064//epithelial cell development;GO:0030198//extracellular matrix organization;GO:0043065//positive regulation of apoptotic process
ENSBGRG00000000935	0	0.04	0.06	0	0.09	0.06	0	1	2	0	3	2	SLC10A4	solute carrier family 10 member 4 [Source:HGNC Symbol;Acc:HGNC:22980]	-	-	-	-	GO:0016020//membrane;GO:0030285//integral component of synaptic vesicle membrane;GO:0098691//dopaminergic synapse;GO:0098981//cholinergic synapse;GO:0099154//serotonergic synapse	-	GO:0030534//adult behavior;GO:0042493//response to drug;GO:0099162//regulation of neurotransmitter loading into synaptic vesicle
ENSBGRG00000000936	5.93	0.44	2.02	1.63	3.84	4.16	1101	63	463	434	841	686	-	-	Human Diseases;Human Diseases	Cardiovascular diseases;Cardiovascular diseases	ko05414//Dilated cardiomyopathy (DCM);ko05410//Hypertrophic cardiomyopathy (HCM)	K12567;K12567	-	-	-
ENSBGRG00000000937	6.72	14.51	7.81	9.03	6.71	5.5	784	1404	1036	1387	852	666	FAM234B	family with sequence similarity 234 member B [Source:HGNC Symbol;Acc:HGNC:29288]	-	-	-	-	-	-	-
ENSBGRG00000000938	0.19	0.1	0.05	0.05	0.1	0.2	5.4	2.46	1.72	1.85	3.01	5.99	-	-	-	-	-	-	-	-	-
ENSBGRG00000000941	22.28	24.55	24.67	30.15	21.9	23.52	402	367	505	715	428	440	-	prefoldin subunit 2 [Source:HGNC Symbol;Acc:HGNC:8867]	-	-	-	-	GO:0016272//prefoldin complex	GO:0051082//unfolded protein binding	GO:0006457//protein folding
ENSBGRG00000000943	16.9	8.62	12.8	11.88	16.26	16.94	691	310	594	602	694	701	NUDCD2	NudC domain containing 2 [Source:HGNC Symbol;Acc:HGNC:30535]	-	-	-	-	GO:0005829//cytosol;GO:0015630//microtubule cytoskeleton;GO:0045171//intercellular bridge;GO:0072686//mitotic spindle	-	-
ENSBGRG00000000944	327.06	238.99	398.37	378.29	397.51	406.11	15316	9303	21198	23314	20099	19671	-	-	Genetic Information Processing;Human Diseases	Folding, sorting and degradation;Infectious diseases	ko04141//Protein processing in endoplasmic reticulum;ko05164//Influenza A	K09507;K09507	-	GO:0051082//unfolded protein binding	GO:0006457//protein folding
ENSBGRG00000000945	14.72	21.32	11.54	13.81	13.24	13.47	1006	1170	848	1210	955	943	VEZT	vezatin, adherens junctions transmembrane protein [Source:HGNC Symbol;Acc:HGNC:18258]	-	-	-	-	GO:0005654//nucleoplasm;GO:0005829//cytosol	GO:0017022//myosin binding	GO:0098609//cell-cell adhesion
ENSBGRG00000000946	0	0.05	0.07	0	0	0	0	1	2	0	0	0	-	-	Metabolism;Organismal Systems;Metabolism	Global and overview maps;Endocrine system;Metabolism of other amino acids	ko01100//Metabolic pathways;ko04918//Thyroid hormone synthesis;ko00480//Glutathione metabolism	K00383;K00383;K00383	-	GO:0004362//glutathione-disulfide reductase activity;GO:0016491//oxidoreductase activity;GO:0050660//flavin adenine dinucleotide binding;GO:0050661//NADP binding	GO:0006749//glutathione metabolic process;GO:0055114//oxidation-reduction process
ENSBGRG00000000947	2.16	2.19	1.92	1.9	2.53	1.58	204	171	205	235	258	154	ERBB3	erb-b2 receptor tyrosine kinase 3 [Source:HGNC Symbol;Acc:HGNC:3431]	Environmental Information Processing;Environmental Information Processing;Environmental Information Processing;Human Diseases;Human Diseases;Human Diseases;Environmental Information Processing	Signal transduction;Signal transduction;Signal transduction;Cancers;Cancers;Drug resistance;Signal transduction	ko04151//PI3K-Akt signaling pathway;ko04010//MAPK signaling pathway;ko04020//Calcium signaling pathway;ko05205//Proteoglycans in cancer;ko05206//MicroRNAs in cancer;ko01521//EGFR tyrosine kinase inhibitor resistance;ko04012//ErbB signaling pathway	K05084;K05084;K05084;K05084;K05084;K05084;K05084	GO:0005615//extracellular space;GO:0016020//membrane;GO:0016021//integral component of membrane;GO:0016323//basolateral plasma membrane;GO:0016324//apical plasma membrane;GO:0016328//lateral plasma membrane;GO:0038143//ERBB3:ERBB2 complex;GO:0043235//receptor complex	GO:0004672//protein kinase activity;GO:0004713//protein tyrosine kinase activity;GO:0004714//transmembrane receptor protein tyrosine kinase activity;GO:0005524//ATP binding;GO:0019838//growth factor binding;GO:0030296//protein tyrosine kinase activator activity;GO:0031625//ubiquitin protein ligase binding;GO:0038132//neuregulin binding;GO:0042802//identical protein binding;GO:0043125//ErbB-3 clas…	GO:0003197//endocardial cushion development;GO:0006468//protein phosphorylation;GO:0007162//negative regulation of cell adhesion;GO:0007165//signal transduction;GO:0007169//transmembrane receptor protein tyrosine kinase signaling pathway;GO:0007422//peripheral nervous system development;GO:0009968//negative regulation of signal transduction;GO:0010628//positive regulation of gene expression;GO:00…
ENSBGRG00000000948	52	21.48	41.87	41.05	45.32	50.79	1873	641	1711	1943	1768	1897	CCDC65	coiled-coil domain containing 65 [Source:HGNC Symbol;Acc:HGNC:29937]	-	-	-	-	GO:0005858//axonemal dynein complex	-	GO:0003352//regulation of cilium movement;GO:0060271//cilium assembly;GO:0070286//axonemal dynein complex assembly
ENSBGRG00000000949	0	0	0	0.06	0	0	0	0	0	3	0	0	FTCD	formimidoyltransferase cyclodeaminase [Source:HGNC Symbol;Acc:HGNC:3974]	Metabolism;Metabolism;Metabolism	Global and overview maps;Amino acid metabolism;Metabolism of cofactors and vitamins	ko01100//Metabolic pathways;ko00340//Histidine metabolism;ko00670//One carbon pool by folate	K13990;K13990;K13990	GO:0000139//Golgi membrane;GO:0005794//Golgi apparatus;GO:0005829//cytosol;GO:0005886//plasma membrane;GO:0030868//smooth endoplasmic reticulum membrane	GO:0003824//catalytic activity;GO:0005542//folic acid binding;GO:0008017//microtubule binding;GO:0016740//transferase activity	GO:0044237//cellular metabolic process
ENSBGRG00000000950	5.31	4.63	2.06	1.85	3.02	3.2	470	340	201	214	291	292	SMC2	structural maintenance of chromosomes 2 [Source:HGNC Symbol;Acc:HGNC:14011]	-	-	-	-	GO:0000228//nuclear chromosome;GO:0000793//condensed chromosome;GO:0000796//condensin complex;GO:0000797//condensin core heterodimer;GO:0005634//nucleus;GO:0005654//nucleoplasm;GO:0005694//chromosome;GO:0005730//nucleolus;GO:0005737//cytoplasm	GO:0003697//single-stranded DNA binding;GO:0005515//protein binding;GO:0005524//ATP binding	GO:0007076//mitotic chromosome condensation;GO:0010032//meiotic chromosome condensation;GO:0045132//meiotic chromosome segregation;GO:0051276//chromosome organization;GO:0051383//kinetochore organization
ENSBGRG00000000952	87.7	44.05	69.93	61.31	74.5	70.54	4826	2124	4236	4270	4320	3997	SLAIN2	SLAIN motif family member 2 [Source:HGNC Symbol;Acc:HGNC:29282]	-	-	-	-	GO:0005813//centrosome;GO:0005829//cytosol;GO:0015630//microtubule cytoskeleton;GO:0035371//microtubule plus-end	-	GO:0007020//microtubule nucleation;GO:0031113//regulation of microtubule polymerization;GO:0031116//positive regulation of microtubule polymerization;GO:0031122//cytoplasmic microtubule organization
ENSBGRG00000000954	0.17	0.36	0.28	0.3	0.14	0.16	9	16	17	21	8	9	FAM189A2	family with sequence similarity 189 member A2 [Source:HGNC Symbol;Acc:HGNC:24820]	-	-	-	-	GO:0016021//integral component of membrane	-	-
ENSBGRG00000000955	70.95	63.92	89.82	84.45	77.05	71.14	2969	2206	4257	4612	3466	3090	RIOX2	ribosomal oxygenase 2 [Source:HGNC Symbol;Acc:HGNC:19441]	-	-	-	-	GO:0005654//nucleoplasm;GO:0005730//nucleolus	GO:0042802//identical protein binding	-
ENSBGRG00000000956	30.8	0.82	33.53	26.29	39.67	36.29	992	22	1225	1113	1383	1212	LEXM	lymphocyte expansion molecule [Source:HGNC Symbol;Acc:HGNC:26854]	-	-	-	-	-	-	-
ENSBGRG00000000957	30.25	20.52	20.35	15.12	23.03	21.37	1610	947	1063	1075	1274	1268	MTF2	metal response element binding transcription factor 2 [Source:HGNC Symbol;Acc:HGNC:29535]	-	-	-	-	GO:0005634//nucleus;GO:0005654//nucleoplasm;GO:0005737//cytoplasm;GO:0005925//focal adhesion;GO:0035098//ESC/E(Z) complex	GO:0000977//RNA polymerase II regulatory region sequence-specific DNA binding;GO:0035064//methylated histone binding	GO:0000122//negative regulation of transcription by RNA polymerase II;GO:0007379//segment specification;GO:0019827//stem cell population maintenance;GO:0045944//positive regulation of transcription by RNA polymerase II;GO:0048863//stem cell differentiation;GO:0061086//negative regulation of histone H3-K27 methylation;GO:0061087//positive regulation of histone H3-K27 methylation;GO:1990830//cellul…
ENSBGRG00000000959	0	0	0	0	0	0	0	0	0	0	0	0	-	-	Genetic Information Processing	Folding, sorting and degradation	ko03050//Proteasome	K02726	GO:0005839//proteasome core complex;GO:0019773//proteasome core complex, alpha-subunit complex	GO:0004298//threonine-type endopeptidase activity	GO:0051603//proteolysis involved in cellular protein catabolic process
ENSBGRG00000000960	10.17	14.34	11.18	11.11	9.28	10.99	251	293	313	360	248	281	MTERF4	mitochondrial transcription termination factor 4 [Source:HGNC Symbol;Acc:HGNC:28785]	-	-	-	-	GO:0005739//mitochondrion;GO:0005762//mitochondrial large ribosomal subunit;GO:0005829//cytosol	GO:0003690//double-stranded DNA binding;GO:0019843//rRNA binding	GO:0006355//regulation of transcription, DNA-templated;GO:0006390//mitochondrial transcription;GO:0006626//protein targeting to mitochondrion;GO:0007507//heart development;GO:0042255//ribosome assembly;GO:0043010//camera-type eye development
ENSBGRG00000000961	0	0	0.02	0	0	0.01	0	0	2	0	0	1	KRT75	keratin 75 [Source:HGNC Symbol;Acc:HGNC:24431]	-	-	-	-	GO:0005882//intermediate filament;GO:0045095//keratin filament	-	GO:0002244//hematopoietic progenitor cell differentiation
ENSBGRG00000000962	48.93	56.71	42.97	50.09	47.95	50.66	2957	3417	2683	3711	3022	2748	MCL1	MCL1 apoptosis regulator, BCL2 family member [Source:HGNC Symbol;Acc:HGNC:6943]	Environmental Information Processing;Environmental Information Processing;Human Diseases;Cellular Processes	Signal transduction;Signal transduction;Cancers;Cell growth and death	ko04151//PI3K-Akt signaling pathway;ko04630//Jak-STAT signaling pathway;ko05206//MicroRNAs in cancer;ko04210//Apoptosis	K02539;K02539;K02539;K02539	GO:0005634//nucleus;GO:0005737//cytoplasm;GO:0005739//mitochondrion;GO:0005829//cytosol;GO:0016020//membrane;GO:0097136//Bcl-2 family protein complex	GO:0046982//protein heterodimerization activity;GO:0051434//BH3 domain binding	GO:0008630//intrinsic apoptotic signaling pathway in response to DNA damage;GO:0010507//negative regulation of autophagy;GO:0034097//response to cytokine;GO:0042981//regulation of apoptotic process;GO:0043066//negative regulation of apoptotic process;GO:0097192//extrinsic apoptotic signaling pathway in absence of ligand;GO:1903378//positive regulation of oxidative stress-induced neuron intrinsic …
ENSBGRG00000000963	64.68	64.55	55.97	74.46	71.59	68.29	658	544	646	987	695	713	GNG5	G protein subunit gamma 5 [Source:HGNC Symbol;Acc:HGNC:4408]	Human Diseases;Environmental Information Processing;Environmental Information Processing;Human Diseases;Human Diseases;Human Diseases;Organismal Systems;Human Diseases;Organismal Systems;Environmental Information Processing;Organismal Systems;Organismal Systems;Organismal Systems;Organismal Systems;Organismal Systems;Organismal Systems;Organismal Systems;Human Diseases	Cancers;Signal transduction;Signal transduction;Infectious disease: viral;Infectious diseases;Substance dependence;Immune system;Infectious diseases;Nervous system;Signal transduction;Nervous system;Endocrine system;Nervous system;Nervous system;Nervous system;Environmental adaptation;Nervous system;Substance dependence	ko05200//Pathways in cancer;ko04151//PI3K-Akt signaling pathway;ko04014//Ras signaling pathway;ko05170//Human immunodeficiency virus 1 infection;ko05163//Human cytomegalovirus infection;ko05034//Alcoholism;ko04062//Chemokine signaling pathway;ko05167//Kaposi sarcoma-associated herpesvirus infection;ko04723//Retrograde endocannabinoid signaling;ko04371//Apelin signaling pathway;ko04728//Dopaminerg…	K04542;K04542;K04542;K04542;K04542;K04542;K04542;K04542;K04542;K04542;K04542;K04542;K04542;K04542;K04542;K04542;K04542;K04542	GO:0005834//heterotrimeric G-protein complex	GO:0003924//GTPase activity;GO:0030165//PDZ domain binding	GO:0007186//G protein-coupled receptor signaling pathway;GO:0072513//positive regulation of secondary heart field cardioblast proliferation;GO:2000179//positive regulation of neural precursor cell proliferation
ENSBGRG00000000964	8.95	16.4	12	22.03	8.05	12.75	628	984	974	2023	654	969	RAP1GAP	RAP1 GTPase activating protein [Source:HGNC Symbol;Acc:HGNC:9858]	Environmental Information Processing	Signal transduction	ko04015//Rap1 signaling pathway	K17700	-	GO:0005096//GTPase activator activity;GO:0005515//protein binding;GO:0030695//GTPase regulator activity	GO:0051056//regulation of small GTPase mediated signal transduction
ENSBGRG00000000965	15.94	10.29	19.45	15.64	13.8	13.12	273	146	378	352	256	233	NIT1	nitrilase 1 [Source:HGNC Symbol;Acc:HGNC:7828]	-	-	-	-	GO:0005737//cytoplasm;GO:0005739//mitochondrion	GO:0016811//hydrolase activity, acting on carbon-nitrogen (but not peptide) bonds, in linear amides	GO:0006807//nitrogen compound metabolic process
ENSBGRG00000000966	0.42	1.02	0.56	1.13	0.2	0.82	2	4	3	7	1	4	-	-	-	-	-	-	-	-	-
ENSBGRG00000000967	6.06	0.51	2.55	2.49	5.64	4.84	1945.31	166.56	1006.13	944.65	1602.45	1211.93	-	-	Human Diseases;Human Diseases	Cardiovascular diseases;Cardiovascular diseases	ko05414//Dilated cardiomyopathy (DCM);ko05410//Hypertrophic cardiomyopathy (HCM)	K12567;K12567	-	-	-
ENSBGRG00000000968	1.01	0.87	1.07	2.47	1.19	1.21	60	42	73	206	77	72	CHRNA2	cholinergic receptor nicotinic alpha 2 subunit [Source:HGNC Symbol;Acc:HGNC:1956]	Environmental Information Processing	Signaling molecules and interaction	ko04080//Neuroactive ligand-receptor interaction	K04804	GO:0005892//acetylcholine-gated channel complex;GO:0016021//integral component of membrane;GO:0045211//postsynaptic membrane;GO:0071944//cell periphery	GO:0004888//transmembrane signaling receptor activity;GO:0005216//ion channel activity;GO:0005230//extracellular ligand-gated ion channel activity;GO:0015464//acetylcholine receptor activity;GO:0022848//acetylcholine-gated cation-selective channel activity	GO:0006811//ion transport;GO:0007165//signal transduction;GO:0034220//ion transmembrane transport
ENSBGRG00000000969	13.21	24.31	10.49	12.26	12.71	9.91	786	1194	732	978	841	624	PARP12	poly(ADP-ribose) polymerase family member 12 [Source:HGNC Symbol;Acc:HGNC:21919]	-	-	-	-	-	GO:0003950//NAD+ ADP-ribosyltransferase activity;GO:0046872//metal ion binding;GO:1990404//protein ADP-ribosylase activity	GO:0070213//protein auto-ADP-ribosylation
ENSBGRG00000000970	3.01	4.67	2.25	2.23	2.58	1.89	112	144	95	109	104	73	GK5	glycerol kinase 5 [Source:HGNC Symbol;Acc:HGNC:28635]	-	-	-	-	-	GO:0016773//phosphotransferase activity, alcohol group as acceptor	GO:0005975//carbohydrate metabolic process
ENSBGRG00000000971	12.95	19.28	15.74	13.02	13.48	14	581	667	786	791	710	660	CDC42EP1	CDC42 effector protein 1 [Source:HGNC Symbol;Acc:HGNC:17014]	-	-	-	-	-	-	GO:0008360//regulation of cell shape;GO:0031274//positive regulation of pseudopodium assembly
ENSBGRG00000000972	1.4	2.54	1.9	1.21	1.33	1.07	138	207	215	158	144	110	BOC	BOC cell adhesion associated, oncogene regulated [Source:HGNC Symbol;Acc:HGNC:17173]	Organismal Systems;Environmental Information Processing	Development;Signal transduction	ko04360//Axon guidance;ko04340//Hedgehog signaling pathway	K20020;K20020	GO:0005654//nucleoplasm;GO:0005887//integral component of plasma membrane	GO:0005515//protein binding	GO:0007224//smoothened signaling pathway;GO:0007411//axon guidance;GO:0045663//positive regulation of myoblast differentiation
ENSBGRG00000000973	5.88	7.87	3.7	4.45	4.8	4.24	669	749	470	659	586	511	FGD6	FYVE, RhoGEF and PH domain containing 6 [Source:HGNC Symbol;Acc:HGNC:21740]	-	-	-	-	-	GO:0005085//guanyl-nucleotide exchange factor activity;GO:0046872//metal ion binding	GO:0043087//regulation of GTPase activity
ENSBGRG00000000974	1.31	0.69	1.09	0.85	0.61	1.37	31.75	13.96	29.94	27	15.95	34.47	-	-	Human Diseases	Infectious diseases	ko05168//Herpes simplex infection	K09228	-	-	-
ENSBGRG00000000975	0	0	0	0	0	0	0	0	0	0	0	0	-	-	Organismal Systems;Organismal Systems	Nervous system;Sensory system	ko04726//Serotonergic synapse;ko04742//Taste transduction	K04819;K04819	GO:0016021//integral component of membrane	GO:0004888//transmembrane signaling receptor activity;GO:0005216//ion channel activity;GO:0005230//extracellular ligand-gated ion channel activity	GO:0006811//ion transport;GO:0034220//ion transmembrane transport
ENSBGRG00000000977	2.09	2.28	3.15	3.22	1.8	4.42	135	126	235	276	128	300	-	-	Metabolism;Environmental Information Processing;Metabolism	Global and overview maps;Signal transduction;Lipid metabolism	ko01100//Metabolic pathways;ko04071//Sphingolipid signaling pathway;ko00600//Sphingolipid metabolism	K04710;K04710;K04710	GO:0016021//integral component of membrane	-	-
ENSBGRG00000000978	60.02	48.44	60.81	62.52	60.55	54.86	2999	2119	3559	4261	3396	2865	RANBP3	RAN binding protein 3 [Source:HGNC Symbol;Acc:HGNC:9850]	Human Diseases	Infectious diseases	ko05166//HTLV-I infection	K15304	GO:0005634//nucleus;GO:0005654//nucleoplasm	GO:0070412//R-SMAD binding	GO:0046907//intracellular transport
ENSBGRG00000000979	30.05	54.07	36.28	47.92	33.91	32.99	930	1282	1208	1818	1108	1055	-	-	Cellular Processes	Transport and catabolism	ko04144//Endocytosis	K07938	-	GO:0003755//peptidyl-prolyl cis-trans isomerase activity;GO:0005525//GTP binding	-
ENSBGRG00000000981	0.48	0.31	0.3	0.16	0	0.4	15.62	8.26	11.03	6.9	0	13.39	-	-	-	-	-	-	-	-	-
ENSBGRG00000000982	31.25	21.08	17.99	20.29	23.55	20.32	3016	1673	1961	2571	2456	2028	R3HDM1	R3H domain containing 1 [Source:HGNC Symbol;Acc:HGNC:9757]	-	-	-	-	-	GO:0003676//nucleic acid binding	-
ENSBGRG00000000983	11.79	15.47	10.09	9.67	10.65	10.09	337	366	326	359	328	295	RPF1	ribosome production factor 1 homolog [Source:HGNC Symbol;Acc:HGNC:30350]	-	-	-	-	GO:0005730//nucleolus	GO:0003723//RNA binding	-
ENSBGRG00000000984	0.67	0.27	0.43	0.16	0.17	0.32	32	13	23	10	9	16	TEC	tec protein tyrosine kinase [Source:HGNC Symbol;Acc:HGNC:11719]	Organismal Systems;Organismal Systems;Environmental Information Processing	Immune system;Development;Signal transduction	ko04660//T cell receptor signaling pathway;ko04380//Osteoclast differentiation;ko04013//MAPK signaling pathway - fly	K07364;K07364;K07364	GO:0005856//cytoskeleton;GO:0005886//plasma membrane	GO:0004672//protein kinase activity;GO:0004713//protein tyrosine kinase activity;GO:0004715//non-membrane spanning protein tyrosine kinase activity;GO:0005515//protein binding;GO:0005524//ATP binding	GO:0006468//protein phosphorylation;GO:0007229//integrin-mediated signaling pathway;GO:0010543//regulation of platelet activation;GO:0018108//peptidyl-tyrosine phosphorylation;GO:0035556//intracellular signal transduction;GO:0038083//peptidyl-tyrosine autophosphorylation;GO:0050731//positive regulation of peptidyl-tyrosine phosphorylation;GO:0050853//B cell receptor signaling pathway
ENSBGRG00000000985	0	0	0	0	0	0	0	0	0	0	0	0	LGALS2	galectin 2 [Source:HGNC Symbol;Acc:HGNC:6562]	-	-	-	-	-	GO:0030246//carbohydrate binding	-
ENSBGRG00000000987	0.09	0.03	0	0.09	0.04	0	4	1	0	5	2	0	TTC22	tetratricopeptide repeat domain 22 [Source:HGNC Symbol;Acc:HGNC:26067]	-	-	-	-	-	GO:0005515//protein binding	-
ENSBGRG00000000988	0	0.21	0	0	0	0	0	4	0	0	0	0	-	-	Cellular Processes	Cell growth and death	ko04210//Apoptosis	K02310	-	GO:0060703//deoxyribonuclease inhibitor activity	GO:0006309//apoptotic DNA fragmentation;GO:0006915//apoptotic process
ENSBGRG00000000989	26.13	42.1	29.42	35.37	33.42	28.66	1153	1457	1321	1796	1538	1173	C5orf15	chromosome 5 open reading frame 15 [Source:HGNC Symbol;Acc:HGNC:20656]	-	-	-	-	-	-	-
ENSBGRG00000000991	0	0	0	0	0	0	0	0	0	0	0	0	-	-	-	-	-	-	GO:0045095//keratin filament	-	-
ENSBGRG00000000992	27.9	36.67	25.16	30.78	25.06	27.1	1176	1252	1229	1697	1075	1139	DEDD	death effector domain containing [Source:HGNC Symbol;Acc:HGNC:2755]	-	-	-	-	GO:0005730//nucleolus;GO:0005737//cytoplasm	GO:0003677//DNA binding;GO:0005515//protein binding	GO:0006915//apoptotic process;GO:0008625//extrinsic apoptotic signaling pathway via death domain receptors;GO:0042177//negative regulation of protein catabolic process;GO:0042981//regulation of apoptotic process;GO:0046697//decidualization;GO:1901837//negative regulation of transcription of nucleolar large rRNA by RNA polymerase I
ENSBGRG00000000994	1.1	0.3	0.52	0.36	0.48	0.99	30.62	6.83	16.36	13.25	14.6	28.62	-	-	-	-	-	-	-	-	-
ENSBGRG00000000995	2.43	4.63	3.68	3.84	3.08	2.53	80	127	127	161	106	81	-	-	Metabolism;Organismal Systems;Organismal Systems;Organismal Systems;Metabolism;Metabolism;Metabolism	Global and overview maps;Circulatory system;Sensory system;Endocrine system;Lipid metabolism;Metabolism of cofactors and vitamins;Lipid metabolism	ko01100//Metabolic pathways;ko04270//Vascular smooth muscle contraction;ko04750//Inflammatory mediator regulation of TRP channels;ko03320//PPAR signaling pathway;ko00590//Arachidonic acid metabolism;ko00830//Retinol metabolism;ko00071//Fatty acid degradation	K07425;K07425;K07425;K07425;K07425;K07425;K07425	-	GO:0005506//iron ion binding;GO:0016705//oxidoreductase activity, acting on paired donors, with incorporation or reduction of molecular oxygen;GO:0020037//heme binding	GO:0055114//oxidation-reduction process
ENSBGRG00000000997	2.49	2.27	1.74	1.79	2.04	1.82	52.85	40	42	49.82	47	40	TAF13	TATA-box binding protein associated factor 13 [Source:HGNC Symbol;Acc:HGNC:11546]	Genetic Information Processing	Transcription	ko03022//Basal transcription factors	K03127	GO:0005634//nucleus;GO:0005654//nucleoplasm;GO:0005669//transcription factor TFIID complex;GO:0005730//nucleolus	GO:0003677//DNA binding;GO:0008022//protein C-terminus binding;GO:0046982//protein heterodimerization activity	GO:0006366//transcription by RNA polymerase II
ENSBGRG00000000998	3.78	3.3	1.37	2.05	2.76	1.91	279	194	115	180	211	139	HMMR	hyaluronan mediated motility receptor [Source:HGNC Symbol;Acc:HGNC:5012]	Environmental Information Processing	Signaling molecules and interaction	ko04512//ECM-receptor interaction	K06267	GO:0005813//centrosome;GO:0005829//cytosol;GO:0015630//microtubule cytoskeleton	GO:0005540//hyaluronic acid binding	-
ENSBGRG00000000999	17.19	42.89	26.58	32.3	20.83	24.76	814	1694	1403	1993	1069	1198	EPHX2	epoxide hydrolase 2 [Source:HGNC Symbol;Acc:HGNC:3402]	Metabolism;Cellular Processes;Metabolism	Global and overview maps;Transport and catabolism;Lipid metabolism	ko01100//Metabolic pathways;ko04146//Peroxisome;ko00590//Arachidonic acid metabolism	K08726;K08726;K08726	GO:0005777//peroxisome;GO:0005829//cytosol	GO:0000287//magnesium ion binding;GO:0003824//catalytic activity;GO:0004301//epoxide hydrolase activity;GO:0015643//toxic substance binding;GO:0016787//hydrolase activity;GO:0016791//phosphatase activity;GO:0042577//lipid phosphatase activity;GO:0042803//protein homodimerization activity;GO:0052642//lysophosphatidic acid phosphatase activity	GO:0010628//positive regulation of gene expression;GO:0016311//dephosphorylation;GO:0042632//cholesterol homeostasis;GO:0046272//stilbene catabolic process;GO:0046839//phospholipid dephosphorylation;GO:0090181//regulation of cholesterol metabolic process;GO:0097176//epoxide metabolic process
ENSBGRG00000001001	14.36	17.98	14.21	15.05	12.95	13.34	650	716	732	911	641	623	ELMO1	engulfment and cell motility 1 [Source:HGNC Symbol;Acc:HGNC:16286]	Human Diseases;Organismal Systems;Human Diseases	Infectious diseases;Immune system;Infectious diseases	ko05131//Shigellosis;ko04062//Chemokine signaling pathway;ko05100//Bacterial invasion of epithelial cells	K12366;K12366;K12366	GO:0005737//cytoplasm;GO:0005886//plasma membrane;GO:0032045//guanyl-nucleotide exchange factor complex	GO:0005085//guanyl-nucleotide exchange factor activity;GO:0017124//SH3 domain binding	GO:0006909//phagocytosis;GO:0006911//phagocytosis, engulfment;GO:0016477//cell migration;GO:0016601//Rac protein signal transduction;GO:0030036//actin cytoskeleton organization;GO:0048870//cell motility
ENSBGRG00000001002	94.36	61.68	107.78	102.8	116.76	104.76	3228	1748	4183	4621	4326	3716	RNF25	ring finger protein 25 [Source:HGNC Symbol;Acc:HGNC:14662]	-	-	-	-	GO:0005634//nucleus;GO:0005829//cytosol	GO:0004842//ubiquitin-protein transferase activity;GO:0005515//protein binding;GO:0051059//NF-kappaB binding;GO:0061630//ubiquitin protein ligase activity	GO:0016567//protein ubiquitination;GO:0051092//positive regulation of NF-kappaB transcription factor activity
ENSBGRG00000001003	1.14	0.53	0.62	0.44	0.62	0.72	30.61	11.88	19.01	15.64	18.16	19.93	-	-	-	-	-	-	-	-	-
ENSBGRG00000001004	36.52	92.62	41.42	53.29	38.87	41.11	1567	3283	2016	3004	1806	1804	VDAC1	voltage dependent anion channel 1 [Source:HGNC Symbol;Acc:HGNC:12669]	Human Diseases;Human Diseases;Human Diseases;Environmental Information Processing;Human Diseases;Human Diseases;Organismal Systems;Human Diseases;Environmental Information Processing;Cellular Processes;Cellular Processes;Organismal Systems	Neurodegenerative diseases;Neurodegenerative diseases;Infectious diseases;Signal transduction;Infectious diseases;Neurodegenerative diseases;Immune system;Infectious diseases;Signal transduction;Cell growth and death;Cell growth and death;Digestive system	ko05010//Alzheimer disease;ko05016//Huntington disease;ko05166//HTLV-I infection;ko04020//Calcium signaling pathway;ko05131//Shigellosis;ko05012//Parkinson disease;ko04621//NOD-like receptor signaling pathway;ko05164//Influenza A;ko04022//cGMP - PKG signaling pathway;ko04217//Necroptosis;ko04218//Cellular senescence;ko04979//Cholesterol metabolism	K05862;K05862;K05862;K05862;K05862;K05862;K05862;K05862;K05862;K05862;K05862;K05862	GO:0005739//mitochondrion;GO:0005741//mitochondrial outer membrane;GO:0005757//mitochondrial permeability transition pore complex;GO:0005886//plasma membrane;GO:0016020//membrane;GO:0016021//integral component of membrane;GO:0042645//mitochondrial nucleoid	GO:0008308//voltage-gated anion channel activity;GO:0019901//protein kinase binding;GO:0042802//identical protein binding;GO:0044325//ion channel binding	GO:0001662//behavioral fear response;GO:0006820//anion transport;GO:0006915//apoptotic process;GO:0007268//chemical synaptic transmission;GO:0007270//neuron-neuron synaptic transmission;GO:0007612//learning;GO:0030855//epithelial cell differentiation;GO:0055085//transmembrane transport;GO:0098656//anion transmembrane transport;GO:1903146//regulation of autophagy of mitochondrion;GO:2000378//negat…
ENSBGRG00000001005	200.14	200.96	288.63	331.62	269.3	254.23	5344	4472	8719	11568	7766	7053	TECR	trans-2,3-enoyl-CoA reductase [Source:HGNC Symbol;Acc:HGNC:4551]	Metabolism;Metabolism;Metabolism;Metabolism	Global and overview maps;Global and overview maps;Lipid metabolism;Lipid metabolism	ko01100//Metabolic pathways;ko01212//Fatty acid metabolism;ko00062//Fatty acid elongation;ko01040//Biosynthesis of unsaturated fatty acids	K10258;K10258;K10258;K10258	GO:0005783//endoplasmic reticulum;GO:0030176//integral component of endoplasmic reticulum membrane	GO:0016627//oxidoreductase activity, acting on the CH-CH group of donors;GO:0102758//very-long-chain enoyl-CoA reductase activity	GO:0006629//lipid metabolic process;GO:0006665//sphingolipid metabolic process;GO:0030497//fatty acid elongation;GO:0042761//very long-chain fatty acid biosynthetic process
ENSBGRG00000001008	30.49	51.79	28.79	33.73	32.02	28.65	1000	1477	1258	1581	1266	1063	ENSA	endosulfine alpha [Source:HGNC Symbol;Acc:HGNC:3360]	-	-	-	-	-	GO:0005102//signaling receptor binding;GO:0019870//potassium channel inhibitor activity	GO:0050796//regulation of insulin secretion
ENSBGRG00000001009	51.98	46.71	52.62	65.49	56.26	51.23	3061	2372	3793	5413	3684	3295	GGA1	golgi associated, gamma adaptin ear containing, ARF binding protein 1 [Source:HGNC Symbol;Acc:HGNC:17842]	Cellular Processes	Transport and catabolism	ko04142//Lysosome	K12404	GO:0005654//nucleoplasm;GO:0005769//early endosome;GO:0005794//Golgi apparatus;GO:0032991//protein-containing complex;GO:0043231//intracellular membrane-bounded organelle	GO:0030306//ADP-ribosylation factor binding	GO:0006886//intracellular protein transport;GO:0006893//Golgi to plasma membrane transport;GO:0008104//protein localization;GO:0016192//vesicle-mediated transport;GO:0034394//protein localization to cell surface;GO:0042147//retrograde transport, endosome to Golgi;GO:0043001//Golgi to plasma membrane protein transport;GO:0045732//positive regulation of protein catabolic process;GO:1901998//toxin t…
ENSBGRG00000001010	68.6	10.4	81.83	54.71	92.18	80.35	2519	291	3425	2644	3681	3075	TFDP2	transcription factor Dp-2 [Source:HGNC Symbol;Acc:HGNC:11751]	Cellular Processes	Cell growth and death	ko04110//Cell cycle	K09392	GO:0005654//nucleoplasm;GO:0005667//transcription factor complex;GO:0072686//mitotic spindle;GO:0090575//RNA polymerase II transcription factor complex	GO:0000977//RNA polymerase II regulatory region sequence-specific DNA binding;GO:0001228//DNA-binding transcription activator activity, RNA polymerase II-specific;GO:0003700//DNA-binding transcription factor activity;GO:0003712//transcription coregulator activity;GO:0008134//transcription factor binding;GO:0019904//protein domain specific binding	GO:0000278//mitotic cell cycle;GO:0006355//regulation of transcription, DNA-templated;GO:0045892//negative regulation of transcription, DNA-templated;GO:0045944//positive regulation of transcription by RNA polymerase II;GO:0051726//regulation of cell cycle
ENSBGRG00000001011	7.39	7.21	5.74	6.37	7.76	8.17	385	283	339	436	402	313	-	-	-	-	-	-	-	-	-
ENSBGRG00000001012	5.06	8.13	5.97	6.29	5.49	6.94	232	309	311	379	273	330	PARS2	prolyl-tRNA synthetase 2, mitochondrial [Source:HGNC Symbol;Acc:HGNC:30563]	Genetic Information Processing	Translation	ko00970//Aminoacyl-tRNA biosynthesis	K01881	GO:0005737//cytoplasm	GO:0000166//nucleotide binding;GO:0004812//aminoacyl-tRNA ligase activity;GO:0004827//proline-tRNA ligase activity;GO:0005524//ATP binding	GO:0006418//tRNA aminoacylation for protein translation;GO:0006433//prolyl-tRNA aminoacylation
ENSBGRG00000001014	13.8	4.77	6.86	6.66	8.54	9.87	1846	546	1015	1086	1206	1349	CCDC171	coiled-coil domain containing 171 [Source:HGNC Symbol;Acc:HGNC:29828]	-	-	-	-	-	-	-
ENSBGRG00000001015	0	0	0	0	0	0	0	0	0	0	0	0	GABRR3	gamma-aminobutyric acid type A receptor rho3 subunit (gene/pseudogene) [Source:HGNC Symbol;Acc:HGNC:17969]	Environmental Information Processing;Organismal Systems;Organismal Systems;Human Diseases;Human Diseases	Signaling molecules and interaction;Nervous system;Nervous system;Substance dependence;Substance dependence	ko04080//Neuroactive ligand-receptor interaction;ko04723//Retrograde endocannabinoid signaling;ko04727//GABAergic synapse;ko05032//Morphine addiction;ko05033//Nicotine addiction	K05190;K05190;K05190;K05190;K05190	GO:0016021//integral component of membrane	GO:0004888//transmembrane signaling receptor activity;GO:0005216//ion channel activity;GO:0005230//extracellular ligand-gated ion channel activity	GO:0006811//ion transport;GO:0034220//ion transmembrane transport
ENSBGRG00000001016	0	0	0	0	0	0	0	0	0	0	0	0	C2orf66	chromosome 2 open reading frame 66 [Source:HGNC Symbol;Acc:HGNC:33809]	-	-	-	-	-	-	-
ENSBGRG00000001017	1.12	1.28	0.54	0.23	0.81	0.54	90	83	53	33	59	60	-	-	-	-	-	-	GO:0005737//cytoplasm;GO:0005813//centrosome	GO:0005515//protein binding	GO:0021799//cerebral cortex radially oriented cell migration;GO:0051642//centrosome localization
ENSBGRG00000001018	0	0	0	0	0	0	0	0	0	0	0	0	-	-	-	-	-	-	GO:0045095//keratin filament	-	-
ENSBGRG00000001019	51.28	56.64	48.03	59.7	42.67	47.16	1379	1238	1440	2156	1268	1305	USP21	ubiquitin specific peptidase 21 [Source:HGNC Symbol;Acc:HGNC:12620]	Cellular Processes	Cell growth and death	ko04217//Necroptosis	K21634	GO:0005654//nucleoplasm;GO:0005829//cytosol;GO:0005886//plasma membrane	GO:0004843//thiol-dependent ubiquitin-specific protease activity;GO:0008234//cysteine-type peptidase activity;GO:0019784//NEDD8-specific protease activity;GO:0036459//thiol-dependent ubiquitinyl hydrolase activity	GO:0006511//ubiquitin-dependent protein catabolic process;GO:0016579//protein deubiquitination
ENSBGRG00000001020	0.06	0.22	0.05	0.14	0.17	0.16	3	9	3	9	9	8	-	-	Genetic Information Processing	Translation	ko03008//Ribosome biogenesis in eukaryotes	K14570	-	-	-
ENSBGRG00000001021	1.15	0.11	5.12	0.84	2.34	1.2	19	2	94	18	43	21	-	-	Metabolism;Metabolism;Metabolism	Global and overview maps;Nucleotide metabolism;Biosynthesis of other secondary metabolites	ko01100//Metabolic pathways;ko00230//Purine metabolism;ko00232//Caffeine metabolism	K00365;K00365;K00365	-	GO:0004846//urate oxidase activity	GO:0006144//purine nucleobase metabolic process;GO:0055114//oxidation-reduction process
ENSBGRG00000001022	24.15	37.92	24.85	24.99	19.57	20.83	1154	1481	1345	1544	1037	1113	TTC4	tetratricopeptide repeat domain 4 [Source:HGNC Symbol;Acc:HGNC:12394]	-	-	-	-	GO:0005634//nucleus;GO:0005737//cytoplasm	GO:0005515//protein binding	GO:0045087//innate immune response;GO:0051607//defense response to virus
ENSBGRG00000001023	1.62	1.12	2.26	1.4	0.93	1.51	57	36	87	68	37	59	TBXAS1	thromboxane A synthase 1 [Source:HGNC Symbol;Acc:HGNC:11609]	Metabolism;Organismal Systems;Metabolism	Global and overview maps;Immune system;Lipid metabolism	ko01100//Metabolic pathways;ko04611//Platelet activation;ko00590//Arachidonic acid metabolism	K01832;K01832;K01832	-	GO:0004796//thromboxane-A synthase activity;GO:0005506//iron ion binding;GO:0016705//oxidoreductase activity, acting on paired donors, with incorporation or reduction of molecular oxygen;GO:0020037//heme binding	GO:0055114//oxidation-reduction process
ENSBGRG00000001024	729.12	21.28	898.2	720.62	879.19	882.48	22343	538	31044	28928	29124	28053	GSG1	germ cell associated 1 [Source:HGNC Symbol;Acc:HGNC:19716]	-	-	-	-	GO:0005783//endoplasmic reticulum	GO:0070063//RNA polymerase binding	-
ENSBGRG00000001026	0.09	0	0.04	0.04	0.04	0	2	0	1	1	1	0	-	-	-	-	-	-	-	-	-
ENSBGRG00000001027	0	0	0	0	0	0	0	0	0	0	0	0	-	-	Organismal Systems	Sensory system	ko04740//Olfactory transduction	K04257	GO:0016021//integral component of membrane	GO:0004930//G protein-coupled receptor activity;GO:0004984//olfactory receptor activity	GO:0007186//G protein-coupled receptor signaling pathway
ENSBGRG00000001028	0.29	0.05	0.38	0.13	0.21	0.24	8.74	1.23	13.03	5.16	6.86	7.45	-	-	-	-	-	-	-	-	-
ENSBGRG00000001029	5.78	8.24	5.3	4.02	4.72	5.01	409	484	429	386	356	383	GTF3C3	general transcription factor IIIC subunit 3 [Source:HGNC Symbol;Acc:HGNC:4666]	-	-	-	-	GO:0000127//transcription factor TFIIIC complex;GO:0005654//nucleoplasm;GO:0005730//nucleolus;GO:0031965//nuclear membrane	GO:0001004//RNA polymerase III transcription regulator recruiting activity;GO:0005515//protein binding	GO:0006383//transcription by RNA polymerase III
ENSBGRG00000001030	0	0	0	0	0	0	0	0	0	0	0	0	-	-	Organismal Systems;Organismal Systems	Nervous system;Sensory system	ko04726//Serotonergic synapse;ko04742//Taste transduction	K04819;K04819	GO:0016021//integral component of membrane	GO:0004888//transmembrane signaling receptor activity;GO:0005216//ion channel activity	GO:0006811//ion transport;GO:0034220//ion transmembrane transport
ENSBGRG00000001031	59.08	2.6	74.14	67.18	70.61	76.48	2355	100	3419	3515	3067	3182	-	-	-	-	-	-	GO:0017053//transcriptional repressor complex	GO:0005515//protein binding;GO:0051015//actin filament binding	-
ENSBGRG00000001032	0	0	0	0	0	0	0	0	0	0	0	0	-	-	Organismal Systems	Sensory system	ko04740//Olfactory transduction	K04257	GO:0016021//integral component of membrane	GO:0004930//G protein-coupled receptor activity;GO:0004984//olfactory receptor activity	GO:0007186//G protein-coupled receptor signaling pathway
ENSBGRG00000001033	0	0.36	0.04	0	0	0	0	6	1	0	0	0	-	-	Organismal Systems	Sensory system	ko04740//Olfactory transduction	K04257	GO:0016021//integral component of membrane	GO:0004930//G protein-coupled receptor activity;GO:0004984//olfactory receptor activity	GO:0007186//G protein-coupled receptor signaling pathway
ENSBGRG00000001034	0.52	1.01	0.42	0.45	0.63	0.76	23	37	21	26	30	35	TLE6	TLE family member 6, subcortical maternal complex member [Source:HGNC Symbol;Acc:HGNC:30788]	-	-	-	-	GO:0005634//nucleus;GO:0032991//protein-containing complex	GO:0005515//protein binding	GO:0006355//regulation of transcription, DNA-templated;GO:0060136//embryonic process involved in female pregnancy
ENSBGRG00000001035	49.64	48.06	64.11	113.33	67.39	57.98	1326	1137	1913	4158	1987	1549	C1orf194	chromosome 1 open reading frame 194 [Source:HGNC Symbol;Acc:HGNC:32331]	-	-	-	-	GO:0005737//cytoplasm;GO:0005856//cytoskeleton	-	-
ENSBGRG00000001036	1.32	0.17	0.29	0.41	0.54	0.63	106	11	26	43	47	52	MYBPC1	myosin binding protein C, slow type [Source:HGNC Symbol;Acc:HGNC:7549]	-	-	-	-	-	GO:0005515//protein binding	GO:0006936//muscle contraction
ENSBGRG00000001037	0.1	0.3	0.11	0.09	0.02	0.02	5	12	6	6	1	1	TXK	TXK tyrosine kinase [Source:HGNC Symbol;Acc:HGNC:12434]	Organismal Systems	Immune system	ko04670//Leukocyte transendothelial migration	K08016	GO:0005634//nucleus;GO:0005737//cytoplasm	GO:0000978//RNA polymerase II proximal promoter sequence-specific DNA binding;GO:0001012//RNA polymerase II regulatory region DNA binding;GO:0001228//DNA-binding transcription activator activity, RNA polymerase II-specific;GO:0004672//protein kinase activity;GO:0004713//protein tyrosine kinase activity;GO:0005515//protein binding;GO:0005524//ATP binding	GO:0006357//regulation of transcription by RNA polymerase II;GO:0006468//protein phosphorylation;GO:0032729//positive regulation of interferon-gamma production;GO:0045944//positive regulation of transcription by RNA polymerase II;GO:0046777//protein autophosphorylation;GO:0060335//positive regulation of interferon-gamma-mediated signaling pathway
ENSBGRG00000001038	44.08	5.07	39.65	39.88	54.07	45.49	1247	119	1258	1465	1629	1325	SPATC1L	spermatogenesis and centriole associated 1 like [Source:HGNC Symbol;Acc:HGNC:1298]	-	-	-	-	GO:0005813//centrosome;GO:0097224//sperm connecting piece	GO:0034237//protein kinase A regulatory subunit binding	GO:0001934//positive regulation of protein phosphorylation;GO:0007283//spermatogenesis;GO:0008154//actin polymerization or depolymerization;GO:0010739//positive regulation of protein kinase A signaling;GO:2000481//positive regulation of cAMP-dependent protein kinase activity
ENSBGRG00000001040	7.59	15.24	11.41	11.56	8.76	9.16	277	461	473	560	349	348	BCS1L	BCS1 homolog, ubiquinol-cytochrome c reductase complex chaperone [Source:HGNC Symbol;Acc:HGNC:1020]	-	-	-	-	GO:0005739//mitochondrion	GO:0005524//ATP binding	GO:0007005//mitochondrion organization;GO:0032981//mitochondrial respiratory chain complex I assembly;GO:0033617//mitochondrial respiratory chain complex IV assembly;GO:0034551//mitochondrial respiratory chain complex III assembly
[truncated: 20,783 more rows]
