# Supplementary material for: Caveolin 1 Regulates the Tight Junctions between Sertoli Cells and Promotes the Integrity of Blood–Testis Barrier in Yak via the FAK/ERK Signaling Pathway
Source: Animals (Basel). 2024 Jan 5;14(2):183. doi: 10.3390/ani14020183 (PMC10812639; doi:10.3390/ani14020183)
Supplement: Supplementary file 1 [file animals-14-00183-s001.zip › Table S2.xls]

## Sheet: Recovered_Sheet1
id	Symbol	Description	KEGG_A_class	KEGG_B_class	Pathway	K_ID	GO Component	GO Function	GO Process
ENSBGRG00000000026	SAMSN1	SAM domain, SH3 domain and nuclear localization signals 1 [Source:HGNC Symbol;Acc:HGNC:10528]	-	-	-	-	-	GO:0005515//protein binding	-
ENSBGRG00000000068	ADAMTS1	ADAM metallopeptidase with thrombospondin type 1 motif 1 [Source:HGNC Symbol;Acc:HGNC:217]	-	-	-	-	GO:0005604//basement membrane;GO:0031012//extracellular matrix;GO:0031410//cytoplasmic vesicle	GO:0004222//metalloendopeptidase activity;GO:0008201//heparin binding;GO:0008237//metallopeptidase activity;GO:0008270//zinc ion binding	GO:0001542//ovulation from ovarian follicle;GO:0001822//kidney development;GO:0006508//proteolysis;GO:0016525//negative regulation of angiogenesis;GO:0060347//heart trabecula formation;GO:1900087//positive regulation of G1/S transition of mitotic cell cyc
ENSBGRG00000000131	-	-	Human Diseases;Human Diseases;Environmental Information Processing;Human Diseases;Environmental Information Processing;Human Diseases;Human Diseases;Environmental Information Processing;Human Diseases;Organismal Systems;Human Diseases;Cellular Processes;H	Infectious diseases;Cancers;Signal transduction;Infectious diseases;Signaling molecules and interaction;Infectious diseases;Infectious diseases;Signal transduction;Infectious diseases;Immune system;Infectious diseases;Cell growth and death;Infectious dise	ko05168//Herpes simplex infection;ko05200//Pathways in cancer;ko04151//PI3K-Akt signaling pathway;ko05165//Human papillomavirus infection;ko04060//Cytokine-cytokine receptor interaction;ko05169//Epstein-Barr virus infection;ko05162//Measles;ko04630//Jak-S	K05131;K05131;K05131;K05131;K05131;K05131;K05131;K05131;K05131;K05131;K05131;K05131;K05131;K05131;K05131;K05131	-	GO:0005515//protein binding	-
ENSBGRG00000000208	ITGB2	integrin subunit beta 2 [Source:HGNC Symbol;Acc:HGNC:6155]	Human Diseases;Environmental Information Processing;Environmental Information Processing;Cellular Processes;Environmental Information Processing;Human Diseases;Human Diseases;Cellular Processes;Human Diseases;Organismal Systems;Human Diseases;Organismal S	Infectious diseases;Signal transduction;Signaling molecules and interaction;Cell motility;Signal transduction;Infectious diseases;Immune diseases;Transport and catabolism;Infectious diseases;Immune system;Cardiovascular diseases;Immune system;Infectious d	ko05166//HTLV-I infection;ko04015//Rap1 signaling pathway;ko04514//Cell adhesion molecules (CAMs);ko04810//Regulation of actin cytoskeleton;ko04390//Hippo signaling pathway;ko05152//Tuberculosis;ko05323//Rheumatoid arthritis;ko04145//Phagosome;ko05150//St	K06464;K06464;K06464;K06464;K06464;K06464;K06464;K06464;K06464;K06464;K06464;K06464;K06464;K06464;K06464;K06464;K06464;K06464	GO:0005886//plasma membrane;GO:0008305//integrin complex;GO:0009986//cell surface;GO:0034687//integrin alphaL-beta2 complex;GO:0043235//receptor complex;GO:0044853//plasma membrane raft;GO:0099568//cytoplasmic region	GO:0019901//protein kinase binding;GO:0030369//ICAM-3 receptor activity;GO:0031072//heat shock protein binding;GO:0038023//signaling receptor activity;GO:0050839//cell adhesion molecule binding	GO:0007155//cell adhesion;GO:0007159//leukocyte cell-cell adhesion;GO:0007160//cell-matrix adhesion;GO:0007229//integrin-mediated signaling pathway;GO:0030593//neutrophil chemotaxis;GO:0032930//positive regulation of superoxide anion generation;GO:0034113
ENSBGRG00000000226	SLAMF6	SLAM family member 6 [Source:HGNC Symbol;Acc:HGNC:21392]	-	-	-	-	GO:0005886//plasma membrane	-	GO:0032729//positive regulation of interferon-gamma production;GO:0032740//positive regulation of interleukin-17 production;GO:0045954//positive regulation of natural killer cell mediated cytotoxicity;GO:0072540//T-helper 17 cell lineage commitment
ENSBGRG00000000252	CD84	CD84 molecule [Source:HGNC Symbol;Acc:HGNC:1704]	-	-	-	-	GO:0005886//plasma membrane;GO:0043231//intracellular membrane-bounded organelle	GO:0042802//identical protein binding	GO:0032685//negative regulation of granulocyte macrophage colony-stimulating factor production;GO:0032701//negative regulation of interleukin-18 production;GO:0033004//negative regulation of mast cell activation;GO:0043305//negative regulation of mast cel
ENSBGRG00000000269	-	-	-	-	-	-	-	-	-
ENSBGRG00000000274	SLAMF1	signaling lymphocytic activation molecule family member 1 [Source:HGNC Symbol;Acc:HGNC:10903]	Human Diseases	Infectious diseases	ko05162//Measles	K06536	GO:0009897//external side of plasma membrane;GO:0009986//cell surface;GO:0016021//integral component of membrane;GO:0045335//phagocytic vesicle	GO:0038023//signaling receptor activity;GO:0042802//identical protein binding	GO:0001779//natural killer cell differentiation;GO:0001787//natural killer cell proliferation;GO:0002232//leukocyte chemotaxis involved in inflammatory response;GO:0002277//myeloid dendritic cell activation involved in immune response;GO:0002725//negative
ENSBGRG00000000298	CD4	CD4 molecule [Source:HGNC Symbol;Acc:HGNC:1678]	Environmental Information Processing;Human Diseases;Human Diseases;Environmental Information Processing;Organismal Systems;Organismal Systems;Organismal Systems;Human Diseases;Organismal Systems;Organismal Systems;Human Diseases	Signaling molecules and interaction;Infectious diseases;Infectious disease: viral;Signaling molecules and interaction;Immune system;Immune system;Immune system;Cancer: overview;Immune system;Immune system;Immune diseases	ko04060//Cytokine-cytokine receptor interaction;ko05166//HTLV-I infection;ko05170//Human immunodeficiency virus 1 infection;ko04514//Cell adhesion molecules (CAMs);ko04659//Th17 cell differentiation;ko04660//T cell receptor signaling pathway;ko04658//Th1	K06454;K06454;K06454;K06454;K06454;K06454;K06454;K06454;K06454;K06454;K06454	GO:0005788//endoplasmic reticulum lumen;GO:0005789//endoplasmic reticulum membrane;GO:0005886//plasma membrane;GO:0005887//integral component of plasma membrane;GO:0009897//external side of plasma membrane;GO:0009986//cell surface;GO:0016020//membrane;GO:	GO:0008270//zinc ion binding;GO:0015026//coreceptor activity;GO:0019899//enzyme binding;GO:0019901//protein kinase binding;GO:0042011//interleukin-16 binding;GO:0042012//interleukin-16 receptor activity;GO:0042289//MHC class II protein binding;GO:0042802/	GO:0001816//cytokine production;GO:0001934//positive regulation of protein phosphorylation;GO:0006948//induction by virus of host cell-cell fusion;GO:0006955//immune response;GO:0007155//cell adhesion;GO:0007166//cell surface receptor signaling pathway;GO
ENSBGRG00000000308	CD48	CD48 molecule [Source:HGNC Symbol;Acc:HGNC:1683]	Organismal Systems	Immune system	ko04650//Natural killer cell mediated cytotoxicity	K06479	-	GO:0003823//antigen binding;GO:0038023//signaling receptor activity	GO:0002819//regulation of adaptive immune response
ENSBGRG00000000343	SLAMF7	SLAM family member 7 [Source:HGNC Symbol;Acc:HGNC:21394]	-	-	-	-	-	GO:0042802//identical protein binding	-
ENSBGRG00000000387	MMP19	matrix metallopeptidase 19 [Source:HGNC Symbol;Acc:HGNC:7165]	-	-	-	-	GO:0031012//extracellular matrix	GO:0004222//metalloendopeptidase activity;GO:0008237//metallopeptidase activity;GO:0008270//zinc ion binding	GO:0006508//proteolysis
ENSBGRG00000000475	LY9	lymphocyte antigen 9 [Source:HGNC Symbol;Acc:HGNC:6730]	-	-	-	-	GO:0005886//plasma membrane;GO:0009986//cell surface	-	GO:0032740//positive regulation of interleukin-17 production;GO:0072540//T-helper 17 cell lineage commitment
ENSBGRG00000000490	PNMA2	PNMA family member 2 [Source:HGNC Symbol;Acc:HGNC:9159]	-	-	-	-	-	-	-
ENSBGRG00000000721	AOAH	acyloxyacyl hydrolase [Source:HGNC Symbol;Acc:HGNC:548]	-	-	-	-	-	GO:0016788//hydrolase activity, acting on ester bonds;GO:0050528//acyloxyacyl hydrolase activity	-
ENSBGRG00000000733	ANKRD44	ankyrin repeat domain 44 [Source:HGNC Symbol;Acc:HGNC:25259]	-	-	-	-	-	GO:0005515//protein binding	-
ENSBGRG00000000776	CCDC80	coiled-coil domain containing 80 [Source:HGNC Symbol;Acc:HGNC:30649]	-	-	-	-	GO:0005604//basement membrane;GO:0005614//interstitial matrix;GO:0031012//extracellular matrix	GO:0001968//fibronectin binding;GO:0005539//glycosaminoglycan binding;GO:0008201//heparin binding	GO:0009617//response to bacterium;GO:0010811//positive regulation of cell-substrate adhesion;GO:0030198//extracellular matrix organization
ENSBGRG00000000839	KRT85	keratin 85 [Source:HGNC Symbol;Acc:HGNC:6462]	-	-	-	-	GO:0045095//keratin filament	-	-
ENSBGRG00000000881	ARHGAP30	Rho GTPase activating protein 30 [Source:HGNC Symbol;Acc:HGNC:27414]	-	-	-	-	GO:0043231//intracellular membrane-bounded organelle	-	GO:0007165//signal transduction
ENSBGRG00000000902	FBLN1	fibulin 1 [Source:HGNC Symbol;Acc:HGNC:3600]	-	-	-	-	GO:0005576//extracellular region;GO:0005604//basement membrane;GO:0005615//extracellular space;GO:0031012//extracellular matrix;GO:0062023//collagen-containing extracellular matrix;GO:0071953//elastic fiber	GO:0001968//fibronectin binding;GO:0005201//extracellular matrix structural constituent;GO:0005509//calcium ion binding;GO:0005515//protein binding;GO:0008022//protein C-terminus binding;GO:0016504//peptidase activator activity;GO:0042802//identical prote	GO:0001933//negative regulation of protein phosphorylation;GO:0007162//negative regulation of cell adhesion;GO:0030198//extracellular matrix organization;GO:0070373//negative regulation of ERK1 and ERK2 cascade;GO:0072378//blood coagulation, fibrin clot f
ENSBGRG00000001210	ADAMTS4	ADAM metallopeptidase with thrombospondin type 1 motif 4 [Source:HGNC Symbol;Acc:HGNC:220]	-	-	-	-	GO:0005615//extracellular space;GO:0016607//nuclear speck	GO:0002020//protease binding;GO:0004222//metalloendopeptidase activity;GO:0008233//peptidase activity;GO:0008237//metallopeptidase activity	GO:0006508//proteolysis
ENSBGRG00000001233	ABCB5	ATP binding cassette subfamily B member 5 [Source:HGNC Symbol;Acc:HGNC:46]	Environmental Information Processing	Membrane transport	ko02010//ABC transporters	K05660	GO:0005887//integral component of plasma membrane;GO:0016021//integral component of membrane	GO:0005524//ATP binding;GO:0015562//efflux transmembrane transporter activity;GO:0016887//ATPase activity;GO:0042626//ATPase activity, coupled to transmembrane movement of substances	GO:0001654//eye development;GO:0042391//regulation of membrane potential;GO:0055085//transmembrane transport
ENSBGRG00000001262	CD27	CD27 molecule [Source:HGNC Symbol;Acc:HGNC:11922]	Environmental Information Processing	Signaling molecules and interaction	ko04060//Cytokine-cytokine receptor interaction	K05144	GO:0009897//external side of plasma membrane;GO:0009986//cell surface	GO:0004888//transmembrane signaling receptor activity;GO:0005515//protein binding;GO:0043027//cysteine-type endopeptidase inhibitor activity involved in apoptotic process	GO:0043066//negative regulation of apoptotic process;GO:0045579//positive regulation of B cell differentiation;GO:0045582//positive regulation of T cell differentiation;GO:0046330//positive regulation of JNK cascade;GO:0070233//negative regulation of T ce
ENSBGRG00000001276	LRMP	lymphoid restricted membrane protein [Source:HGNC Symbol;Acc:HGNC:6690]	-	-	-	-	-	-	-
ENSBGRG00000001509	-	-	-	-	-	-	GO:0045095//keratin filament	-	-
ENSBGRG00000001651	MGP	matrix Gla protein [Source:HGNC Symbol;Acc:HGNC:7060]	-	-	-	-	GO:0005576//extracellular region;GO:0031012//extracellular matrix;GO:0062023//collagen-containing extracellular matrix	GO:0005509//calcium ion binding	GO:0030500//regulation of bone mineralization
ENSBGRG00000001789	STAT1	signal transducer and activator of transcription 1 [Source:HGNC Symbol;Acc:HGNC:11362]	Human Diseases;Human Diseases;Human Diseases;Human Diseases;Human Diseases;Human Diseases;Organismal Systems;Environmental Information Processing;Human Diseases;Organismal Systems;Human Diseases;Cellular Processes;Organismal Systems;Human Diseases;Human D	Infectious diseases;Cancers;Infectious diseases;Infectious diseases;Infectious diseases;Infectious diseases;Immune system;Signal transduction;Infectious diseases;Immune system;Infectious diseases;Cell growth and death;Immune system;Infectious diseases;Inf	ko05168//Herpes simplex infection;ko05200//Pathways in cancer;ko05165//Human papillomavirus infection;ko05169//Epstein-Barr virus infection;ko05162//Measles;ko05152//Tuberculosis;ko04062//Chemokine signaling pathway;ko04630//Jak-STAT signaling pathway;ko0	K11220;K11220;K11220;K11220;K11220;K11220;K11220;K11220;K11220;K11220;K11220;K11220;K11220;K11220;K11220;K11220;K11220;K11220;K11220;K11220;K11220;K11220;K11220;K11220;K11220;K11220;K11220;K11220	GO:0000790//nuclear chromatin;GO:0005634//nucleus;GO:0005654//nucleoplasm;GO:0005730//nucleolus;GO:0005737//cytoplasm;GO:0005829//cytosol;GO:0032991//protein-containing complex;GO:0048471//perinuclear region of cytoplasm	GO:0000978//RNA polymerase II proximal promoter sequence-specific DNA binding;GO:0000979//RNA polymerase II core promoter sequence-specific DNA binding;GO:0000981//DNA-binding transcription factor activity, RNA polymerase II-specific;GO:0003677//DNA bindi	GO:0001937//negative regulation of endothelial cell proliferation;GO:0002230//positive regulation of defense response to virus by host;GO:0006355//regulation of transcription, DNA-templated;GO:0007165//signal transduction;GO:0007259//JAK-STAT cascade;GO:0
ENSBGRG00000001883	-	-	-	-	-	-	-	-	-
ENSBGRG00000001884	-	-	Human Diseases;Human Diseases;Cellular Processes;Human Diseases;Organismal Systems;Organismal Systems;Organismal Systems;Human Diseases	Immune diseases;Infectious diseases;Transport and catabolism;Infectious diseases;Immune system;Development;Immune system;Infectious diseases	ko05322//Systemic lupus erythematosus;ko05152//Tuberculosis;ko04145//Phagosome;ko05150//Staphylococcus aureus infection;ko04650//Natural killer cell mediated cytotoxicity;ko04380//Osteoclast differentiation;ko04666//Fc gamma R-mediated phagocytosis;ko0514	K06463;K06463;K06463;K06463;K06463;K06463;K06463;K06463	-	-	-
ENSBGRG00000002134	CAV1	caveolin 1 [Source:HGNC Symbol;Acc:HGNC:1527]	Cellular Processes;Human Diseases;Cellular Processes;Human Diseases;Human Diseases;Human Diseases	Transport and catabolism;Cancers;Cellular community - eukaryotes;Cardiovascular diseases;Cardiovascular diseases;Infectious diseases	ko04144//Endocytosis;ko05205//Proteoglycans in cancer;ko04510//Focal adhesion;ko05416//Viral myocarditis;ko05418//Fluid shear stress and atherosclerosis;ko05100//Bacterial invasion of epithelial cells	K06278;K06278;K06278;K06278;K06278;K06278	GO:0000139//Golgi membrane;GO:0002080//acrosomal membrane;GO:0002095//caveolar macromolecular signaling complex;GO:0005768//endosome;GO:0005783//endoplasmic reticulum;GO:0005794//Golgi apparatus;GO:0005886//plasma membrane;GO:0005887//integral component o	GO:0005102//signaling receptor binding;GO:0016504//peptidase activator activity;GO:0019899//enzyme binding;GO:0019901//protein kinase binding;GO:0030674//protein binding, bridging;GO:0042802//identical protein binding;GO:0044325//ion channel binding;GO:00	GO:0000122//negative regulation of transcription by RNA polymerase II;GO:0000188//inactivation of MAPK activity;GO:0001525//angiogenesis;GO:0001570//vasculogenesis;GO:0001666//response to hypoxia;GO:0001937//negative regulation of endothelial cell prolife
ENSBGRG00000002144	SOX10	SRY-box transcription factor 10 [Source:HGNC Symbol;Acc:HGNC:11190]	-	-	-	-	GO:0005634//nucleus;GO:0005654//nucleoplasm;GO:0005737//cytoplasm;GO:0031315//extrinsic component of mitochondrial outer membrane	GO:0000978//RNA polymerase II proximal promoter sequence-specific DNA binding;GO:0000981//DNA-binding transcription factor activity, RNA polymerase II-specific;GO:0003677//DNA binding;GO:0003682//chromatin binding;GO:0003700//DNA-binding transcription fac	GO:0001701//in utero embryonic development;GO:0001755//neural crest cell migration;GO:0002052//positive regulation of neuroblast proliferation;GO:0007422//peripheral nervous system development;GO:0014003//oligodendrocyte development;GO:0014015//positive r
ENSBGRG00000002150	-	-	-	-	-	-	-	GO:0005525//GTP binding	-
ENSBGRG00000002168	DCN	decorin [Source:HGNC Symbol;Acc:HGNC:2705]	Human Diseases;Environmental Information Processing	Cancers;Signal transduction	ko05205//Proteoglycans in cancer;ko04350//TGF-beta signaling pathway	K04660;K04660	-	GO:0005515//protein binding;GO:0005518//collagen binding;GO:0005539//glycosaminoglycan binding;GO:0030021//extracellular matrix structural constituent conferring compression resistance;GO:0050840//extracellular matrix binding	GO:0010508//positive regulation of autophagy;GO:0010596//negative regulation of endothelial cell migration;GO:0014068//positive regulation of phosphatidylinositol 3-kinase signaling;GO:0016239//positive regulation of macroautophagy;GO:0016525//negative re
ENSBGRG00000002173	IFI44L	interferon induced protein 44 like [Source:HGNC Symbol;Acc:HGNC:17817]	-	-	-	-	-	-	GO:0051607//defense response to virus
ENSBGRG00000002228	IGFBP5	insulin like growth factor binding protein 5 [Source:HGNC Symbol;Acc:HGNC:5474]	-	-	-	-	GO:0005576//extracellular region;GO:0042567//insulin-like growth factor ternary complex	GO:0001968//fibronectin binding;GO:0005520//insulin-like growth factor binding;GO:0031994//insulin-like growth factor I binding	GO:0001558//regulation of cell growth;GO:0001649//osteoblast differentiation;GO:0007565//female pregnancy;GO:0014912//negative regulation of smooth muscle cell migration;GO:0017148//negative regulation of translation;GO:0030336//negative regulation of cel
ENSBGRG00000002278	GMIP	GEM interacting protein [Source:HGNC Symbol;Acc:HGNC:24852]	-	-	-	-	GO:0005654//nucleoplasm;GO:0005829//cytosol;GO:0005886//plasma membrane	GO:0005096//GTPase activator activity	GO:0007165//signal transduction;GO:0034260//negative regulation of GTPase activity;GO:0035556//intracellular signal transduction
ENSBGRG00000002310	CSF1	colony stimulating factor 1 [Source:HGNC Symbol;Acc:HGNC:2432]	Environmental Information Processing;Human Diseases;Environmental Information Processing;Environmental Information Processing;Environmental Information Processing;Environmental Information Processing;Human Diseases;Organismal Systems;Organismal Systems;En	Signal transduction;Neurodegenerative diseases;Signaling molecules and interaction;Signal transduction;Signal transduction;Signal transduction;Immune diseases;Development;Immune system;Signal transduction;Signaling molecules and interaction	ko04151//PI3K-Akt signaling pathway;ko05010//Alzheimer disease;ko04060//Cytokine-cytokine receptor interaction;ko04014//Ras signaling pathway;ko04010//MAPK signaling pathway;ko04015//Rap1 signaling pathway;ko05323//Rheumatoid arthritis;ko04380//Osteoclast	K05453;K05453;K05453;K05453;K05453;K05453;K05453;K05453;K05453;K05453;K05453	GO:0005615//extracellular space;GO:0005886//plasma membrane;GO:0016021//integral component of membrane;GO:0016604//nuclear body;GO:0048471//perinuclear region of cytoplasm;GO:1990682//CSF1-CSF1R complex	GO:0005125//cytokine activity;GO:0005157//macrophage colony-stimulating factor receptor binding;GO:0008083//growth factor activity;GO:0042802//identical protein binding;GO:0042803//protein homodimerization activity	GO:0001954//positive regulation of cell-matrix adhesion;GO:0002158//osteoclast proliferation;GO:0002931//response to ischemia;GO:0003006//developmental process involved in reproduction;GO:0007169//transmembrane receptor protein tyrosine kinase signaling p
ENSBGRG00000002438	TGFBI	transforming growth factor beta induced [Source:HGNC Symbol;Acc:HGNC:11771]	-	-	-	-	GO:0005615//extracellular space;GO:0005802//trans-Golgi network;GO:0031012//extracellular matrix	GO:0005178//integrin binding;GO:0005515//protein binding;GO:0005518//collagen binding;GO:0050840//extracellular matrix binding	GO:0001525//angiogenesis;GO:0007155//cell adhesion;GO:0008283//cell proliferation;GO:0030198//extracellular matrix organization
ENSBGRG00000002440	IGFBP6	insulin like growth factor binding protein 6 [Source:HGNC Symbol;Acc:HGNC:5475]	-	-	-	-	GO:0005576//extracellular region;GO:0042568//insulin-like growth factor binary complex	GO:0005520//insulin-like growth factor binding;GO:0031995//insulin-like growth factor II binding	-
ENSBGRG00000002601	TRPC7	transient receptor potential cation channel subfamily C member 7 [Source:HGNC Symbol;Acc:HGNC:20754]	-	-	-	-	GO:0016020//membrane;GO:0016021//integral component of membrane	GO:0005216//ion channel activity;GO:0005262//calcium channel activity;GO:0005515//protein binding	GO:0006811//ion transport;GO:0006816//calcium ion transport;GO:0006828//manganese ion transport;GO:0055085//transmembrane transport;GO:0070588//calcium ion transmembrane transport
ENSBGRG00000002637	ITGB7	integrin subunit beta 7 [Source:HGNC Symbol;Acc:HGNC:6162]	Environmental Information Processing;Human Diseases;Human Diseases;Environmental Information Processing;Cellular Processes;Cellular Processes;Organismal Systems;Human Diseases;Human Diseases;Human Diseases;Environmental Information Processing	Signal transduction;Infectious diseases;Cancers;Signaling molecules and interaction;Cell motility;Cellular community - eukaryotes;Immune system;Cardiovascular diseases;Cardiovascular diseases;Cardiovascular diseases;Signaling molecules and interaction	ko04151//PI3K-Akt signaling pathway;ko05165//Human papillomavirus infection;ko05202//Transcriptional misregulation in cancers;ko04514//Cell adhesion molecules (CAMs);ko04810//Regulation of actin cytoskeleton;ko04510//Focal adhesion;ko04672//Intestinal imm	K06590;K06590;K06590;K06590;K06590;K06590;K06590;K06590;K06590;K06590;K06590	GO:0008305//integrin complex;GO:0009986//cell surface;GO:0034669//integrin alpha4-beta7 complex;GO:0043235//receptor complex	GO:0038023//signaling receptor activity;GO:0050839//cell adhesion molecule binding	GO:0003366//cell-matrix adhesion involved in ameboidal cell migration;GO:0007155//cell adhesion;GO:0007160//cell-matrix adhesion;GO:0007229//integrin-mediated signaling pathway;GO:0034113//heterotypic cell-cell adhesion;GO:0034446//substrate adhesion-depe
ENSBGRG00000002833	ITGAV	integrin subunit alpha V [Source:HGNC Symbol;Acc:HGNC:6150]	Human Diseases;Environmental Information Processing;Human Diseases;Human Diseases;Environmental Information Processing;Cellular Processes;Human Diseases;Cellular Processes;Cellular Processes;Human Diseases;Human Diseases;Human Diseases;Organismal Systems;	Cancers;Signal transduction;Infectious diseases;Infectious diseases;Signaling molecules and interaction;Cell motility;Cancers;Cellular community - eukaryotes;Transport and catabolism;Cardiovascular diseases;Cardiovascular diseases;Cardiovascular diseases;	ko05200//Pathways in cancer;ko04151//PI3K-Akt signaling pathway;ko05165//Human papillomavirus infection;ko05163//Human cytomegalovirus infection;ko04514//Cell adhesion molecules (CAMs);ko04810//Regulation of actin cytoskeleton;ko05205//Proteoglycans in ca	K06487;K06487;K06487;K06487;K06487;K06487;K06487;K06487;K06487;K06487;K06487;K06487;K06487;K06487;K06487;K06487	GO:0005829//cytosol;GO:0005886//plasma membrane;GO:0005925//focal adhesion;GO:0008305//integrin complex;GO:0009897//external side of plasma membrane;GO:0009986//cell surface;GO:0016020//membrane;GO:0031258//lamellipodium membrane;GO:0031527//filopodium me	GO:0001846//opsonin binding;GO:0001968//fibronectin binding;GO:0002020//protease binding;GO:0005080//protein kinase C binding;GO:0005178//integrin binding;GO:0005245//voltage-gated calcium channel activity;GO:0017134//fibroblast growth factor binding;GO:0	GO:0001525//angiogenesis;GO:0001568//blood vessel development;GO:0007155//cell adhesion;GO:0007160//cell-matrix adhesion;GO:0008284//positive regulation of cell proliferation;GO:0010745//negative regulation of macrophage derived foam cell differentiation;
ENSBGRG00000002846	GBP2	guanylate binding protein 2 [Source:HGNC Symbol;Acc:HGNC:4183]	Organismal Systems	Immune system	ko04621//NOD-like receptor signaling pathway	K20897	GO:0005634//nucleus;GO:0005654//nucleoplasm;GO:0005737//cytoplasm;GO:0005794//Golgi apparatus;GO:0005829//cytosol;GO:0015629//actin cytoskeleton;GO:0048471//perinuclear region of cytoplasm	GO:0003924//GTPase activity;GO:0005525//GTP binding;GO:0042803//protein homodimerization activity	GO:0034504//protein localization to nucleus;GO:0071346//cellular response to interferon-gamma;GO:0071347//cellular response to interleukin-1;GO:0071356//cellular response to tumor necrosis factor
ENSBGRG00000002901	PDS5A	PDS5 cohesin associated factor A [Source:HGNC Symbol;Acc:HGNC:29088]	-	-	-	-	GO:0000785//chromatin;GO:0005654//nucleoplasm;GO:0005886//plasma membrane	-	GO:0007064//mitotic sister chromatid cohesion;GO:0008156//negative regulation of DNA replication
ENSBGRG00000002914	-	-	Organismal Systems	Immune system	ko04621//NOD-like receptor signaling pathway	K20899	-	GO:0003924//GTPase activity;GO:0005525//GTP binding	-
ENSBGRG00000002922	-	-	Human Diseases;Environmental Information Processing;Human Diseases;Human Diseases;Environmental Information Processing;Environmental Information Processing;Human Diseases;Human Diseases;Environmental Information Processing;Human Diseases;Human Diseases;En	Infectious diseases;Signal transduction;Infectious disease: viral;Infectious diseases;Signal transduction;Signal transduction;Cancers;Immune diseases;Signaling molecules and interaction;Infectious diseases;Infectious disease: bacterial;Signal transduction	ko05166//HTLV-I infection;ko04014//Ras signaling pathway;ko05170//Human immunodeficiency virus 1 infection;ko05169//Epstein-Barr virus infection;ko04015//Rap1 signaling pathway;ko04020//Calcium signaling pathway;ko05202//Transcriptional misregulation in c	K10785;K10785;K10785;K10785;K10785;K10785;K10785;K10785;K10785;K10785;K10785;K10785;K10785;K10785;K10785;K10785;K10785;K10785;K10785;K10785;K10785;K10785;K10785;K10785;K10785;K10785;K10785;K10785;K10785	-	-	-
ENSBGRG00000002989	SVEP1	sushi, von Willebrand factor type A, EGF and pentraxin domain containing 1 [Source:HGNC Symbol;Acc:HGNC:15985]	-	-	-	-	GO:0005615//extracellular space;GO:0005634//nucleus;GO:0005737//cytoplasm	GO:0003682//chromatin binding;GO:0005509//calcium ion binding	GO:0001945//lymph vessel development;GO:0003017//lymph circulation;GO:0008544//epidermis development;GO:0010467//gene expression;GO:0036303//lymph vessel morphogenesis;GO:0048014//Tie signaling pathway;GO:0120193//tight junction organization
ENSBGRG00000003064	NTS	neurotensin [Source:HGNC Symbol;Acc:HGNC:8038]	Environmental Information Processing	Signaling molecules and interaction	ko04080//Neuroactive ligand-receptor interaction	K05235	GO:0005576//extracellular region	GO:0005184//neuropeptide hormone activity;GO:0048018//receptor ligand activity;GO:0071855//neuropeptide receptor binding	GO:0007218//neuropeptide signaling pathway
ENSBGRG00000003075	-	-	-	-	-	-	GO:0005737//cytoplasm	GO:0004668//protein-arginine deiminase activity;GO:0005509//calcium ion binding	GO:0018101//protein citrullination
ENSBGRG00000003116	IRF1	interferon regulatory factor 1 [Source:HGNC Symbol;Acc:HGNC:6116]	Human Diseases;Environmental Information Processing;Organismal Systems;Human Diseases;Organismal Systems	Infectious diseases;Signal transduction;Immune system;Infectious diseases;Endocrine system	ko05165//Human papillomavirus infection;ko04668//TNF signaling pathway;ko04625//C-type lectin receptor signaling pathway;ko05133//Pertussis;ko04917//Prolactin signaling pathway	K09444;K09444;K09444;K09444;K09444	GO:0000790//nuclear chromatin;GO:0005634//nucleus;GO:0005737//cytoplasm	GO:0000978//RNA polymerase II proximal promoter sequence-specific DNA binding;GO:0001228//DNA-binding transcription activator activity, RNA polymerase II-specific;GO:0003677//DNA binding;GO:0003700//DNA-binding transcription factor activity;GO:0043565//se	GO:0006355//regulation of transcription, DNA-templated;GO:0006915//apoptotic process;GO:0007050//cell cycle arrest;GO:0008285//negative regulation of cell proliferation;GO:0010468//regulation of gene expression;GO:0032481//positive regulation of type I in
ENSBGRG00000003140	CHRD	chordin [Source:HGNC Symbol;Acc:HGNC:1949]	Environmental Information Processing	Signal transduction	ko04350//TGF-beta signaling pathway	K04657	GO:0005615//extracellular space	GO:0005515//protein binding;GO:0008201//heparin binding;GO:0045545//syndecan binding	GO:0001501//skeletal system development;GO:0001649//osteoblast differentiation;GO:0001702//gastrulation with mouth forming second;GO:0001707//mesoderm formation;GO:0002053//positive regulation of mesenchymal cell proliferation;GO:0007275//multicellular or
ENSBGRG00000003195	CD53	CD53 molecule [Source:HGNC Symbol;Acc:HGNC:1686]	-	-	-	-	GO:0001772//immunological synapse;GO:0005886//plasma membrane;GO:0005911//cell-cell junction;GO:0016021//integral component of membrane	-	GO:1901741//positive regulation of myoblast fusion
ENSBGRG00000003247	COL3A1	collagen type III alpha 1 chain [Source:HGNC Symbol;Acc:HGNC:2201]	Organismal Systems;Human Diseases;Organismal Systems;Organismal Systems;Human Diseases	Endocrine system;Infectious diseases;Immune system;Digestive system;Endocrine and metabolic diseases	ko04926//Relaxin signaling pathway;ko05146//Amoebiasis;ko04611//Platelet activation;ko04974//Protein digestion and absorption;ko04933//AGE-RAGE signaling pathway in diabetic complications	K19720;K19720;K19720;K19720;K19720	GO:0005586//collagen type III trimer;GO:0005615//extracellular space;GO:0062023//collagen-containing extracellular matrix	GO:0002020//protease binding;GO:0005178//integrin binding;GO:0005201//extracellular matrix structural constituent;GO:0005515//protein binding;GO:0048407//platelet-derived growth factor binding	GO:0007160//cell-matrix adhesion;GO:0007179//transforming growth factor beta receptor signaling pathway;GO:0007229//integrin-mediated signaling pathway;GO:0007507//heart development;GO:0009314//response to radiation;GO:0018149//peptide cross-linking;GO:00
ENSBGRG00000003280	HCLS1	hematopoietic cell-specific Lyn substrate 1 [Source:HGNC Symbol;Acc:HGNC:4844]	Human Diseases;Human Diseases;Human Diseases;Cellular Processes;Human Diseases	Infectious diseases;Infectious diseases;Cancers;Cellular community - eukaryotes;Infectious diseases	ko05131//Shigellosis;ko05130//Pathogenic Escherichia coli infection;ko05205//Proteoglycans in cancer;ko04530//Tight junction;ko05100//Bacterial invasion of epithelial cells	K06106;K06106;K06106;K06106;K06106	GO:0005634//nucleus;GO:0005667//transcription factor complex;GO:0005737//cytoplasm;GO:0005829//cytosol;GO:0005886//plasma membrane	GO:0001085//RNA polymerase II transcription factor binding;GO:0003779//actin binding;GO:0005515//protein binding;GO:0017124//SH3 domain binding;GO:0019901//protein kinase binding;GO:0044877//protein-containing complex binding	GO:0000122//negative regulation of transcription by RNA polymerase II;GO:0008284//positive regulation of cell proliferation;GO:0009725//response to hormone;GO:0014068//positive regulation of phosphatidylinositol 3-kinase signaling;GO:0030041//actin filame
ENSBGRG00000003306	DENND2D	DENN domain containing 2D [Source:HGNC Symbol;Acc:HGNC:26192]	-	-	-	-	GO:0005654//nucleoplasm;GO:0005829//cytosol	GO:0017112//Rab guanyl-nucleotide exchange factor activity	-
ENSBGRG00000003419	FAM180A	family with sequence similarity 180 member A [Source:HGNC Symbol;Acc:HGNC:33773]	-	-	-	-	-	-	-
ENSBGRG00000003422	C1QA	complement C1q A chain [Source:HGNC Symbol;Acc:HGNC:1241]	Human Diseases;Human Diseases;Human Diseases;Organismal Systems;Human Diseases;Human Diseases	Immune diseases;Infectious diseases;Infectious diseases;Immune system;Infectious diseases;Neurodegenerative diseases	ko05322//Systemic lupus erythematosus;ko05150//Staphylococcus aureus infection;ko05142//Chagas disease (American trypanosomiasis);ko04610//Complement and coagulation cascades;ko05133//Pertussis;ko05020//Prion diseases	K03986;K03986;K03986;K03986;K03986;K03986	GO:0005623//cell;GO:0045202//synapse;GO:0098794//postsynapse	GO:0005515//protein binding	GO:0001774//microglial cell activation;GO:0006958//complement activation, classical pathway;GO:0007568//aging;GO:0016322//neuron remodeling;GO:0048143//astrocyte activation;GO:0050808//synapse organization;GO:0098883//synapse pruning;GO:0150062//complemen
ENSBGRG00000003430	C1QC	complement C1q C chain [Source:HGNC Symbol;Acc:HGNC:1245]	Human Diseases;Human Diseases;Human Diseases;Organismal Systems;Human Diseases;Human Diseases	Immune diseases;Infectious diseases;Infectious diseases;Immune system;Infectious diseases;Neurodegenerative diseases	ko05322//Systemic lupus erythematosus;ko05150//Staphylococcus aureus infection;ko05142//Chagas disease (American trypanosomiasis);ko04610//Complement and coagulation cascades;ko05133//Pertussis;ko05020//Prion diseases	K03988;K03988;K03988;K03988;K03988;K03988	GO:0005623//cell;GO:0045202//synapse;GO:0098794//postsynapse	GO:0005515//protein binding	GO:0030853//negative regulation of granulocyte differentiation;GO:0045650//negative regulation of macrophage differentiation;GO:0098883//synapse pruning
ENSBGRG00000003451	C1QB	complement C1q B chain [Source:HGNC Symbol;Acc:HGNC:1242]	Human Diseases;Human Diseases;Human Diseases;Organismal Systems;Human Diseases;Human Diseases	Immune diseases;Infectious diseases;Infectious diseases;Immune system;Infectious diseases;Neurodegenerative diseases	ko05322//Systemic lupus erythematosus;ko05150//Staphylococcus aureus infection;ko05142//Chagas disease (American trypanosomiasis);ko04610//Complement and coagulation cascades;ko05133//Pertussis;ko05020//Prion diseases	K03987;K03987;K03987;K03987;K03987;K03987	GO:0005623//cell;GO:0045202//synapse;GO:0098794//postsynapse	GO:0005515//protein binding	GO:0006958//complement activation, classical pathway;GO:0048839//inner ear development;GO:0098883//synapse pruning
ENSBGRG00000003463	COL5A2	collagen type V alpha 2 chain [Source:HGNC Symbol;Acc:HGNC:2210]	Organismal Systems	Digestive system	ko04974//Protein digestion and absorption	K19721	GO:0005581//collagen trimer;GO:0005588//collagen type V trimer	GO:0005201//extracellular matrix structural constituent;GO:0005515//protein binding;GO:0046332//SMAD binding	GO:0001501//skeletal system development;GO:0030199//collagen fibril organization;GO:0043588//skin development;GO:0048592//eye morphogenesis;GO:0071230//cellular response to amino acid stimulus;GO:1903225//negative regulation of endodermal cell differentia
ENSBGRG00000003466	DOCK8	dedicator of cytokinesis 8 [Source:HGNC Symbol;Acc:HGNC:19191]	-	-	-	-	GO:0005737//cytoplasm;GO:0031252//cell leading edge;GO:0031256//leading edge membrane	GO:0005085//guanyl-nucleotide exchange factor activity	GO:0001771//immunological synapse formation;GO:0007264//small GTPase mediated signal transduction;GO:0036336//dendritic cell migration;GO:0043547//positive regulation of GTPase activity;GO:0061485//memory T cell proliferation;GO:0070233//negative regulati
ENSBGRG00000003489	-	-	Organismal Systems	Immune system	ko04621//NOD-like receptor signaling pathway	K20899	-	GO:0003924//GTPase activity;GO:0005525//GTP binding	-
ENSBGRG00000003549	STKLD1	serine/threonine kinase like domain containing 1 [Source:HGNC Symbol;Acc:HGNC:28669]	-	-	-	-	-	GO:0004672//protein kinase activity;GO:0005524//ATP binding	GO:0006468//protein phosphorylation
ENSBGRG00000003642	-	-	Organismal Systems	Digestive system	ko04977//Vitamin digestion and absorption	K14611	GO:0016020//membrane	GO:0022857//transmembrane transporter activity	GO:0055085//transmembrane transport
ENSBGRG00000003648	PLEK	pleckstrin [Source:HGNC Symbol;Acc:HGNC:9070]	-	-	-	-	GO:0005737//cytoplasm;GO:0032587//ruffle membrane	GO:0005080//protein kinase C binding;GO:0042803//protein homodimerization activity;GO:0043325//phosphatidylinositol-3,4-bisphosphate binding	GO:0002244//hematopoietic progenitor cell differentiation;GO:0002576//platelet degranulation;GO:0006904//vesicle docking involved in exocytosis;GO:0007229//integrin-mediated signaling pathway;GO:0010572//positive regulation of platelet activation;GO:00109
ENSBGRG00000003667	-	-	-	-	-	-	GO:0000794//condensed nuclear chromosome	GO:0016887//ATPase activity	GO:0000712//resolution of meiotic recombination intermediates
ENSBGRG00000003687	ADAMTS13	ADAM metallopeptidase with thrombospondin type 1 motif 13 [Source:HGNC Symbol;Acc:HGNC:1366]	-	-	-	-	GO:0005615//extracellular space	GO:0004175//endopeptidase activity;GO:0004222//metalloendopeptidase activity;GO:0008237//metallopeptidase activity	GO:0006508//proteolysis;GO:0043171//peptide catabolic process
ENSBGRG00000003767	TENT5A	terminal nucleotidyltransferase 5A [Source:HGNC Symbol;Acc:HGNC:18345]	-	-	-	-	-	GO:1990817//RNA adenylyltransferase activity	GO:0009617//response to bacterium
ENSBGRG00000003776	ACOD1	aconitate decarboxylase 1 [Source:HGNC Symbol;Acc:HGNC:33904]	Metabolism;Metabolism	Global and overview maps;Carbohydrate metabolism	ko01100//Metabolic pathways;ko00660//C5-Branched dibasic acid metabolism	K17724;K17724	-	GO:0016829//lyase activity;GO:0047613//aconitate decarboxylase activity	GO:0002760//positive regulation of antimicrobial humoral response;GO:0006952//defense response;GO:0071222//cellular response to lipopolysaccharide;GO:0072573//tolerance induction to lipopolysaccharide
ENSBGRG00000003840	TNFSF10	TNF superfamily member 10 [Source:HGNC Symbol;Acc:HGNC:11925]	Environmental Information Processing;Human Diseases;Human Diseases;Human Diseases;Cellular Processes;Cellular Processes;Environmental Information Processing;Organismal Systems;Environmental Information Processing	Signaling molecules and interaction;Infectious diseases;Infectious diseases;Infectious diseases;Cell growth and death;Cell growth and death;Signal transduction;Immune system;Signaling molecules and interaction	ko04060//Cytokine-cytokine receptor interaction;ko05132//Salmonella infection;ko05130//Pathogenic Escherichia coli infection;ko05164//Influenza A;ko04217//Necroptosis;ko04210//Apoptosis;ko04068//FoxO signaling pathway;ko04650//Natural killer cell mediated	K04721;K04721;K04721;K04721;K04721;K04721;K04721;K04721;K04721	GO:0016020//membrane	GO:0005164//tumor necrosis factor receptor binding;GO:0005515//protein binding;GO:0008270//zinc ion binding;GO:0032813//tumor necrosis factor receptor superfamily binding;GO:0042802//identical protein binding;GO:0045569//TRAIL binding	GO:0006955//immune response;GO:0043065//positive regulation of apoptotic process;GO:0043123//positive regulation of I-kappaB kinase/NF-kappaB signaling;GO:0043280//positive regulation of cysteine-type endopeptidase activity involved in apoptotic process;G
ENSBGRG00000004010	MMP14	matrix metallopeptidase 14 [Source:HGNC Symbol;Acc:HGNC:7160]	Environmental Information Processing;Organismal Systems;Organismal Systems	Signal transduction;Endocrine system;Endocrine system	ko04668//TNF signaling pathway;ko04928//Parathyroid hormone synthesis, secretion and action;ko04912//GnRH signaling pathway	K07763;K07763;K07763	GO:0005615//extracellular space;GO:0005634//nucleus;GO:0005737//cytoplasm;GO:0005829//cytosol;GO:0005886//plasma membrane;GO:0031012//extracellular matrix;GO:0031410//cytoplasmic vesicle;GO:0044354//macropinosome;GO:0045111//intermediate filament cytoskel	GO:0004175//endopeptidase activity;GO:0004222//metalloendopeptidase activity;GO:0008237//metallopeptidase activity;GO:0008270//zinc ion binding;GO:0070006//metalloaminopeptidase activity	GO:0001503//ossification;GO:0001958//endochondral ossification;GO:0006508//proteolysis;GO:0010831//positive regulation of myotube differentiation;GO:0016477//cell migration;GO:0030307//positive regulation of cell growth;GO:0030324//lung development;GO:003
ENSBGRG00000004019	HIGD1C	HIG1 hypoxia inducible domain family member 1C [Source:HGNC Symbol;Acc:HGNC:28044]	-	-	-	-	-	-	-
ENSBGRG00000004042	OSR2	odd-skipped related transciption factor 2 [Source:HGNC Symbol;Acc:HGNC:15830]	-	-	-	-	GO:0005634//nucleus	GO:0000977//RNA polymerase II regulatory region sequence-specific DNA binding;GO:0001228//DNA-binding transcription activator activity, RNA polymerase II-specific;GO:0003676//nucleic acid binding;GO:0043565//sequence-specific DNA binding	GO:0000122//negative regulation of transcription by RNA polymerase II;GO:0001656//metanephros development;GO:0001823//mesonephros development;GO:0002062//chondrocyte differentiation;GO:0008284//positive regulation of cell proliferation;GO:0009792//embryo
ENSBGRG00000004056	-	-	-	-	-	-	-	GO:0005525//GTP binding	-
ENSBGRG00000004080	GIMAP1	GTPase, IMAP family member 1 [Source:HGNC Symbol;Acc:HGNC:23237]	-	-	-	-	GO:0005783//endoplasmic reticulum	GO:0005525//GTP binding	-
ENSBGRG00000004170	TMEM156	transmembrane protein 156 [Source:HGNC Symbol;Acc:HGNC:26260]	-	-	-	-	-	-	-
ENSBGRG00000004237	AMPD3	adenosine monophosphate deaminase 3 [Source:HGNC Symbol;Acc:HGNC:470]	Metabolism;Metabolism	Global and overview maps;Nucleotide metabolism	ko01100//Metabolic pathways;ko00230//Purine metabolism	K01490;K01490	-	GO:0003876//AMP deaminase activity;GO:0019239//deaminase activity	GO:0006188//IMP biosynthetic process;GO:0009168//purine ribonucleoside monophosphate biosynthetic process;GO:0032264//IMP salvage;GO:0034101//erythrocyte homeostasis;GO:0046031//ADP metabolic process;GO:0046033//AMP metabolic process;GO:0046034//ATP metab
ENSBGRG00000004264	-	-	-	-	-	-	-	GO:0070579//methylcytosine dioxygenase activity	GO:0006211//5-methylcytosine catabolic process;GO:0080111//DNA demethylation
ENSBGRG00000004304	IPCEF1	interaction protein for cytohesin exchange factors 1 [Source:HGNC Symbol;Acc:HGNC:21204]	-	-	-	-	-	-	-
ENSBGRG00000004327	TNFSF13B	TNF superfamily member 13b [Source:HGNC Symbol;Acc:HGNC:11929]	Environmental Information Processing;Environmental Information Processing;Human Diseases;Organismal Systems	Signaling molecules and interaction;Signal transduction;Immune diseases;Immune system	ko04060//Cytokine-cytokine receptor interaction;ko04064//NF-kappa B signaling pathway;ko05323//Rheumatoid arthritis;ko04672//Intestinal immune network for IgA production	K05476;K05476;K05476;K05476	GO:0005737//cytoplasm;GO:0016020//membrane;GO:0048471//perinuclear region of cytoplasm	GO:0005164//tumor necrosis factor receptor binding;GO:0005515//protein binding	GO:0001782//B cell homeostasis;GO:0002636//positive regulation of germinal center formation;GO:0006955//immune response;GO:0030890//positive regulation of B cell proliferation;GO:0031295//T cell costimulation;GO:0031296//B cell costimulation;GO:0042102//p
ENSBGRG00000004366	STAT6	signal transducer and activator of transcription 6 [Source:HGNC Symbol;Acc:HGNC:11368]	Human Diseases;Environmental Information Processing;Cellular Processes;Organismal Systems;Human Diseases;Organismal Systems;Human Diseases	Cancers;Signal transduction;Cell growth and death;Immune system;Infectious diseases;Immune system;Immune diseases	ko05200//Pathways in cancer;ko04630//Jak-STAT signaling pathway;ko04217//Necroptosis;ko04659//Th17 cell differentiation;ko05161//Hepatitis B;ko04658//Th1 and Th2 cell differentiation;ko05321//Inflammatiory bowel disease (IBD)	K11225;K11225;K11225;K11225;K11225;K11225;K11225	GO:0000790//nuclear chromatin;GO:0005634//nucleus;GO:0005654//nucleoplasm;GO:0005737//cytoplasm;GO:0005829//cytosol	GO:0000977//RNA polymerase II regulatory region sequence-specific DNA binding;GO:0000978//RNA polymerase II proximal promoter sequence-specific DNA binding;GO:0001228//DNA-binding transcription activator activity, RNA polymerase II-specific;GO:0003677//DN	GO:0000122//negative regulation of transcription by RNA polymerase II;GO:0002296//T-helper 1 cell lineage commitment;GO:0002829//negative regulation of type 2 immune response;GO:0006355//regulation of transcription, DNA-templated;GO:0007165//signal transd
ENSBGRG00000004372	NTRK2	neurotrophic receptor tyrosine kinase 2 [Source:HGNC Symbol;Acc:HGNC:8032]	Environmental Information Processing;Environmental Information Processing;Environmental Information Processing;Human Diseases;Organismal Systems	Signal transduction;Signal transduction;Signal transduction;Substance dependence;Nervous system	ko04151//PI3K-Akt signaling pathway;ko04014//Ras signaling pathway;ko04010//MAPK signaling pathway;ko05034//Alcoholism;ko04722//Neurotrophin signaling pathway	K04360;K04360;K04360;K04360;K04360	GO:0005768//endosome;GO:0005769//early endosome;GO:0005829//cytosol;GO:0005886//plasma membrane;GO:0005887//integral component of plasma membrane;GO:0014069//postsynaptic density;GO:0016020//membrane;GO:0043195//terminal bouton;GO:0043235//receptor comple	GO:0004672//protein kinase activity;GO:0004713//protein tyrosine kinase activity;GO:0004714//transmembrane receptor protein tyrosine kinase activity;GO:0005030//neurotrophin receptor activity;GO:0005515//protein binding;GO:0005524//ATP binding;GO:0043121/	GO:0001570//vasculogenesis;GO:0001764//neuron migration;GO:0006468//protein phosphorylation;GO:0007169//transmembrane receptor protein tyrosine kinase signaling pathway;GO:0007612//learning;GO:0007623//circadian rhythm;GO:0007631//feeding behavior;GO:0010
ENSBGRG00000004382	-	-	-	-	-	-	-	-	-
ENSBGRG00000004435	TRPS1	transcriptional repressor GATA binding 1 [Source:HGNC Symbol;Acc:HGNC:12340]	-	-	-	-	GO:0000790//nuclear chromatin;GO:0005634//nucleus;GO:0005654//nucleoplasm;GO:0032991//protein-containing complex	GO:0000977//RNA polymerase II regulatory region sequence-specific DNA binding;GO:0003676//nucleic acid binding;GO:0003700//DNA-binding transcription factor activity;GO:0008270//zinc ion binding;GO:0019904//protein domain specific binding;GO:0043565//seque	GO:0000122//negative regulation of transcription by RNA polymerase II;GO:0001501//skeletal system development;GO:0006355//regulation of transcription, DNA-templated
ENSBGRG00000004464	PCDH18	protocadherin 18 [Source:HGNC Symbol;Acc:HGNC:14268]	-	-	-	-	GO:0005886//plasma membrane;GO:0016020//membrane	GO:0005509//calcium ion binding	GO:0007155//cell adhesion;GO:0007156//homophilic cell adhesion via plasma membrane adhesion molecules;GO:0007399//nervous system development;GO:0007420//brain development
ENSBGRG00000004531	FOXA1	forkhead box A1 [Source:HGNC Symbol;Acc:HGNC:5021]	-	-	-	-	GO:0001650//fibrillar center;GO:0005634//nucleus;GO:0005654//nucleoplasm;GO:0005902//microvillus	GO:0000978//RNA polymerase II proximal promoter sequence-specific DNA binding;GO:0003677//DNA binding;GO:0003682//chromatin binding;GO:0003700//DNA-binding transcription factor activity;GO:0008134//transcription factor binding;GO:0019904//protein domain s	GO:0000122//negative regulation of transcription by RNA polymerase II;GO:0006338//chromatin remodeling;GO:0006355//regulation of transcription, DNA-templated;GO:0006357//regulation of transcription by RNA polymerase II;GO:0007219//Notch signaling pathway;
ENSBGRG00000004686	NBL1	NBL1, DAN family BMP antagonist [Source:HGNC Symbol;Acc:HGNC:7650]	Environmental Information Processing	Signal transduction	ko04350//TGF-beta signaling pathway	K19558	GO:0005615//extracellular space	GO:0016015//morphogen activity;GO:0036122//BMP binding;GO:0042802//identical protein binding	GO:0007399//nervous system development;GO:0030514//negative regulation of BMP signaling pathway;GO:0035582//sequestering of BMP in extracellular matrix;GO:0038098//sequestering of BMP from receptor via BMP binding;GO:0045666//positive regulation of neuron
ENSBGRG00000004698	ISLR	immunoglobulin superfamily containing leucine rich repeat [Source:HGNC Symbol;Acc:HGNC:6133]	-	-	-	-	-	GO:0005515//protein binding	-
ENSBGRG00000004733	SELL	selectin L [Source:HGNC Symbol;Acc:HGNC:10720]	Environmental Information Processing	Signaling molecules and interaction	ko04514//Cell adhesion molecules (CAMs)	K06495	GO:0005886//plasma membrane;GO:0005887//integral component of plasma membrane;GO:0009897//external side of plasma membrane;GO:0009986//cell surface;GO:0016020//membrane	GO:0002020//protease binding;GO:0005509//calcium ion binding;GO:0050839//cell adhesion molecule binding;GO:0070492//oligosaccharide binding	GO:0007155//cell adhesion;GO:0016339//calcium-dependent cell-cell adhesion via plasma membrane cell adhesion molecules;GO:0033198//response to ATP;GO:0050900//leukocyte migration;GO:0050901//leukocyte tethering or rolling
ENSBGRG00000004776	LY6E	lymphocyte antigen 6 family member E [Source:HGNC Symbol;Acc:HGNC:6727]	-	-	-	-	-	-	-
ENSBGRG00000004789	PML	promyelocytic leukemia [Source:HGNC Symbol;Acc:HGNC:9113]	Human Diseases;Human Diseases;Human Diseases;Cellular Processes;Human Diseases;Genetic Information Processing;Human Diseases	Infectious diseases;Cancers;Cancers;Transport and catabolism;Infectious diseases;Folding, sorting and degradation;Cancers	ko05168//Herpes simplex infection;ko05200//Pathways in cancer;ko05202//Transcriptional misregulation in cancers;ko04144//Endocytosis;ko05164//Influenza A;ko04120//Ubiquitin mediated proteolysis;ko05221//Acute myeloid leukemia	K10054;K10054;K10054;K10054;K10054;K10054;K10054	GO:0000784//nuclear chromosome, telomeric region;GO:0000792//heterochromatin;GO:0005634//nucleus;GO:0005654//nucleoplasm;GO:0005730//nucleolus;GO:0005737//cytoplasm;GO:0005829//cytosol;GO:0016363//nuclear matrix;GO:0016605//PML body;GO:0042406//extrinsic	GO:0008270//zinc ion binding;GO:0031625//ubiquitin protein ligase binding;GO:0032183//SUMO binding;GO:0042803//protein homodimerization activity;GO:0046332//SMAD binding;GO:0140037//sumo-dependent protein binding	GO:0001666//response to hypoxia;GO:0001932//regulation of protein phosphorylation;GO:0006355//regulation of transcription, DNA-templated;GO:0006606//protein import into nucleus;GO:0006919//activation of cysteine-type endopeptidase activity involved in apo
ENSBGRG00000004851	-	-	-	-	-	-	-	-	-
ENSBGRG00000004970	-	-	-	-	-	-	-	-	-
ENSBGRG00000004998	-	-	Metabolism;Metabolism	Global and overview maps;Carbohydrate metabolism	ko01100//Metabolic pathways;ko00040//Pentose and glucuronate interconversions	K03331;K03331	-	-	-
ENSBGRG00000005021	SFRP4	secreted frizzled related protein 4 [Source:HGNC Symbol;Acc:HGNC:10778]	Environmental Information Processing	Signal transduction	ko04310//Wnt signaling pathway	K02185	GO:0005615//extracellular space;GO:0005634//nucleus;GO:0005737//cytoplasm;GO:0009986//cell surface	GO:0005515//protein binding;GO:0017147//Wnt-protein binding	GO:0002092//positive regulation of receptor internalization;GO:0008285//negative regulation of cell proliferation;GO:0010628//positive regulation of gene expression;GO:0030510//regulation of BMP signaling pathway;GO:0043065//positive regulation of apoptot
ENSBGRG00000005255	COL5A1	collagen type V alpha 1 chain [Source:HGNC Symbol;Acc:HGNC:2209]	Organismal Systems	Digestive system	ko04974//Protein digestion and absorption	K19721	GO:0005581//collagen trimer;GO:0005588//collagen type V trimer;GO:0005604//basement membrane;GO:0031012//extracellular matrix;GO:0062023//collagen-containing extracellular matrix	GO:0005201//extracellular matrix structural constituent;GO:0008201//heparin binding;GO:0043394//proteoglycan binding;GO:0048407//platelet-derived growth factor binding	GO:0001568//blood vessel development;GO:0003007//heart morphogenesis;GO:0007155//cell adhesion;GO:0016477//cell migration;GO:0030199//collagen fibril organization;GO:0032964//collagen biosynthetic process;GO:0035313//wound healing, spreading of epidermal
ENSBGRG00000005422	GZMM	granzyme M [Source:HGNC Symbol;Acc:HGNC:4712]	-	-	-	-	-	GO:0004175//endopeptidase activity;GO:0004252//serine-type endopeptidase activity;GO:0008236//serine-type peptidase activity	GO:0001913//T cell mediated cytotoxicity;GO:0006508//proteolysis;GO:0008219//cell death
ENSBGRG00000005446	OLFML1	olfactomedin like 1 [Source:HGNC Symbol;Acc:HGNC:24473]	-	-	-	-	-	-	-
ENSBGRG00000005455	-	-	-	-	-	-	-	GO:0004252//serine-type endopeptidase activity	GO:0006508//proteolysis
ENSBGRG00000005548	-	-	Environmental Information Processing;Human Diseases;Human Diseases;Cellular Processes;Organismal Systems;Human Diseases;Organismal Systems;Organismal Systems;Human Diseases;Environmental Information Processing	Signal transduction;Infectious diseases;Cancers;Cellular community - eukaryotes;Endocrine system;Infectious diseases;Immune system;Digestive system;Endocrine and metabolic diseases;Signaling molecules and interaction	ko04151//PI3K-Akt signaling pathway;ko05165//Human papillomavirus infection;ko05205//Proteoglycans in cancer;ko04510//Focal adhesion;ko04926//Relaxin signaling pathway;ko05146//Amoebiasis;ko04611//Platelet activation;ko04974//Protein digestion and absorpt	K06236;K06236;K06236;K06236;K06236;K06236;K06236;K06236;K06236;K06236	-	GO:0005201//extracellular matrix structural constituent	-
ENSBGRG00000005552	PLD4	phospholipase D family member 4 [Source:HGNC Symbol;Acc:HGNC:23792]	Metabolism;Metabolism;Metabolism	Global and overview maps;Lipid metabolism;Lipid metabolism	ko01100//Metabolic pathways;ko00564//Glycerophospholipid metabolism;ko00565//Ether lipid metabolism	K16860;K16860;K16860	GO:0005634//nucleus;GO:0005769//early endosome;GO:0005783//endoplasmic reticulum;GO:0005789//endoplasmic reticulum membrane;GO:0032588//trans-Golgi network membrane;GO:0045335//phagocytic vesicle	GO:0003824//catalytic activity;GO:0045145//single-stranded DNA 5'-3' exodeoxyribonuclease activity	GO:0002244//hematopoietic progenitor cell differentiation;GO:0006909//phagocytosis;GO:1900015//regulation of cytokine production involved in inflammatory response
ENSBGRG00000005572	NIPA1	NIPA magnesium transporter 1 [Source:HGNC Symbol;Acc:HGNC:17043]	-	-	-	-	GO:0005769//early endosome;GO:0005886//plasma membrane;GO:0016021//integral component of membrane	GO:0015095//magnesium ion transmembrane transporter activity	GO:0015693//magnesium ion transport
ENSBGRG00000005616	-	-	Human Diseases;Cellular Processes;Human Diseases;Organismal Systems;Human Diseases;Human Diseases;Human Diseases	Cancers;Cell growth and death;Immune diseases;Immune system;Immune diseases;Endocrine and metabolic diseases;Immune diseases	ko05202//Transcriptional misregulation in cancers;ko04210//Apoptosis;ko05320//Autoimmune thyroid disease;ko04650//Natural killer cell mediated cytotoxicity;ko05330//Allograft rejection;ko04940//Type I diabetes mellitus;ko05332//Graft-versus-host disease	K01353;K01353;K01353;K01353;K01353;K01353;K01353	-	GO:0004252//serine-type endopeptidase activity	GO:0006508//proteolysis
ENSBGRG00000005655	LRP2	LDL receptor related protein 2 [Source:HGNC Symbol;Acc:HGNC:6694]	Organismal Systems;Environmental Information Processing;Organismal Systems	Endocrine system;Signal transduction;Digestive system	ko04918//Thyroid hormone synthesis;ko04340//Hedgehog signaling pathway;ko04979//Cholesterol metabolism	K06233;K06233;K06233	GO:0005768//endosome;GO:0005783//endoplasmic reticulum;GO:0005794//Golgi apparatus;GO:0005903//brush border;GO:0005905//clathrin-coated pit;GO:0009897//external side of plasma membrane;GO:0016020//membrane;GO:0016324//apical plasma membrane;GO:0030139//en	GO:0005509//calcium ion binding;GO:0005515//protein binding;GO:0051087//chaperone binding	GO:0001843//neural tube closure;GO:0003139//secondary heart field specification;GO:0003148//outflow tract septum morphogenesis;GO:0003223//ventricular compact myocardium morphogenesis;GO:0003281//ventricular septum development;GO:0006766//vitamin metaboli
ENSBGRG00000005689	BCL2L15	BCL2 like 15 [Source:HGNC Symbol;Acc:HGNC:33624]	-	-	-	-	GO:0005634//nucleus;GO:0005829//cytosol	-	GO:0042981//regulation of apoptotic process
ENSBGRG00000005694	CLEC4F	C-type lectin domain family 4 member F [Source:HGNC Symbol;Acc:HGNC:25357]	-	-	-	-	-	-	-
ENSBGRG00000005758	PLEKHH1	pleckstrin homology, MyTH4 and FERM domain containing H1 [Source:HGNC Symbol;Acc:HGNC:17733]	-	-	-	-	GO:0005856//cytoskeleton	-	-
ENSBGRG00000005774	SERPING1	serpin family G member 1 [Source:HGNC Symbol;Acc:HGNC:1228]	Organismal Systems;Human Diseases	Immune system;Infectious diseases	ko04610//Complement and coagulation cascades;ko05133//Pertussis	K04001;K04001	GO:0005615//extracellular space	GO:0004867//serine-type endopeptidase inhibitor activity	GO:0001869//negative regulation of complement activation, lectin pathway;GO:0030193//regulation of blood coagulation;GO:0045916//negative regulation of complement activation
ENSBGRG00000005793	-	-	Organismal Systems	Sensory system	ko04740//Olfactory transduction	K04257	GO:0016021//integral component of membrane	GO:0004930//G protein-coupled receptor activity;GO:0004984//olfactory receptor activity	GO:0007186//G protein-coupled receptor signaling pathway
ENSBGRG00000005804	ADD2	adducin 2 [Source:HGNC Symbol;Acc:HGNC:244]	-	-	-	-	GO:0005856//cytoskeleton;GO:0008290//F-actin capping protein complex;GO:0014069//postsynaptic density;GO:0016020//membrane;GO:0031410//cytoplasmic vesicle;GO:0044853//plasma membrane raft	GO:0003779//actin binding;GO:0005200//structural constituent of cytoskeleton;GO:0019901//protein kinase binding;GO:0030507//spectrin binding;GO:0042803//protein homodimerization activity;GO:0046982//protein heterodimerization activity;GO:0051015//actin fi	GO:0007416//synapse assembly;GO:0030097//hemopoiesis;GO:0032092//positive regulation of protein binding;GO:0050900//leukocyte migration;GO:0050901//leukocyte tethering or rolling;GO:0051016//barbed-end actin filament capping;GO:0051017//actin filament bun
ENSBGRG00000005843	GAS1	growth arrest specific 1 [Source:HGNC Symbol;Acc:HGNC:4165]	Environmental Information Processing	Signal transduction	ko04340//Hedgehog signaling pathway	K06232	-	-	GO:0007050//cell cycle arrest
ENSBGRG00000005856	NAA16	N(alpha)-acetyltransferase 16, NatA auxiliary subunit [Source:HGNC Symbol;Acc:HGNC:26164]	-	-	-	-	GO:0005737//cytoplasm;GO:0005829//cytosol;GO:0031415//NatA complex	GO:0004596//peptide alpha-N-acetyltransferase activity;GO:0005515//protein binding;GO:0043022//ribosome binding	GO:0006474//N-terminal protein amino acid acetylation;GO:0043066//negative regulation of apoptotic process;GO:0050821//protein stabilization
ENSBGRG00000005963	OLFML3	olfactomedin like 3 [Source:HGNC Symbol;Acc:HGNC:24956]	-	-	-	-	-	-	-
ENSBGRG00000006023	FHL2	four and a half LIM domains 2 [Source:HGNC Symbol;Acc:HGNC:3703]	Organismal Systems	Development	ko04380//Osteoclast differentiation	K14380	GO:0005634//nucleus;GO:0030018//Z disc	GO:0008134//transcription factor binding;GO:0042802//identical protein binding	GO:0000122//negative regulation of transcription by RNA polymerase II;GO:0001649//osteoblast differentiation;GO:0006357//regulation of transcription by RNA polymerase II;GO:0009725//response to hormone;GO:0043066//negative regulation of apoptotic process;
ENSBGRG00000006163	IFI35	interferon induced protein 35 [Source:HGNC Symbol;Acc:HGNC:5399]	-	-	-	-	GO:0005634//nucleus	-	-
ENSBGRG00000006228	CD72	CD72 molecule [Source:HGNC Symbol;Acc:HGNC:1696]	Organismal Systems	Immune system	ko04662//B cell receptor signaling pathway	K06504	GO:0005887//integral component of plasma membrane	GO:0004888//transmembrane signaling receptor activity	-
ENSBGRG00000006275	SEMA4F	ssemaphorin 4F [Source:HGNC Symbol;Acc:HGNC:10734]	Organismal Systems	Development	ko04360//Axon guidance	K06521	GO:0005783//endoplasmic reticulum;GO:0005886//plasma membrane;GO:0016021//integral component of membrane	GO:0005515//protein binding;GO:0030215//semaphorin receptor binding	GO:0007411//axon guidance
ENSBGRG00000006329	CYTH4	cytohesin 4 [Source:HGNC Symbol;Acc:HGNC:9505]	Cellular Processes;Human Diseases;Human Diseases;Environmental Information Processing	Transport and catabolism;Infectious diseases;Infectious diseases;Signal transduction	ko04144//Endocytosis;ko05132//Salmonella infection;ko05130//Pathogenic Escherichia coli infection;ko04072//Phospholipase D signaling pathway	K18441;K18441;K18441;K18441	GO:0005886//plasma membrane	GO:0005086//ARF guanyl-nucleotide exchange factor activity	GO:0032012//regulation of ARF protein signal transduction
ENSBGRG00000006441	RAC2	Rac family small GTPase 2 [Source:HGNC Symbol;Acc:HGNC:9802]	Human Diseases;Environmental Information Processing;Environmental Information Processing;Human Diseases;Environmental Information Processing;Human Diseases;Environmental Information Processing;Cellular Processes;Cellular Processes;Organismal Systems;Human	Cancers;Signal transduction;Signal transduction;Infectious disease: viral;Signal transduction;Infectious diseases;Signal transduction;Cell motility;Cellular community - eukaryotes;Immune system;Infectious disease: bacterial;Development;Signal transduction	ko05200//Pathways in cancer;ko04014//Ras signaling pathway;ko04010//MAPK signaling pathway;ko05170//Human immunodeficiency virus 1 infection;ko04015//Rap1 signaling pathway;ko05163//Human cytomegalovirus infection;ko04024//cAMP signaling pathway;ko04810//	K07860;K07860;K07860;K07860;K07860;K07860;K07860;K07860;K07860;K07860;K07860;K07860;K07860;K07860;K07860;K07860;K07860;K07860;K07860;K07860;K07860;K07860;K07860;K07860;K07860;K07860	GO:0005635//nuclear envelope;GO:0005737//cytoplasm;GO:0005829//cytosol;GO:0005884//actin filament;GO:0016020//membrane;GO:0030027//lamellipodium	GO:0003924//GTPase activity;GO:0005525//GTP binding;GO:0019887//protein kinase regulator activity	GO:0006935//chemotaxis;GO:0007015//actin filament organization;GO:0007186//G protein-coupled receptor signaling pathway;GO:0007264//small GTPase mediated signal transduction;GO:0008284//positive regulation of cell proliferation;GO:0010592//positive regula
ENSBGRG00000006461	DOK2	docking protein 2 [Source:HGNC Symbol;Acc:HGNC:2991]	-	-	-	-	-	GO:0005068//transmembrane receptor protein tyrosine kinase adaptor activity	GO:0007169//transmembrane receptor protein tyrosine kinase signaling pathway;GO:0007265//Ras protein signal transduction
ENSBGRG00000006540	FNBP1	formin binding protein 1 [Source:HGNC Symbol;Acc:HGNC:17069]	Human Diseases	Infectious diseases	ko05131//Shigellosis	K20121	-	GO:0005515//protein binding;GO:0042802//identical protein binding	GO:0006897//endocytosis
ENSBGRG00000006576	IL2RB	interleukin 2 receptor subunit beta [Source:HGNC Symbol;Acc:HGNC:6009]	Human Diseases;Environmental Information Processing;Environmental Information Processing;Human Diseases;Human Diseases;Cellular Processes;Human Diseases;Environmental Information Processing;Organismal Systems;Organismal Systems;Environmental Information P	Cancers;Signal transduction;Signaling molecules and interaction;Infectious diseases;Cancers;Transport and catabolism;Infectious diseases;Signal transduction;Immune system;Immune system;Signaling molecules and interaction	ko05200//Pathways in cancer;ko04151//PI3K-Akt signaling pathway;ko04060//Cytokine-cytokine receptor interaction;ko05166//HTLV-I infection;ko05202//Transcriptional misregulation in cancers;ko04144//Endocytosis;ko05162//Measles;ko04630//Jak-STAT signaling p	K05069;K05069;K05069;K05069;K05069;K05069;K05069;K05069;K05069;K05069;K05069	GO:0005886//plasma membrane;GO:0009986//cell surface;GO:0016020//membrane	GO:0004896//cytokine receptor activity;GO:0004911//interleukin-2 receptor activity;GO:0005515//protein binding;GO:0019976//interleukin-2 binding;GO:0042010//interleukin-15 receptor activity	GO:0019221//cytokine-mediated signaling pathway;GO:0035723//interleukin-15-mediated signaling pathway;GO:0038110//interleukin-2-mediated signaling pathway;GO:0043066//negative regulation of apoptotic process;GO:0050766//positive regulation of phagocytosis
ENSBGRG00000006598	LOXL3	lysyl oxidase like 3 [Source:HGNC Symbol;Acc:HGNC:13869]	-	-	-	-	GO:0005576//extracellular region;GO:0005615//extracellular space;GO:0005634//nucleus;GO:0005737//cytoplasm;GO:0016020//membrane	GO:0001968//fibronectin binding;GO:0004720//protein-lysine 6-oxidase activity;GO:0005044//scavenger receptor activity;GO:0005507//copper ion binding;GO:0016641//oxidoreductase activity, acting on the CH-NH2 group of donors, oxygen as acceptor	GO:0001837//epithelial to mesenchymal transition;GO:0006954//inflammatory response;GO:0018057//peptidyl-lysine oxidation;GO:0021510//spinal cord development;GO:0030324//lung development;GO:0045892//negative regulation of transcription, DNA-templated;GO:00
ENSBGRG00000006624	SLC46A3	solute carrier family 46 member 3 [Source:HGNC Symbol;Acc:HGNC:27501]	-	-	-	-	-	-	GO:0055085//transmembrane transport
ENSBGRG00000006668	B3GNT4	UDP-GlcNAc:betaGal beta-1,3-N-acetylglucosaminyltransferase 4 [Source:HGNC Symbol;Acc:HGNC:15683]	Metabolism;Metabolism	Global and overview maps;Glycan biosynthesis and metabolism	ko01100//Metabolic pathways;ko00601//Glycosphingolipid biosynthesis - lacto and neolacto series	K07971;K07971	GO:0016020//membrane	GO:0008378//galactosyltransferase activity;GO:0008532//N-acetyllactosaminide beta-1,3-N-acetylglucosaminyltransferase activity	GO:0006486//protein glycosylation;GO:0030311//poly-N-acetyllactosamine biosynthetic process
ENSBGRG00000006714	CYP2U1	cytochrome P450 family 2 subfamily U member 1 [Source:HGNC Symbol;Acc:HGNC:20582]	Metabolism;Metabolism	Global and overview maps;Lipid metabolism	ko01100//Metabolic pathways;ko00590//Arachidonic acid metabolism	K07422;K07422	-	GO:0005506//iron ion binding;GO:0016705//oxidoreductase activity, acting on paired donors, with incorporation or reduction of molecular oxygen;GO:0016712//oxidoreductase activity, acting on paired donors, with incorporation or reduction of molecular oxyge	GO:0055114//oxidation-reduction process;GO:0097267//omega-hydroxylase P450 pathway
ENSBGRG00000006748	SORCS2	sortilin related VPS10 domain containing receptor 2 [Source:HGNC Symbol;Acc:HGNC:16698]	-	-	-	-	GO:0005887//integral component of plasma membrane;GO:0014069//postsynaptic density;GO:0016021//integral component of membrane;GO:0031901//early endosome membrane;GO:0055038//recycling endosome membrane	GO:0005515//protein binding	GO:0006886//intracellular protein transport;GO:0060292//long-term synaptic depression
ENSBGRG00000006805	INSRR	insulin receptor related receptor [Source:HGNC Symbol;Acc:HGNC:6093]	Cellular Processes;Human Diseases	Cell motility;Cancers	ko04810//Regulation of actin cytoskeleton;ko05215//Prostate cancer	K05086;K05086	GO:0005887//integral component of plasma membrane;GO:0016020//membrane;GO:0016021//integral component of membrane;GO:0043235//receptor complex	GO:0004672//protein kinase activity;GO:0004713//protein tyrosine kinase activity;GO:0004714//transmembrane receptor protein tyrosine kinase activity;GO:0005515//protein binding;GO:0005524//ATP binding;GO:0043548//phosphatidylinositol 3-kinase binding;GO:0	GO:0006468//protein phosphorylation;GO:0007169//transmembrane receptor protein tyrosine kinase signaling pathway;GO:0030238//male sex determination;GO:0031532//actin cytoskeleton reorganization;GO:0046777//protein autophosphorylation;GO:0071469//cellular
ENSBGRG00000006941	COCH	cochlin [Source:HGNC Symbol;Acc:HGNC:2180]	-	-	-	-	GO:0031012//extracellular matrix;GO:0062023//collagen-containing extracellular matrix	-	GO:0007605//sensory perception of sound;GO:0042742//defense response to bacterium;GO:0045089//positive regulation of innate immune response
ENSBGRG00000007015	RPS6KA1	ribosomal protein S6 kinase A1 [Source:HGNC Symbol;Acc:HGNC:10430]	Environmental Information Processing;Organismal Systems;Human Diseases;Environmental Information Processing;Cellular Processes;Organismal Systems;Human Diseases;Organismal Systems;Organismal Systems	Signal transduction;Environmental adaptation;Infectious disease: bacterial;Signal transduction;Cell growth and death;Nervous system;Endocrine and metabolic diseases;Endocrine system;Nervous system	ko04010//MAPK signaling pathway;ko04714//Thermogenesis;ko05135//Yersinia infection;ko04150//mTOR signaling pathway;ko04114//Oocyte meiosis;ko04722//Neurotrophin signaling pathway;ko04931//Insulin resistance;ko04914//Progesterone-mediated oocyte maturation	K04373;K04373;K04373;K04373;K04373;K04373;K04373;K04373;K04373	GO:0005654//nucleoplasm;GO:0005829//cytosol	GO:0000287//magnesium ion binding;GO:0004672//protein kinase activity;GO:0004674//protein serine/threonine kinase activity;GO:0004712//protein serine/threonine/tyrosine kinase activity;GO:0005524//ATP binding;GO:0043027//cysteine-type endopeptidase inhibi	GO:0006468//protein phosphorylation;GO:0035556//intracellular signal transduction;GO:0043066//negative regulation of apoptotic process;GO:0043154//negative regulation of cysteine-type endopeptidase activity involved in apoptotic process;GO:0045944//positi
ENSBGRG00000007179	CYBB	cytochrome b-245 beta chain [Source:HGNC Symbol;Acc:HGNC:2578]	Human Diseases;Cellular Processes;Organismal Systems;Cellular Processes;Organismal Systems;Environmental Information Processing;Human Diseases;Human Diseases;Cellular Processes	Neurodegenerative diseases;Transport and catabolism;Immune system;Cell growth and death;Immune system;Signal transduction;Endocrine and metabolic diseases;Infectious diseases;Cell growth and death	ko05010//Alzheimer disease;ko04145//Phagosome;ko04621//NOD-like receptor signaling pathway;ko04217//Necroptosis;ko04670//Leukocyte transendothelial migration;ko04066//HIF-1 signaling pathway;ko04933//AGE-RAGE signaling pathway in diabetic complications;ko	K21421;K21421;K21421;K21421;K21421;K21421;K21421;K21421;K21421	GO:0005887//integral component of plasma membrane;GO:0016020//membrane;GO:0016021//integral component of membrane;GO:0043020//NADPH oxidase complex	GO:0009055//electron transfer activity;GO:0016175//superoxide-generating NADPH oxidase activity;GO:0016491//oxidoreductase activity;GO:0020037//heme binding;GO:0046982//protein heterodimerization activity;GO:0050660//flavin adenine dinucleotide binding	GO:0006801//superoxide metabolic process;GO:0042554//superoxide anion generation;GO:0045087//innate immune response;GO:0045730//respiratory burst;GO:0055114//oxidation-reduction process
ENSBGRG00000007186	KIF26B	kinesin family member 26B [Source:HGNC Symbol;Acc:HGNC:25484]	-	-	-	-	-	GO:0003777//microtubule motor activity;GO:0005524//ATP binding;GO:0008017//microtubule binding	GO:0007018//microtubule-based movement;GO:0022409//positive regulation of cell-cell adhesion;GO:0030010//establishment of cell polarity;GO:0072092//ureteric bud invasion
ENSBGRG00000007208	RCSD1	RCSD domain containing 1 [Source:HGNC Symbol;Acc:HGNC:28310]	-	-	-	-	-	GO:0051015//actin filament binding	GO:0071474//cellular hyperosmotic response
ENSBGRG00000007233	OR9Q2	olfactory receptor family 9 subfamily Q member 2 [Source:HGNC Symbol;Acc:HGNC:15328]	Organismal Systems	Sensory system	ko04740//Olfactory transduction	K04257	GO:0016021//integral component of membrane	GO:0004930//G protein-coupled receptor activity;GO:0004984//olfactory receptor activity	GO:0007186//G protein-coupled receptor signaling pathway
ENSBGRG00000007238	LRRTM3	leucine rich repeat transmembrane neuronal 3 [Source:HGNC Symbol;Acc:HGNC:19410]	-	-	-	-	GO:0098978//glutamatergic synapse;GO:0099061//integral component of postsynaptic density membrane	GO:0005515//protein binding	GO:0051965//positive regulation of synapse assembly;GO:0099054//presynapse assembly;GO:1902004//positive regulation of amyloid-beta formation
ENSBGRG00000007252	TMEM35B	transmembrane protein 35B [Source:HGNC Symbol;Acc:HGNC:40021]	-	-	-	-	-	-	-
ENSBGRG00000007281	-	-	Human Diseases;Environmental Information Processing;Human Diseases;Human Diseases;Environmental Information Processing;Environmental Information Processing;Human Diseases;Human Diseases;Environmental Information Processing;Human Diseases;Human Diseases;En	Infectious diseases;Signal transduction;Infectious disease: viral;Infectious diseases;Signal transduction;Signal transduction;Cancers;Immune diseases;Signaling molecules and interaction;Infectious diseases;Infectious disease: bacterial;Signal transduction	ko05166//HTLV-I infection;ko04014//Ras signaling pathway;ko05170//Human immunodeficiency virus 1 infection;ko05169//Epstein-Barr virus infection;ko04015//Rap1 signaling pathway;ko04020//Calcium signaling pathway;ko05202//Transcriptional misregulation in c	K10785;K10785;K10785;K10785;K10785;K10785;K10785;K10785;K10785;K10785;K10785;K10785;K10785;K10785;K10785;K10785;K10785;K10785;K10785;K10785;K10785;K10785;K10785;K10785;K10785;K10785;K10785;K10785;K10785	-	-	-
ENSBGRG00000007327	-	-	-	-	-	-	-	GO:0005509//calcium ion binding;GO:0005515//protein binding	-
ENSBGRG00000007329	-	-	Human Diseases;Human Diseases;Human Diseases;Human Diseases;Human Diseases;Human Diseases;Human Diseases;Organismal Systems;Human Diseases	Infectious diseases;Infectious diseases;Infectious diseases;Infectious diseases;Infectious diseases;Cancer: overview;Infectious diseases;Immune system;Infectious diseases	ko05168//Herpes simplex infection;ko05132//Salmonella infection;ko05162//Measles;ko05152//Tuberculosis;ko05142//Chagas disease (American trypanosomiasis);ko05235//PD-L1 expression and PD-1 checkpoint pathway in cancer;ko05144//Malaria;ko04620//Toll-like r	K10161;K10161;K10161;K10161;K10161;K10161;K10161;K10161;K10161	GO:0005764//lysosome;GO:0005768//endosome;GO:0005783//endoplasmic reticulum;GO:0005886//plasma membrane;GO:0016021//integral component of membrane;GO:0032009//early phagosome;GO:0036019//endolysosome;GO:0045335//phagocytic vesicle	GO:0004888//transmembrane signaling receptor activity;GO:0005515//protein binding	GO:0001816//cytokine production;GO:0001932//regulation of protein phosphorylation;GO:0002218//activation of innate immune response;GO:0002237//response to molecule of bacterial origin;GO:0002730//regulation of dendritic cell cytokine production;GO:0002755
ENSBGRG00000007369	-	-	Human Diseases;Environmental Information Processing;Human Diseases;Human Diseases;Environmental Information Processing;Environmental Information Processing;Human Diseases;Human Diseases;Environmental Information Processing;Human Diseases;Human Diseases;En	Infectious diseases;Signal transduction;Infectious disease: viral;Infectious diseases;Signal transduction;Signal transduction;Cancers;Immune diseases;Signaling molecules and interaction;Infectious diseases;Infectious disease: bacterial;Signal transduction	ko05166//HTLV-I infection;ko04014//Ras signaling pathway;ko05170//Human immunodeficiency virus 1 infection;ko05169//Epstein-Barr virus infection;ko04015//Rap1 signaling pathway;ko04020//Calcium signaling pathway;ko05202//Transcriptional misregulation in c	K10785;K10785;K10785;K10785;K10785;K10785;K10785;K10785;K10785;K10785;K10785;K10785;K10785;K10785;K10785;K10785;K10785;K10785;K10785;K10785;K10785;K10785;K10785;K10785;K10785;K10785;K10785;K10785;K10785	-	-	-
ENSBGRG00000007436	TESPA1	thymocyte expressed, positive selection associated 1 [Source:HGNC Symbol;Acc:HGNC:29109]	-	-	-	-	GO:0008180//COP9 signalosome	GO:0005102//signaling receptor binding	GO:0010387//COP9 signalosome assembly;GO:0050862//positive regulation of T cell receptor signaling pathway
ENSBGRG00000007440	-	-	-	-	-	-	-	-	-
ENSBGRG00000007450	-	-	Human Diseases;Environmental Information Processing;Human Diseases;Human Diseases;Environmental Information Processing;Environmental Information Processing;Human Diseases;Human Diseases;Environmental Information Processing;Human Diseases;Human Diseases;En	Infectious diseases;Signal transduction;Infectious disease: viral;Infectious diseases;Signal transduction;Signal transduction;Cancers;Immune diseases;Signaling molecules and interaction;Infectious diseases;Infectious disease: bacterial;Signal transduction	ko05166//HTLV-I infection;ko04014//Ras signaling pathway;ko05170//Human immunodeficiency virus 1 infection;ko05169//Epstein-Barr virus infection;ko04015//Rap1 signaling pathway;ko04020//Calcium signaling pathway;ko05202//Transcriptional misregulation in c	K10784;K10784;K10784;K10784;K10784;K10784;K10784;K10784;K10784;K10784;K10784;K10784;K10784;K10784;K10784;K10784;K10784;K10784;K10784;K10784;K10784;K10784;K10784;K10784;K10784;K10784;K10784;K10784;K10784	-	-	-
ENSBGRG00000007480	KCTD17	potassium channel tetramerization domain containing 17 [Source:HGNC Symbol;Acc:HGNC:25705]	-	-	-	-	GO:0005737//cytoplasm;GO:0031463//Cul3-RING ubiquitin ligase complex	GO:0005515//protein binding;GO:0042802//identical protein binding;GO:0097602//cullin family protein binding	GO:0032469//endoplasmic reticulum calcium ion homeostasis;GO:0043161//proteasome-mediated ubiquitin-dependent protein catabolic process;GO:0045724//positive regulation of cilium assembly;GO:0051260//protein homooligomerization
ENSBGRG00000007487	-	-	Environmental Information Processing	Signal transduction	ko04330//Notch signaling pathway	K06058	-	-	GO:0007219//Notch signaling pathway;GO:0016567//protein ubiquitination
ENSBGRG00000007508	SAT1	spermidine/spermine N1-acetyltransferase 1 [Source:HGNC Symbol;Acc:HGNC:10540]	Metabolism;Cellular Processes;Metabolism	Global and overview maps;Cell growth and death;Amino acid metabolism	ko01100//Metabolic pathways;ko04216//Ferroptosis;ko00330//Arginine and proline metabolism	K00657;K00657;K00657	-	GO:0004145//diamine N-acetyltransferase activity;GO:0005515//protein binding;GO:0008080//N-acetyltransferase activity;GO:0042802//identical protein binding	GO:0001525//angiogenesis
ENSBGRG00000007555	-	-	Human Diseases;Organismal Systems	Infectious diseases;Immune system	ko05150//Staphylococcus aureus infection;ko04610//Complement and coagulation cascades	K01334;K01334	GO:0005615//extracellular space	GO:0004252//serine-type endopeptidase activity	GO:0006508//proteolysis;GO:0006957//complement activation, alternative pathway;GO:0007219//Notch signaling pathway
ENSBGRG00000007559	PARP14	poly(ADP-ribose) polymerase family member 14 [Source:HGNC Symbol;Acc:HGNC:29232]	-	-	-	-	GO:0005737//cytoplasm;GO:0005829//cytosol;GO:0005886//plasma membrane	GO:0003676//nucleic acid binding;GO:0003950//NAD+ ADP-ribosyltransferase activity;GO:0019899//enzyme binding;GO:1990404//protein ADP-ribosylase activity	GO:0006471//protein ADP-ribosylation;GO:0010629//negative regulation of gene expression;GO:0042531//positive regulation of tyrosine phosphorylation of STAT protein;GO:0042532//negative regulation of tyrosine phosphorylation of STAT protein;GO:0060336//neg
ENSBGRG00000007565	HHIPL2	HHIP like 2 [Source:HGNC Symbol;Acc:HGNC:25842]	-	-	-	-	-	GO:0003824//catalytic activity	-
ENSBGRG00000007631	PLEKHD1	pleckstrin homology and coiled-coil domain containing D1 [Source:HGNC Symbol;Acc:HGNC:20148]	-	-	-	-	-	-	-
ENSBGRG00000007642	CORO1A	coronin 1A [Source:HGNC Symbol;Acc:HGNC:2252]	Human Diseases;Cellular Processes	Infectious diseases;Transport and catabolism	ko05152//Tuberculosis;ko04145//Phagosome	K13882;K13882	GO:0001772//immunological synapse;GO:0001891//phagocytic cup;GO:0005737//cytoplasm;GO:0005769//early endosome;GO:0005884//actin filament;GO:0005886//plasma membrane;GO:0005911//cell-cell junction;GO:0015629//actin cytoskeleton;GO:0030027//lamellipodium;GO	GO:0003779//actin binding;GO:0003785//actin monomer binding;GO:0005515//protein binding;GO:0008022//protein C-terminus binding;GO:0008092//cytoskeletal protein binding;GO:0032036//myosin heavy chain binding;GO:0042802//identical protein binding;GO:0042803	GO:0001845//phagolysosome assembly;GO:0006816//calcium ion transport;GO:0006909//phagocytosis;GO:0007015//actin filament organization;GO:0008064//regulation of actin polymerization or depolymerization;GO:0008360//regulation of cell shape;GO:0016477//cell
ENSBGRG00000007657	SASH3	SAM and SH3 domain containing 3 [Source:HGNC Symbol;Acc:HGNC:15975]	-	-	-	-	GO:0005634//nucleus;GO:0005737//cytoplasm	GO:0005515//protein binding	GO:0002639//positive regulation of immunoglobulin production;GO:0002726//positive regulation of T cell cytokine production;GO:0002821//positive regulation of adaptive immune response;GO:0030890//positive regulation of B cell proliferation;GO:0032729//posi
ENSBGRG00000007732	-	-	-	-	-	-	-	-	-
ENSBGRG00000008014	CST7	cystatin F [Source:HGNC Symbol;Acc:HGNC:2479]	-	-	-	-	GO:0005615//extracellular space;GO:0005737//cytoplasm;GO:0005764//lysosome;GO:0005768//endosome;GO:0005770//late endosome;GO:0005771//multivesicular body;GO:0005783//endoplasmic reticulum;GO:0005794//Golgi apparatus;GO:0031410//cytoplasmic vesicle	GO:0004869//cysteine-type endopeptidase inhibitor activity;GO:0030414//peptidase inhibitor activity;GO:0042803//protein homodimerization activity	GO:0006955//immune response;GO:0010466//negative regulation of peptidase activity;GO:0031643//positive regulation of myelination;GO:0097340//inhibition of cysteine-type endopeptidase activity;GO:1903979//negative regulation of microglial cell activation
ENSBGRG00000008055	LAX1	lymphocyte transmembrane adaptor 1 [Source:HGNC Symbol;Acc:HGNC:26005]	-	-	-	-	GO:0005794//Golgi apparatus;GO:0005829//cytosol;GO:0005886//plasma membrane;GO:0016021//integral component of membrane	GO:0019901//protein kinase binding;GO:0042169//SH2 domain binding	GO:0000188//inactivation of MAPK activity;GO:0006955//immune response;GO:0035556//intracellular signal transduction;GO:0042113//B cell activation;GO:0050868//negative regulation of T cell activation;GO:0051249//regulation of lymphocyte activation
ENSBGRG00000008058	-	-	Cellular Processes;Organismal Systems;Cellular Processes	Cell growth and death;Digestive system;Cell growth and death	ko04217//Necroptosis;ko04978//Mineral absorption;ko04216//Ferroptosis	K00522;K00522;K00522	-	GO:0008199//ferric iron binding	GO:0006826//iron ion transport;GO:0006879//cellular iron ion homeostasis
ENSBGRG00000008065	TRDC	T cell receptor delta constant [Source:HGNC Symbol;Acc:HGNC:12253]	-	-	-	-	GO:0009897//external side of plasma membrane	-	-
ENSBGRG00000008122	-	-	Environmental Information Processing;Human Diseases;Environmental Information Processing;Environmental Information Processing;Organismal Systems;Human Diseases	Signaling molecules and interaction;Infectious disease: viral;Signal transduction;Signaling molecules and interaction;Endocrine system;Neurodegenerative diseases	ko04060//Cytokine-cytokine receptor interaction;ko05170//Human immunodeficiency virus 1 infection;ko04668//TNF signaling pathway;ko04061//Viral protein interaction with cytokine and cytokine receptor;ko04920//Adipocytokine signaling pathway;ko05014//Amyot	K05141;K05141;K05141;K05141;K05141;K05141	GO:0016020//membrane	GO:0005031//tumor necrosis factor-activated receptor activity;GO:0005515//protein binding	GO:0006954//inflammatory response
ENSBGRG00000008249	-	-	-	-	-	-	GO:0005634//nucleus	GO:0003677//DNA binding;GO:0005515//protein binding	-
ENSBGRG00000008314	ABCC3	ATP binding cassette subfamily C member 3 [Source:HGNC Symbol;Acc:HGNC:54]	Organismal Systems;Environmental Information Processing;Human Diseases	Digestive system;Membrane transport;Drug resistance	ko04976//Bile secretion;ko02010//ABC transporters;ko01523//Antifolate resistance	K05667;K05667;K05667	GO:0005886//plasma membrane;GO:0016021//integral component of membrane	GO:0005524//ATP binding;GO:0016887//ATPase activity;GO:0022857//transmembrane transporter activity;GO:0042626//ATPase activity, coupled to transmembrane movement of substances;GO:0042910//xenobiotic transmembrane transporter activity	GO:0042908//xenobiotic transport;GO:0055085//transmembrane transport
ENSBGRG00000008317	TINAGL1	tubulointerstitial nephritis antigen like 1 [Source:HGNC Symbol;Acc:HGNC:19168]	-	-	-	-	GO:0005737//cytoplasm	GO:0008234//cysteine-type peptidase activity;GO:0043236//laminin binding	GO:0006508//proteolysis
ENSBGRG00000008349	LTBP1	latent transforming growth factor beta binding protein 1 [Source:HGNC Symbol;Acc:HGNC:6714]	Environmental Information Processing	Signal transduction	ko04350//TGF-beta signaling pathway	K19559	GO:0001527//microfibril;GO:0031012//extracellular matrix;GO:0032991//protein-containing complex;GO:0062023//collagen-containing extracellular matrix	GO:0005509//calcium ion binding;GO:0050431//transforming growth factor beta binding;GO:0050436//microfibril binding	GO:0003281//ventricular septum development;GO:0035583//sequestering of TGFbeta in extracellular matrix;GO:0035904//aorta development;GO:0060976//coronary vasculature development;GO:1901388//regulation of transforming growth factor beta activation
ENSBGRG00000008401	TMEM47	transmembrane protein 47 [Source:HGNC Symbol;Acc:HGNC:18515]	-	-	-	-	GO:0005886//plasma membrane;GO:0005911//cell-cell junction	-	-
ENSBGRG00000008424	CD163	CD163 molecule [Source:HGNC Symbol;Acc:HGNC:1631]	-	-	-	-	GO:0005886//plasma membrane;GO:0009897//external side of plasma membrane;GO:0016020//membrane	GO:0005044//scavenger receptor activity	-
ENSBGRG00000008431	VCAM1	vascular cell adhesion molecule 1 [Source:HGNC Symbol;Acc:HGNC:12663]	Environmental Information Processing;Environmental Information Processing;Organismal Systems;Human Diseases;Environmental Information Processing;Human Diseases;Human Diseases;Human Diseases	Signaling molecules and interaction;Signal transduction;Immune system;Cardiovascular diseases;Signal transduction;Infectious diseases;Endocrine and metabolic diseases;Infectious diseases	ko04514//Cell adhesion molecules (CAMs);ko04064//NF-kappa B signaling pathway;ko04670//Leukocyte transendothelial migration;ko05418//Fluid shear stress and atherosclerosis;ko04668//TNF signaling pathway;ko05144//Malaria;ko04933//AGE-RAGE signaling pathway	K06527;K06527;K06527;K06527;K06527;K06527;K06527;K06527	GO:0002102//podosome;GO:0005615//extracellular space;GO:0005769//early endosome;GO:0005783//endoplasmic reticulum;GO:0005794//Golgi apparatus;GO:0005902//microvillus;GO:0009897//external side of plasma membrane;GO:0009986//cell surface;GO:0016020//membran	GO:0005178//integrin binding;GO:0008131//primary amine oxidase activity;GO:0050839//cell adhesion molecule binding	GO:0007155//cell adhesion;GO:0007157//heterophilic cell-cell adhesion via plasma membrane cell adhesion molecules;GO:0007159//leukocyte cell-cell adhesion;GO:0007160//cell-matrix adhesion;GO:0009308//amine metabolic process;GO:0022614//membrane to membran
ENSBGRG00000008584	-	-	Cellular Processes;Human Diseases	Transport and catabolism;Drug resistance	ko04144//Endocytosis;ko01523//Antifolate resistance	K13649;K13649	-	GO:0005542//folic acid binding;GO:0061714//folic acid receptor activity	GO:1904447//folate import across plasma membrane
ENSBGRG00000008610	ITGA7	integrin subunit alpha 7 [Source:HGNC Symbol;Acc:HGNC:6143]	Environmental Information Processing;Human Diseases;Cellular Processes;Cellular Processes;Human Diseases;Human Diseases;Human Diseases;Environmental Information Processing	Signal transduction;Infectious diseases;Cell motility;Cellular community - eukaryotes;Cardiovascular diseases;Cardiovascular diseases;Cardiovascular diseases;Signaling molecules and interaction	ko04151//PI3K-Akt signaling pathway;ko05165//Human papillomavirus infection;ko04810//Regulation of actin cytoskeleton;ko04510//Focal adhesion;ko05414//Dilated cardiomyopathy (DCM);ko05412//Arrhythmogenic right ventricular cardiomyopathy (ARVC);ko05410//Hy	K06583;K06583;K06583;K06583;K06583;K06583;K06583;K06583	GO:0008305//integrin complex	-	GO:0007155//cell adhesion;GO:0034113//heterotypic cell-cell adhesion;GO:0035987//endodermal cell differentiation
ENSBGRG00000008639	PLAT	plasminogen activator, tissue type [Source:HGNC Symbol;Acc:HGNC:9051]	Human Diseases;Environmental Information Processing;Human Diseases;Organismal Systems;Human Diseases	Cancers;Signal transduction;Cardiovascular diseases;Immune system;Cancers	ko05202//Transcriptional misregulation in cancers;ko04371//Apelin signaling pathway;ko05418//Fluid shear stress and atherosclerosis;ko04610//Complement and coagulation cascades;ko05215//Prostate cancer	K01343;K01343;K01343;K01343;K01343	GO:0005576//extracellular region;GO:0005615//extracellular space;GO:0005737//cytoplasm;GO:0009986//cell surface;GO:0030141//secretory granule;GO:0045177//apical part of cell;GO:0098685//Schaffer collateral - CA1 synapse;GO:0098978//glutamatergic synapse	GO:0004252//serine-type endopeptidase activity;GO:0005102//signaling receptor binding;GO:0051219//phosphoprotein binding	GO:0001666//response to hypoxia;GO:0006508//proteolysis;GO:0014909//smooth muscle cell migration;GO:0031639//plasminogen activation;GO:0045861//negative regulation of proteolysis;GO:0048008//platelet-derived growth factor receptor signaling pathway;GO:009
ENSBGRG00000008676	-	immunoglobulin heavy constant mu [Source:HGNC Symbol;Acc:HGNC:5541]	Environmental Information Processing;Human Diseases;Environmental Information Processing;Human Diseases;Human Diseases;Human Diseases;Human Diseases;Environmental Information Processing;Human Diseases;Cellular Processes;Human Diseases;Environmental Inform	Signal transduction;Infectious diseases;Signal transduction;Cancers;Immune diseases;Infectious diseases;Infectious diseases;Signal transduction;Immune diseases;Transport and catabolism;Infectious diseases;Signal transduction;Cardiovascular diseases;Immune	ko04151//PI3K-Akt signaling pathway;ko05169//Epstein-Barr virus infection;ko04020//Calcium signaling pathway;ko05202//Transcriptional misregulation in cancers;ko05322//Systemic lupus erythematosus;ko05130//Pathogenic Escherichia coli infection;ko05152//Tu	K06856;K06856;K06856;K06856;K06856;K06856;K06856;K06856;K06856;K06856;K06856;K06856;K06856;K06856;K06856;K06856;K06856;K06856;K06856;K06856;K06856;K06856;K06856;K06856;K06856;K06856;K06856	-	-	-
ENSBGRG00000008691	MYH9	myosin heavy chain 9 [Source:HGNC Symbol;Acc:HGNC:7579]	Human Diseases;Human Diseases;Cellular Processes	Infectious diseases;Infectious diseases;Cellular community - eukaryotes	ko05132//Salmonella infection;ko05130//Pathogenic Escherichia coli infection;ko04530//Tight junction	K10352;K10352;K10352	GO:0001725//stress fiber;GO:0001726//ruffle;GO:0001772//immunological synapse;GO:0001931//uropod;GO:0005634//nucleus;GO:0005737//cytoplasm;GO:0005819//spindle;GO:0005826//actomyosin contractile ring;GO:0005829//cytosol;GO:0005886//plasma membrane;GO:00059	GO:0000146//microfilament motor activity;GO:0003774//motor activity;GO:0003779//actin binding;GO:0005178//integrin binding;GO:0005515//protein binding;GO:0005524//ATP binding;GO:0016887//ATPase activity;GO:0019904//protein domain specific binding;GO:00308	GO:0000212//meiotic spindle organization;GO:0000904//cell morphogenesis involved in differentiation;GO:0001525//angiogenesis;GO:0001701//in utero embryonic development;GO:0001768//establishment of T cell polarity;GO:0001778//plasma membrane repair;GO:0006
ENSBGRG00000008786	ADCY7	adenylate cyclase 7 [Source:HGNC Symbol;Acc:HGNC:238]	Metabolism;Human Diseases;Human Diseases;Environmental Information Processing;Organismal Systems;Environmental Information Processing;Human Diseases;Environmental Information Processing;Organismal Systems;Environmental Information Processing;Human Disease	Global and overview maps;Cancers;Infectious diseases;Signal transduction;Environmental adaptation;Signal transduction;Infectious diseases;Signal transduction;Immune system;Signal transduction;Endocrine and metabolic diseases;Signal transduction;Nervous sy	ko01100//Metabolic pathways;ko05200//Pathways in cancer;ko05166//HTLV-I infection;ko04015//Rap1 signaling pathway;ko04714//Thermogenesis;ko04020//Calcium signaling pathway;ko05163//Human cytomegalovirus infection;ko04024//cAMP signaling pathway;ko04062//C	K08047;K08047;K08047;K08047;K08047;K08047;K08047;K08047;K08047;K08047;K08047;K08047;K08047;K08047;K08047;K08047;K08047;K08047;K08047;K08047;K08047;K08047;K08047;K08047;K08047;K08047;K08047;K08047;K08047;K08047;K08047;K08047;K08047;K08047;K08047;K08047;K08	GO:0005886//plasma membrane	GO:0004016//adenylate cyclase activity;GO:0016849//phosphorus-oxygen lyase activity	GO:0002819//regulation of adaptive immune response;GO:0006171//cAMP biosynthetic process;GO:0009190//cyclic nucleotide biosynthetic process;GO:0035556//intracellular signal transduction;GO:0071285//cellular response to lithium ion;GO:1900016//negative reg
ENSBGRG00000008859	CYTIP	cytohesin 1 interacting protein [Source:HGNC Symbol;Acc:HGNC:9506]	-	-	-	-	GO:0005654//nucleoplasm;GO:0005737//cytoplasm;GO:0005829//cytosol;GO:0005938//cell cortex	GO:0005515//protein binding	GO:0030155//regulation of cell adhesion
ENSBGRG00000008872	IER3	immediate early response 3 [Source:HGNC Symbol;Acc:HGNC:5392]	-	-	-	-	GO:0005634//nucleus	-	GO:0043066//negative regulation of apoptotic process;GO:2001020//regulation of response to DNA damage stimulus
ENSBGRG00000008925	-	-	Environmental Information Processing;Human Diseases;Environmental Information Processing;Human Diseases;Human Diseases;Human Diseases;Human Diseases;Environmental Information Processing;Human Diseases;Cellular Processes;Human Diseases;Environmental Inform	Signal transduction;Infectious diseases;Signal transduction;Cancers;Immune diseases;Infectious diseases;Infectious diseases;Signal transduction;Immune diseases;Transport and catabolism;Infectious diseases;Signal transduction;Cardiovascular diseases;Immune	ko04151//PI3K-Akt signaling pathway;ko05169//Epstein-Barr virus infection;ko04020//Calcium signaling pathway;ko05202//Transcriptional misregulation in cancers;ko05322//Systemic lupus erythematosus;ko05130//Pathogenic Escherichia coli infection;ko05152//Tu	K06856;K06856;K06856;K06856;K06856;K06856;K06856;K06856;K06856;K06856;K06856;K06856;K06856;K06856;K06856;K06856;K06856;K06856;K06856;K06856;K06856;K06856;K06856;K06856;K06856;K06856;K06856	-	-	-
ENSBGRG00000008942	-	-	Environmental Information Processing;Organismal Systems	Signaling molecules and interaction;Immune system	ko04514//Cell adhesion molecules (CAMs);ko04640//Hematopoietic cell lineage	K06449;K06449	-	-	-
ENSBGRG00000009107	SIGLEC1	sialic acid binding Ig like lectin 1 [Source:HGNC Symbol;Acc:HGNC:11127]	Environmental Information Processing	Signaling molecules and interaction	ko04514//Cell adhesion molecules (CAMs)	K06548	-	-	-
ENSBGRG00000009149	VSIG4	V-set and immunoglobulin domain containing 4 [Source:HGNC Symbol;Acc:HGNC:17032]	Organismal Systems	Immune system	ko04610//Complement and coagulation cascades	K19822	GO:0032991//protein-containing complex	GO:0001851//complement component C3b binding	GO:0032703//negative regulation of interleukin-2 production;GO:0042130//negative regulation of T cell proliferation;GO:0043031//negative regulation of macrophage activation;GO:0045957//negative regulation of complement activation, alternative pathway
ENSBGRG00000009167	PMEPA1	prostate transmembrane protein, androgen induced 1 [Source:HGNC Symbol;Acc:HGNC:14107]	-	-	-	-	GO:0000139//Golgi membrane;GO:0010008//endosome membrane;GO:0031901//early endosome membrane;GO:0043231//intracellular membrane-bounded organelle	GO:0050699//WW domain binding;GO:0070412//R-SMAD binding	GO:0010991//negative regulation of SMAD protein complex assembly;GO:0030512//negative regulation of transforming growth factor beta receptor signaling pathway;GO:0060394//negative regulation of pathway-restricted SMAD protein phosphorylation
ENSBGRG00000009173	CD101	CD101 molecule [Source:HGNC Symbol;Acc:HGNC:5949]	-	-	-	-	-	-	GO:0002763//positive regulation of myeloid leukocyte differentiation
ENSBGRG00000009247	ZBP1	Z-DNA binding protein 1 [Source:HGNC Symbol;Acc:HGNC:16176]	Cellular Processes;Organismal Systems	Cell growth and death;Immune system	ko04217//Necroptosis;ko04623//Cytosolic DNA-sensing pathway	K12965;K12965	GO:0005634//nucleus;GO:0005737//cytoplasm;GO:0005829//cytosol	GO:0003677//DNA binding	GO:0060340//positive regulation of type I interferon-mediated signaling pathway
ENSBGRG00000009274	C3AR1	complement C3a receptor 1 [Source:HGNC Symbol;Acc:HGNC:1319]	Environmental Information Processing;Human Diseases;Organismal Systems	Signaling molecules and interaction;Infectious diseases;Immune system	ko04080//Neuroactive ligand-receptor interaction;ko05150//Staphylococcus aureus infection;ko04610//Complement and coagulation cascades	K04009;K04009;K04009	GO:0016021//integral component of membrane	GO:0004875//complement receptor activity;GO:0004876//complement component C3a receptor activity;GO:0004930//G protein-coupled receptor activity	GO:0002430//complement receptor mediated signaling pathway;GO:0006935//chemotaxis;GO:0007186//G protein-coupled receptor signaling pathway;GO:0010575//positive regulation of vascular endothelial growth factor production;GO:0010759//positive regulation of
ENSBGRG00000009291	EOMES	eomesodermin [Source:HGNC Symbol;Acc:HGNC:3372]	-	-	-	-	GO:0005634//nucleus	GO:0003700//DNA-binding transcription factor activity;GO:0043565//sequence-specific DNA binding	GO:0002302//CD8-positive, alpha-beta T cell differentiation involved in immune response;GO:0006355//regulation of transcription, DNA-templated;GO:0007420//brain development;GO:0045944//positive regulation of transcription by RNA polymerase II
ENSBGRG00000009295	MSN	moesin [Source:HGNC Symbol;Acc:HGNC:7373]	Cellular Processes;Human Diseases;Human Diseases;Cellular Processes;Organismal Systems	Cell motility;Infectious diseases;Cancers;Cellular community - eukaryotes;Immune system	ko04810//Regulation of actin cytoskeleton;ko05162//Measles;ko05205//Proteoglycans in cancer;ko04530//Tight junction;ko04670//Leukocyte transendothelial migration	K05763;K05763;K05763;K05763;K05763	GO:0001931//uropod;GO:0005829//cytosol;GO:0005856//cytoskeleton;GO:0005886//plasma membrane;GO:0005902//microvillus;GO:0005925//focal adhesion;GO:0009986//cell surface;GO:0016323//basolateral plasma membrane;GO:0016324//apical plasma membrane;GO:0030175//	GO:0003725//double-stranded RNA binding;GO:0003779//actin binding;GO:0005102//signaling receptor binding;GO:0008092//cytoskeletal protein binding;GO:0019899//enzyme binding;GO:0019901//protein kinase binding;GO:0050839//cell adhesion molecule binding	GO:0001771//immunological synapse formation;GO:0007159//leukocyte cell-cell adhesion;GO:0008360//regulation of cell shape;GO:0008361//regulation of cell size;GO:0010628//positive regulation of gene expression;GO:0022612//gland morphogenesis;GO:0022614//me
ENSBGRG00000009298	PON3	paraoxonase 3 [Source:HGNC Symbol;Acc:HGNC:9206]	-	-	-	-	-	GO:0004064//arylesterase activity;GO:0042803//protein homodimerization activity	GO:0019439//aromatic compound catabolic process;GO:0032929//negative regulation of superoxide anion generation;GO:0046395//carboxylic acid catabolic process
ENSBGRG00000009304	MAN1A1	mannosidase alpha class 1A member 1 [Source:HGNC Symbol;Acc:HGNC:6821]	Metabolism;Genetic Information Processing;Metabolism;Metabolism	Global and overview maps;Folding, sorting and degradation;Glycan biosynthesis and metabolism;Glycan biosynthesis and metabolism	ko01100//Metabolic pathways;ko04141//Protein processing in endoplasmic reticulum;ko00510//N-Glycan biosynthesis;ko00513//Various types of N-glycan biosynthesis	K01230;K01230;K01230;K01230	GO:0000139//Golgi membrane;GO:0005793//endoplasmic reticulum-Golgi intermediate compartment;GO:0005794//Golgi apparatus;GO:0005829//cytosol;GO:0016020//membrane	GO:0003824//catalytic activity;GO:0004571//mannosyl-oligosaccharide 1,2-alpha-mannosidase activity;GO:0005509//calcium ion binding	-
ENSBGRG00000009350	-	-	Human Diseases	Cancer: overview	ko05235//PD-L1 expression and PD-1 checkpoint pathway in cancer	K09034	-	GO:0003677//DNA binding;GO:0003700//DNA-binding transcription factor activity	GO:0006355//regulation of transcription, DNA-templated;GO:0006357//regulation of transcription by RNA polymerase II;GO:0030154//cell differentiation
ENSBGRG00000009391	-	-	-	-	-	-	GO:0005576//extracellular region	GO:0008289//lipid binding	GO:0006869//lipid transport;GO:0042157//lipoprotein metabolic process
ENSBGRG00000009429	NCALD	neurocalcin delta [Source:HGNC Symbol;Acc:HGNC:7655]	Organismal Systems	Sensory system	ko04740//Olfactory transduction	K19695	-	GO:0003779//actin binding;GO:0005509//calcium ion binding;GO:0015631//tubulin binding;GO:0030276//clathrin binding	GO:0003073//regulation of systemic arterial blood pressure;GO:0019722//calcium-mediated signaling
ENSBGRG00000009456	MSR1	macrophage scavenger receptor 1 [Source:HGNC Symbol;Acc:HGNC:7376]	Cellular Processes	Transport and catabolism	ko04145//Phagosome	K06558	GO:0005886//plasma membrane;GO:0016020//membrane	GO:0001540//amyloid-beta binding;GO:0005044//scavenger receptor activity;GO:0030169//low-density lipoprotein particle binding;GO:0038024//cargo receptor activity	GO:0006898//receptor-mediated endocytosis;GO:0006911//phagocytosis, engulfment;GO:0010629//negative regulation of gene expression;GO:0010744//positive regulation of macrophage derived foam cell differentiation;GO:0010886//positive regulation of cholestero
ENSBGRG00000009568	LAMC3	laminin subunit gamma 3 [Source:HGNC Symbol;Acc:HGNC:6494]	Human Diseases;Environmental Information Processing;Human Diseases;Cellular Processes;Human Diseases;Human Diseases;Human Diseases;Environmental Information Processing	Cancers;Signal transduction;Infectious diseases;Cellular community - eukaryotes;Infectious diseases;Infectious diseases;Cancers;Signaling molecules and interaction	ko05200//Pathways in cancer;ko04151//PI3K-Akt signaling pathway;ko05165//Human papillomavirus infection;ko04510//Focal adhesion;ko05146//Amoebiasis;ko05145//Toxoplasmosis;ko05222//Small cell lung cancer;ko04512//ECM-receptor interaction	K06247;K06247;K06247;K06247;K06247;K06247;K06247;K06247	GO:0005604//basement membrane	-	GO:0000904//cell morphogenesis involved in differentiation;GO:0007601//visual perception;GO:0014002//astrocyte development;GO:0060041//retina development in camera-type eye
ENSBGRG00000009572	SH2D1A	SH2 domain containing 1A [Source:HGNC Symbol;Acc:HGNC:10820]	Organismal Systems	Immune system	ko04650//Natural killer cell mediated cytotoxicity	K07990	GO:0005737//cytoplasm	GO:0005070//SH3/SH2 adaptor activity	GO:0006959//humoral immune response;GO:0006968//cellular defense response;GO:0007267//cell-cell signaling;GO:0045954//positive regulation of natural killer cell mediated cytotoxicity
ENSBGRG00000009656	RASGRP3	RAS guanyl releasing protein 3 [Source:HGNC Symbol;Acc:HGNC:14545]	Human Diseases;Environmental Information Processing;Environmental Information Processing;Environmental Information Processing;Organismal Systems	Cancers;Signal transduction;Signal transduction;Signal transduction;Immune system	ko05200//Pathways in cancer;ko04014//Ras signaling pathway;ko04010//MAPK signaling pathway;ko04015//Rap1 signaling pathway;ko04662//B cell receptor signaling pathway	K12362;K12362;K12362;K12362;K12362	GO:0005737//cytoplasm;GO:0032045//guanyl-nucleotide exchange factor complex;GO:0048471//perinuclear region of cytoplasm	GO:0005085//guanyl-nucleotide exchange factor activity;GO:0005088//Ras guanyl-nucleotide exchange factor activity;GO:0005096//GTPase activator activity;GO:0005509//calcium ion binding;GO:0017016//Ras GTPase binding;GO:0019900//kinase binding	GO:0007264//small GTPase mediated signal transduction;GO:0007265//Ras protein signal transduction;GO:0035556//intracellular signal transduction;GO:0043087//regulation of GTPase activity
ENSBGRG00000009706	ZC4H2	zinc finger C4H2-type containing [Source:HGNC Symbol;Acc:HGNC:24931]	-	-	-	-	GO:0005634//nucleus;GO:0005737//cytoplasm;GO:0045211//postsynaptic membrane	-	GO:0007399//nervous system development;GO:0045666//positive regulation of neuron differentiation
ENSBGRG00000009724	SYTL1	synaptotagmin like 1 [Source:HGNC Symbol;Acc:HGNC:15584]	-	-	-	-	GO:0005886//plasma membrane	GO:0017137//Rab GTPase binding	GO:0006886//intracellular protein transport;GO:0006887//exocytosis
ENSBGRG00000009786	HTRA3	HtrA serine peptidase 3 [Source:HGNC Symbol;Acc:HGNC:30406]	-	-	-	-	GO:0005576//extracellular region	GO:0004175//endopeptidase activity;GO:0004252//serine-type endopeptidase activity;GO:0005515//protein binding;GO:0005520//insulin-like growth factor binding;GO:0008236//serine-type peptidase activity;GO:0042802//identical protein binding	GO:0006508//proteolysis;GO:0030512//negative regulation of transforming growth factor beta receptor signaling pathway;GO:0030514//negative regulation of BMP signaling pathway
ENSBGRG00000009802	GRIN1	glutamate ionotropic receptor NMDA type subunit 1 [Source:HGNC Symbol;Acc:HGNC:4584]	Human Diseases;Environmental Information Processing;Human Diseases;Environmental Information Processing;Environmental Information Processing;Environmental Information Processing;Environmental Information Processing;Human Diseases;Human Diseases;Organismal	Neurodegenerative diseases;Signaling molecules and interaction;Neurodegenerative diseases;Signal transduction;Signal transduction;Signal transduction;Signal transduction;Substance dependence;Neurodegenerative disease;Nervous system;Environmental adaptatio	ko05010//Alzheimer disease;ko04080//Neuroactive ligand-receptor interaction;ko05016//Huntington disease;ko04014//Ras signaling pathway;ko04015//Rap1 signaling pathway;ko04020//Calcium signaling pathway;ko04024//cAMP signaling pathway;ko05034//Alcoholism;k	K05208;K05208;K05208;K05208;K05208;K05208;K05208;K05208;K05208;K05208;K05208;K05208;K05208;K05208;K05208;K05208	GO:0005737//cytoplasm;GO:0005783//endoplasmic reticulum;GO:0005886//plasma membrane;GO:0005887//integral component of plasma membrane;GO:0008021//synaptic vesicle;GO:0009986//cell surface;GO:0014069//postsynaptic density;GO:0016020//membrane;GO:0017146//N	GO:0004970//ionotropic glutamate receptor activity;GO:0004972//NMDA glutamate receptor activity;GO:0005102//signaling receptor binding;GO:0005216//ion channel activity;GO:0005261//cation channel activity;GO:0005262//calcium channel activity;GO:0005509//ca	GO:0001661//conditioned taste aversion;GO:0001964//startle response;GO:0001967//suckling behavior;GO:0001975//response to amphetamine;GO:0006811//ion transport;GO:0006812//cation transport;GO:0006816//calcium ion transport;GO:0006874//cellular calcium ion
ENSBGRG00000009835	-	-	Human Diseases;Human Diseases;Human Diseases;Human Diseases;Human Diseases;Organismal Systems	Infectious diseases;Infectious diseases;Infectious disease: viral;Infectious diseases;Infectious diseases;Immune system	ko05168//Herpes simplex infection;ko05166//HTLV-I infection;ko05170//Human immunodeficiency virus 1 infection;ko05169//Epstein-Barr virus infection;ko05163//Human cytomegalovirus infection;ko04612//Antigen processing and presentation	K08055;K08055;K08055;K08055;K08055;K08055	GO:0042612//MHC class I protein complex	-	GO:0006955//immune response
ENSBGRG00000009934	FGD2	FYVE, RhoGEF and PH domain containing 2 [Source:HGNC Symbol;Acc:HGNC:3664]	-	-	-	-	GO:0001726//ruffle;GO:0005634//nucleus;GO:0005737//cytoplasm;GO:0005769//early endosome	GO:0005085//guanyl-nucleotide exchange factor activity;GO:0005089//Rho guanyl-nucleotide exchange factor activity;GO:0046872//metal ion binding;GO:1901981//phosphatidylinositol phosphate binding	GO:0043507//positive regulation of JUN kinase activity
ENSBGRG00000009961	TET1	tet methylcytosine dioxygenase 1 [Source:HGNC Symbol;Acc:HGNC:29484]	-	-	-	-	-	GO:0003677//DNA binding;GO:0005506//iron ion binding;GO:0008270//zinc ion binding;GO:0008327//methyl-CpG binding;GO:0070579//methylcytosine dioxygenase activity	GO:0006211//5-methylcytosine catabolic process;GO:0008284//positive regulation of cell proliferation;GO:0031062//positive regulation of histone methylation;GO:0080111//DNA demethylation;GO:0090310//negative regulation of methylation-dependent chromatin si
ENSBGRG00000009979	ADCY2	adenylate cyclase 2 [Source:HGNC Symbol;Acc:HGNC:233]	Metabolism;Human Diseases;Human Diseases;Environmental Information Processing;Organismal Systems;Environmental Information Processing;Human Diseases;Environmental Information Processing;Organismal Systems;Environmental Information Processing;Human Disease	Global and overview maps;Cancers;Infectious diseases;Signal transduction;Environmental adaptation;Signal transduction;Infectious diseases;Signal transduction;Immune system;Signal transduction;Endocrine and metabolic diseases;Signal transduction;Nervous sy	ko01100//Metabolic pathways;ko05200//Pathways in cancer;ko05166//HTLV-I infection;ko04015//Rap1 signaling pathway;ko04714//Thermogenesis;ko04020//Calcium signaling pathway;ko05163//Human cytomegalovirus infection;ko04024//cAMP signaling pathway;ko04062//C	K08042;K08042;K08042;K08042;K08042;K08042;K08042;K08042;K08042;K08042;K08042;K08042;K08042;K08042;K08042;K08042;K08042;K08042;K08042;K08042;K08042;K08042;K08042;K08042;K08042;K08042;K08042;K08042;K08042;K08042;K08042;K08042;K08042;K08042;K08042;K08042;K08	GO:0005737//cytoplasm;GO:0005886//plasma membrane	GO:0004016//adenylate cyclase activity;GO:0016849//phosphorus-oxygen lyase activity	GO:0006171//cAMP biosynthetic process;GO:0009190//cyclic nucleotide biosynthetic process;GO:0035556//intracellular signal transduction
ENSBGRG00000010188	-	-	Environmental Information Processing;Human Diseases	Signaling molecules and interaction;Infectious diseases	ko04514//Cell adhesion molecules (CAMs);ko05150//Staphylococcus aureus infection	K06544;K06544	-	-	-
ENSBGRG00000010195	IRF5	interferon regulatory factor 5 [Source:HGNC Symbol;Acc:HGNC:6120]	Organismal Systems	Immune system	ko04620//Toll-like receptor signaling pathway	K09446	GO:0005634//nucleus;GO:0005737//cytoplasm	GO:0001228//DNA-binding transcription activator activity, RNA polymerase II-specific;GO:0003700//DNA-binding transcription factor activity;GO:0005515//protein binding;GO:0042802//identical protein binding;GO:0043565//sequence-specific DNA binding;GO:00442	GO:0006355//regulation of transcription, DNA-templated;GO:0006357//regulation of transcription by RNA polymerase II;GO:0019221//cytokine-mediated signaling pathway;GO:0032494//response to peptidoglycan;GO:0032495//response to muramyl dipeptide;GO:0043065/
ENSBGRG00000010213	CXCR6	C-X-C motif chemokine receptor 6 [Source:HGNC Symbol;Acc:HGNC:16647]	Environmental Information Processing;Organismal Systems	Signaling molecules and interaction;Immune system	ko04060//Cytokine-cytokine receptor interaction;ko04062//Chemokine signaling pathway	K04191;K04191	GO:0016021//integral component of membrane	GO:0004930//G protein-coupled receptor activity;GO:0004950//chemokine receptor activity;GO:0015026//coreceptor activity;GO:0016494//C-X-C chemokine receptor activity;GO:0019958//C-X-C chemokine binding	GO:0006935//chemotaxis;GO:0006954//inflammatory response;GO:0007186//G protein-coupled receptor signaling pathway
ENSBGRG00000010229	TLR4	toll like receptor 4 [Source:HGNC Symbol;Acc:HGNC:11850]	Environmental Information Processing;Human Diseases;Human Diseases;Human Diseases;Human Diseases;Human Diseases;Human Diseases;Human Diseases;Human Diseases;Environmental Information Processing;Human Diseases;Cellular Processes;Organismal Systems;Human Di	Signal transduction;Infectious disease: viral;Infectious diseases;Infectious diseases;Infectious diseases;Infectious diseases;Cancers;Infectious diseases;Infectious disease: bacterial;Signal transduction;Immune diseases;Transport and catabolism;Immune sys	ko04151//PI3K-Akt signaling pathway;ko05170//Human immunodeficiency virus 1 infection;ko05131//Shigellosis;ko05132//Salmonella infection;ko05130//Pathogenic Escherichia coli infection;ko05162//Measles;ko05205//Proteoglycans in cancer;ko05152//Tuberculosis	K10160;K10160;K10160;K10160;K10160;K10160;K10160;K10160;K10160;K10160;K10160;K10160;K10160;K10160;K10160;K10160;K10160;K10160;K10160;K10160;K10160;K10160;K10160;K10160;K10160;K10160;K10160	GO:0001891//phagocytic cup;GO:0005737//cytoplasm;GO:0005794//Golgi apparatus;GO:0005886//plasma membrane;GO:0005887//integral component of plasma membrane;GO:0009897//external side of plasma membrane;GO:0009986//cell surface;GO:0031226//intrinsic componen	GO:0001530//lipopolysaccharide binding;GO:0001875//lipopolysaccharide receptor activity;GO:0005102//signaling receptor binding;GO:0005515//protein binding;GO:0042802//identical protein binding;GO:0046982//protein heterodimerization activity	GO:0000187//activation of MAPK activity;GO:0002218//activation of innate immune response;GO:0002322//B cell proliferation involved in immune response;GO:0002537//nitric oxide production involved in inflammatory response;GO:0002730//regulation of dendritic
ENSBGRG00000010248	CHST7	carbohydrate sulfotransferase 7 [Source:HGNC Symbol;Acc:HGNC:13817]	Metabolism	Glycan biosynthesis and metabolism	ko00532//Glycosaminoglycan biosynthesis - chondroitin sulfate / dermatan sulfate	K04743	GO:0000139//Golgi membrane	GO:0001517//N-acetylglucosamine 6-O-sulfotransferase activity;GO:0008146//sulfotransferase activity;GO:0008459//chondroitin 6-sulfotransferase activity	GO:0005975//carbohydrate metabolic process;GO:0006044//N-acetylglucosamine metabolic process;GO:0006790//sulfur compound metabolic process;GO:0030206//chondroitin sulfate biosynthetic process
ENSBGRG00000010403	CCR5	C-C motif chemokine receptor 5 (gene/pseudogene) [Source:HGNC Symbol;Acc:HGNC:1606]	Environmental Information Processing;Human Diseases;Cellular Processes;Human Diseases;Human Diseases;Organismal Systems;Human Diseases;Human Diseases;Environmental Information Processing	Signaling molecules and interaction;Infectious disease: viral;Transport and catabolism;Infectious diseases;Cancers;Immune system;Infectious diseases;Infectious diseases;Signaling molecules and interaction	ko04060//Cytokine-cytokine receptor interaction;ko05170//Human immunodeficiency virus 1 infection;ko04144//Endocytosis;ko05163//Human cytomegalovirus infection;ko05203//Viral carcinogenesis;ko04062//Chemokine signaling pathway;ko05167//Kaposi sarcoma-asso	K04180;K04180;K04180;K04180;K04180;K04180;K04180;K04180;K04180	GO:0005768//endosome;GO:0009897//external side of plasma membrane;GO:0009986//cell surface;GO:0016021//integral component of membrane	GO:0003779//actin binding;GO:0004930//G protein-coupled receptor activity;GO:0004950//chemokine receptor activity;GO:0016493//C-C chemokine receptor activity;GO:0019957//C-C chemokine binding;GO:0042802//identical protein binding;GO:0071791//chemokine (C-	GO:0000165//MAPK cascade;GO:0006816//calcium ion transport;GO:0006935//chemotaxis;GO:0006954//inflammatory response;GO:0006955//immune response;GO:0007186//G protein-coupled receptor signaling pathway;GO:0007267//cell-cell signaling;GO:0014808//release of
ENSBGRG00000010422	INPP5D	inositol polyphosphate-5-phosphatase D [Source:HGNC Symbol;Acc:HGNC:6079]	Metabolism;Organismal Systems;Environmental Information Processing;Organismal Systems;Organismal Systems;Metabolism	Global and overview maps;Immune system;Signal transduction;Immune system;Immune system;Carbohydrate metabolism	ko01100//Metabolic pathways;ko04666//Fc gamma R-mediated phagocytosis;ko04070//Phosphatidylinositol signaling system;ko04662//B cell receptor signaling pathway;ko04664//Fc epsilon RI signaling pathway;ko00562//Inositol phosphate metabolism	K03084;K03084;K03084;K03084;K03084;K03084	GO:0005829//cytosol	-	GO:0008340//determination of adult lifespan;GO:0009968//negative regulation of signal transduction;GO:0016064//immunoglobulin mediated immune response;GO:0030853//negative regulation of granulocyte differentiation;GO:0030889//negative regulation of B cell
ENSBGRG00000010476	GRIA3	glutamate ionotropic receptor AMPA type subunit 3 [Source:HGNC Symbol;Acc:HGNC:4573]	Environmental Information Processing;Human Diseases;Human Diseases;Environmental Information Processing;Organismal Systems;Organismal Systems;Human Diseases;Organismal Systems;Organismal Systems;Human Diseases;Organismal Systems;Human Diseases	Signaling molecules and interaction;Neurodegenerative diseases;Cancers;Signal transduction;Nervous system;Nervous system;Neurodegenerative disease;Nervous system;Environmental adaptation;Substance dependence;Nervous system;Substance dependence	ko04080//Neuroactive ligand-receptor interaction;ko05016//Huntington disease;ko05202//Transcriptional misregulation in cancers;ko04024//cAMP signaling pathway;ko04723//Retrograde endocannabinoid signaling;ko04728//Dopaminergic synapse;ko05017//Spinocerebe	K05199;K05199;K05199;K05199;K05199;K05199;K05199;K05199;K05199;K05199;K05199;K05199	GO:0016020//membrane	GO:0004970//ionotropic glutamate receptor activity;GO:0004971//AMPA glutamate receptor activity;GO:0005216//ion channel activity;GO:0015276//ligand-gated ion channel activity;GO:0038023//signaling receptor activity	GO:0006811//ion transport
ENSBGRG00000010518	MYLK4	myosin light chain kinase family member 4 [Source:HGNC Symbol;Acc:HGNC:27972]	Environmental Information Processing;Cellular Processes;Cellular Processes;Environmental Information Processing;Organismal Systems;Environmental Information Processing;Organismal Systems;Organismal Systems;Organismal Systems	Signal transduction;Cell motility;Cellular community - eukaryotes;Signal transduction;Endocrine system;Signal transduction;Circulatory system;Immune system;Digestive system	ko04020//Calcium signaling pathway;ko04810//Regulation of actin cytoskeleton;ko04510//Focal adhesion;ko04022//cGMP - PKG signaling pathway;ko04921//Oxytocin signaling pathway;ko04371//Apelin signaling pathway;ko04270//Vascular smooth muscle contraction;ko	K00907;K00907;K00907;K00907;K00907;K00907;K00907;K00907;K00907	-	GO:0004672//protein kinase activity;GO:0005524//ATP binding	GO:0006468//protein phosphorylation
ENSBGRG00000010543	WDFY4	WDFY family member 4 [Source:HGNC Symbol;Acc:HGNC:29323]	-	-	-	-	-	GO:0005515//protein binding	-
ENSBGRG00000010544	ANTXR2	ANTXR cell adhesion molecule 2 [Source:HGNC Symbol;Acc:HGNC:21732]	Organismal Systems	Immune system	ko04621//NOD-like receptor signaling pathway	K20909	GO:0009897//external side of plasma membrane;GO:0009986//cell surface;GO:0016021//integral component of membrane	GO:0038023//signaling receptor activity	GO:0022414//reproductive process;GO:1901998//toxin transport
ENSBGRG00000010561	-	-	-	-	-	-	-	-	-
ENSBGRG00000010593	PDYN	prodynorphin [Source:HGNC Symbol;Acc:HGNC:8820]	Environmental Information Processing;Human Diseases;Human Diseases;Human Diseases;Human Diseases	Signaling molecules and interaction;Substance dependence;Neurodegenerative disease;Substance dependence;Substance dependence	ko04080//Neuroactive ligand-receptor interaction;ko05034//Alcoholism;ko05017//Spinocerebellar ataxia;ko05031//Amphetamine addiction;ko05030//Cocaine addiction	K15840;K15840;K15840;K15840;K15840	GO:0005886//plasma membrane	-	GO:0007218//neuropeptide signaling pathway
ENSBGRG00000010693	PTPRE	protein tyrosine phosphatase receptor type E [Source:HGNC Symbol;Acc:HGNC:9669]	-	-	-	-	-	GO:0004725//protein tyrosine phosphatase activity;GO:0016791//phosphatase activity	GO:0006470//protein dephosphorylation;GO:0016311//dephosphorylation
ENSBGRG00000010706	SERPIND1	serpin family D member 1 [Source:HGNC Symbol;Acc:HGNC:4838]	Organismal Systems	Immune system	ko04610//Complement and coagulation cascades	K03912	GO:0005615//extracellular space	-	-
ENSBGRG00000010717	-	-	Organismal Systems	Development	ko04380//Osteoclast differentiation	K06551	-	-	-
ENSBGRG00000010764	RGN	regucalcin [Source:HGNC Symbol;Acc:HGNC:9989]	Metabolism;Metabolism;Metabolism;Metabolism	Global and overview maps;Global and overview maps;Carbohydrate metabolism;Carbohydrate metabolism	ko01100//Metabolic pathways;ko01200//Carbon metabolism;ko00030//Pentose phosphate pathway;ko00053//Ascorbate and aldarate metabolism	K01053;K01053;K01053;K01053	GO:0005634//nucleus;GO:0005737//cytoplasm	GO:0004341//gluconolactonase activity;GO:0005509//calcium ion binding;GO:0008270//zinc ion binding;GO:0030234//enzyme regulator activity	GO:0019853//L-ascorbic acid biosynthetic process
ENSBGRG00000010792	-	-	Human Diseases;Human Diseases;Human Diseases;Cellular Processes;Cellular Processes;Cellular Processes;Cellular Processes	Neurodegenerative diseases;Neurodegenerative diseases;Infectious diseases;Transport and catabolism;Cellular community - eukaryotes;Cell growth and death;Cellular community - eukaryotes	ko05010//Alzheimer disease;ko05016//Huntington disease;ko05130//Pathogenic Escherichia coli infection;ko04145//Phagosome;ko04530//Tight junction;ko04210//Apoptosis;ko04540//Gap junction	K07374;K07374;K07374;K07374;K07374;K07374;K07374	GO:0005874//microtubule	GO:0003924//GTPase activity;GO:0005200//structural constituent of cytoskeleton;GO:0005525//GTP binding	GO:0007017//microtubule-based process
ENSBGRG00000010844	-	-	Metabolism;Metabolism;Metabolism;Organismal Systems;Metabolism	Global and overview maps;Lipid metabolism;Lipid metabolism;Endocrine system;Metabolism of cofactors and vitamins	ko01100//Metabolic pathways;ko00590//Arachidonic acid metabolism;ko00140//Steroid hormone biosynthesis;ko04913//Ovarian Steroidogenesis;ko00790//Folate biosynthesis	K04119;K04119;K04119;K04119;K04119	-	GO:0016491//oxidoreductase activity	GO:0055114//oxidation-reduction process
ENSBGRG00000010905	VEGFD	vascular endothelial growth factor D [Source:HGNC Symbol;Acc:HGNC:3708]	Human Diseases;Environmental Information Processing;Environmental Information Processing;Environmental Information Processing;Environmental Information Processing;Cellular Processes;Organismal Systems;Environmental Information Processing;Human Diseases	Cancers;Signal transduction;Signal transduction;Signal transduction;Signal transduction;Cellular community - eukaryotes;Endocrine system;Signal transduction;Endocrine and metabolic diseases	ko05200//Pathways in cancer;ko04151//PI3K-Akt signaling pathway;ko04014//Ras signaling pathway;ko04010//MAPK signaling pathway;ko04015//Rap1 signaling pathway;ko04510//Focal adhesion;ko04926//Relaxin signaling pathway;ko04668//TNF signaling pathway;ko0493	K05449;K05449;K05449;K05449;K05449;K05449;K05449;K05449;K05449	GO:0005576//extracellular region;GO:0005615//extracellular space;GO:0016020//membrane	GO:0005172//vascular endothelial growth factor receptor binding;GO:0008083//growth factor activity;GO:0042056//chemoattractant activity;GO:0042802//identical protein binding;GO:0043185//vascular endothelial growth factor receptor 3 binding	GO:0008283//cell proliferation;GO:0008284//positive regulation of cell proliferation;GO:0009617//response to bacterium;GO:0048010//vascular endothelial growth factor receptor signaling pathway;GO:0050930//induction of positive chemotaxis;GO:0060754//posit
ENSBGRG00000010946	-	-	Environmental Information Processing;Human Diseases;Organismal Systems;Environmental Information Processing;Organismal Systems;Environmental Information Processing;Organismal Systems	Signaling molecules and interaction;Infectious diseases;Immune system;Signal transduction;Immune system;Signaling molecules and interaction;Immune system	ko04060//Cytokine-cytokine receptor interaction;ko05163//Human cytomegalovirus infection;ko04062//Chemokine signaling pathway;ko04064//NF-kappa B signaling pathway;ko04620//Toll-like receptor signaling pathway;ko04061//Viral protein interaction with cytok	K12964;K12964;K12964;K12964;K12964;K12964;K12964	GO:0005576//extracellular region	GO:0008009//chemokine activity	GO:0006955//immune response
ENSBGRG00000010977	TMEM132B	transmembrane protein 132B [Source:HGNC Symbol;Acc:HGNC:29397]	-	-	-	-	-	-	-
ENSBGRG00000011032	AQP9	aquaporin 9 [Source:HGNC Symbol;Acc:HGNC:643]	Organismal Systems	Digestive system	ko04976//Bile secretion	K09877	GO:0005887//integral component of plasma membrane;GO:0016020//membrane;GO:0043231//intracellular membrane-bounded organelle	GO:0005345//purine nucleobase transmembrane transporter activity;GO:0005350//pyrimidine nucleobase transmembrane transporter activity;GO:0015250//water channel activity;GO:0015254//glycerol channel activity;GO:0015265//urea channel activity;GO:0015267//ch	GO:0006833//water transport;GO:0006863//purine nucleobase transport;GO:0010033//response to organic substance;GO:0015791//polyol transport;GO:0015793//glycerol transport;GO:0015837//amine transport;GO:0015855//pyrimidine nucleobase transport;GO:0046689//r
ENSBGRG00000011056	LPXN	leupaxin [Source:HGNC Symbol;Acc:HGNC:14061]	-	-	-	-	GO:0002102//podosome;GO:0005634//nucleus;GO:0005737//cytoplasm;GO:0005829//cytosol;GO:0005886//plasma membrane;GO:0005925//focal adhesion;GO:0016607//nuclear speck	GO:0003712//transcription coregulator activity	GO:0007162//negative regulation of cell adhesion;GO:0033628//regulation of cell adhesion mediated by integrin;GO:0050859//negative regulation of B cell receptor signaling pathway
ENSBGRG00000011058	-	-	Human Diseases;Organismal Systems	Cancers;Immune system	ko05205//Proteoglycans in cancer;ko04610//Complement and coagulation cascades	K03985;K03985	-	GO:0030377//urokinase plasminogen activator receptor activity	GO:0030162//regulation of proteolysis;GO:0038195//urokinase plasminogen activator signaling pathway
ENSBGRG00000011095	-	-	-	-	-	-	-	-	GO:0007165//signal transduction
ENSBGRG00000011217	CADM4	cell adhesion molecule 4 [Source:HGNC Symbol;Acc:HGNC:30825]	-	-	-	-	GO:0031252//cell leading edge;GO:0044291//cell-cell contact zone	GO:0019903//protein phosphatase binding;GO:0030971//receptor tyrosine kinase binding;GO:0043183//vascular endothelial growth factor receptor 1 binding;GO:0043184//vascular endothelial growth factor receptor 2 binding	GO:0001932//regulation of protein phosphorylation;GO:0001933//negative regulation of protein phosphorylation;GO:0010801//negative regulation of peptidyl-threonine phosphorylation;GO:0030948//negative regulation of vascular endothelial growth factor recept
ENSBGRG00000011587	MZB1	marginal zone B and B1 cell specific protein [Source:HGNC Symbol;Acc:HGNC:30125]	-	-	-	-	GO:0005576//extracellular region;GO:0005788//endoplasmic reticulum lumen;GO:0034663//endoplasmic reticulum chaperone complex	-	GO:0002642//positive regulation of immunoglobulin biosynthetic process;GO:0008284//positive regulation of cell proliferation;GO:0030888//regulation of B cell proliferation;GO:0033622//integrin activation;GO:0042127//regulation of cell proliferation;GO:004
ENSBGRG00000011592	-	-	-	-	-	-	GO:0005576//extracellular region	GO:0030414//peptidase inhibitor activity	-
ENSBGRG00000011695	FGR	FGR proto-oncogene, Src family tyrosine kinase [Source:HGNC Symbol;Acc:HGNC:3697]	Organismal Systems	Immune system	ko04062//Chemokine signaling pathway	K08891	GO:0005856//cytoskeleton;GO:0005886//plasma membrane;GO:0015629//actin cytoskeleton;GO:0016235//aggresome;GO:0032587//ruffle membrane	GO:0001784//phosphotyrosine residue binding;GO:0004672//protein kinase activity;GO:0004713//protein tyrosine kinase activity;GO:0004715//non-membrane spanning protein tyrosine kinase activity;GO:0005515//protein binding;GO:0005524//ATP binding;GO:0019901/	GO:0006468//protein phosphorylation;GO:0007229//integrin-mediated signaling pathway;GO:0008360//regulation of cell shape;GO:0014068//positive regulation of phosphatidylinositol 3-kinase signaling;GO:0018108//peptidyl-tyrosine phosphorylation;GO:0030282//b
ENSBGRG00000011746	MPPED2	metallophosphoesterase domain containing 2 [Source:HGNC Symbol;Acc:HGNC:1180]	-	-	-	-	-	GO:0016787//hydrolase activity	-
ENSBGRG00000011792	-	-	Organismal Systems	Sensory system	ko04740//Olfactory transduction	K04257	GO:0016021//integral component of membrane	GO:0004930//G protein-coupled receptor activity;GO:0004984//olfactory receptor activity	GO:0007186//G protein-coupled receptor signaling pathway
ENSBGRG00000011834	MPEG1	macrophage expressed 1 [Source:HGNC Symbol;Acc:HGNC:29619]	-	-	-	-	GO:0031410//cytoplasmic vesicle	-	GO:0042742//defense response to bacterium;GO:0050829//defense response to Gram-negative bacterium;GO:0050830//defense response to Gram-positive bacterium
ENSBGRG00000011872	A2M	alpha-2-macroglobulin [Source:HGNC Symbol;Acc:HGNC:7]	Organismal Systems	Immune system	ko04610//Complement and coagulation cascades	K03910	GO:0005576//extracellular region;GO:0005615//extracellular space	GO:0002020//protease binding;GO:0004866//endopeptidase inhibitor activity;GO:0004867//serine-type endopeptidase inhibitor activity;GO:0005102//signaling receptor binding;GO:0019838//growth factor binding;GO:0019899//enzyme binding;GO:0019959//interleukin-	GO:0001869//negative regulation of complement activation, lectin pathway
ENSBGRG00000011907	-	-	Human Diseases;Human Diseases;Human Diseases;Human Diseases;Human Diseases;Human Diseases;Human Diseases;Human Diseases;Environmental Information Processing;Human Diseases;Human Diseases;Human Diseases;Organismal Systems;Human Diseases;Human Diseases;Envi	Infectious diseases;Cancers;Infectious diseases;Infectious disease: viral;Infectious diseases;Infectious diseases;Infectious diseases;Infectious diseases;Signal transduction;Infectious diseases;Cancers;Infectious diseases;Immune system;Infectious disease:	ko05168//Herpes simplex infection;ko05200//Pathways in cancer;ko05166//HTLV-I infection;ko05170//Human immunodeficiency virus 1 infection;ko05169//Epstein-Barr virus infection;ko05131//Shigellosis;ko05132//Salmonella infection;ko05163//Human cytomegalovir	K04734;K04734;K04734;K04734;K04734;K04734;K04734;K04734;K04734;K04734;K04734;K04734;K04734;K04734;K04734;K04734;K04734;K04734;K04734;K04734;K04734;K04734;K04734;K04734;K04734;K04734;K04734;K04734;K04734;K04734;K04734;K04734;K04734;K04734;K04734;K04734;K04	-	GO:0005515//protein binding	-
ENSBGRG00000011946	SULT1C3	sulfotransferase family 1C member 3 [Source:HGNC Symbol;Acc:HGNC:33543]	-	-	-	-	-	GO:0004027//alcohol sulfotransferase activity;GO:0008146//sulfotransferase activity	-
ENSBGRG00000011979	HMOX1	heme oxygenase 1 [Source:HGNC Symbol;Acc:HGNC:5013]	Metabolism;Human Diseases;Human Diseases;Human Diseases;Human Diseases;Environmental Information Processing;Organismal Systems;Cellular Processes;Metabolism	Global and overview maps;Cancers;Cancers;Cancers;Cardiovascular diseases;Signal transduction;Digestive system;Cell growth and death;Metabolism of cofactors and vitamins	ko01100//Metabolic pathways;ko05200//Pathways in cancer;ko05225//Hepatocellular carcinoma;ko05206//MicroRNAs in cancer;ko05418//Fluid shear stress and atherosclerosis;ko04066//HIF-1 signaling pathway;ko04978//Mineral absorption;ko04216//Ferroptosis;ko0086	K00510;K00510;K00510;K00510;K00510;K00510;K00510;K00510;K00510	GO:0005623//cell;GO:0005634//nucleus;GO:0005783//endoplasmic reticulum;GO:0016020//membrane;GO:0016021//integral component of membrane;GO:0048471//perinuclear region of cytoplasm	GO:0004392//heme oxygenase (decyclizing) activity;GO:0005198//structural molecule activity;GO:0020037//heme binding;GO:0042802//identical protein binding;GO:0042803//protein homodimerization activity	GO:0002246//wound healing involved in inflammatory response;GO:0006788//heme oxidation;GO:0006879//cellular iron ion homeostasis;GO:0006979//response to oxidative stress;GO:0016239//positive regulation of macroautophagy;GO:0016242//negative regulation of
ENSBGRG00000012023	KLF6	Kruppel like factor 6 [Source:HGNC Symbol;Acc:HGNC:2235]	-	-	-	-	GO:0001650//fibrillar center;GO:0005654//nucleoplasm;GO:0005730//nucleolus;GO:0005829//cytosol;GO:0043231//intracellular membrane-bounded organelle	GO:0000978//RNA polymerase II proximal promoter sequence-specific DNA binding;GO:0001228//DNA-binding transcription activator activity, RNA polymerase II-specific;GO:0003676//nucleic acid binding	GO:0045944//positive regulation of transcription by RNA polymerase II
ENSBGRG00000012069	EMILIN1	elastin microfibril interfacer 1 [Source:HGNC Symbol;Acc:HGNC:19880]	-	-	-	-	GO:0005615//extracellular space;GO:0031012//extracellular matrix;GO:0034668//integrin alpha4-beta1 complex;GO:0062023//collagen-containing extracellular matrix;GO:1990971//EMILIN complex	GO:0005515//protein binding;GO:0030023//extracellular matrix constituent conferring elasticity;GO:0042802//identical protein binding;GO:0098640//integrin binding involved in cell-matrix adhesion	GO:0003180//aortic valve morphogenesis;GO:0007160//cell-matrix adhesion;GO:0010628//positive regulation of gene expression;GO:0010629//negative regulation of gene expression;GO:0010811//positive regulation of cell-substrate adhesion;GO:0016477//cell migra
ENSBGRG00000012118	-	-	Organismal Systems	Immune system	ko04621//NOD-like receptor signaling pathway	K20914	-	-	GO:0002218//activation of innate immune response;GO:0035458//cellular response to interferon-beta
ENSBGRG00000012122	MR1	major histocompatibility complex, class I-related [Source:HGNC Symbol;Acc:HGNC:4975]	-	-	-	-	GO:0005783//endoplasmic reticulum;GO:0005886//plasma membrane	-	GO:0002367//cytokine production involved in immune response;GO:0032611//interleukin-1 beta production;GO:0032620//interleukin-17 production;GO:0050829//defense response to Gram-negative bacterium
ENSBGRG00000012224	IDO1	indoleamine 2,3-dioxygenase 1 [Source:HGNC Symbol;Acc:HGNC:6059]	Metabolism;Metabolism;Human Diseases	Global and overview maps;Amino acid metabolism;Infectious diseases	ko01100//Metabolic pathways;ko00380//Tryptophan metabolism;ko05143//African trypanosomiasis	K00463;K00463;K00463	GO:0005737//cytoplasm;GO:0030485//smooth muscle contractile fiber;GO:0032421//stereocilium bundle	GO:0004833//tryptophan 2,3-dioxygenase activity;GO:0020037//heme binding;GO:0033754//indoleamine 2,3-dioxygenase activity;GO:0046872//metal ion binding	GO:0002534//cytokine production involved in inflammatory response;GO:0002666//positive regulation of T cell tolerance induction;GO:0002678//positive regulation of chronic inflammatory response;GO:0002830//positive regulation of type 2 immune response;GO:0
ENSBGRG00000012273	LCK	LCK proto-oncogene, Src family tyrosine kinase [Source:HGNC Symbol;Acc:HGNC:6524]	Human Diseases;Human Diseases;Environmental Information Processing;Organismal Systems;Organismal Systems;Organismal Systems;Human Diseases;Organismal Systems;Organismal Systems;Human Diseases	Infectious diseases;Infectious disease: bacterial;Signal transduction;Immune system;Immune system;Immune system;Cancer: overview;Immune system;Development;Immune diseases	ko05166//HTLV-I infection;ko05135//Yersinia infection;ko04064//NF-kappa B signaling pathway;ko04659//Th17 cell differentiation;ko04660//T cell receptor signaling pathway;ko04658//Th1 and Th2 cell differentiation;ko05235//PD-L1 expression and PD-1 checkpoi	K05856;K05856;K05856;K05856;K05856;K05856;K05856;K05856;K05856;K05856	GO:0000242//pericentriolar material;GO:0001772//immunological synapse;GO:0005886//plasma membrane;GO:0045121//membrane raft	GO:0001784//phosphotyrosine residue binding;GO:0004672//protein kinase activity;GO:0004713//protein tyrosine kinase activity;GO:0004722//protein serine/threonine phosphatase activity;GO:0005515//protein binding;GO:0005524//ATP binding;GO:0008022//protein	GO:0006468//protein phosphorylation;GO:0006882//cellular zinc ion homeostasis;GO:0006919//activation of cysteine-type endopeptidase activity involved in apoptotic process;GO:0018108//peptidyl-tyrosine phosphorylation;GO:0030217//T cell differentiation;GO:
ENSBGRG00000012275	DHX58	DExH-box helicase 58 [Source:HGNC Symbol;Acc:HGNC:29517]	Organismal Systems	Immune system	ko04622//RIG-I-like receptor signaling pathway	K12649	GO:0005737//cytoplasm	GO:0003677//DNA binding;GO:0003725//double-stranded RNA binding;GO:0003727//single-stranded RNA binding;GO:0005524//ATP binding;GO:0008270//zinc ion binding;GO:0016787//hydrolase activity	GO:0009615//response to virus;GO:0009617//response to bacterium;GO:0032480//negative regulation of type I interferon production;GO:0032481//positive regulation of type I interferon production;GO:0039534//negative regulation of MDA-5 signaling pathway;GO:0
ENSBGRG00000012324	-	-	Human Diseases;Human Diseases;Human Diseases;Human Diseases;Human Diseases;Cellular Processes;Human Diseases;Environmental Information Processing;Human Diseases;Human Diseases;Cellular Processes;Cellular Processes;Human Diseases;Organismal Systems;Human D	Infectious diseases;Infectious diseases;Infectious diseases;Infectious disease: viral;Infectious diseases;Transport and catabolism;Infectious diseases;Signaling molecules and interaction;Cancers;Infectious diseases;Transport and catabolism;Cell growth and	ko05168//Herpes simplex infection;ko05165//Human papillomavirus infection;ko05166//HTLV-I infection;ko05170//Human immunodeficiency virus 1 infection;ko05169//Epstein-Barr virus infection;ko04144//Endocytosis;ko05163//Human cytomegalovirus infection;ko045	K06751;K06751;K06751;K06751;K06751;K06751;K06751;K06751;K06751;K06751;K06751;K06751;K06751;K06751;K06751;K06751;K06751;K06751	-	-	-
ENSBGRG00000012418	CCN6	cellular communication network factor 6 [Source:HGNC Symbol;Acc:HGNC:12771]	-	-	-	-	GO:0005576//extracellular region;GO:0005615//extracellular space;GO:0005739//mitochondrion;GO:0005783//endoplasmic reticulum	GO:0005520//insulin-like growth factor binding	GO:0008285//negative regulation of cell proliferation;GO:0016525//negative regulation of angiogenesis;GO:0051881//regulation of mitochondrial membrane potential;GO:1903426//regulation of reactive oxygen species biosynthetic process
ENSBGRG00000012510	IRF4	interferon regulatory factor 4 [Source:HGNC Symbol;Acc:HGNC:6119]	Organismal Systems	Immune system	ko04659//Th17 cell differentiation	K09445	GO:0000788//nuclear nucleosome;GO:0005654//nucleoplasm;GO:0005829//cytosol	GO:0000978//RNA polymerase II proximal promoter sequence-specific DNA binding;GO:0001228//DNA-binding transcription activator activity, RNA polymerase II-specific;GO:0003700//DNA-binding transcription factor activity;GO:0005515//protein binding;GO:0043565	GO:0006355//regulation of transcription, DNA-templated;GO:0034122//negative regulation of toll-like receptor signaling pathway;GO:0042832//defense response to protozoan;GO:0043011//myeloid dendritic cell differentiation;GO:0043388//positive regulation of
ENSBGRG00000012523	EIF2AK2	eukaryotic translation initiation factor 2 alpha kinase 2 [Source:HGNC Symbol;Acc:HGNC:9437]	Human Diseases;Human Diseases;Human Diseases;Human Diseases;Human Diseases;Human Diseases;Genetic Information Processing;Human Diseases;Human Diseases;Cellular Processes;Human Diseases	Infectious diseases;Neurodegenerative diseases;Infectious diseases;Infectious diseases;Cancers;Infectious diseases;Folding, sorting and degradation;Infectious diseases;Infectious diseases;Cell growth and death;Infectious diseases	ko05168//Herpes simplex infection;ko05010//Alzheimer disease;ko05165//Human papillomavirus infection;ko05169//Epstein-Barr virus infection;ko05203//Viral carcinogenesis;ko05162//Measles;ko04141//Protein processing in endoplasmic reticulum;ko05167//Kaposi	K16195;K16195;K16195;K16195;K16195;K16195;K16195;K16195;K16195;K16195;K16195	GO:0005737//cytoplasm;GO:0005829//cytosol;GO:0048471//perinuclear region of cytoplasm	GO:0003725//double-stranded RNA binding;GO:0004672//protein kinase activity;GO:0004694//eukaryotic translation initiation factor 2alpha kinase activity;GO:0005524//ATP binding;GO:0042802//identical protein binding	GO:0000186//activation of MAPKK activity;GO:0001819//positive regulation of cytokine production;GO:0006412//translation;GO:0006468//protein phosphorylation;GO:0009615//response to virus;GO:0017148//negative regulation of translation;GO:0030968//endoplasmi
ENSBGRG00000012596	THEMIS2	thymocyte selection associated family member 2 [Source:HGNC Symbol;Acc:HGNC:16839]	-	-	-	-	GO:0005634//nucleus;GO:0005737//cytoplasm	-	GO:0050852//T cell receptor signaling pathway
ENSBGRG00000012696	LAMA4	laminin subunit alpha 4 [Source:HGNC Symbol;Acc:HGNC:6484]	Human Diseases;Environmental Information Processing;Human Diseases;Cellular Processes;Human Diseases;Human Diseases;Human Diseases;Environmental Information Processing;Human Diseases	Cancers;Signal transduction;Infectious diseases;Cellular community - eukaryotes;Infectious diseases;Infectious diseases;Cancers;Signaling molecules and interaction;Infectious diseases	ko05200//Pathways in cancer;ko04151//PI3K-Akt signaling pathway;ko05165//Human papillomavirus infection;ko04510//Focal adhesion;ko05146//Amoebiasis;ko05145//Toxoplasmosis;ko05222//Small cell lung cancer;ko04512//ECM-receptor interaction;ko05143//African t	K06241;K06241;K06241;K06241;K06241;K06241;K06241;K06241;K06241	GO:0005604//basement membrane;GO:0031594//neuromuscular junction;GO:0043083//synaptic cleft	GO:0005102//signaling receptor binding	GO:0001568//blood vessel development;GO:0007155//cell adhesion;GO:0030155//regulation of cell adhesion;GO:0030334//regulation of cell migration;GO:0045995//regulation of embryonic development;GO:0050873//brown fat cell differentiation;GO:0120163//negative
ENSBGRG00000012734	CRACR2A	calcium release activated channel regulator 2A [Source:HGNC Symbol;Acc:HGNC:28657]	-	-	-	-	GO:0005737//cytoplasm	GO:0003924//GTPase activity;GO:0005509//calcium ion binding;GO:0005525//GTP binding	GO:0002115//store-operated calcium entry;GO:0032237//activation of store-operated calcium channel activity;GO:0051928//positive regulation of calcium ion transport
ENSBGRG00000012772	LARGE1	LARGE xylosyl- and glucuronyltransferase 1 [Source:HGNC Symbol;Acc:HGNC:6511]	Metabolism;Metabolism	Global and overview maps;Glycan biosynthesis and metabolism	ko01100//Metabolic pathways;ko00515//Mannose type O-glycan biosyntheis	K09668;K09668	GO:0005794//Golgi apparatus	GO:0015020//glucuronosyltransferase activity;GO:0016757//transferase activity, transferring glycosyl groups;GO:0030145//manganese ion binding;GO:0042285//xylosyltransferase activity	GO:0035269//protein O-linked mannosylation
ENSBGRG00000012779	C20orf202	chromosome 20 open reading frame 202 [Source:HGNC Symbol;Acc:HGNC:37254]	-	-	-	-	-	-	-
ENSBGRG00000012785	CD79B	CD79b molecule [Source:HGNC Symbol;Acc:HGNC:1699]	Organismal Systems	Immune system	ko04662//B cell receptor signaling pathway	K06507	GO:0009897//external side of plasma membrane;GO:0016020//membrane;GO:0019815//B cell receptor complex	GO:0004888//transmembrane signaling receptor activity;GO:0042802//identical protein binding	GO:0007166//cell surface receptor signaling pathway;GO:0009617//response to bacterium;GO:0050853//B cell receptor signaling pathway
ENSBGRG00000012800	SLITRK4	SLIT and NTRK like family member 4 [Source:HGNC Symbol;Acc:HGNC:23502]	-	-	-	-	GO:0098978//glutamatergic synapse	GO:0005515//protein binding	GO:0050807//regulation of synapse organization
ENSBGRG00000012833	TMEM74B	transmembrane protein 74B [Source:HGNC Symbol;Acc:HGNC:15893]	-	-	-	-	-	-	-
ENSBGRG00000013053	-	-	-	-	-	-	GO:0016020//membrane	-	-
ENSBGRG00000013069	ARHGAP45	Rho GTPase activating protein 45 [Source:HGNC Symbol;Acc:HGNC:17102]	-	-	-	-	-	-	GO:0007165//signal transduction;GO:0035556//intracellular signal transduction
ENSBGRG00000013083	CD300C	CD300c molecule [Source:HGNC Symbol;Acc:HGNC:19320]	-	-	-	-	-	-	-
ENSBGRG00000013127	NCF2	neutrophil cytosolic factor 2 [Source:HGNC Symbol;Acc:HGNC:7661]	Cellular Processes;Organismal Systems;Human Diseases;Organismal Systems;Human Diseases	Transport and catabolism;Immune system;Cardiovascular diseases;Development;Infectious diseases	ko04145//Phagosome;ko04670//Leukocyte transendothelial migration;ko05418//Fluid shear stress and atherosclerosis;ko04380//Osteoclast differentiation;ko05140//Leishmaniasis	K08010;K08010;K08010;K08010;K08010	GO:0001669//acrosomal vesicle;GO:0005730//nucleolus;GO:0005737//cytoplasm;GO:0005829//cytosol;GO:0016020//membrane;GO:0043020//NADPH oxidase complex	GO:0005515//protein binding;GO:0008022//protein C-terminus binding;GO:0016175//superoxide-generating NADPH oxidase activity;GO:0016176//superoxide-generating NADPH oxidase activator activity;GO:0048365//Rac GTPase binding	GO:0006909//phagocytosis;GO:0042554//superoxide anion generation;GO:0045730//respiratory burst;GO:0055114//oxidation-reduction process
ENSBGRG00000013167	-	-	-	-	-	-	GO:0016020//membrane	-	-
ENSBGRG00000013208	LTB	lymphotoxin beta [Source:HGNC Symbol;Acc:HGNC:6711]	Environmental Information Processing;Environmental Information Processing;Human Diseases	Signaling molecules and interaction;Signal transduction;Immune diseases	ko04060//Cytokine-cytokine receptor interaction;ko04064//NF-kappa B signaling pathway;ko05323//Rheumatoid arthritis	K03157;K03157;K03157	GO:0016020//membrane	GO:0005164//tumor necrosis factor receptor binding;GO:0005515//protein binding	GO:0006955//immune response;GO:0010467//gene expression;GO:0043588//skin development;GO:0045084//positive regulation of interleukin-12 biosynthetic process;GO:0048535//lymph node development
ENSBGRG00000013231	ELAVL3	ELAV like RNA binding protein 3 [Source:HGNC Symbol;Acc:HGNC:3314]	-	-	-	-	GO:1990904//ribonucleoprotein complex	GO:0003676//nucleic acid binding;GO:0003723//RNA binding;GO:0035925//mRNA 3'-UTR AU-rich region binding	-
ENSBGRG00000013294	ANGPT4	angiopoietin 4 [Source:HGNC Symbol;Acc:HGNC:487]	Environmental Information Processing;Environmental Information Processing;Environmental Information Processing;Environmental Information Processing;Environmental Information Processing	Signal transduction;Signal transduction;Signal transduction;Signal transduction;Signal transduction	ko04151//PI3K-Akt signaling pathway;ko04014//Ras signaling pathway;ko04010//MAPK signaling pathway;ko04015//Rap1 signaling pathway;ko04066//HIF-1 signaling pathway	K05467;K05467;K05467;K05467;K05467	GO:0005615//extracellular space	GO:0030297//transmembrane receptor protein tyrosine kinase activator activity;GO:0030971//receptor tyrosine kinase binding	GO:0001525//angiogenesis;GO:0007219//Notch signaling pathway;GO:0010595//positive regulation of endothelial cell migration;GO:0016525//negative regulation of angiogenesis;GO:0043066//negative regulation of apoptotic process;GO:0043536//positive regulation
ENSBGRG00000013374	-	-	-	-	-	-	GO:0016020//membrane	GO:0022857//transmembrane transporter activity	GO:0055085//transmembrane transport
ENSBGRG00000013415	XAF1	XIAP associated factor 1 [Source:HGNC Symbol;Acc:HGNC:30932]	-	-	-	-	GO:0005654//nucleoplasm;GO:0005739//mitochondrion	-	GO:0006915//apoptotic process;GO:0035456//response to interferon-beta
ENSBGRG00000013466	COL1A2	collagen type I alpha 2 chain [Source:HGNC Symbol;Acc:HGNC:2198]	Environmental Information Processing;Human Diseases;Human Diseases;Cellular Processes;Organismal Systems;Human Diseases;Organismal Systems;Organismal Systems;Human Diseases;Environmental Information Processing	Signal transduction;Infectious diseases;Cancers;Cellular community - eukaryotes;Endocrine system;Infectious diseases;Immune system;Digestive system;Endocrine and metabolic diseases;Signaling molecules and interaction	ko04151//PI3K-Akt signaling pathway;ko05165//Human papillomavirus infection;ko05205//Proteoglycans in cancer;ko04510//Focal adhesion;ko04926//Relaxin signaling pathway;ko05146//Amoebiasis;ko04611//Platelet activation;ko04974//Protein digestion and absorpt	K06236;K06236;K06236;K06236;K06236;K06236;K06236;K06236;K06236;K06236	GO:0005581//collagen trimer;GO:0005584//collagen type I trimer;GO:0005615//extracellular space;GO:0005783//endoplasmic reticulum	GO:0002020//protease binding;GO:0005201//extracellular matrix structural constituent;GO:0030674//protein binding, bridging;GO:0042802//identical protein binding;GO:0046332//SMAD binding;GO:0048407//platelet-derived growth factor binding	GO:0001501//skeletal system development;GO:0001568//blood vessel development;GO:0007179//transforming growth factor beta receptor signaling pathway;GO:0007266//Rho protein signal transduction;GO:0008217//regulation of blood pressure;GO:0030199//collagen f
ENSBGRG00000013500	SEPTIN11	septin 11 [Source:HGNC Symbol;Acc:HGNC:25589]	Human Diseases;Human Diseases	Infectious diseases;Infectious diseases	ko05131//Shigellosis;ko05100//Bacterial invasion of epithelial cells	K16939;K16939	GO:0001725//stress fiber;GO:0031105//septin complex	GO:0005525//GTP binding	-
ENSBGRG00000013522	LGR5	leucine rich repeat containing G protein-coupled receptor 5 [Source:HGNC Symbol;Acc:HGNC:4504]	Environmental Information Processing	Signal transduction	ko04310//Wnt signaling pathway	K04308	GO:0005887//integral component of plasma membrane;GO:0016021//integral component of membrane;GO:0032588//trans-Golgi network membrane	GO:0004888//transmembrane signaling receptor activity;GO:0004930//G protein-coupled receptor activity;GO:0005515//protein binding;GO:0016500//protein-hormone receptor activity	GO:0001942//hair follicle development;GO:0007186//G protein-coupled receptor signaling pathway;GO:0009994//oocyte differentiation;GO:0042127//regulation of cell proliferation;GO:0048839//inner ear development;GO:0090263//positive regulation of canonical W
ENSBGRG00000013554	-	-	-	-	-	-	GO:0016020//membrane	-	-
ENSBGRG00000013619	NKG7	natural killer cell granule protein 7 [Source:HGNC Symbol;Acc:HGNC:7830]	-	-	-	-	GO:0016021//integral component of membrane	-	-
ENSBGRG00000013639	OAF	out at first homolog [Source:HGNC Symbol;Acc:HGNC:28752]	-	-	-	-	-	-	-
ENSBGRG00000013652	-	CD300e molecule [Source:HGNC Symbol;Acc:HGNC:28874]	-	-	-	-	-	-	-
ENSBGRG00000013673	GAL9	-	-	-	-	-	-	GO:0030246//carbohydrate binding	-
ENSBGRG00000013703	PTAFR	platelet activating factor receptor [Source:HGNC Symbol;Acc:HGNC:9582]	Environmental Information Processing;Environmental Information Processing;Human Diseases	Signaling molecules and interaction;Signal transduction;Infectious diseases	ko04080//Neuroactive ligand-receptor interaction;ko04020//Calcium signaling pathway;ko05150//Staphylococcus aureus infection	K04279;K04279;K04279	GO:0016020//membrane;GO:0016021//integral component of membrane	GO:0001530//lipopolysaccharide binding;GO:0001875//lipopolysaccharide receptor activity;GO:0004930//G protein-coupled receptor activity;GO:0004992//platelet activating factor receptor activity;GO:0005543//phospholipid binding	GO:0001816//cytokine production;GO:0006935//chemotaxis;GO:0006954//inflammatory response;GO:0007165//signal transduction;GO:0007186//G protein-coupled receptor signaling pathway;GO:0031663//lipopolysaccharide-mediated signaling pathway;GO:0032496//respons
ENSBGRG00000013725	-	-	Metabolism	Glycan biosynthesis and metabolism	ko00511//Other glycan degradation	K12312	-	GO:0003824//catalytic activity;GO:0004559//alpha-mannosidase activity;GO:0030246//carbohydrate binding	GO:0005975//carbohydrate metabolic process;GO:0006013//mannose metabolic process
ENSBGRG00000013785	CPXM1	carboxypeptidase X, M14 family member 1 [Source:HGNC Symbol;Acc:HGNC:15771]	-	-	-	-	GO:0005615//extracellular space	GO:0004181//metallocarboxypeptidase activity;GO:0008270//zinc ion binding	GO:0006508//proteolysis
ENSBGRG00000013804	-	-	Metabolism	Carbohydrate metabolism	ko00520//Amino sugar and nucleotide sugar metabolism	K08080	GO:0005737//cytoplasm	GO:0016491//oxidoreductase activity;GO:0030338//CMP-N-acetylneuraminate monooxygenase activity;GO:0051537//2 iron, 2 sulfur cluster binding	GO:0046381//CMP-N-acetylneuraminate metabolic process;GO:0055114//oxidation-reduction process
ENSBGRG00000013884	AKAP5	A-kinase anchoring protein 5 [Source:HGNC Symbol;Acc:HGNC:375]	-	-	-	-	GO:0005886//plasma membrane;GO:0009898//cytoplasmic side of plasma membrane;GO:0045121//membrane raft	GO:0008179//adenylate cyclase binding;GO:0017124//SH3 domain binding;GO:0030346//protein phosphatase 2B binding;GO:0034237//protein kinase A regulatory subunit binding;GO:0035254//glutamate receptor binding;GO:0097110//scaffold protein binding	GO:0006605//protein targeting;GO:0007165//signal transduction;GO:0007193//adenylate cyclase-inhibiting G protein-coupled receptor signaling pathway;GO:0007194//negative regulation of adenylate cyclase activity;GO:0010738//regulation of protein kinase A si
ENSBGRG00000013885	ACP5	acid phosphatase 5, tartrate resistant [Source:HGNC Symbol;Acc:HGNC:124]	Metabolism;Human Diseases;Cellular Processes;Organismal Systems;Metabolism	Global and overview maps;Immune diseases;Transport and catabolism;Development;Metabolism of cofactors and vitamins	ko01100//Metabolic pathways;ko05323//Rheumatoid arthritis;ko04142//Lysosome;ko04380//Osteoclast differentiation;ko00740//Riboflavin metabolism	K14379;K14379;K14379;K14379;K14379	-	GO:0003993//acid phosphatase activity;GO:0008198//ferrous iron binding;GO:0008199//ferric iron binding;GO:0016787//hydrolase activity	-
ENSBGRG00000013927	IGSF10	immunoglobulin superfamily member 10 [Source:HGNC Symbol;Acc:HGNC:26384]	-	-	-	-	GO:0005576//extracellular region	GO:0005515//protein binding	GO:2001222//regulation of neuron migration
ENSBGRG00000013962	ASCL4	achaete-scute family bHLH transcription factor 4 [Source:HGNC Symbol;Acc:HGNC:24311]	-	-	-	-	-	GO:0003677//DNA binding;GO:0046983//protein dimerization activity	GO:0006357//regulation of transcription by RNA polymerase II
ENSBGRG00000014043	-	-	-	-	-	-	GO:0016021//integral component of membrane	-	-
ENSBGRG00000014055	FGL2	fibrinogen like 2 [Source:HGNC Symbol;Acc:HGNC:3696]	-	-	-	-	-	GO:0008233//peptidase activity	GO:0002291//T cell activation via T cell receptor contact with antigen bound to MHC molecule on antigen presenting cell;GO:0002381//immunoglobulin production involved in immunoglobulin mediated immune response;GO:0002605//negative regulation of dendritic
ENSBGRG00000014066	MX1	MX dynamin like GTPase 1 [Source:HGNC Symbol;Acc:HGNC:7532]	Human Diseases;Human Diseases;Human Diseases;Human Diseases	Infectious diseases;Infectious diseases;Infectious diseases;Infectious diseases	ko05165//Human papillomavirus infection;ko05162//Measles;ko05164//Influenza A;ko05160//Hepatitis C	K14754;K14754;K14754;K14754	GO:0005737//cytoplasm;GO:0005829//cytosol;GO:0031965//nuclear membrane;GO:0048471//perinuclear region of cytoplasm	GO:0003924//GTPase activity;GO:0005525//GTP binding;GO:0042802//identical protein binding	GO:0009615//response to virus;GO:0045071//negative regulation of viral genome replication;GO:0051607//defense response to virus
ENSBGRG00000014147	DPT	dermatopontin [Source:HGNC Symbol;Acc:HGNC:3011]	-	-	-	-	-	-	GO:0008285//negative regulation of cell proliferation;GO:0030199//collagen fibril organization
ENSBGRG00000014256	SCGN	secretagogin, EF-hand calcium binding protein [Source:HGNC Symbol;Acc:HGNC:16941]	-	-	-	-	-	GO:0005509//calcium ion binding	-
ENSBGRG00000014291	P2RY10	P2Y receptor family member 10 [Source:HGNC Symbol;Acc:HGNC:19906]	Environmental Information Processing	Signaling molecules and interaction	ko04080//Neuroactive ligand-receptor interaction	K04274	GO:0016021//integral component of membrane	GO:0004930//G protein-coupled receptor activity;GO:0045028//G protein-coupled purinergic nucleotide receptor activity	GO:0007186//G protein-coupled receptor signaling pathway
ENSBGRG00000014410	P2RY14	purinergic receptor P2Y14 [Source:HGNC Symbol;Acc:HGNC:16442]	Environmental Information Processing	Signaling molecules and interaction	ko04080//Neuroactive ligand-receptor interaction	K04299	GO:0016021//integral component of membrane	GO:0004930//G protein-coupled receptor activity;GO:0045028//G protein-coupled purinergic nucleotide receptor activity	GO:0007186//G protein-coupled receptor signaling pathway
ENSBGRG00000014416	-	-	Human Diseases;Human Diseases;Cellular Processes	Immune diseases;Substance dependence;Cell growth and death	ko05322//Systemic lupus erythematosus;ko05034//Alcoholism;ko04217//Necroptosis	K11251;K11251;K11251	GO:0000786//nucleosome	GO:0003677//DNA binding;GO:0046982//protein heterodimerization activity	-
ENSBGRG00000014555	-	-	-	-	-	-	GO:0009897//external side of plasma membrane	-	-
ENSBGRG00000014578	-	-	-	-	-	-	GO:0016021//integral component of membrane	-	-
ENSBGRG00000014716	TNFRSF19	TNF receptor superfamily member 19 [Source:HGNC Symbol;Acc:HGNC:11915]	Environmental Information Processing	Signaling molecules and interaction	ko04060//Cytokine-cytokine receptor interaction	K05155	-	GO:0005515//protein binding	GO:0001942//hair follicle development;GO:0043123//positive regulation of I-kappaB kinase/NF-kappaB signaling
ENSBGRG00000014737	C5AR1	complement C5a receptor 1 [Source:HGNC Symbol;Acc:HGNC:1338]	Environmental Information Processing;Human Diseases;Organismal Systems	Signaling molecules and interaction;Infectious diseases;Immune system	ko04080//Neuroactive ligand-receptor interaction;ko05150//Staphylococcus aureus infection;ko04610//Complement and coagulation cascades	K04010;K04010;K04010	GO:0016021//integral component of membrane;GO:0016323//basolateral plasma membrane;GO:0043231//intracellular membrane-bounded organelle;GO:0045177//apical part of cell	GO:0004875//complement receptor activity;GO:0004878//complement component C5a receptor activity;GO:0004930//G protein-coupled receptor activity	GO:0001774//microglial cell activation;GO:0006935//chemotaxis;GO:0007186//G protein-coupled receptor signaling pathway;GO:0010575//positive regulation of vascular endothelial growth factor production;GO:0010759//positive regulation of macrophage chemotaxi
ENSBGRG00000014766	-	-	Organismal Systems	Immune system	ko04662//B cell receptor signaling pathway	K19831	GO:0016021//integral component of membrane	-	-
ENSBGRG00000014785	ARL4C	ADP ribosylation factor like GTPase 4C [Source:HGNC Symbol;Acc:HGNC:698]	-	-	-	-	GO:0005737//cytoplasm;GO:0005829//cytosol;GO:0005886//plasma membrane	GO:0005525//GTP binding;GO:0043014//alpha-tubulin binding	GO:0032456//endocytic recycling
ENSBGRG00000014789	ADGRA1	adhesion G protein-coupled receptor A1 [Source:HGNC Symbol;Acc:HGNC:13838]	-	-	-	-	GO:0014069//postsynaptic density;GO:0016021//integral component of membrane;GO:0098978//glutamatergic synapse	GO:0004888//transmembrane signaling receptor activity;GO:0004930//G protein-coupled receptor activity	GO:0007166//cell surface receptor signaling pathway;GO:0007186//G protein-coupled receptor signaling pathway
ENSBGRG00000014797	-	-	-	-	-	-	GO:0016021//integral component of membrane	-	-
ENSBGRG00000014840	SPARCL1	SPARC like 1 [Source:HGNC Symbol;Acc:HGNC:11220]	-	-	-	-	GO:0005615//extracellular space;GO:0098978//glutamatergic synapse	GO:0005509//calcium ion binding;GO:0005515//protein binding	GO:0099560//synaptic membrane adhesion
ENSBGRG00000015006	-	-	-	-	-	-	-	GO:0005515//protein binding;GO:0008270//zinc ion binding	-
ENSBGRG00000015016	GCNT2	glucosaminyl (N-acetyl) transferase 2 (I blood group) [Source:HGNC Symbol;Acc:HGNC:4204]	Metabolism;Metabolism	Global and overview maps;Glycan biosynthesis and metabolism	ko01100//Metabolic pathways;ko00601//Glycosphingolipid biosynthesis - lacto and neolacto series	K00742;K00742	GO:0005794//Golgi apparatus;GO:0016020//membrane	GO:0008109//N-acetyllactosaminide beta-1,6-N-acetylglucosaminyltransferase activity;GO:0008375//acetylglucosaminyltransferase activity	GO:0006486//protein glycosylation;GO:0007179//transforming growth factor beta receptor signaling pathway;GO:0010608//posttranscriptional regulation of gene expression;GO:0010718//positive regulation of epithelial to mesenchymal transition;GO:0010812//nega
ENSBGRG00000015052	GPR34	G protein-coupled receptor 34 [Source:HGNC Symbol;Acc:HGNC:4490]	-	-	-	-	GO:0016021//integral component of membrane	GO:0004930//G protein-coupled receptor activity	GO:0007186//G protein-coupled receptor signaling pathway
ENSBGRG00000015122	IL1RN	interleukin 1 receptor antagonist [Source:HGNC Symbol;Acc:HGNC:6000]	Environmental Information Processing	Signaling molecules and interaction	ko04060//Cytokine-cytokine receptor interaction	K05481	GO:0005576//extracellular region;GO:0005615//extracellular space;GO:0031982//vesicle	GO:0005125//cytokine activity;GO:0005149//interleukin-1 receptor binding;GO:0005152//interleukin-1 receptor antagonist activity	GO:0006629//lipid metabolic process;GO:0006954//inflammatory response;GO:0006955//immune response;GO:0030073//insulin secretion;GO:2000660//negative regulation of interleukin-1-mediated signaling pathway
ENSBGRG00000015132	RASSF5	Ras association domain family member 5 [Source:HGNC Symbol;Acc:HGNC:17609]	Human Diseases;Environmental Information Processing;Environmental Information Processing;Cellular Processes;Organismal Systems;Human Diseases	Cancers;Signal transduction;Signal transduction;Cell growth and death;Immune system;Cancers	ko05200//Pathways in cancer;ko04014//Ras signaling pathway;ko04015//Rap1 signaling pathway;ko04218//Cellular senescence;ko04670//Leukocyte transendothelial migration;ko05223//Non-small cell lung cancer	K08015;K08015;K08015;K08015;K08015;K08015	GO:0005634//nucleus	GO:0017016//Ras GTPase binding	GO:0007165//signal transduction;GO:0008285//negative regulation of cell proliferation;GO:0031398//positive regulation of protein ubiquitination;GO:0035556//intracellular signal transduction;GO:0042981//regulation of apoptotic process;GO:1900180//regulatio
ENSBGRG00000015187	PLEKHA2	pleckstrin homology domain containing A2 [Source:HGNC Symbol;Acc:HGNC:14336]	-	-	-	-	-	GO:0030165//PDZ domain binding;GO:0043325//phosphatidylinositol-3,4-bisphosphate binding	-
ENSBGRG00000015205	HPX	hemopexin [Source:HGNC Symbol;Acc:HGNC:5171]	-	-	-	-	GO:0005615//extracellular space	GO:0015232//heme transporter activity	GO:0002639//positive regulation of immunoglobulin production;GO:0002925//positive regulation of humoral immune response mediated by circulating immunoglobulin;GO:0006879//cellular iron ion homeostasis;GO:0015886//heme transport;GO:0020027//hemoglobin meta
ENSBGRG00000015244	TRIM77	tripartite motif containing 77 [Source:HGNC Symbol;Acc:HGNC:34228]	-	-	-	-	-	GO:0005515//protein binding;GO:0008270//zinc ion binding	-
ENSBGRG00000015347	CD22	CD22 molecule [Source:HGNC Symbol;Acc:HGNC:1643]	Environmental Information Processing;Organismal Systems;Organismal Systems	Signaling molecules and interaction;Immune system;Immune system	ko04514//Cell adhesion molecules (CAMs);ko04640//Hematopoietic cell lineage;ko04662//B cell receptor signaling pathway	K06467;K06467;K06467	GO:0005769//early endosome;GO:0055037//recycling endosome	-	GO:0030100//regulation of endocytosis;GO:0042113//B cell activation;GO:0050859//negative regulation of B cell receptor signaling pathway
ENSBGRG00000015364	FBN1	fibrillin 1 [Source:HGNC Symbol;Acc:HGNC:3603]	Environmental Information Processing	Signal transduction	ko04350//TGF-beta signaling pathway	K06825	GO:0001527//microfibril;GO:0005576//extracellular region;GO:0005604//basement membrane;GO:0005615//extracellular space;GO:0031012//extracellular matrix;GO:0062023//collagen-containing extracellular matrix	GO:0005178//integrin binding;GO:0005201//extracellular matrix structural constituent;GO:0005509//calcium ion binding;GO:0008201//heparin binding;GO:0042802//identical protein binding;GO:0044877//protein-containing complex binding	GO:0001501//skeletal system development;GO:0007507//heart development;GO:0033627//cell adhesion mediated by integrin;GO:0035582//sequestering of BMP in extracellular matrix;GO:0035583//sequestering of TGFbeta in extracellular matrix;GO:0043010//camera-typ
ENSBGRG00000015552	CD68	CD68 molecule [Source:HGNC Symbol;Acc:HGNC:1693]	Cellular Processes	Transport and catabolism	ko04142//Lysosome	K06501	GO:0005623//cell;GO:0016020//membrane	-	-
ENSBGRG00000015582	EVI2B	ecotropic viral integration site 2B [Source:HGNC Symbol;Acc:HGNC:3500]	-	-	-	-	-	-	GO:0030854//positive regulation of granulocyte differentiation
ENSBGRG00000015611	RSAD2	radical S-adenosyl methionine domain containing 2 [Source:HGNC Symbol;Acc:HGNC:30908]	Human Diseases;Human Diseases	Infectious diseases;Infectious diseases	ko05164//Influenza A;ko05160//Hepatitis C	K15045;K15045	GO:0001650//fibrillar center;GO:0005739//mitochondrion;GO:0005741//mitochondrial outer membrane;GO:0005743//mitochondrial inner membrane;GO:0005783//endoplasmic reticulum;GO:0005789//endoplasmic reticulum membrane;GO:0005811//lipid droplet	GO:0003824//catalytic activity;GO:0043621//protein self-association;GO:0051536//iron-sulfur cluster binding;GO:0051539//4 iron, 4 sulfur cluster binding	GO:0009615//response to virus;GO:0034157//positive regulation of toll-like receptor 7 signaling pathway;GO:0034165//positive regulation of toll-like receptor 9 signaling pathway;GO:0035710//CD4-positive, alpha-beta T cell activation;GO:0043367//CD4-positi
ENSBGRG00000015623	-	-	Genetic Information Processing	Translation	ko03010//Ribosome	K02934	GO:0005840//ribosome	GO:0003735//structural constituent of ribosome	GO:0006412//translation
ENSBGRG00000015638	RHBDF1	rhomboid 5 homolog 1 [Source:HGNC Symbol;Acc:HGNC:20561]	-	-	-	-	GO:0000139//Golgi membrane;GO:0005789//endoplasmic reticulum membrane;GO:0016021//integral component of membrane	GO:0004252//serine-type endopeptidase activity	GO:0008283//cell proliferation;GO:0016477//cell migration;GO:0042058//regulation of epidermal growth factor receptor signaling pathway;GO:0050708//regulation of protein secretion;GO:0050709//negative regulation of protein secretion;GO:0061136//regulation
ENSBGRG00000015644	SLC6A12	solute carrier family 6 member 12 [Source:HGNC Symbol;Acc:HGNC:11045]	Organismal Systems;Organismal Systems	Nervous system;Nervous system	ko04727//GABAergic synapse;ko04721//Synaptic vesicle cycle	K05045;K05045	GO:0005887//integral component of plasma membrane;GO:0016020//membrane;GO:0016021//integral component of membrane	GO:0005328//neurotransmitter:sodium symporter activity;GO:0005332//gamma-aminobutyric acid:sodium symporter activity	GO:0006836//neurotransmitter transport
ENSBGRG00000015719	CXCL11	C-X-C motif chemokine ligand 11 [Source:HGNC Symbol;Acc:HGNC:10638]	Environmental Information Processing;Organismal Systems;Organismal Systems;Environmental Information Processing	Signaling molecules and interaction;Immune system;Immune system;Signaling molecules and interaction	ko04060//Cytokine-cytokine receptor interaction;ko04062//Chemokine signaling pathway;ko04620//Toll-like receptor signaling pathway;ko04061//Viral protein interaction with cytokine and cytokine receptor	K12672;K12672;K12672;K12672	GO:0005576//extracellular region	GO:0008009//chemokine activity;GO:0008201//heparin binding;GO:0048248//CXCR3 chemokine receptor binding	GO:0006935//chemotaxis;GO:0006952//defense response;GO:0006954//inflammatory response;GO:0006955//immune response;GO:0007189//adenylate cyclase-activating G protein-coupled receptor signaling pathway;GO:0010818//T cell chemotaxis;GO:0042127//regulation of
ENSBGRG00000015740	-	-	Environmental Information Processing;Environmental Information Processing;Human Diseases;Organismal Systems;Organismal Systems;Organismal Systems;Organismal Systems;Organismal Systems	Signaling molecules and interaction;Signal transduction;Endocrine and metabolic diseases;Endocrine system;Endocrine system;Endocrine system;Endocrine system;Endocrine system	ko04080//Neuroactive ligand-receptor interaction;ko04024//cAMP signaling pathway;ko04934//Cushing syndrome;ko04915//Estrogen signaling pathway;ko04916//Melanogenesis;ko04925//Aldosterone synthesis and secretion;ko04920//Adipocytokine signaling pathway;ko0	K05228;K05228;K05228;K05228;K05228;K05228;K05228;K05228	GO:0005576//extracellular region	GO:0005179//hormone activity	-
ENSBGRG00000015762	CDR2L	cerebellar degeneration related protein 2 like [Source:HGNC Symbol;Acc:HGNC:29999]	-	-	-	-	-	-	-
ENSBGRG00000015766	DSCC1	DNA replication and sister chromatid cohesion 1 [Source:HGNC Symbol;Acc:HGNC:24453]	-	-	-	-	GO:0000775//chromosome, centromeric region;GO:0000785//chromatin;GO:0005654//nucleoplasm;GO:0031390//Ctf18 RFC-like complex	GO:0003689//DNA clamp loader activity;GO:0017116//single-stranded DNA-dependent ATP-dependent DNA helicase activity	GO:0006275//regulation of DNA replication;GO:0007064//mitotic sister chromatid cohesion;GO:0034088//maintenance of mitotic sister chromatid cohesion;GO:0034421//post-translational protein acetylation;GO:1900264//positive regulation of DNA-directed DNA pol
ENSBGRG00000015786	CXCL10	C-X-C motif chemokine ligand 10 [Source:HGNC Symbol;Acc:HGNC:10637]	Environmental Information Processing;Human Diseases;Organismal Systems;Human Diseases;Human Diseases;Environmental Information Processing;Organismal Systems;Environmental Information Processing;Organismal Systems;Organismal Systems;Organismal Systems	Signaling molecules and interaction;Infectious diseases;Immune system;Infectious diseases;Infectious diseases;Signal transduction;Immune system;Signaling molecules and interaction;Immune system;Immune system;Immune system	ko04060//Cytokine-cytokine receptor interaction;ko05169//Epstein-Barr virus infection;ko04062//Chemokine signaling pathway;ko05164//Influenza A;ko05160//Hepatitis C;ko04668//TNF signaling pathway;ko04620//Toll-like receptor signaling pathway;ko04061//Vira	K12671;K12671;K12671;K12671;K12671;K12671;K12671;K12671;K12671;K12671;K12671	GO:0005576//extracellular region;GO:0005615//extracellular space;GO:0009897//external side of plasma membrane	GO:0008009//chemokine activity;GO:0008201//heparin binding;GO:0042056//chemoattractant activity;GO:0048248//CXCR3 chemokine receptor binding	GO:0006935//chemotaxis;GO:0006952//defense response;GO:0006955//immune response;GO:0007186//G protein-coupled receptor signaling pathway;GO:0007189//adenylate cyclase-activating G protein-coupled receptor signaling pathway;GO:0009617//response to bacteriu
ENSBGRG00000015795	TIMP1	TIMP metallopeptidase inhibitor 1 [Source:HGNC Symbol;Acc:HGNC:11820]	Environmental Information Processing	Signal transduction	ko04066//HIF-1 signaling pathway	K16451	GO:0005604//basement membrane;GO:0005615//extracellular space;GO:0031012//extracellular matrix	GO:0005125//cytokine activity;GO:0005515//protein binding;GO:0008191//metalloendopeptidase inhibitor activity;GO:0008270//zinc ion binding;GO:0030414//peptidase inhibitor activity	GO:0002248//connective tissue replacement involved in inflammatory response wound healing;GO:0008284//positive regulation of cell proliferation;GO:0010951//negative regulation of endopeptidase activity;GO:0043086//negative regulation of catalytic activity
ENSBGRG00000015837	CXCL9	C-X-C motif chemokine ligand 9 [Source:HGNC Symbol;Acc:HGNC:7098]	Environmental Information Processing;Organismal Systems;Organismal Systems;Environmental Information Processing	Signaling molecules and interaction;Immune system;Immune system;Signaling molecules and interaction	ko04060//Cytokine-cytokine receptor interaction;ko04062//Chemokine signaling pathway;ko04620//Toll-like receptor signaling pathway;ko04061//Viral protein interaction with cytokine and cytokine receptor	K05416;K05416;K05416;K05416	GO:0005576//extracellular region;GO:0005615//extracellular space;GO:0009897//external side of plasma membrane	GO:0008009//chemokine activity;GO:0048248//CXCR3 chemokine receptor binding	GO:0006935//chemotaxis;GO:0006952//defense response;GO:0006955//immune response;GO:0007189//adenylate cyclase-activating G protein-coupled receptor signaling pathway;GO:0009617//response to bacterium;GO:0042127//regulation of cell proliferation;GO:0045663
ENSBGRG00000015845	REM1	RRAD and GEM like GTPase 1 [Source:HGNC Symbol;Acc:HGNC:15922]	-	-	-	-	GO:0016020//membrane	GO:0003924//GTPase activity;GO:0005525//GTP binding	GO:0007165//signal transduction;GO:1901842//negative regulation of high voltage-gated calcium channel activity
ENSBGRG00000015897	COTL1	coactosin like F-actin binding protein 1 [Source:HGNC Symbol;Acc:HGNC:18304]	-	-	-	-	GO:0005829//cytosol	GO:0003779//actin binding;GO:0019899//enzyme binding	GO:0050832//defense response to fungus
ENSBGRG00000015926	PI15	peptidase inhibitor 15 [Source:HGNC Symbol;Acc:HGNC:8946]	-	-	-	-	GO:0005576//extracellular region	-	-
ENSBGRG00000015998	-	-	-	-	-	-	-	-	-
ENSBGRG00000016091	CFP	complement factor properdin [Source:HGNC Symbol;Acc:HGNC:8864]	Human Diseases	Infectious diseases	ko05168//Herpes simplex infection	K15412	GO:0005615//extracellular space;GO:0030141//secretory granule	-	GO:0006957//complement activation, alternative pathway
ENSBGRG00000016162	-	-	Human Diseases;Human Diseases;Human Diseases	Immune diseases;Cancers;Substance dependence	ko05322//Systemic lupus erythematosus;ko05203//Viral carcinogenesis;ko05034//Alcoholism	K11252;K11252;K11252	GO:0000786//nucleosome	GO:0003677//DNA binding;GO:0046982//protein heterodimerization activity	-
ENSBGRG00000016163	-	-	-	-	-	-	-	-	-
ENSBGRG00000016175	-	-	-	-	-	-	-	-	-
ENSBGRG00000016433	NUP210	nucleoporin 210 [Source:HGNC Symbol;Acc:HGNC:30052]	Genetic Information Processing	Translation	ko03013//RNA transport	K14314	-	-	-
ENSBGRG00000016494	PTPRC	protein tyrosine phosphatase receptor type C [Source:HGNC Symbol;Acc:HGNC:9666]	Human Diseases;Environmental Information Processing;Organismal Systems;Organismal Systems;Human Diseases	Infectious diseases;Signaling molecules and interaction;Immune system;Immune system;Immune diseases	ko05132//Salmonella infection;ko04514//Cell adhesion molecules (CAMs);ko04660//T cell receptor signaling pathway;ko04666//Fc gamma R-mediated phagocytosis;ko05340//Primary immunodeficiency	K06478;K06478;K06478;K06478;K06478	GO:0005886//plasma membrane;GO:0005925//focal adhesion;GO:0009897//external side of plasma membrane;GO:0009986//cell surface;GO:0032059//bleb;GO:0045121//membrane raft;GO:0071944//cell periphery;GO:0098857//membrane microdomain	GO:0004725//protein tyrosine phosphatase activity;GO:0005102//signaling receptor binding;GO:0005515//protein binding;GO:0008201//heparin binding;GO:0016791//phosphatase activity;GO:0019901//protein kinase binding;GO:0030506//ankyrin binding;GO:0030507//sp	GO:0000187//activation of MAPK activity;GO:0001779//natural killer cell differentiation;GO:0001915//negative regulation of T cell mediated cytotoxicity;GO:0001916//positive regulation of T cell mediated cytotoxicity;GO:0001960//negative regulation of cyto
ENSBGRG00000016551	-	-	Human Diseases	Infectious diseases	ko05168//Herpes simplex infection	K09228	-	GO:0003676//nucleic acid binding	-
ENSBGRG00000016578	-	-	Organismal Systems	Digestive system	ko04974//Protein digestion and absorption	K06002	-	GO:0004190//aspartic-type endopeptidase activity	GO:0006508//proteolysis
ENSBGRG00000016585	-	-	-	-	-	-	GO:0005634//nucleus	GO:0003700//DNA-binding transcription factor activity;GO:0043565//sequence-specific DNA binding;GO:0044212//transcription regulatory region DNA binding	GO:0001568//blood vessel development;GO:0006355//regulation of transcription, DNA-templated
ENSBGRG00000016649	-	-	-	-	-	-	-	-	GO:0000184//nuclear-transcribed mRNA catabolic process, nonsense-mediated decay
ENSBGRG00000016673	LIX1	limb and CNS expressed 1 [Source:HGNC Symbol;Acc:HGNC:18581]	-	-	-	-	-	-	-
ENSBGRG00000016706	F2RL3	F2R like thrombin or trypsin receptor 3 [Source:HGNC Symbol;Acc:HGNC:3540]	Human Diseases;Environmental Information Processing;Environmental Information Processing;Organismal Systems;Organismal Systems	Cancers;Signaling molecules and interaction;Signal transduction;Immune system;Immune system	ko05200//Pathways in cancer;ko04080//Neuroactive ligand-receptor interaction;ko04015//Rap1 signaling pathway;ko04611//Platelet activation;ko04610//Complement and coagulation cascades	K04236;K04236;K04236;K04236;K04236	GO:0005829//cytosol;GO:0005886//plasma membrane;GO:0016021//integral component of membrane	GO:0004930//G protein-coupled receptor activity;GO:0015057//thrombin-activated receptor activity	GO:0007186//G protein-coupled receptor signaling pathway;GO:0007596//blood coagulation;GO:0051281//positive regulation of release of sequestered calcium ion into cytosol;GO:0070493//thrombin-activated receptor signaling pathway
ENSBGRG00000016713	HMCN1	hemicentin 1 [Source:HGNC Symbol;Acc:HGNC:19194]	-	-	-	-	GO:0005576//extracellular region;GO:0005604//basement membrane;GO:0005938//cell cortex;GO:0030054//cell junction	GO:0005509//calcium ion binding	GO:0009617//response to bacterium
ENSBGRG00000016732	SAMD9	sterile alpha motif domain containing 9 [Source:HGNC Symbol;Acc:HGNC:1348]	-	-	-	-	GO:0005737//cytoplasm;GO:0005829//cytosol;GO:0043231//intracellular membrane-bounded organelle	GO:0005515//protein binding	GO:0034058//endosomal vesicle fusion
ENSBGRG00000016874	-	-	-	-	-	-	GO:0016020//membrane	GO:0099106//ion channel regulator activity	GO:0043269//regulation of ion transport
ENSBGRG00000016917	IRF9	interferon regulatory factor 9 [Source:HGNC Symbol;Acc:HGNC:6131]	Human Diseases;Human Diseases;Human Diseases;Human Diseases;Human Diseases;Environmental Information Processing;Human Diseases;Organismal Systems;Human Diseases;Cellular Processes;Human Diseases;Organismal Systems;Organismal Systems	Infectious diseases;Infectious diseases;Infectious diseases;Cancers;Infectious diseases;Signal transduction;Infectious diseases;Immune system;Infectious diseases;Cell growth and death;Infectious diseases;Development;Immune system	ko05168//Herpes simplex infection;ko05165//Human papillomavirus infection;ko05169//Epstein-Barr virus infection;ko05203//Viral carcinogenesis;ko05162//Measles;ko04630//Jak-STAT signaling pathway;ko05167//Kaposi sarcoma-associated herpesvirus infection;ko0	K04693;K04693;K04693;K04693;K04693;K04693;K04693;K04693;K04693;K04693;K04693;K04693;K04693	GO:0005829//cytosol	GO:0000978//RNA polymerase II proximal promoter sequence-specific DNA binding;GO:0003700//DNA-binding transcription factor activity;GO:0005515//protein binding;GO:0044212//transcription regulatory region DNA binding	GO:0006355//regulation of transcription, DNA-templated
ENSBGRG00000016941	ZNF684	zinc finger protein 684 [Source:HGNC Symbol;Acc:HGNC:28418]	Human Diseases	Infectious diseases	ko05168//Herpes simplex infection	K09228	-	GO:0003676//nucleic acid binding	GO:0006355//regulation of transcription, DNA-templated
ENSBGRG00000016953	HSPB8	heat shock protein family B (small) member 8 [Source:HGNC Symbol;Acc:HGNC:30171]	-	-	-	-	GO:0005634//nucleus;GO:0005654//nucleoplasm;GO:0005737//cytoplasm;GO:0005829//cytosol;GO:0016604//nuclear body;GO:0101031//chaperone complex	GO:0042802//identical protein binding;GO:0042803//protein homodimerization activity	GO:0034620//cellular response to unfolded protein;GO:1905337//positive regulation of aggrephagy
ENSBGRG00000016970	PNLIPRP2	pancreatic lipase related protein 2 (gene/pseudogene) [Source:HGNC Symbol;Acc:HGNC:9157]	Metabolism;Organismal Systems;Metabolism;Organismal Systems	Global and overview maps;Digestive system;Lipid metabolism;Digestive system	ko01100//Metabolic pathways;ko04972//Pancreatic secretion;ko00561//Glycerolipid metabolism;ko04975//Fat digestion and absorption	K14075;K14075;K14075;K14075	GO:0005615//extracellular space	GO:0004620//phospholipase activity;GO:0004806//triglyceride lipase activity;GO:0005509//calcium ion binding;GO:0005515//protein binding;GO:0047372//acylglycerol lipase activity;GO:0047714//galactolipase activity;GO:0052689//carboxylic ester hydrolase acti	GO:0006629//lipid metabolic process;GO:0006968//cellular defense response;GO:0009395//phospholipid catabolic process;GO:0009617//response to bacterium;GO:0019376//galactolipid catabolic process;GO:0044258//intestinal lipid catabolic process
ENSBGRG00000016979	HOXD10	homeobox D10 [Source:HGNC Symbol;Acc:HGNC:5133]	Human Diseases;Human Diseases	Cancers;Cancers	ko05205//Proteoglycans in cancer;ko05206//MicroRNAs in cancer	K09295;K09295	GO:0005654//nucleoplasm;GO:0005829//cytosol;GO:0036464//cytoplasmic ribonucleoprotein granule	GO:0000977//RNA polymerase II regulatory region sequence-specific DNA binding;GO:0001228//DNA-binding transcription activator activity, RNA polymerase II-specific;GO:0003677//DNA binding;GO:0003682//chromatin binding;GO:0003700//DNA-binding transcription	GO:0001501//skeletal system development;GO:0006355//regulation of transcription, DNA-templated;GO:0007338//single fertilization;GO:0007519//skeletal muscle tissue development;GO:0008344//adult locomotory behavior;GO:0009952//anterior/posterior pattern spe
ENSBGRG00000017167	-	-	-	-	-	-	GO:0005634//nucleus	GO:0003677//DNA binding;GO:0003700//DNA-binding transcription factor activity;GO:0043565//sequence-specific DNA binding	GO:0006355//regulation of transcription, DNA-templated
ENSBGRG00000017217	PARVG	parvin gamma [Source:HGNC Symbol;Acc:HGNC:14654]	Cellular Processes	Cellular community - eukaryotes	ko04510//Focal adhesion	K06275	-	GO:0003779//actin binding;GO:0005515//protein binding	GO:0007155//cell adhesion;GO:0031532//actin cytoskeleton reorganization
ENSBGRG00000017335	-	-	Human Diseases	Infectious diseases	ko05168//Herpes simplex infection	K15411	-	-	-
ENSBGRG00000017338	BDKRB2	bradykinin receptor B2 [Source:HGNC Symbol;Acc:HGNC:1030]	Human Diseases;Environmental Information Processing;Environmental Information Processing;Cellular Processes;Human Diseases;Environmental Information Processing;Environmental Information Processing;Organismal Systems;Organismal Systems;Organismal Systems	Cancers;Signaling molecules and interaction;Signal transduction;Cell motility;Infectious diseases;Signal transduction;Signal transduction;Sensory system;Immune system;Excretory system	ko05200//Pathways in cancer;ko04080//Neuroactive ligand-receptor interaction;ko04020//Calcium signaling pathway;ko04810//Regulation of actin cytoskeleton;ko05142//Chagas disease (American trypanosomiasis);ko04022//cGMP - PKG signaling pathway;ko04071//Sph	K03916;K03916;K03916;K03916;K03916;K03916;K03916;K03916;K03916;K03916	GO:0005768//endosome;GO:0005886//plasma membrane;GO:0016021//integral component of membrane	GO:0002020//protease binding;GO:0004930//G protein-coupled receptor activity;GO:0004947//bradykinin receptor activity;GO:0031702//type 1 angiotensin receptor binding;GO:0046982//protein heterodimerization activity	GO:0006939//smooth muscle contraction;GO:0007186//G protein-coupled receptor signaling pathway;GO:0009651//response to salt stress;GO:0033137//negative regulation of peptidyl-serine phosphorylation;GO:0042310//vasoconstriction;GO:0042311//vasodilation;GO:
ENSBGRG00000017414	MRC2	mannose receptor C type 2 [Source:HGNC Symbol;Acc:HGNC:16875]	Human Diseases;Cellular Processes	Infectious diseases;Transport and catabolism	ko05152//Tuberculosis;ko04145//Phagosome	K06560;K06560	-	GO:0005518//collagen binding	GO:0030574//collagen catabolic process
ENSBGRG00000017439	-	-	Environmental Information Processing;Human Diseases;Cellular Processes;Organismal Systems;Environmental Information Processing	Signal transduction;Infectious diseases;Cellular community - eukaryotes;Digestive system;Signaling molecules and interaction	ko04151//PI3K-Akt signaling pathway;ko05165//Human papillomavirus infection;ko04510//Focal adhesion;ko04974//Protein digestion and absorption;ko04512//ECM-receptor interaction	K06238;K06238;K06238;K06238;K06238	-	-	-
ENSBGRG00000017486	ATAD5	ATPase family AAA domain containing 5 [Source:HGNC Symbol;Acc:HGNC:25752]	-	-	-	-	GO:0005634//nucleus;GO:0031391//Elg1 RFC-like complex	GO:0005524//ATP binding;GO:0061860//DNA clamp unloader activity	GO:0002377//immunoglobulin production;GO:0006974//cellular response to DNA damage stimulus;GO:0008630//intrinsic apoptotic signaling pathway in response to DNA damage;GO:0030890//positive regulation of B cell proliferation;GO:0033260//nuclear DNA replicat
ENSBGRG00000017500	SYK	spleen associated tyrosine kinase [Source:HGNC Symbol;Acc:HGNC:11491]	Human Diseases;Environmental Information Processing;Human Diseases;Human Diseases;Human Diseases;Human Diseases;Environmental Information Processing;Environmental Information Processing;Organismal Systems;Organismal Systems;Organismal Systems;Organismal S	Infectious diseases;Signal transduction;Infectious diseases;Cancers;Infectious diseases;Infectious diseases;Signal transduction;Signal transduction;Immune system;Development;Immune system;Immune system;Immune system;Immune system;Immune system	ko05168//Herpes simplex infection;ko04151//PI3K-Akt signaling pathway;ko05169//Epstein-Barr virus infection;ko05203//Viral carcinogenesis;ko05152//Tuberculosis;ko05167//Kaposi sarcoma-associated herpesvirus infection;ko04064//NF-kappa B signaling pathway;	K05855;K05855;K05855;K05855;K05855;K05855;K05855;K05855;K05855;K05855;K05855;K05855;K05855;K05855;K05855	GO:0005634//nucleus;GO:0005737//cytoplasm;GO:0019815//B cell receptor complex;GO:0032009//early phagosome;GO:0032991//protein-containing complex;GO:0042101//T cell receptor complex	GO:0001784//phosphotyrosine residue binding;GO:0004672//protein kinase activity;GO:0004674//protein serine/threonine kinase activity;GO:0004713//protein tyrosine kinase activity;GO:0004715//non-membrane spanning protein tyrosine kinase activity;GO:0005178	GO:0000187//activation of MAPK activity;GO:0001820//serotonin secretion;GO:0001945//lymph vessel development;GO:0002092//positive regulation of receptor internalization;GO:0002281//macrophage activation involved in immune response;GO:0002283//neutrophil a
ENSBGRG00000017512	-	-	-	-	-	-	-	GO:0003676//nucleic acid binding;GO:0005524//ATP binding	-
ENSBGRG00000017535	SLC14A2	solute carrier family 14 member 2 [Source:HGNC Symbol;Acc:HGNC:10919]	-	-	-	-	GO:0016021//integral component of membrane	GO:0015204//urea transmembrane transporter activity;GO:0050839//cell adhesion molecule binding	GO:0071918//urea transmembrane transport
ENSBGRG00000017545	LIPA	lipase A, lysosomal acid type [Source:HGNC Symbol;Acc:HGNC:6617]	Cellular Processes;Organismal Systems;Metabolism	Transport and catabolism;Digestive system;Lipid metabolism	ko04142//Lysosome;ko04979//Cholesterol metabolism;ko00100//Steroid biosynthesis	K01052;K01052;K01052	GO:0001650//fibrillar center;GO:0043231//intracellular membrane-bounded organelle	GO:0004771//sterol esterase activity;GO:0016298//lipase activity;GO:0016788//hydrolase activity, acting on ester bonds	GO:0000902//cell morphogenesis;GO:0001816//cytokine production;GO:0006954//inflammatory response;GO:0008283//cell proliferation;GO:0030324//lung development;GO:0048771//tissue remodeling;GO:0048873//homeostasis of number of cells within a tissue
ENSBGRG00000017549	TLR2	toll like receptor 2 [Source:HGNC Symbol;Acc:HGNC:11848]	Human Diseases;Environmental Information Processing;Human Diseases;Human Diseases;Human Diseases;Human Diseases;Human Diseases;Human Diseases;Human Diseases;Cellular Processes;Human Diseases;Human Diseases;Human Diseases;Human Diseases;Human Diseases;Huma	Infectious diseases;Signal transduction;Infectious disease: viral;Infectious diseases;Infectious diseases;Infectious diseases;Cancers;Infectious diseases;Immune diseases;Transport and catabolism;Infectious diseases;Infectious diseases;Cancer: overview;Imm	ko05168//Herpes simplex infection;ko04151//PI3K-Akt signaling pathway;ko05170//Human immunodeficiency virus 1 infection;ko05169//Epstein-Barr virus infection;ko05132//Salmonella infection;ko05162//Measles;ko05205//Proteoglycans in cancer;ko05152//Tubercul	K10159;K10159;K10159;K10159;K10159;K10159;K10159;K10159;K10159;K10159;K10159;K10159;K10159;K10159;K10159;K10159;K10159;K10159;K10159;K10159	GO:0005737//cytoplasm;GO:0005794//Golgi apparatus;GO:0005886//plasma membrane;GO:0005887//integral component of plasma membrane;GO:0009986//cell surface;GO:0016021//integral component of membrane;GO:0031226//intrinsic component of plasma membrane;GO:00353	GO:0001530//lipopolysaccharide binding;GO:0001540//amyloid-beta binding;GO:0005515//protein binding;GO:0035325//Toll-like receptor binding;GO:0038187//pattern recognition receptor activity;GO:0042497//triacyl lipopeptide binding;GO:0042802//identical prot	GO:0001775//cell activation;GO:0002237//response to molecule of bacterial origin;GO:0002374//cytokine secretion involved in immune response;GO:0002755//MyD88-dependent toll-like receptor signaling pathway;GO:0006954//inflammatory response;GO:0007165//sign
ENSBGRG00000017566	PDLIM3	PDZ and LIM domain 3 [Source:HGNC Symbol;Acc:HGNC:20767]	-	-	-	-	GO:0005829//cytosol;GO:0015629//actin cytoskeleton	GO:0005515//protein binding;GO:0008092//cytoskeletal protein binding;GO:0008307//structural constituent of muscle	GO:0007015//actin filament organization;GO:0007507//heart development
ENSBGRG00000017595	LHX2	LIM homeobox 2 [Source:HGNC Symbol;Acc:HGNC:6594]	-	-	-	-	GO:0005634//nucleus	GO:0000978//RNA polymerase II proximal promoter sequence-specific DNA binding;GO:0001228//DNA-binding transcription activator activity, RNA polymerase II-specific;GO:0003677//DNA binding;GO:0003682//chromatin binding;GO:0008134//transcription factor bindi	GO:0001843//neural tube closure;GO:0001942//hair follicle development;GO:0006355//regulation of transcription, DNA-templated;GO:0007399//nervous system development;GO:0007411//axon guidance;GO:0007420//brain development;GO:0007498//mesoderm development;GO
ENSBGRG00000017664	PRKD2	protein kinase D2 [Source:HGNC Symbol;Acc:HGNC:17293]	Environmental Information Processing;Organismal Systems	Signal transduction;Endocrine system	ko04015//Rap1 signaling pathway;ko04925//Aldosterone synthesis and secretion	K06070;K06070	GO:0005634//nucleus;GO:0005654//nucleoplasm;GO:0005737//cytoplasm;GO:0005829//cytosol	GO:0004672//protein kinase activity;GO:0004674//protein serine/threonine kinase activity;GO:0004697//protein kinase C activity;GO:0005080//protein kinase C binding;GO:0005524//ATP binding	GO:0001938//positive regulation of endothelial cell proliferation;GO:0006468//protein phosphorylation;GO:0008219//cell death;GO:0010595//positive regulation of endothelial cell migration;GO:0018105//peptidyl-serine phosphorylation;GO:0018107//peptidyl-thr
ENSBGRG00000017758	IFIT2	interferon induced protein with tetratricopeptide repeats 2 [Source:HGNC Symbol;Acc:HGNC:5409]	-	-	-	-	GO:0005737//cytoplasm;GO:0005783//endoplasmic reticulum	GO:0005515//protein binding	GO:0009615//response to virus;GO:0032091//negative regulation of protein binding;GO:0035457//cellular response to interferon-alpha;GO:0043065//positive regulation of apoptotic process
ENSBGRG00000017767	MYOCD	myocardin [Source:HGNC Symbol;Acc:HGNC:16067]	-	-	-	-	GO:0000790//nuclear chromatin;GO:0005634//nucleus	GO:0000978//RNA polymerase II proximal promoter sequence-specific DNA binding;GO:0000987//proximal promoter sequence-specific DNA binding;GO:0001228//DNA-binding transcription activator activity, RNA polymerase II-specific;GO:0003713//transcription coacti	GO:0000122//negative regulation of transcription by RNA polymerase II;GO:0001560//regulation of cell growth by extracellular stimulus;GO:0001570//vasculogenesis;GO:0001666//response to hypoxia;GO:0003231//cardiac ventricle development;GO:0003257//positive
ENSBGRG00000017794	IFIT3	interferon induced protein with tetratricopeptide repeats 3 [Source:HGNC Symbol;Acc:HGNC:5411]	-	-	-	-	GO:0005737//cytoplasm;GO:0005739//mitochondrion;GO:0005829//cytosol	GO:0005515//protein binding;GO:0042802//identical protein binding	GO:0008285//negative regulation of cell proliferation;GO:0009615//response to virus;GO:0035457//cellular response to interferon-alpha;GO:0043066//negative regulation of apoptotic process
ENSBGRG00000017821	ZNF584	zinc finger protein 584 [Source:HGNC Symbol;Acc:HGNC:27318]	Human Diseases	Infectious diseases	ko05168//Herpes simplex infection	K09228	-	GO:0003676//nucleic acid binding	GO:0006355//regulation of transcription, DNA-templated
ENSBGRG00000017867	IFIT1	interferon induced protein with tetratricopeptide repeats 1 [Source:HGNC Symbol;Acc:HGNC:5407]	Human Diseases	Infectious diseases	ko05160//Hepatitis C	K14217	GO:0005737//cytoplasm;GO:0005829//cytosol	GO:0003723//RNA binding;GO:0005515//protein binding	GO:0009615//response to virus;GO:0019060//intracellular transport of viral protein in host cell;GO:0032091//negative regulation of protein binding;GO:0045070//positive regulation of viral genome replication;GO:0045071//negative regulation of viral genome
ENSBGRG00000017897	FCMR	Fc fragment of IgM receptor [Source:HGNC Symbol;Acc:HGNC:14315]	-	-	-	-	-	-	-
ENSBGRG00000017949	PTGIR	prostaglandin I2 receptor [Source:HGNC Symbol;Acc:HGNC:9602]	Environmental Information Processing;Organismal Systems;Organismal Systems	Signaling molecules and interaction;Circulatory system;Immune system	ko04080//Neuroactive ligand-receptor interaction;ko04270//Vascular smooth muscle contraction;ko04611//Platelet activation	K04263;K04263;K04263	GO:0005829//cytosol;GO:0005886//plasma membrane;GO:0016021//integral component of membrane	GO:0004930//G protein-coupled receptor activity	GO:0007186//G protein-coupled receptor signaling pathway;GO:0007189//adenylate cyclase-activating G protein-coupled receptor signaling pathway;GO:0010642//negative regulation of platelet-derived growth factor receptor signaling pathway;GO:0032496//respons
ENSBGRG00000017959	-	-	-	-	-	-	-	GO:0005102//signaling receptor binding	GO:0006954//inflammatory response;GO:0050994//regulation of lipid catabolic process
ENSBGRG00000018066	NOTCH3	notch receptor 3 [Source:HGNC Symbol;Acc:HGNC:7883]	Human Diseases;Human Diseases;Human Diseases;Organismal Systems;Human Diseases;Environmental Information Processing;Organismal Systems;Human Diseases;Environmental Information Processing	Cancers;Infectious diseases;Cancers;Immune system;Cancers;Signal transduction;Endocrine system;Drug resistance;Signal transduction	ko05200//Pathways in cancer;ko05165//Human papillomavirus infection;ko05206//MicroRNAs in cancer;ko04658//Th1 and Th2 cell differentiation;ko05224//Breast cancer;ko04371//Apelin signaling pathway;ko04919//Thyroid hormone signaling pathway;ko01522//Endocri	K20995;K20995;K20995;K20995;K20995;K20995;K20995;K20995;K20995	GO:0005654//nucleoplasm;GO:0005829//cytosol;GO:0005886//plasma membrane;GO:0015629//actin cytoskeleton;GO:0016021//integral component of membrane;GO:0043235//receptor complex	GO:0005509//calcium ion binding;GO:0005515//protein binding;GO:0038023//signaling receptor activity;GO:0042802//identical protein binding	GO:0006355//regulation of transcription, DNA-templated;GO:0007219//Notch signaling pathway;GO:0007275//multicellular organism development;GO:0030154//cell differentiation;GO:0050793//regulation of developmental process
ENSBGRG00000018123	CACNG5	calcium voltage-gated channel auxiliary subunit gamma 5 [Source:HGNC Symbol;Acc:HGNC:1409]	Environmental Information Processing;Organismal Systems;Organismal Systems;Human Diseases;Human Diseases;Organismal Systems;Human Diseases	Signal transduction;Circulatory system;Endocrine system;Cardiovascular diseases;Cardiovascular diseases;Circulatory system;Cardiovascular diseases	ko04010//MAPK signaling pathway;ko04261//Adrenergic signaling in cardiomyocytes;ko04921//Oxytocin signaling pathway;ko05414//Dilated cardiomyopathy (DCM);ko05412//Arrhythmogenic right ventricular cardiomyopathy (ARVC);ko04260//Cardiac muscle contraction;k	K04870;K04870;K04870;K04870;K04870;K04870;K04870	GO:0016020//membrane;GO:0016021//integral component of membrane;GO:0098978//glutamatergic synapse	-	GO:0006816//calcium ion transport;GO:0098962//regulation of postsynaptic neurotransmitter receptor activity
ENSBGRG00000018200	SPI1	Spi-1 proto-oncogene [Source:HGNC Symbol;Acc:HGNC:11241]	Human Diseases;Human Diseases;Human Diseases;Organismal Systems;Human Diseases	Cancers;Infectious diseases;Cancers;Development;Cancers	ko05200//Pathways in cancer;ko05166//HTLV-I infection;ko05202//Transcriptional misregulation in cancers;ko04380//Osteoclast differentiation;ko05221//Acute myeloid leukemia	K09438;K09438;K09438;K09438;K09438	GO:0000790//nuclear chromatin;GO:0005634//nucleus;GO:0005654//nucleoplasm;GO:0005667//transcription factor complex	GO:0000978//RNA polymerase II proximal promoter sequence-specific DNA binding;GO:0000981//DNA-binding transcription factor activity, RNA polymerase II-specific;GO:0001085//RNA polymerase II transcription factor binding;GO:0001227//DNA-binding transcriptio	GO:0000122//negative regulation of transcription by RNA polymerase II;GO:0001944//vasculature development;GO:0002320//lymphoid progenitor cell differentiation;GO:0002573//myeloid leukocyte differentiation;GO:0006355//regulation of transcription, DNA-templ
ENSBGRG00000018311	-	-	-	-	-	-	GO:0008021//synaptic vesicle;GO:0016020//membrane	-	-
ENSBGRG00000018381	-	-	Environmental Information Processing;Organismal Systems;Organismal Systems;Organismal Systems;Human Diseases	Signaling molecules and interaction;Immune system;Immune system;Immune system;Immune diseases	ko04514//Cell adhesion molecules (CAMs);ko04660//T cell receptor signaling pathway;ko04612//Antigen processing and presentation;ko04640//Hematopoietic cell lineage;ko05340//Primary immunodeficiency	K06458;K06458;K06458;K06458;K06458	GO:0016020//membrane;GO:0016021//integral component of membrane	-	-
ENSBGRG00000018419	-	-	-	-	-	-	-	GO:0005515//protein binding;GO:0070628//proteasome binding	GO:0034612//response to tumor necrosis factor
ENSBGRG00000018424	GIMAP8	GTPase, IMAP family member 8 [Source:HGNC Symbol;Acc:HGNC:21792]	-	-	-	-	-	GO:0005525//GTP binding	-
ENSBGRG00000018441	-	-	Human Diseases	Infectious diseases	ko05168//Herpes simplex infection	K09228	-	GO:0003676//nucleic acid binding	-
ENSBGRG00000018485	-	-	-	-	-	-	-	GO:0005525//GTP binding	-
ENSBGRG00000018543	IL21R	interleukin 21 receptor [Source:HGNC Symbol;Acc:HGNC:6006]	Environmental Information Processing;Environmental Information Processing;Organismal Systems;Human Diseases	Signaling molecules and interaction;Signal transduction;Immune system;Immune diseases	ko04060//Cytokine-cytokine receptor interaction;ko04630//Jak-STAT signaling pathway;ko04659//Th17 cell differentiation;ko05321//Inflammatiory bowel disease (IBD)	K05075;K05075;K05075;K05075	GO:0016020//membrane	GO:0004888//transmembrane signaling receptor activity;GO:0004896//cytokine receptor activity;GO:0005515//protein binding	-
ENSBGRG00000018545	-	-	-	-	-	-	-	-	-
ENSBGRG00000018585	SNTG2	syntrophin gamma 2 [Source:HGNC Symbol;Acc:HGNC:13741]	-	-	-	-	-	GO:0005198//structural molecule activity;GO:0005515//protein binding;GO:0030165//PDZ domain binding;GO:0097109//neuroligin family protein binding	-
ENSBGRG00000018634	-	-	-	-	-	-	-	GO:0005515//protein binding	-
ENSBGRG00000018695	LCP2	lymphocyte cytosolic protein 2 [Source:HGNC Symbol;Acc:HGNC:6529]	Environmental Information Processing;Human Diseases;Organismal Systems;Organismal Systems;Organismal Systems;Organismal Systems;Organismal Systems	Signal transduction;Infectious disease: bacterial;Immune system;Immune system;Development;Immune system;Immune system	ko04015//Rap1 signaling pathway;ko05135//Yersinia infection;ko04660//T cell receptor signaling pathway;ko04650//Natural killer cell mediated cytotoxicity;ko04380//Osteoclast differentiation;ko04611//Platelet activation;ko04664//Fc epsilon RI signaling pat	K07361;K07361;K07361;K07361;K07361;K07361;K07361	GO:0005829//cytosol;GO:0005911//cell-cell junction;GO:0036398//TCR signalosome;GO:0044853//plasma membrane raft	GO:0005515//protein binding	GO:0045576//mast cell activation;GO:0045860//positive regulation of protein kinase activity;GO:0050663//cytokine secretion;GO:0050852//T cell receptor signaling pathway
ENSBGRG00000018703	LRRC32	leucine rich repeat containing 32 [Source:HGNC Symbol;Acc:HGNC:4161]	-	-	-	-	GO:0005654//nucleoplasm;GO:0009986//cell surface	GO:0005515//protein binding;GO:0050431//transforming growth factor beta binding	GO:0007179//transforming growth factor beta receptor signaling pathway;GO:0010628//positive regulation of gene expression;GO:0046007//negative regulation of activated T cell proliferation;GO:0050710//negative regulation of cytokine secretion;GO:0062009//s
ENSBGRG00000018710	OAS2	2'-5'-oligoadenylate synthetase 2 [Source:HGNC Symbol;Acc:HGNC:8087]	Human Diseases;Human Diseases;Human Diseases;Organismal Systems;Human Diseases;Human Diseases	Infectious diseases;Infectious diseases;Infectious diseases;Immune system;Infectious diseases;Infectious diseases	ko05168//Herpes simplex infection;ko05169//Epstein-Barr virus infection;ko05162//Measles;ko04621//NOD-like receptor signaling pathway;ko05164//Influenza A;ko05160//Hepatitis C	K14216;K14216;K14216;K14216;K14216;K14216	GO:0048471//perinuclear region of cytoplasm	GO:0001730//2'-5'-oligoadenylate synthetase activity;GO:0003723//RNA binding;GO:0003725//double-stranded RNA binding;GO:0005524//ATP binding;GO:0016740//transferase activity;GO:0016779//nucleotidyltransferase activity	GO:0006955//immune response;GO:0051607//defense response to virus
ENSBGRG00000018718	-	-	-	-	-	-	-	-	-
ENSBGRG00000018771	MMP12	matrix metallopeptidase 12 [Source:HGNC Symbol;Acc:HGNC:7158]	-	-	-	-	GO:0005615//extracellular space;GO:0005634//nucleus;GO:0005737//cytoplasm;GO:0031012//extracellular matrix	GO:0001047//core promoter binding;GO:0004222//metalloendopeptidase activity;GO:0005509//calcium ion binding;GO:0005518//collagen binding;GO:0008237//metallopeptidase activity;GO:0008270//zinc ion binding;GO:0043565//sequence-specific DNA binding	GO:0000122//negative regulation of transcription by RNA polymerase II;GO:0006508//proteolysis;GO:0006606//protein import into nucleus;GO:0010628//positive regulation of gene expression;GO:0035313//wound healing, spreading of epidermal cells;GO:0042060//wo
ENSBGRG00000018787	GPRC5B	G protein-coupled receptor class C group 5 member B [Source:HGNC Symbol;Acc:HGNC:13308]	-	-	-	-	GO:0005654//nucleoplasm;GO:0005730//nucleolus;GO:0005829//cytosol;GO:0005886//plasma membrane;GO:0016021//integral component of membrane;GO:0043231//intracellular membrane-bounded organelle;GO:0070062//extracellular exosome	GO:0004930//G protein-coupled receptor activity;GO:0030295//protein kinase activator activity	GO:0007186//G protein-coupled receptor signaling pathway
ENSBGRG00000018800	HLA-DRA	major histocompatibility complex, class II, DR alpha [Source:HGNC Symbol;Acc:HGNC:4947]	Human Diseases;Human Diseases;Human Diseases;Human Diseases;Environmental Information Processing;Human Diseases;Human Diseases;Cellular Processes;Human Diseases;Human Diseases;Organismal Systems;Organismal Systems;Human Diseases;Organismal Systems;Human D	Infectious diseases;Infectious diseases;Infectious diseases;Immune diseases;Signaling molecules and interaction;Infectious diseases;Immune diseases;Transport and catabolism;Infectious diseases;Infectious diseases;Immune system;Immune system;Cardiovascular	ko05168//Herpes simplex infection;ko05166//HTLV-I infection;ko05169//Epstein-Barr virus infection;ko05322//Systemic lupus erythematosus;ko04514//Cell adhesion molecules (CAMs);ko05152//Tuberculosis;ko05323//Rheumatoid arthritis;ko04145//Phagosome;ko05150/	K06752;K06752;K06752;K06752;K06752;K06752;K06752;K06752;K06752;K06752;K06752;K06752;K06752;K06752;K06752;K06752;K06752;K06752;K06752;K06752;K06752;K06752;K06752;K06752	GO:0005764//lysosome;GO:0005765//lysosomal membrane;GO:0005886//plasma membrane;GO:0009986//cell surface;GO:0016020//membrane;GO:0031902//late endosome membrane;GO:0042613//MHC class II protein complex	GO:0030247//polysaccharide binding;GO:0042605//peptide antigen binding	GO:0002503//peptide antigen assembly with MHC class II protein complex;GO:0002504//antigen processing and presentation of peptide or polysaccharide antigen via MHC class II;GO:0006955//immune response;GO:0019882//antigen processing and presentation;GO:005
ENSBGRG00000018814	ZSCAN16	zinc finger and SCAN domain containing 16 [Source:HGNC Symbol;Acc:HGNC:20813]	-	-	-	-	-	GO:0003676//nucleic acid binding;GO:0003700//DNA-binding transcription factor activity	GO:0006355//regulation of transcription, DNA-templated
ENSBGRG00000018821	-	-	-	-	-	-	-	-	-
ENSBGRG00000018824	CXCL12	C-X-C motif chemokine ligand 12 [Source:HGNC Symbol;Acc:HGNC:10672]	Human Diseases;Environmental Information Processing;Human Diseases;Cellular Processes;Organismal Systems;Environmental Information Processing;Human Diseases;Organismal Systems;Organismal Systems;Organismal Systems;Environmental Information Processing	Cancers;Signaling molecules and interaction;Infectious diseases;Cell motility;Immune system;Signal transduction;Immune diseases;Development;Immune system;Immune system;Signaling molecules and interaction	ko05200//Pathways in cancer;ko04060//Cytokine-cytokine receptor interaction;ko05163//Human cytomegalovirus infection;ko04810//Regulation of actin cytoskeleton;ko04062//Chemokine signaling pathway;ko04064//NF-kappa B signaling pathway;ko05323//Rheumatoid a	K10031;K10031;K10031;K10031;K10031;K10031;K10031;K10031;K10031;K10031;K10031	GO:0005576//extracellular region	GO:0005178//integrin binding;GO:0008009//chemokine activity;GO:0042379//chemokine receptor binding;GO:0045236//CXCR chemokine receptor binding	GO:0006935//chemotaxis;GO:0006952//defense response;GO:0006955//immune response;GO:0033622//integrin activation;GO:0038146//chemokine (C-X-C motif) ligand 12 signaling pathway;GO:0045785//positive regulation of cell adhesion;GO:0060326//cell chemotaxis;GO
ENSBGRG00000018922	NRROS	negative regulator of reactive oxygen species [Source:HGNC Symbol;Acc:HGNC:24613]	-	-	-	-	GO:0005783//endoplasmic reticulum;GO:0009986//cell surface	GO:0005515//protein binding;GO:0050431//transforming growth factor beta binding	GO:0006801//superoxide metabolic process;GO:0006954//inflammatory response;GO:0006955//immune response;GO:0007179//transforming growth factor beta receptor signaling pathway;GO:0014005//microglia development;GO:0035583//sequestering of TGFbeta in extracel
ENSBGRG00000018939	OAS1	2'-5'-oligoadenylate synthetase 1 [Source:HGNC Symbol;Acc:HGNC:8086]	Human Diseases;Human Diseases;Human Diseases;Organismal Systems;Human Diseases;Human Diseases	Infectious diseases;Infectious diseases;Infectious diseases;Immune system;Infectious diseases;Infectious diseases	ko05168//Herpes simplex infection;ko05169//Epstein-Barr virus infection;ko05162//Measles;ko04621//NOD-like receptor signaling pathway;ko05164//Influenza A;ko05160//Hepatitis C	K14216;K14216;K14216;K14216;K14216;K14216	-	GO:0003723//RNA binding;GO:0003725//double-stranded RNA binding;GO:0005524//ATP binding;GO:0016740//transferase activity;GO:0016779//nucleotidyltransferase activity	GO:0006955//immune response;GO:0051607//defense response to virus
ENSBGRG00000018998	OLFML2A	olfactomedin like 2A [Source:HGNC Symbol;Acc:HGNC:27270]	-	-	-	-	GO:0031012//extracellular matrix	GO:0042802//identical protein binding;GO:0050840//extracellular matrix binding	GO:0030198//extracellular matrix organization
ENSBGRG00000019008	LMO2	LIM domain only 2 [Source:HGNC Symbol;Acc:HGNC:6642]	Human Diseases	Cancers	ko05202//Transcriptional misregulation in cancers	K15612	-	-	-
ENSBGRG00000019034	BGN	biglycan [Source:HGNC Symbol;Acc:HGNC:1044]	-	-	-	-	GO:0009986//cell surface;GO:0030133//transport vesicle;GO:0031012//extracellular matrix;GO:0042383//sarcolemma	GO:0005515//protein binding;GO:0005539//glycosaminoglycan binding;GO:0050840//extracellular matrix binding	GO:0019800//peptide cross-linking via chondroitin 4-sulfate glycosaminoglycan;GO:0060348//bone development;GO:0061975//articular cartilage development
ENSBGRG00000019090	PARM1	prostate androgen-regulated mucin-like protein 1 [Source:HGNC Symbol;Acc:HGNC:24536]	-	-	-	-	GO:0005654//nucleoplasm;GO:0005769//early endosome;GO:0005770//late endosome;GO:0005794//Golgi apparatus;GO:0005829//cytosol;GO:0005886//plasma membrane;GO:0043231//intracellular membrane-bounded organelle	-	-
ENSBGRG00000019125	-	-	Human Diseases;Human Diseases;Human Diseases;Human Diseases;Environmental Information Processing;Human Diseases;Human Diseases;Cellular Processes;Human Diseases;Human Diseases;Organismal Systems;Organismal Systems;Human Diseases;Organismal Systems;Human D	Infectious diseases;Infectious diseases;Infectious diseases;Immune diseases;Signaling molecules and interaction;Infectious diseases;Immune diseases;Transport and catabolism;Infectious diseases;Infectious diseases;Immune system;Immune system;Cardiovascular	ko05168//Herpes simplex infection;ko05166//HTLV-I infection;ko05169//Epstein-Barr virus infection;ko05322//Systemic lupus erythematosus;ko04514//Cell adhesion molecules (CAMs);ko05152//Tuberculosis;ko05323//Rheumatoid arthritis;ko04145//Phagosome;ko05150/	K06752;K06752;K06752;K06752;K06752;K06752;K06752;K06752;K06752;K06752;K06752;K06752;K06752;K06752;K06752;K06752;K06752;K06752;K06752;K06752;K06752;K06752;K06752;K06752	GO:0016020//membrane;GO:0042613//MHC class II protein complex	-	GO:0006955//immune response;GO:0019882//antigen processing and presentation
ENSBGRG00000019141	-	-	-	-	-	-	-	-	-
ENSBGRG00000019165	-	-	-	-	-	-	-	-	-
ENSBGRG00000019171	TBX21	T-box transcription factor 21 [Source:HGNC Symbol;Acc:HGNC:11599]	Organismal Systems;Organismal Systems;Human Diseases	Immune system;Immune system;Immune diseases	ko04659//Th17 cell differentiation;ko04658//Th1 and Th2 cell differentiation;ko05321//Inflammatiory bowel disease (IBD)	K10166;K10166;K10166	GO:0005634//nucleus;GO:0043025//neuronal cell body	GO:0001227//DNA-binding transcription repressor activity, RNA polymerase II-specific;GO:0003677//DNA binding;GO:0003700//DNA-binding transcription factor activity;GO:0043565//sequence-specific DNA binding;GO:0044212//transcription regulatory region DNA bi	GO:0000122//negative regulation of transcription by RNA polymerase II;GO:0006355//regulation of transcription, DNA-templated;GO:0009615//response to virus;GO:0010628//positive regulation of gene expression;GO:0030217//T cell differentiation;GO:0032703//ne
ENSBGRG00000019205	FLRT2	fibronectin leucine rich transmembrane protein 2 [Source:HGNC Symbol;Acc:HGNC:3761]	-	-	-	-	-	GO:0005515//protein binding	-
ENSBGRG00000019207	WAS	WASP actin nucleation promoting factor [Source:HGNC Symbol;Acc:HGNC:12731]	Organismal Systems;Human Diseases;Cellular Processes;Cellular Processes;Organismal Systems;Human Diseases	Immune system;Infectious disease: bacterial;Cellular community - eukaryotes;Cellular community - eukaryotes;Immune system;Cancers	ko04062//Chemokine signaling pathway;ko05135//Yersinia infection;ko04530//Tight junction;ko04520//Adherens junction;ko04666//Fc gamma R-mediated phagocytosis;ko05231//Choline metabolism in cancer	K05747;K05747;K05747;K05747;K05747;K05747	GO:0005634//nucleus;GO:0005829//cytosol;GO:0005884//actin filament;GO:0005886//plasma membrane;GO:0005911//cell-cell junction;GO:0012506//vesicle membrane;GO:0035861//site of double-strand break;GO:0045335//phagocytic vesicle	GO:0003779//actin binding;GO:0017124//SH3 domain binding;GO:0019901//protein kinase binding;GO:0031267//small GTPase binding;GO:0042802//identical protein binding;GO:0043274//phospholipase binding;GO:0048365//Rac GTPase binding	GO:0002625//regulation of T cell antigen processing and presentation;GO:0006955//immune response;GO:0007015//actin filament organization;GO:0008064//regulation of actin polymerization or depolymerization;GO:0008154//actin polymerization or depolymerizatio
ENSBGRG00000019242	COLEC12	collectin subfamily member 12 [Source:HGNC Symbol;Acc:HGNC:16016]	Cellular Processes	Transport and catabolism	ko04145//Phagosome	K10062	-	GO:0005044//scavenger receptor activity;GO:0030169//low-density lipoprotein particle binding;GO:0038187//pattern recognition receptor activity	GO:0006910//phagocytosis, recognition;GO:0006955//immune response;GO:0034138//toll-like receptor 3 signaling pathway;GO:0042742//defense response to bacterium;GO:0060355//positive regulation of cell adhesion molecule production;GO:0071360//cellular respon
ENSBGRG00000019252	ARMCX2	armadillo repeat containing X-linked 2 [Source:HGNC Symbol;Acc:HGNC:16869]	-	-	-	-	-	-	-
ENSBGRG00000019277	NID1	nidogen 1 [Source:HGNC Symbol;Acc:HGNC:7821]	-	-	-	-	GO:0005604//basement membrane;GO:0031012//extracellular matrix;GO:0071944//cell periphery	GO:0005509//calcium ion binding;GO:0005518//collagen binding;GO:0043236//laminin binding;GO:0043237//laminin-1 binding;GO:0043394//proteoglycan binding;GO:0050840//extracellular matrix binding	GO:0007160//cell-matrix adhesion;GO:0010811//positive regulation of cell-substrate adhesion;GO:0030198//extracellular matrix organization;GO:0032836//glomerular basement membrane development
ENSBGRG00000019561	-	-	-	-	-	-	GO:0016020//membrane	GO:0005044//scavenger receptor activity	-
ENSBGRG00000019576	CLEC9A	C-type lectin domain containing 9A [Source:HGNC Symbol;Acc:HGNC:26705]	-	-	-	-	GO:0009986//cell surface	-	GO:0006898//receptor-mediated endocytosis;GO:0050715//positive regulation of cytokine secretion
ENSBGRG00000019654	RAMP3	receptor activity modifying protein 3 [Source:HGNC Symbol;Acc:HGNC:9845]	Organismal Systems	Circulatory system	ko04270//Vascular smooth muscle contraction	K08449	GO:0005623//cell;GO:0005764//lysosome;GO:0005886//plasma membrane;GO:0009986//cell surface;GO:0016021//integral component of membrane;GO:0043235//receptor complex;GO:0150058//amylin receptor complex 3;GO:1903143//adrenomedullin receptor complex	GO:0001605//adrenomedullin receptor activity;GO:0015026//coreceptor activity;GO:0097643//amylin receptor activity	GO:0001921//positive regulation of receptor recycling;GO:0006816//calcium ion transport;GO:0006886//intracellular protein transport;GO:0007186//G protein-coupled receptor signaling pathway;GO:0007189//adenylate cyclase-activating G protein-coupled recepto
ENSBGRG00000019673	HSD17B14	hydroxysteroid 17-beta dehydrogenase 14 [Source:HGNC Symbol;Acc:HGNC:23238]	-	-	-	-	GO:0005829//cytosol	GO:0004303//estradiol 17-beta-dehydrogenase activity;GO:0016491//oxidoreductase activity;GO:0042802//identical protein binding;GO:0047045//testosterone 17-beta-dehydrogenase (NADP+) activity	GO:0006706//steroid catabolic process
ENSBGRG00000019750	C2	complement C2 [Source:HGNC Symbol;Acc:HGNC:1248]	Human Diseases;Human Diseases;Organismal Systems;Human Diseases	Immune diseases;Infectious diseases;Immune system;Infectious diseases	ko05322//Systemic lupus erythematosus;ko05150//Staphylococcus aureus infection;ko04610//Complement and coagulation cascades;ko05133//Pertussis	K01332;K01332;K01332;K01332	GO:0005576//extracellular region	GO:0004252//serine-type endopeptidase activity	GO:0006508//proteolysis;GO:0006956//complement activation;GO:0006958//complement activation, classical pathway;GO:2000427//positive regulation of apoptotic cell clearance
ENSBGRG00000019776	CLEC7A	C-type lectin domain containing 7A [Source:HGNC Symbol;Acc:HGNC:14558]	Human Diseases;Cellular Processes;Organismal Systems	Infectious diseases;Transport and catabolism;Immune system	ko05152//Tuberculosis;ko04145//Phagosome;ko04625//C-type lectin receptor signaling pathway	K10074;K10074;K10074	GO:0005737//cytoplasm;GO:0009986//cell surface	GO:0001872//(1->3)-beta-D-glucan binding;GO:0030246//carbohydrate binding;GO:0038187//pattern recognition receptor activity	GO:0006910//phagocytosis, recognition;GO:0008037//cell recognition;GO:0008284//positive regulation of cell proliferation;GO:0010628//positive regulation of gene expression;GO:0016046//detection of fungus;GO:0030335//positive regulation of cell migration;G
ENSBGRG00000019800	-	-	-	-	-	-	-	GO:0008289//lipid binding	-
ENSBGRG00000019878	LAT2	linker for activation of T cells family member 2 [Source:HGNC Symbol;Acc:HGNC:12749]	-	-	-	-	GO:0005886//plasma membrane;GO:0045121//membrane raft	GO:0042169//SH2 domain binding	GO:0002764//immune response-regulating signaling pathway;GO:0019722//calcium-mediated signaling;GO:0035556//intracellular signal transduction;GO:0042113//B cell activation;GO:0050853//B cell receptor signaling pathway
ENSBGRG00000020017	DES	desmin [Source:HGNC Symbol;Acc:HGNC:2770]	Human Diseases;Human Diseases;Human Diseases	Cardiovascular diseases;Cardiovascular diseases;Cardiovascular diseases	ko05414//Dilated cardiomyopathy (DCM);ko05412//Arrhythmogenic right ventricular cardiomyopathy (ARVC);ko05410//Hypertrophic cardiomyopathy (HCM)	K07610;K07610;K07610	GO:0005634//nucleus;GO:0005737//cytoplasm;GO:0005856//cytoskeleton;GO:0005882//intermediate filament;GO:0005911//cell-cell junction;GO:0005916//fascia adherens;GO:0014704//intercalated disc;GO:0030018//Z disc;GO:0031594//neuromuscular junction;GO:0042383/	GO:0008092//cytoskeletal protein binding;GO:0042802//identical protein binding	GO:0045109//intermediate filament organization
ENSBGRG00000020040	PCSK5	proprotein convertase subtilisin/kexin type 5 [Source:HGNC Symbol;Acc:HGNC:8747]	-	-	-	-	GO:0005615//extracellular space;GO:0005794//Golgi apparatus	GO:0004175//endopeptidase activity;GO:0004252//serine-type endopeptidase activity;GO:0008233//peptidase activity;GO:0042277//peptide binding	GO:0001822//kidney development;GO:0002001//renin secretion into blood stream;GO:0003279//cardiac septum development;GO:0006465//signal peptide processing;GO:0006508//proteolysis;GO:0007368//determination of left/right symmetry;GO:0007507//heart developmen
ENSBGRG00000020111	LGMN	legumain [Source:HGNC Symbol;Acc:HGNC:9472]	Cellular Processes;Organismal Systems	Transport and catabolism;Immune system	ko04142//Lysosome;ko04612//Antigen processing and presentation	K01369;K01369	GO:0005576//extracellular region;GO:0005737//cytoplasm;GO:0005764//lysosome;GO:0005770//late endosome;GO:0045177//apical part of cell;GO:0048471//perinuclear region of cytoplasm	GO:0004197//cysteine-type endopeptidase activity;GO:0008233//peptidase activity	GO:0003014//renal system process;GO:0006508//proteolysis;GO:0007613//memory;GO:0008284//positive regulation of cell proliferation;GO:0008306//associative learning;GO:0010447//response to acidic pH;GO:0010629//negative regulation of gene expression;GO:0032
ENSBGRG00000020251	-	-	Human Diseases;Environmental Information Processing;Human Diseases;Organismal Systems;Human Diseases;Human Diseases;Organismal Systems;Human Diseases;Human Diseases;Human Diseases;Environmental Information Processing;Human Diseases;Human Diseases;Environm	Infectious diseases;Signaling molecules and interaction;Infectious diseases;Immune system;Infectious disease: bacterial;Immune diseases;Immune system;Infectious diseases;Infectious diseases;Cardiovascular diseases;Signal transduction;Infectious diseases;E	ko05168//Herpes simplex infection;ko04060//Cytokine-cytokine receptor interaction;ko05163//Human cytomegalovirus infection;ko04062//Chemokine signaling pathway;ko05135//Yersinia infection;ko05323//Rheumatoid arthritis;ko04621//NOD-like receptor signaling	K14624;K14624;K14624;K14624;K14624;K14624;K14624;K14624;K14624;K14624;K14624;K14624;K14624;K14624;K14624	GO:0005576//extracellular region	GO:0008009//chemokine activity	GO:0006955//immune response
ENSBGRG00000020276	-	-	Human Diseases;Cellular Processes;Human Diseases;Organismal Systems;Human Diseases	Immune diseases;Transport and catabolism;Infectious diseases;Immune system;Infectious diseases	ko05322//Systemic lupus erythematosus;ko04145//Phagosome;ko05150//Staphylococcus aureus infection;ko04610//Complement and coagulation cascades;ko05133//Pertussis	K01330;K01330;K01330;K01330;K01330	-	GO:0004252//serine-type endopeptidase activity	GO:0006508//proteolysis
ENSBGRG00000020304	-	-	Cellular Processes;Cellular Processes	Cell growth and death;Transport and catabolism	ko04210//Apoptosis;ko04142//Lysosome	K08569;K08569	-	GO:0008234//cysteine-type peptidase activity	GO:0006508//proteolysis
ENSBGRG00000020308	-	-	Human Diseases;Organismal Systems	Infectious diseases;Immune system	ko05150//Staphylococcus aureus infection;ko04610//Complement and coagulation cascades	K04004;K04004	-	-	-
ENSBGRG00000020327	C1S	complement C1s [Source:HGNC Symbol;Acc:HGNC:1247]	Human Diseases;Human Diseases;Organismal Systems;Human Diseases	Immune diseases;Infectious diseases;Immune system;Infectious diseases	ko05322//Systemic lupus erythematosus;ko05150//Staphylococcus aureus infection;ko04610//Complement and coagulation cascades;ko05133//Pertussis	K01331;K01331;K01331;K01331	-	GO:0004252//serine-type endopeptidase activity;GO:0005509//calcium ion binding;GO:0042802//identical protein binding	GO:0006508//proteolysis;GO:0006958//complement activation, classical pathway
ENSBGRG00000020343	-	-	-	-	-	-	-	GO:0017128//phospholipid scramblase activity	GO:0017121//phospholipid scrambling
ENSBGRG00000020389	SLC15A3	solute carrier family 15 member 3 [Source:HGNC Symbol;Acc:HGNC:18068]	-	-	-	-	GO:0016020//membrane;GO:0043231//intracellular membrane-bounded organelle	GO:0022857//transmembrane transporter activity	GO:0006857//oligopeptide transport;GO:0055085//transmembrane transport
ENSBGRG00000020407	SPP1	secreted phosphoprotein 1 [Source:HGNC Symbol;Acc:HGNC:11255]	Environmental Information Processing;Human Diseases;Cellular Processes;Environmental Information Processing;Organismal Systems;Environmental Information Processing;Organismal Systems	Signal transduction;Infectious diseases;Cellular community - eukaryotes;Signal transduction;Immune system;Signaling molecules and interaction;Endocrine system	ko04151//PI3K-Akt signaling pathway;ko05165//Human papillomavirus infection;ko04510//Focal adhesion;ko04371//Apelin signaling pathway;ko04620//Toll-like receptor signaling pathway;ko04512//ECM-receptor interaction;ko04929//GnRH secretion	K06250;K06250;K06250;K06250;K06250;K06250;K06250	GO:0005615//extracellular space;GO:0005794//Golgi apparatus	GO:0005178//integrin binding	GO:0001503//ossification;GO:0006710//androgen catabolic process;GO:0007155//cell adhesion;GO:0033280//response to vitamin D;GO:0045893//positive regulation of transcription, DNA-templated;GO:0071394//cellular response to testosterone stimulus;GO:2000866//
ENSBGRG00000020450	MMP9	matrix metallopeptidase 9 [Source:HGNC Symbol;Acc:HGNC:7176]	Human Diseases;Human Diseases;Human Diseases;Human Diseases;Human Diseases;Organismal Systems;Human Diseases;Organismal Systems;Organismal Systems;Environmental Information Processing;Human Diseases;Human Diseases;Organismal Systems;Human Diseases	Cancers;Cancers;Cancers;Infectious diseases;Cancers;Immune system;Cardiovascular diseases;Endocrine system;Endocrine system;Signal transduction;Cancers;Drug resistance;Immune system;Cancers	ko05200//Pathways in cancer;ko05202//Transcriptional misregulation in cancers;ko05205//Proteoglycans in cancer;ko05161//Hepatitis B;ko05206//MicroRNAs in cancer;ko04670//Leukocyte transendothelial migration;ko05418//Fluid shear stress and atherosclerosis;	K01403;K01403;K01403;K01403;K01403;K01403;K01403;K01403;K01403;K01403;K01403;K01403;K01403;K01403	GO:0005615//extracellular space;GO:0031012//extracellular matrix	GO:0004175//endopeptidase activity;GO:0004222//metalloendopeptidase activity;GO:0008233//peptidase activity;GO:0008237//metallopeptidase activity;GO:0008270//zinc ion binding;GO:0042802//identical protein binding	GO:0001501//skeletal system development;GO:0001934//positive regulation of protein phosphorylation;GO:0006508//proteolysis;GO:0007566//embryo implantation;GO:0030198//extracellular matrix organization;GO:0030335//positive regulation of cell migration;GO:0
ENSBGRG00000020517	CD44	CD44 molecule (Indian blood group) [Source:HGNC Symbol;Acc:HGNC:1681]	Human Diseases;Human Diseases;Human Diseases;Human Diseases;Organismal Systems;Environmental Information Processing	Infectious diseases;Infectious diseases;Cancers;Cancers;Immune system;Signaling molecules and interaction	ko05169//Epstein-Barr virus infection;ko05131//Shigellosis;ko05205//Proteoglycans in cancer;ko05206//MicroRNAs in cancer;ko04640//Hematopoietic cell lineage;ko04512//ECM-receptor interaction	K06256;K06256;K06256;K06256;K06256;K06256	GO:0005794//Golgi apparatus;GO:0005829//cytosol;GO:0005886//plasma membrane;GO:0009986//cell surface;GO:0016021//integral component of membrane;GO:0016324//apical plasma membrane;GO:0031258//lamellipodium membrane;GO:0035692//macrophage migration inhibito	GO:0004896//cytokine receptor activity;GO:0005540//hyaluronic acid binding	GO:0007155//cell adhesion;GO:0016477//cell migration;GO:0030214//hyaluronan catabolic process;GO:0033138//positive regulation of peptidyl-serine phosphorylation;GO:0034116//positive regulation of heterotypic cell-cell adhesion;GO:0042110//T cell activatio
ENSBGRG00000020533	-	-	Human Diseases;Human Diseases;Human Diseases;Organismal Systems	Infectious diseases;Infectious diseases;Infectious diseases;Immune system	ko05131//Shigellosis;ko05132//Salmonella infection;ko05130//Pathogenic Escherichia coli infection;ko04621//NOD-like receptor signaling pathway	K04394;K04394;K04394;K04394	-	GO:0004197//cysteine-type endopeptidase activity;GO:0008234//cysteine-type peptidase activity	GO:0006508//proteolysis;GO:0042981//regulation of apoptotic process
ENSBGRG00000020543	-	-	-	-	-	-	-	-	-
ENSBGRG00000020644	OGFR	opioid growth factor receptor [Source:HGNC Symbol;Acc:HGNC:15768]	-	-	-	-	GO:0016020//membrane	GO:0004985//opioid receptor activity;GO:0038023//signaling receptor activity	-
ENSBGRG00000020667	-	-	Human Diseases;Human Diseases;Human Diseases;Human Diseases;Organismal Systems;Human Diseases;Cellular Processes;Organismal Systems;Human Diseases;Human Diseases;Human Diseases;Organismal Systems	Infectious diseases;Infectious diseases;Infectious diseases;Infectious disease: bacterial;Immune system;Infectious diseases;Cell growth and death;Immune system;Infectious diseases;Infectious diseases;Neurodegenerative diseases;Immune system	ko05131//Shigellosis;ko05132//Salmonella infection;ko05130//Pathogenic Escherichia coli infection;ko05135//Yersinia infection;ko04621//NOD-like receptor signaling pathway;ko05164//Influenza A;ko04217//Necroptosis;ko04625//C-type lectin receptor signaling	K01370;K01370;K01370;K01370;K01370;K01370;K01370;K01370;K01370;K01370;K01370;K01370	GO:0005576//extracellular region;GO:0072557//IPAF inflammasome complex	GO:0004197//cysteine-type endopeptidase activity;GO:0008233//peptidase activity;GO:0008234//cysteine-type peptidase activity	GO:0001666//response to hypoxia;GO:0006508//proteolysis;GO:0009617//response to bacterium;GO:0010506//regulation of autophagy;GO:0016485//protein processing;GO:0032496//response to lipopolysaccharide;GO:0032611//interleukin-1 beta production;GO:0033198//r
ENSBGRG00000020676	CSF1R	colony stimulating factor 1 receptor [Source:HGNC Symbol;Acc:HGNC:2433]	Human Diseases;Environmental Information Processing;Environmental Information Processing;Environmental Information Processing;Environmental Information Processing;Environmental Information Processing;Human Diseases;Organismal Systems;Organismal Systems;En	Cancers;Signal transduction;Signaling molecules and interaction;Signal transduction;Signal transduction;Signal transduction;Cancers;Development;Immune system;Signaling molecules and interaction;Cancers	ko05200//Pathways in cancer;ko04151//PI3K-Akt signaling pathway;ko04060//Cytokine-cytokine receptor interaction;ko04014//Ras signaling pathway;ko04010//MAPK signaling pathway;ko04015//Rap1 signaling pathway;ko05202//Transcriptional misregulation in cancer	K05090;K05090;K05090;K05090;K05090;K05090;K05090;K05090;K05090;K05090;K05090	GO:0005654//nucleoplasm;GO:0005886//plasma membrane;GO:0009986//cell surface;GO:0016020//membrane;GO:0043231//intracellular membrane-bounded organelle;GO:1990682//CSF1-CSF1R complex	GO:0004672//protein kinase activity;GO:0004713//protein tyrosine kinase activity;GO:0004714//transmembrane receptor protein tyrosine kinase activity;GO:0005011//macrophage colony-stimulating factor receptor activity;GO:0005524//ATP binding;GO:0019903//pro	GO:0001934//positive regulation of protein phosphorylation;GO:0002931//response to ischemia;GO:0006468//protein phosphorylation;GO:0007169//transmembrane receptor protein tyrosine kinase signaling pathway;GO:0007411//axon guidance;GO:0008283//cell prolife
ENSBGRG00000020747	-	-	-	-	-	-	-	-	-
ENSBGRG00000020782	PDGFRB	platelet derived growth factor receptor beta [Source:HGNC Symbol;Acc:HGNC:8804]	Human Diseases;Environmental Information Processing;Human Diseases;Environmental Information Processing;Environmental Information Processing;Environmental Information Processing;Environmental Information Processing;Cellular Processes;Cellular Processes;En	Cancers;Signal transduction;Infectious diseases;Signal transduction;Signal transduction;Signal transduction;Signal transduction;Cell motility;Cellular community - eukaryotes;Signal transduction;Cancers;Signal transduction;Cancers;Cancers;Cellular communit	ko05200//Pathways in cancer;ko04151//PI3K-Akt signaling pathway;ko05165//Human papillomavirus infection;ko04014//Ras signaling pathway;ko04010//MAPK signaling pathway;ko04015//Rap1 signaling pathway;ko04020//Calcium signaling pathway;ko04810//Regulation o	K05089;K05089;K05089;K05089;K05089;K05089;K05089;K05089;K05089;K05089;K05089;K05089;K05089;K05089;K05089;K05089;K05089;K05089;K05089	GO:0001726//ruffle;GO:0005737//cytoplasm;GO:0005794//Golgi apparatus;GO:0009986//cell surface;GO:0016020//membrane;GO:0031226//intrinsic component of plasma membrane;GO:0043231//intracellular membrane-bounded organelle	GO:0004672//protein kinase activity;GO:0004713//protein tyrosine kinase activity;GO:0004714//transmembrane receptor protein tyrosine kinase activity;GO:0005017//platelet-derived growth factor-activated receptor activity;GO:0005019//platelet-derived growth	GO:0001568//blood vessel development;GO:0001701//in utero embryonic development;GO:0001822//kidney development;GO:0001894//tissue homeostasis;GO:0006468//protein phosphorylation;GO:0006807//nitrogen compound metabolic process;GO:0007165//signal transducti
ENSBGRG00000020974	L1CAM	L1 cell adhesion molecule [Source:HGNC Symbol;Acc:HGNC:6470]	Environmental Information Processing;Organismal Systems	Signaling molecules and interaction;Development	ko04514//Cell adhesion molecules (CAMs);ko04360//Axon guidance	K06550;K06550	GO:0005886//plasma membrane;GO:0009986//cell surface;GO:0030424//axon;GO:0043025//neuronal cell body	GO:0005515//protein binding;GO:0019904//protein domain specific binding	GO:0007160//cell-matrix adhesion;GO:0007411//axon guidance;GO:0016477//cell migration;GO:0031175//neuron projection development;GO:0050808//synapse organization;GO:0061564//axon development
ENSBGRG00000020995	ZFP36L2	ZFP36 ring finger protein like 2 [Source:HGNC Symbol;Acc:HGNC:1108]	Cellular Processes	Cell growth and death	ko04218//Cellular senescence	K18753	GO:0005634//nucleus;GO:0005737//cytoplasm	GO:0035925//mRNA 3'-UTR AU-rich region binding;GO:0046872//metal ion binding	GO:0000165//MAPK cascade;GO:0000288//nuclear-transcribed mRNA catabolic process, deadenylation-dependent decay;GO:0006402//mRNA catabolic process;GO:0009611//response to wounding;GO:0030097//hemopoiesis;GO:0033077//T cell differentiation in thymus;GO:0035
ENSBGRG00000021024	UPP1	uridine phosphorylase 1 [Source:HGNC Symbol;Acc:HGNC:12576]	Metabolism;Metabolism;Metabolism	Global and overview maps;Xenobiotics biodegradation and metabolism;Nucleotide metabolism	ko01100//Metabolic pathways;ko00983//Drug metabolism - other enzymes;ko00240//Pyrimidine metabolism	K00757;K00757;K00757	GO:0005654//nucleoplasm;GO:0005737//cytoplasm	GO:0003824//catalytic activity;GO:0004850//uridine phosphorylase activity;GO:0016763//transferase activity, transferring pentosyl groups	GO:0006218//uridine catabolic process;GO:0006220//pyrimidine nucleotide metabolic process;GO:0009116//nucleoside metabolic process;GO:0009166//nucleotide catabolic process;GO:0046108//uridine metabolic process
ENSBGRG00000021025	GNMT	glycine N-methyltransferase [Source:HGNC Symbol;Acc:HGNC:4415]	Metabolism;Metabolism	Global and overview maps;Amino acid metabolism	ko01100//Metabolic pathways;ko00260//Glycine, serine and threonine metabolism	K00552;K00552	GO:0005829//cytosol	GO:0016594//glycine binding;GO:0017174//glycine N-methyltransferase activity;GO:0042802//identical protein binding	GO:0005977//glycogen metabolic process;GO:0006111//regulation of gluconeogenesis;GO:0006555//methionine metabolic process;GO:0006730//one-carbon metabolic process;GO:0046500//S-adenosylmethionine metabolic process;GO:0051289//protein homotetramerization
ENSBGRG00000021028	-	-	-	-	-	-	-	GO:0004842//ubiquitin-protein transferase activity	-
ENSBGRG00000021104	DEGS2	delta 4-desaturase, sphingolipid 2 [Source:HGNC Symbol;Acc:HGNC:20113]	Metabolism;Environmental Information Processing;Metabolism	Global and overview maps;Signal transduction;Lipid metabolism	ko01100//Metabolic pathways;ko04071//Sphingolipid signaling pathway;ko00600//Sphingolipid metabolism	K04712;K04712;K04712	GO:0016021//integral component of membrane	GO:0042284//sphingolipid delta-4 desaturase activity	GO:0006629//lipid metabolic process;GO:0006667//sphinganine metabolic process;GO:0030148//sphingolipid biosynthetic process
ENSBGRG00000021140	-	-	Organismal Systems	Immune system	ko04612//Antigen processing and presentation	K06541	-	-	-
ENSBGRG00000021166	TREX1	three prime repair exonuclease 1 [Source:HGNC Symbol;Acc:HGNC:12269]	Organismal Systems	Immune system	ko04623//Cytosolic DNA-sensing pathway	K10790	GO:0005634//nucleus;GO:0005737//cytoplasm;GO:0005783//endoplasmic reticulum;GO:0005829//cytosol;GO:0008250//oligosaccharyltransferase complex;GO:0032993//protein-DNA complex;GO:0043596//nuclear replication fork	GO:0000287//magnesium ion binding;GO:0003676//nucleic acid binding;GO:0003677//DNA binding;GO:0003690//double-stranded DNA binding;GO:0003697//single-stranded DNA binding;GO:0008296//3'-5'-exodeoxyribonuclease activity;GO:0008301//DNA binding, bending;GO:	GO:0001568//blood vessel development;GO:0001822//kidney development;GO:0002250//adaptive immune response;GO:0002251//organ or tissue specific immune response;GO:0002253//activation of immune response;GO:0002281//macrophage activation involved in immune re
ENSBGRG00000021179	-	-	Cellular Processes	Cell growth and death	ko04115//p53 signaling pathway	K10135	-	-	-
ENSBGRG00000021274	ST8SIA5	ST8 alpha-N-acetyl-neuraminide alpha-2,8-sialyltransferase 5 [Source:HGNC Symbol;Acc:HGNC:17827]	Metabolism;Metabolism	Global and overview maps;Glycan biosynthesis and metabolism	ko01100//Metabolic pathways;ko00604//Glycosphingolipid biosynthesis - ganglio series	K03369;K03369	-	GO:0003828//alpha-N-acetylneuraminate alpha-2,8-sialyltransferase activity;GO:0008373//sialyltransferase activity	GO:0006486//protein glycosylation
ENSBGRG00000021276	-	-	Human Diseases;Human Diseases;Organismal Systems;Human Diseases	Immune diseases;Infectious diseases;Immune system;Infectious diseases	ko05322//Systemic lupus erythematosus;ko05150//Staphylococcus aureus infection;ko04610//Complement and coagulation cascades;ko05133//Pertussis	K03989;K03989;K03989;K03989	GO:0005576//extracellular region;GO:0005615//extracellular space	GO:0004866//endopeptidase inhibitor activity;GO:0005515//protein binding	GO:0006954//inflammatory response;GO:0006956//complement activation;GO:0016064//immunoglobulin mediated immune response
ENSBGRG00000021322	GZMA	granzyme A [Source:HGNC Symbol;Acc:HGNC:4708]	Environmental Information Processing	Signaling molecules and interaction	ko04080//Neuroactive ligand-receptor interaction	K01352	GO:0005634//nucleus	GO:0004252//serine-type endopeptidase activity;GO:0008236//serine-type peptidase activity;GO:0042803//protein homodimerization activity	GO:0006508//proteolysis;GO:0009617//response to bacterium;GO:0032078//negative regulation of endodeoxyribonuclease activity;GO:0043065//positive regulation of apoptotic process;GO:0043392//negative regulation of DNA binding;GO:0051354//negative regulation
ENSBGRG00000021383	ESPNL	espin like [Source:HGNC Symbol;Acc:HGNC:27937]	-	-	-	-	GO:0032426//stereocilium tip	GO:0005515//protein binding;GO:0051015//actin filament binding	GO:0007605//sensory perception of sound
ENSBGRG00000021461	-	-	-	-	-	-	-	-	-
ENSBGRG00000021502	NCF1	neutrophil cytosolic factor 1 [Source:HGNC Symbol;Acc:HGNC:7660]	Organismal Systems;Cellular Processes;Organismal Systems;Human Diseases;Organismal Systems;Organismal Systems;Human Diseases	Immune system;Transport and catabolism;Immune system;Cardiovascular diseases;Development;Immune system;Infectious diseases	ko04062//Chemokine signaling pathway;ko04145//Phagosome;ko04670//Leukocyte transendothelial migration;ko05418//Fluid shear stress and atherosclerosis;ko04380//Osteoclast differentiation;ko04666//Fc gamma R-mediated phagocytosis;ko05140//Leishmaniasis	K08011;K08011;K08011;K08011;K08011;K08011;K08011	GO:0005737//cytoplasm;GO:0005829//cytosol;GO:0005886//plasma membrane;GO:0016020//membrane;GO:0019898//extrinsic component of membrane;GO:0043020//NADPH oxidase complex	GO:0005515//protein binding;GO:0016175//superoxide-generating NADPH oxidase activity;GO:0017124//SH3 domain binding;GO:0035091//phosphatidylinositol binding;GO:0043325//phosphatidylinositol-3,4-bisphosphate binding	GO:0006612//protein targeting to membrane;GO:0014068//positive regulation of phosphatidylinositol 3-kinase signaling;GO:0034614//cellular response to reactive oxygen species;GO:0042554//superoxide anion generation;GO:0045741//positive regulation of epider
ENSBGRG00000021550	IKZF1	IKAROS family zinc finger 1 [Source:HGNC Symbol;Acc:HGNC:13176]	-	-	-	-	GO:0005634//nucleus;GO:0031618//nuclear pericentric heterochromatin;GO:0032991//protein-containing complex	GO:0003676//nucleic acid binding;GO:0003677//DNA binding;GO:0019904//protein domain specific binding	GO:0030098//lymphocyte differentiation;GO:0030218//erythrocyte differentiation
ENSBGRG00000021582	-	-	-	-	-	-	GO:0005634//nucleus	GO:0003677//DNA binding	GO:0000122//negative regulation of transcription by RNA polymerase II;GO:0001829//trophectodermal cell differentiation;GO:0007507//heart development;GO:0008016//regulation of heart contraction;GO:0016575//histone deacetylation;GO:0030154//cell differentia
ENSBGRG00000021588	HLA-DOA	major histocompatibility complex, class II, DO alpha [Source:HGNC Symbol;Acc:HGNC:4936]	Human Diseases;Human Diseases;Human Diseases;Human Diseases;Environmental Information Processing;Human Diseases;Human Diseases;Cellular Processes;Human Diseases;Human Diseases;Organismal Systems;Organismal Systems;Human Diseases;Organismal Systems;Human D	Infectious diseases;Infectious diseases;Infectious diseases;Immune diseases;Signaling molecules and interaction;Infectious diseases;Immune diseases;Transport and catabolism;Infectious diseases;Infectious diseases;Immune system;Immune system;Cardiovascular	ko05168//Herpes simplex infection;ko05166//HTLV-I infection;ko05169//Epstein-Barr virus infection;ko05322//Systemic lupus erythematosus;ko04514//Cell adhesion molecules (CAMs);ko05152//Tuberculosis;ko05323//Rheumatoid arthritis;ko04145//Phagosome;ko05150/	K06752;K06752;K06752;K06752;K06752;K06752;K06752;K06752;K06752;K06752;K06752;K06752;K06752;K06752;K06752;K06752;K06752;K06752;K06752;K06752;K06752;K06752;K06752;K06752	GO:0016020//membrane;GO:0042613//MHC class II protein complex	GO:0023026//MHC class II protein complex binding	GO:0002587//negative regulation of antigen processing and presentation of peptide antigen via MHC class II;GO:0006955//immune response;GO:0019882//antigen processing and presentation;GO:0019886//antigen processing and presentation of exogenous peptide ant
ENSBGRG00000021595	ARHGAP4	Rho GTPase activating protein 4 [Source:HGNC Symbol;Acc:HGNC:674]	-	-	-	-	GO:0005737//cytoplasm	GO:0005515//protein binding	GO:0007165//signal transduction
ENSBGRG00000021619	ENTPD3	ectonucleoside triphosphate diphosphohydrolase 3 [Source:HGNC Symbol;Acc:HGNC:3365]	Metabolism;Human Diseases;Metabolism;Metabolism	Global and overview maps;Infectious diseases;Nucleotide metabolism;Nucleotide metabolism	ko01100//Metabolic pathways;ko05169//Epstein-Barr virus infection;ko00230//Purine metabolism;ko00240//Pyrimidine metabolism	K01510;K01510;K01510;K01510	GO:0005886//plasma membrane	GO:0016787//hydrolase activity;GO:0017110//nucleoside-diphosphatase activity;GO:0017111//nucleoside-triphosphatase activity	GO:0009134//nucleoside diphosphate catabolic process;GO:0009143//nucleoside triphosphate catabolic process
ENSBGRG00000021634	PLAGL1	PLAG1 like zinc finger 1 [Source:HGNC Symbol;Acc:HGNC:9046]	-	-	-	-	GO:0005794//Golgi apparatus;GO:0016604//nuclear body;GO:0043231//intracellular membrane-bounded organelle	GO:0000977//RNA polymerase II regulatory region sequence-specific DNA binding;GO:0001228//DNA-binding transcription activator activity, RNA polymerase II-specific;GO:0003676//nucleic acid binding;GO:0003677//DNA binding	GO:0006357//regulation of transcription by RNA polymerase II;GO:0045944//positive regulation of transcription by RNA polymerase II
ENSBGRG00000021746	-	-	-	-	-	-	-	-	-
ENSBGRG00000021788	PLAC8	placenta associated 8 [Source:HGNC Symbol;Acc:HGNC:19254]	-	-	-	-	-	GO:0003682//chromatin binding	GO:0008284//positive regulation of cell proliferation;GO:0009409//response to cold;GO:0040015//negative regulation of multicellular organism growth;GO:0042742//defense response to bacterium;GO:0043066//negative regulation of apoptotic process;GO:0045944//
ENSBGRG00000021851	HLA-DMA	major histocompatibility complex, class II, DM alpha [Source:HGNC Symbol;Acc:HGNC:4934]	Human Diseases;Human Diseases;Human Diseases;Human Diseases;Environmental Information Processing;Human Diseases;Human Diseases;Cellular Processes;Human Diseases;Human Diseases;Organismal Systems;Organismal Systems;Human Diseases;Organismal Systems;Human D	Infectious diseases;Infectious diseases;Infectious diseases;Immune diseases;Signaling molecules and interaction;Infectious diseases;Immune diseases;Transport and catabolism;Infectious diseases;Infectious diseases;Immune system;Immune system;Cardiovascular	ko05168//Herpes simplex infection;ko05166//HTLV-I infection;ko05169//Epstein-Barr virus infection;ko05322//Systemic lupus erythematosus;ko04514//Cell adhesion molecules (CAMs);ko05152//Tuberculosis;ko05323//Rheumatoid arthritis;ko04145//Phagosome;ko05150/	K06752;K06752;K06752;K06752;K06752;K06752;K06752;K06752;K06752;K06752;K06752;K06752;K06752;K06752;K06752;K06752;K06752;K06752;K06752;K06752;K06752;K06752;K06752;K06752	GO:0009986//cell surface;GO:0016020//membrane;GO:0042613//MHC class II protein complex;GO:0043231//intracellular membrane-bounded organelle	GO:0023026//MHC class II protein complex binding	GO:0002503//peptide antigen assembly with MHC class II protein complex;GO:0006955//immune response;GO:0019882//antigen processing and presentation
ENSBGRG00000021865	PTPRJ	protein tyrosine phosphatase receptor type J [Source:HGNC Symbol;Acc:HGNC:9673]	Cellular Processes	Cellular community - eukaryotes	ko04520//Adherens junction	K05698	GO:0001772//immunological synapse;GO:0005886//plasma membrane;GO:0005911//cell-cell junction;GO:0009986//cell surface	GO:0004725//protein tyrosine phosphatase activity;GO:0005161//platelet-derived growth factor receptor binding;GO:0005515//protein binding;GO:0008013//beta-catenin binding;GO:0016791//phosphatase activity;GO:0019901//protein kinase binding;GO:0045295//gamm	GO:0006470//protein dephosphorylation;GO:0008285//negative regulation of cell proliferation;GO:0010642//negative regulation of platelet-derived growth factor receptor signaling pathway;GO:0016311//dephosphorylation;GO:0030155//regulation of cell adhesion;
ENSBGRG00000021876	TBC1D9	TBC1 domain family member 9 [Source:HGNC Symbol;Acc:HGNC:21710]	-	-	-	-	-	GO:0005509//calcium ion binding	-
ENSBGRG00000021899	GSTT4	glutathione S-transferase theta 4 [Source:HGNC Symbol;Acc:HGNC:26930]	Metabolism;Human Diseases;Human Diseases;Human Diseases;Organismal Systems;Human Diseases;Metabolism;Human Diseases;Metabolism;Metabolism;Metabolism	Global and overview maps;Cancers;Cancers;Cardiovascular diseases;Aging;Drug resistance;Xenobiotics biodegradation and metabolism;Cancers;Metabolism of other amino acids;Xenobiotics biodegradation and metabolism;Xenobiotics biodegradation and metabolism	ko01100//Metabolic pathways;ko05200//Pathways in cancer;ko05225//Hepatocellular carcinoma;ko05418//Fluid shear stress and atherosclerosis;ko04212//Longevity regulating pathway - worm;ko01524//Platinum drug resistance;ko00983//Drug metabolism - other enzym	K00799;K00799;K00799;K00799;K00799;K00799;K00799;K00799;K00799;K00799;K00799	-	GO:0005515//protein binding	-
ENSBGRG00000021915	-	-	Cellular Processes;Human Diseases;Organismal Systems	Cell motility;Infectious diseases;Immune system	ko04810//Regulation of actin cytoskeleton;ko05152//Tuberculosis;ko04610//Complement and coagulation cascades	K06462;K06462;K06462	GO:0008305//integrin complex	-	GO:0007155//cell adhesion
ENSBGRG00000021917	MYH4	myosin heavy chain 4 [Source:HGNC Symbol;Acc:HGNC:7574]	Human Diseases;Human Diseases;Cellular Processes	Infectious diseases;Infectious diseases;Cellular community - eukaryotes	ko05132//Salmonella infection;ko05130//Pathogenic Escherichia coli infection;ko04530//Tight junction	K10352;K10352;K10352	GO:0016459//myosin complex;GO:0030016//myofibril	GO:0003725//double-stranded RNA binding;GO:0003774//motor activity;GO:0005515//protein binding;GO:0005524//ATP binding;GO:0051015//actin filament binding	GO:0006936//muscle contraction
ENSBGRG00000021922	HLA-DMB	major histocompatibility complex, class II, DM beta [Source:HGNC Symbol;Acc:HGNC:4935]	Human Diseases;Human Diseases;Human Diseases;Human Diseases;Environmental Information Processing;Human Diseases;Human Diseases;Cellular Processes;Human Diseases;Human Diseases;Organismal Systems;Organismal Systems;Human Diseases;Organismal Systems;Human D	Infectious diseases;Infectious diseases;Infectious diseases;Immune diseases;Signaling molecules and interaction;Infectious diseases;Immune diseases;Transport and catabolism;Infectious diseases;Infectious diseases;Immune system;Immune system;Cardiovascular	ko05168//Herpes simplex infection;ko05166//HTLV-I infection;ko05169//Epstein-Barr virus infection;ko05322//Systemic lupus erythematosus;ko04514//Cell adhesion molecules (CAMs);ko05152//Tuberculosis;ko05323//Rheumatoid arthritis;ko04145//Phagosome;ko05150/	K06752;K06752;K06752;K06752;K06752;K06752;K06752;K06752;K06752;K06752;K06752;K06752;K06752;K06752;K06752;K06752;K06752;K06752;K06752;K06752;K06752;K06752;K06752;K06752	GO:0016020//membrane;GO:0042613//MHC class II protein complex	-	GO:0006955//immune response;GO:0019882//antigen processing and presentation
ENSBGRG00000021949	DDC	dopa decarboxylase [Source:HGNC Symbol;Acc:HGNC:2719]	Metabolism;Human Diseases;Organismal Systems;Organismal Systems;Organismal Systems;Human Diseases;Metabolism;Human Diseases;Metabolism;Metabolism	Global and overview maps;Substance dependence;Nervous system;Nervous system;Development and regeneration;Substance dependence;Amino acid metabolism;Substance dependence;Amino acid metabolism;Amino acid metabolism	ko01100//Metabolic pathways;ko05034//Alcoholism;ko04728//Dopaminergic synapse;ko04726//Serotonergic synapse;ko04361//Axon regeneration;ko05031//Amphetamine addiction;ko00380//Tryptophan metabolism;ko05030//Cocaine addiction;ko00350//Tyrosine metabolism;ko	K01593;K01593;K01593;K01593;K01593;K01593;K01593;K01593;K01593;K01593	GO:0005737//cytoplasm	GO:0003824//catalytic activity;GO:0004058//aromatic-L-amino-acid decarboxylase activity;GO:0016831//carboxy-lyase activity;GO:0019899//enzyme binding;GO:0030170//pyridoxal phosphate binding;GO:0036468//L-dopa decarboxylase activity	GO:0006520//cellular amino acid metabolic process;GO:0009636//response to toxic substance;GO:0019752//carboxylic acid metabolic process
ENSBGRG00000022052	ITGAM	integrin subunit alpha M [Source:HGNC Symbol;Acc:HGNC:6149]	Environmental Information Processing;Human Diseases;Environmental Information Processing;Cellular Processes;Human Diseases;Cellular Processes;Human Diseases;Organismal Systems;Human Diseases;Organismal Systems;Organismal Systems;Human Diseases;Human Disea	Signal transduction;Cancers;Signaling molecules and interaction;Cell motility;Infectious diseases;Transport and catabolism;Infectious diseases;Immune system;Infectious diseases;Immune system;Immune system;Infectious diseases;Infectious diseases;Infectious	ko04015//Rap1 signaling pathway;ko05202//Transcriptional misregulation in cancers;ko04514//Cell adhesion molecules (CAMs);ko04810//Regulation of actin cytoskeleton;ko05152//Tuberculosis;ko04145//Phagosome;ko05150//Staphylococcus aureus infection;ko04670//	K06461;K06461;K06461;K06461;K06461;K06461;K06461;K06461;K06461;K06461;K06461;K06461;K06461;K06461;K06461	GO:0005615//extracellular space;GO:0005886//plasma membrane;GO:0008305//integrin complex;GO:0009986//cell surface;GO:0044853//plasma membrane raft	GO:0031072//heat shock protein binding	GO:0007155//cell adhesion;GO:0010668//ectodermal cell differentiation;GO:0032930//positive regulation of superoxide anion generation;GO:0043315//positive regulation of neutrophil degranulation
ENSBGRG00000022064	LCP1	lymphocyte cytosolic protein 1 [Source:HGNC Symbol;Acc:HGNC:6528]	-	-	-	-	GO:0001725//stress fiber;GO:0001726//ruffle;GO:0001891//phagocytic cup;GO:0002102//podosome;GO:0005737//cytoplasm;GO:0005829//cytosol;GO:0005884//actin filament;GO:0005886//plasma membrane;GO:0005925//focal adhesion;GO:0015629//actin cytoskeleton;GO:00301	GO:0004180//carboxypeptidase activity;GO:0004181//metallocarboxypeptidase activity;GO:0005178//integrin binding;GO:0005509//calcium ion binding;GO:0005515//protein binding;GO:0008270//zinc ion binding;GO:0042802//identical protein binding;GO:0051015//acti	GO:0002286//T cell activation involved in immune response;GO:0006508//proteolysis;GO:0010737//protein kinase A signaling;GO:0016477//cell migration;GO:0022617//extracellular matrix disassembly;GO:0033157//regulation of intracellular protein transport;GO:0
ENSBGRG00000022099	LAPTM5	lysosomal protein transmembrane 5 [Source:HGNC Symbol;Acc:HGNC:29612]	Cellular Processes	Transport and catabolism	ko04142//Lysosome	K12387	GO:0005764//lysosome;GO:0016021//integral component of membrane	-	GO:1990830//cellular response to leukemia inhibitory factor
ENSBGRG00000022108	PSMB8	proteasome 20S subunit beta 8 [Source:HGNC Symbol;Acc:HGNC:9545]	Genetic Information Processing	Folding, sorting and degradation	ko03050//Proteasome	K02740	GO:0000502//proteasome complex;GO:0005839//proteasome core complex;GO:1990111//spermatoproteasome complex	GO:0004175//endopeptidase activity;GO:0004298//threonine-type endopeptidase activity	GO:0019882//antigen processing and presentation;GO:0045444//fat cell differentiation;GO:0051603//proteolysis involved in cellular protein catabolic process;GO:0052548//regulation of endopeptidase activity
ENSBGRG00000022132	ZSWIM9	zinc finger SWIM-type containing 9 [Source:HGNC Symbol;Acc:HGNC:34495]	-	-	-	-	-	-	-
ENSBGRG00000022191	-	-	Organismal Systems;Organismal Systems	Immune system;Development	ko04650//Natural killer cell mediated cytotoxicity;ko04380//Osteoclast differentiation	K07992;K07992	-	-	-
ENSBGRG00000022264	UBA7	ubiquitin like modifier activating enzyme 7 [Source:HGNC Symbol;Acc:HGNC:12471]	Human Diseases;Genetic Information Processing	Neurodegenerative diseases;Folding, sorting and degradation	ko05012//Parkinson disease;ko04120//Ubiquitin mediated proteolysis	K10698;K10698	-	GO:0008641//ubiquitin-like modifier activating enzyme activity;GO:0019782//ISG15 activating enzyme activity	GO:0006464//cellular protein modification process;GO:0019941//modification-dependent protein catabolic process;GO:0032020//ISG15-protein conjugation
ENSBGRG00000022300	-	-	-	-	-	-	-	-	-
ENSBGRG00000022310	-	-	-	-	-	-	-	-	-
ENSBGRG00000022347	HLA-DOB	major histocompatibility complex, class II, DO beta [Source:HGNC Symbol;Acc:HGNC:4937]	Human Diseases;Human Diseases;Human Diseases;Human Diseases;Environmental Information Processing;Human Diseases;Human Diseases;Cellular Processes;Human Diseases;Human Diseases;Organismal Systems;Organismal Systems;Human Diseases;Organismal Systems;Human D	Infectious diseases;Infectious diseases;Infectious diseases;Immune diseases;Signaling molecules and interaction;Infectious diseases;Immune diseases;Transport and catabolism;Infectious diseases;Infectious diseases;Immune system;Immune system;Cardiovascular	ko05168//Herpes simplex infection;ko05166//HTLV-I infection;ko05169//Epstein-Barr virus infection;ko05322//Systemic lupus erythematosus;ko04514//Cell adhesion molecules (CAMs);ko05152//Tuberculosis;ko05323//Rheumatoid arthritis;ko04145//Phagosome;ko05150/	K06752;K06752;K06752;K06752;K06752;K06752;K06752;K06752;K06752;K06752;K06752;K06752;K06752;K06752;K06752;K06752;K06752;K06752;K06752;K06752;K06752;K06752;K06752;K06752	GO:0005764//lysosome;GO:0016020//membrane;GO:0042613//MHC class II protein complex	GO:0023026//MHC class II protein complex binding	GO:0002587//negative regulation of antigen processing and presentation of peptide antigen via MHC class II;GO:0006955//immune response;GO:0019882//antigen processing and presentation
ENSBGRG00000022358	-	-	Environmental Information Processing;Organismal Systems	Signaling molecules and interaction;Immune system	ko04514//Cell adhesion molecules (CAMs);ko04672//Intestinal immune network for IgA production	K06710;K06710	-	-	-
ENSBGRG00000022423	CD74	CD74 molecule [Source:HGNC Symbol;Acc:HGNC:1697]	Human Diseases;Human Diseases;Organismal Systems	Infectious diseases;Infectious diseases;Immune system	ko05168//Herpes simplex infection;ko05152//Tuberculosis;ko04612//Antigen processing and presentation	K06505;K06505;K06505	GO:0005634//nucleus;GO:0005737//cytoplasm;GO:0005764//lysosome;GO:0005770//late endosome;GO:0005771//multivesicular body;GO:0005773//vacuole;GO:0005783//endoplasmic reticulum;GO:0005794//Golgi apparatus;GO:0005886//plasma membrane;GO:0009897//external sid	GO:0001540//amyloid-beta binding;GO:0004896//cytokine receptor activity;GO:0019955//cytokine binding;GO:0023026//MHC class II protein complex binding;GO:0035718//macrophage migration inhibitory factor binding;GO:0042289//MHC class II protein binding;GO:00	GO:0001516//prostaglandin biosynthetic process;GO:0001934//positive regulation of protein phosphorylation;GO:0001961//positive regulation of cytokine-mediated signaling pathway;GO:0002606//positive regulation of dendritic cell antigen processing and prese
ENSBGRG00000022435	-	-	-	-	-	-	-	GO:0005515//protein binding	-
ENSBGRG00000022436	CASP8	caspase 8 [Source:HGNC Symbol;Acc:HGNC:1509]	Human Diseases;Human Diseases;Human Diseases;Human Diseases;Human Diseases;Human Diseases;Human Diseases;Human Diseases;Human Diseases;Human Diseases;Human Diseases;Human Diseases;Human Diseases;Human Diseases;Human Diseases;Organismal Systems;Human Disea	Infectious diseases;Cancers;Neurodegenerative diseases;Infectious diseases;Neurodegenerative diseases;Infectious disease: viral;Infectious diseases;Infectious diseases;Infectious diseases;Infectious diseases;Cancers;Infectious diseases;Infectious diseases	ko05168//Herpes simplex infection;ko05200//Pathways in cancer;ko05010//Alzheimer disease;ko05165//Human papillomavirus infection;ko05016//Huntington disease;ko05170//Human immunodeficiency virus 1 infection;ko05169//Epstein-Barr virus infection;ko05132//S	K04398;K04398;K04398;K04398;K04398;K04398;K04398;K04398;K04398;K04398;K04398;K04398;K04398;K04398;K04398;K04398;K04398;K04398;K04398;K04398;K04398;K04398;K04398;K04398;K04398;K04398;K04398;K04398;K04398;K04398;K04398;K04398;K04398;K04398;K04398	GO:0005654//nucleoplasm;GO:0005829//cytosol;GO:0031264//death-inducing signaling complex;GO:0031265//CD95 death-inducing signaling complex;GO:0032991//protein-containing complex;GO:0097342//ripoptosome	GO:0004197//cysteine-type endopeptidase activity;GO:0005515//protein binding;GO:0008233//peptidase activity;GO:0008234//cysteine-type peptidase activity;GO:0031625//ubiquitin protein ligase binding;GO:0035877//death effector domain binding;GO:0042802//ide	GO:0006508//proteolysis;GO:0006915//apoptotic process;GO:0032731//positive regulation of interleukin-1 beta production;GO:0034612//response to tumor necrosis factor;GO:0036462//TRAIL-activated apoptotic signaling pathway;GO:0042981//regulation of apoptoti
ENSBGRG00000022450	PRF1	perforin 1 [Source:HGNC Symbol;Acc:HGNC:9360]	Cellular Processes;Human Diseases;Human Diseases;Organismal Systems;Human Diseases;Human Diseases;Human Diseases	Cell growth and death;Cardiovascular diseases;Immune diseases;Immune system;Immune diseases;Endocrine and metabolic diseases;Immune diseases	ko04210//Apoptosis;ko05416//Viral myocarditis;ko05320//Autoimmune thyroid disease;ko04650//Natural killer cell mediated cytotoxicity;ko05330//Allograft rejection;ko04940//Type I diabetes mellitus;ko05332//Graft-versus-host disease	K07818;K07818;K07818;K07818;K07818;K07818;K07818	GO:0005829//cytosol;GO:0016021//integral component of membrane;GO:0031410//cytoplasmic vesicle;GO:0044194//cytolytic granule	GO:0005509//calcium ion binding;GO:0022829//wide pore channel activity;GO:0042802//identical protein binding	GO:0001771//immunological synapse formation;GO:0001913//T cell mediated cytotoxicity;GO:0002357//defense response to tumor cell;GO:0002418//immune response to tumor cell;GO:0019835//cytolysis;GO:0051260//protein homooligomerization;GO:0051607//defense res
ENSBGRG00000022461	GDA	guanine deaminase [Source:HGNC Symbol;Acc:HGNC:4212]	Metabolism;Metabolism	Global and overview maps;Nucleotide metabolism	ko01100//Metabolic pathways;ko00230//Purine metabolism	K01487;K01487	-	GO:0008270//zinc ion binding;GO:0008892//guanine deaminase activity;GO:0016787//hydrolase activity;GO:0016810//hydrolase activity, acting on carbon-nitrogen (but not peptide) bonds	GO:0006147//guanine catabolic process
ENSBGRG00000022465	P3H3	prolyl 3-hydroxylase 3 [Source:HGNC Symbol;Acc:HGNC:19318]	-	-	-	-	GO:1902494//catalytic complex	GO:0005506//iron ion binding;GO:0016491//oxidoreductase activity;GO:0016705//oxidoreductase activity, acting on paired donors, with incorporation or reduction of molecular oxygen;GO:0031418//L-ascorbic acid binding	GO:0008285//negative regulation of cell proliferation;GO:0017185//peptidyl-lysine hydroxylation;GO:0032963//collagen metabolic process;GO:0032964//collagen biosynthetic process;GO:0055114//oxidation-reduction process
ENSBGRG00000022497	SLA	Src like adaptor [Source:HGNC Symbol;Acc:HGNC:10902]	-	-	-	-	-	GO:0005070//SH3/SH2 adaptor activity;GO:0005515//protein binding	GO:0009966//regulation of signal transduction
ENSBGRG00000022538	-	-	Human Diseases;Human Diseases;Human Diseases;Human Diseases;Human Diseases;Cellular Processes;Human Diseases;Environmental Information Processing;Human Diseases;Human Diseases;Cellular Processes;Cellular Processes;Human Diseases;Organismal Systems;Human D	Infectious diseases;Infectious diseases;Infectious diseases;Infectious disease: viral;Infectious diseases;Transport and catabolism;Infectious diseases;Signaling molecules and interaction;Cancers;Infectious diseases;Transport and catabolism;Cell growth and	ko05168//Herpes simplex infection;ko05165//Human papillomavirus infection;ko05166//HTLV-I infection;ko05170//Human immunodeficiency virus 1 infection;ko05169//Epstein-Barr virus infection;ko04144//Endocytosis;ko05163//Human cytomegalovirus infection;ko045	K06751;K06751;K06751;K06751;K06751;K06751;K06751;K06751;K06751;K06751;K06751;K06751;K06751;K06751;K06751;K06751;K06751;K06751	-	-	-
ENSBGRG00000022542	NLRC3	NLR family CARD domain containing 3 [Source:HGNC Symbol;Acc:HGNC:29889]	-	-	-	-	GO:0005737//cytoplasm;GO:0005829//cytosol;GO:0034451//centriolar satellite;GO:0043231//intracellular membrane-bounded organelle;GO:0048471//perinuclear region of cytoplasm	GO:0005515//protein binding	GO:0007249//I-kappaB kinase/NF-kappaB signaling;GO:0032088//negative regulation of NF-kappaB transcription factor activity;GO:0032715//negative regulation of interleukin-6 production;GO:0032720//negative regulation of tumor necrosis factor production;GO:0
ENSBGRG00000022578	CFLAR	CASP8 and FADD like apoptosis regulator [Source:HGNC Symbol;Acc:HGNC:1876]	Environmental Information Processing;Human Diseases;Cellular Processes;Human Diseases;Cellular Processes;Cellular Processes;Environmental Information Processing	Signal transduction;Infectious diseases;Cell growth and death;Infectious diseases;Transport and catabolism;Cell growth and death;Signal transduction	ko04064//NF-kappa B signaling pathway;ko05142//Chagas disease (American trypanosomiasis);ko04217//Necroptosis;ko05160//Hepatitis C;ko04140//Autophagy - animal;ko04210//Apoptosis;ko04668//TNF signaling pathway	K04724;K04724;K04724;K04724;K04724;K04724;K04724	GO:0005737//cytoplasm;GO:0031264//death-inducing signaling complex;GO:0097342//ripoptosome	GO:0002020//protease binding;GO:0004197//cysteine-type endopeptidase activity;GO:0005515//protein binding;GO:0008047//enzyme activator activity;GO:0008234//cysteine-type peptidase activity;GO:0016504//peptidase activator activity	GO:0006508//proteolysis;GO:0006915//apoptotic process;GO:0007519//skeletal muscle tissue development;GO:0009617//response to bacterium;GO:0014732//skeletal muscle atrophy;GO:0014842//regulation of skeletal muscle satellite cell proliferation;GO:0014866//s
ENSBGRG00000022607	CD3e	CD3e molecule [Source:HGNC Symbol;Acc:HGNC:1674]	Human Diseases;Human Diseases;Human Diseases;Human Diseases;Human Diseases;Organismal Systems;Organismal Systems;Organismal Systems;Human Diseases;Organismal Systems;Human Diseases	Infectious diseases;Infectious disease: viral;Infectious diseases;Infectious diseases;Infectious diseases;Immune system;Immune system;Immune system;Cancer: overview;Immune system;Immune diseases	ko05166//HTLV-I infection;ko05170//Human immunodeficiency virus 1 infection;ko05169//Epstein-Barr virus infection;ko05162//Measles;ko05142//Chagas disease (American trypanosomiasis);ko04659//Th17 cell differentiation;ko04660//T cell receptor signaling pat	K06451;K06451;K06451;K06451;K06451;K06451;K06451;K06451;K06451;K06451;K06451	GO:0005886//plasma membrane;GO:0009897//external side of plasma membrane;GO:0016020//membrane;GO:0016021//integral component of membrane;GO:0042101//T cell receptor complex	GO:0004888//transmembrane signaling receptor activity;GO:0017124//SH3 domain binding;GO:0042802//identical protein binding;GO:0046982//protein heterodimerization activity	GO:0007166//cell surface receptor signaling pathway;GO:0010628//positive regulation of gene expression;GO:0010629//negative regulation of gene expression;GO:0042102//positive regulation of T cell proliferation
ENSBGRG00000022613	GPR162	G protein-coupled receptor 162 [Source:HGNC Symbol;Acc:HGNC:16693]	-	-	-	-	GO:0016021//integral component of membrane	GO:0004930//G protein-coupled receptor activity	GO:0007186//G protein-coupled receptor signaling pathway
ENSBGRG00000022744	PYCARD	PYD and CARD domain containing [Source:HGNC Symbol;Acc:HGNC:16608]	Human Diseases;Human Diseases;Human Diseases;Human Diseases;Organismal Systems;Human Diseases;Cellular Processes;Organismal Systems;Human Diseases;Human Diseases;Organismal Systems	Infectious diseases;Infectious diseases;Infectious diseases;Infectious disease: bacterial;Immune system;Infectious diseases;Cell growth and death;Immune system;Infectious diseases;Infectious diseases;Immune system	ko05131//Shigellosis;ko05132//Salmonella infection;ko05130//Pathogenic Escherichia coli infection;ko05135//Yersinia infection;ko04621//NOD-like receptor signaling pathway;ko05164//Influenza A;ko04217//Necroptosis;ko04625//C-type lectin receptor signaling	K12799;K12799;K12799;K12799;K12799;K12799;K12799;K12799;K12799;K12799;K12799	GO:0000139//Golgi membrane;GO:0005576//extracellular region;GO:0005634//nucleus;GO:0005654//nucleoplasm;GO:0005730//nucleolus;GO:0005737//cytoplasm;GO:0005739//mitochondrion;GO:0005829//cytosol;GO:0008385//IkappaB kinase complex;GO:0032991//protein-contai	GO:0002020//protease binding;GO:0004197//cysteine-type endopeptidase activity;GO:0005138//interleukin-6 receptor binding;GO:0005523//tropomyosin binding;GO:0017024//myosin I binding;GO:0019899//enzyme binding;GO:0032090//Pyrin domain binding;GO:0042802//i	GO:0001773//myeloid dendritic cell activation;GO:0002218//activation of innate immune response;GO:0002230//positive regulation of defense response to virus by host;GO:0002277//myeloid dendritic cell activation involved in immune response;GO:0002588//posit
ENSBGRG00000022760	-	-	-	-	-	-	-	-	-
ENSBGRG00000022791	GPRIN3	GPRIN family member 3 [Source:HGNC Symbol;Acc:HGNC:27733]	-	-	-	-	-	-	-
ENSBGRG00000022918	APOD	apolipoprotein D [Source:HGNC Symbol;Acc:HGNC:612]	-	-	-	-	GO:0005615//extracellular space;GO:0048471//perinuclear region of cytoplasm	GO:0008289//lipid binding;GO:0015485//cholesterol binding	GO:0000302//response to reactive oxygen species;GO:0006006//glucose metabolic process;GO:0006629//lipid metabolic process;GO:0006869//lipid transport;GO:0007568//aging;GO:0010642//negative regulation of platelet-derived growth factor receptor signaling pa
ENSBGRG00000022920	OSMR	oncostatin M receptor [Source:HGNC Symbol;Acc:HGNC:8507]	Environmental Information Processing;Environmental Information Processing;Environmental Information Processing	Signal transduction;Signaling molecules and interaction;Signal transduction	ko04151//PI3K-Akt signaling pathway;ko04060//Cytokine-cytokine receptor interaction;ko04630//Jak-STAT signaling pathway	K05057;K05057;K05057	GO:0005900//oncostatin-M receptor complex;GO:0016020//membrane;GO:0016324//apical plasma membrane	GO:0004896//cytokine receptor activity;GO:0004924//oncostatin-M receptor activity;GO:0005515//protein binding;GO:0019838//growth factor binding	GO:0008284//positive regulation of cell proliferation;GO:0034097//response to cytokine;GO:0038165//oncostatin-M-mediated signaling pathway
ENSBGRG00000022997	HTR2B	5-hydroxytryptamine receptor 2B [Source:HGNC Symbol;Acc:HGNC:5294]	Environmental Information Processing;Environmental Information Processing;Organismal Systems;Organismal Systems;Cellular Processes	Signaling molecules and interaction;Signal transduction;Nervous system;Sensory system;Cellular community - eukaryotes	ko04080//Neuroactive ligand-receptor interaction;ko04020//Calcium signaling pathway;ko04726//Serotonergic synapse;ko04750//Inflammatory mediator regulation of TRP channels;ko04540//Gap junction	K04157;K04157;K04157;K04157;K04157	GO:0005654//nucleoplasm;GO:0005737//cytoplasm;GO:0005886//plasma membrane;GO:0005887//integral component of plasma membrane;GO:0016021//integral component of membrane	GO:0001965//G-protein alpha-subunit binding;GO:0004930//G protein-coupled receptor activity;GO:0004993//G protein-coupled serotonin receptor activity;GO:0005096//GTPase activator activity;GO:0008144//drug binding;GO:0051378//serotonin binding	GO:0001755//neural crest cell migration;GO:0001819//positive regulation of cytokine production;GO:0001938//positive regulation of endothelial cell proliferation;GO:0002031//G protein-coupled receptor internalization;GO:0003007//heart morphogenesis;GO:0003
ENSBGRG00000023076	TRPM2	transient receptor potential cation channel subfamily M member 2 [Source:HGNC Symbol;Acc:HGNC:12339]	Organismal Systems;Organismal Systems	Immune system;Endocrine system	ko04621//NOD-like receptor signaling pathway;ko04921//Oxytocin signaling pathway	K04977;K04977	GO:0005765//lysosomal membrane;GO:0005886//plasma membrane;GO:0005887//integral component of plasma membrane;GO:0016020//membrane;GO:0016021//integral component of membrane;GO:0030659//cytoplasmic vesicle membrane	GO:0005216//ion channel activity;GO:0005261//cation channel activity;GO:0005384//manganese ion transmembrane transporter activity;GO:0016787//hydrolase activity;GO:0047631//ADP-ribose diphosphatase activity;GO:0099604//ligand-gated calcium channel activit	GO:0001659//temperature homeostasis;GO:0002407//dendritic cell chemotaxis;GO:0006811//ion transport;GO:0006812//cation transport;GO:0006828//manganese ion transport;GO:0006979//response to oxidative stress;GO:0009408//response to heat;GO:0033194//response
ENSBGRG00000023110	FFAR4	free fatty acid receptor 4 [Source:HGNC Symbol;Acc:HGNC:19061]	-	-	-	-	GO:0005886//plasma membrane;GO:0005929//cilium;GO:0016021//integral component of membrane;GO:0030139//endocytic vesicle	GO:0004930//G protein-coupled receptor activity;GO:0005504//fatty acid binding;GO:0008527//taste receptor activity	GO:0007186//G protein-coupled receptor signaling pathway;GO:0007200//phospholipase C-activating G protein-coupled receptor signaling pathway;GO:0007204//positive regulation of cytosolic calcium ion concentration;GO:0010827//regulation of glucose transmemb
ENSBGRG00000023169	CPT1C	carnitine palmitoyltransferase 1C [Source:HGNC Symbol;Acc:HGNC:18540]	Organismal Systems;Environmental Information Processing;Organismal Systems;Organismal Systems;Organismal Systems;Metabolism;Metabolism	Environmental adaptation;Signal transduction;Endocrine system;Endocrine system;Endocrine system;Global and overview maps;Lipid metabolism	ko04714//Thermogenesis;ko04152//AMPK signaling pathway;ko04922//Glucagon signaling pathway;ko03320//PPAR signaling pathway;ko04920//Adipocytokine signaling pathway;ko01212//Fatty acid metabolism;ko00071//Fatty acid degradation	K19524;K19524;K19524;K19524;K19524;K19524;K19524	GO:0005783//endoplasmic reticulum;GO:0030176//integral component of endoplasmic reticulum membrane;GO:0030424//axon;GO:0030425//dendrite;GO:0032281//AMPA glutamate receptor complex;GO:0098794//postsynapse;GO:0098978//glutamatergic synapse	GO:0016746//transferase activity, transferring acyl groups	GO:0099072//regulation of postsynaptic membrane neurotransmitter receptor levels
ENSBGRG00000023194	LYZ	lysozyme [Source:HGNC Symbol;Acc:HGNC:6740]	Organismal Systems	Digestive system	ko04970//Salivary secretion	K13915	GO:0005615//extracellular space	GO:0003796//lysozyme activity;GO:0042802//identical protein binding	GO:0031640//killing of cells of other organism;GO:0042742//defense response to bacterium;GO:0050830//defense response to Gram-positive bacterium
ENSBGRG00000023225	-	-	-	-	-	-	-	GO:0019911//structural constituent of myelin sheath	-
ENSBGRG00000023291	IL27RA	interleukin 27 receptor subunit alpha [Source:HGNC Symbol;Acc:HGNC:17290]	Environmental Information Processing;Environmental Information Processing;Organismal Systems	Signaling molecules and interaction;Signal transduction;Immune system	ko04060//Cytokine-cytokine receptor interaction;ko04630//Jak-STAT signaling pathway;ko04659//Th17 cell differentiation	K19598;K19598;K19598	-	GO:0005515//protein binding;GO:0045509//interleukin-27 receptor activity	GO:0002692//negative regulation of cellular extravasation;GO:0002827//positive regulation of T-helper 1 type immune response;GO:0002829//negative regulation of type 2 immune response;GO:0032729//positive regulation of interferon-gamma production;GO:004830
ENSBGRG00000023311	MMP28	matrix metallopeptidase 28 [Source:HGNC Symbol;Acc:HGNC:14366]	-	-	-	-	GO:0005737//cytoplasm;GO:0031012//extracellular matrix	GO:0004222//metalloendopeptidase activity;GO:0008237//metallopeptidase activity;GO:0008270//zinc ion binding	GO:0006508//proteolysis;GO:0010760//negative regulation of macrophage chemotaxis
ENSBGRG00000023380	-	-	Environmental Information Processing;Organismal Systems;Organismal Systems;Human Diseases;Human Diseases	Signaling molecules and interaction;Nervous system;Nervous system;Substance dependence;Substance dependence	ko04080//Neuroactive ligand-receptor interaction;ko04723//Retrograde endocannabinoid signaling;ko04727//GABAergic synapse;ko05032//Morphine addiction;ko05033//Nicotine addiction	K05185;K05185;K05185;K05185;K05185	GO:0016021//integral component of membrane	GO:0004888//transmembrane signaling receptor activity;GO:0005216//ion channel activity;GO:0005230//extracellular ligand-gated ion channel activity	GO:0006811//ion transport;GO:0034220//ion transmembrane transport
ENSBGRG00000023432	IL10RA	interleukin 10 receptor subunit alpha [Source:HGNC Symbol;Acc:HGNC:5964]	Environmental Information Processing;Human Diseases;Human Diseases;Environmental Information Processing;Human Diseases;Environmental Information Processing	Signaling molecules and interaction;Infectious diseases;Infectious diseases;Signal transduction;Infectious diseases;Signaling molecules and interaction	ko04060//Cytokine-cytokine receptor interaction;ko05163//Human cytomegalovirus infection;ko05152//Tuberculosis;ko04630//Jak-STAT signaling pathway;ko05145//Toxoplasmosis;ko04061//Viral protein interaction with cytokine and cytokine receptor	K05134;K05134;K05134;K05134;K05134;K05134	GO:0005886//plasma membrane	GO:0005515//protein binding	GO:0010507//negative regulation of autophagy;GO:0046427//positive regulation of JAK-STAT cascade;GO:0070086//ubiquitin-dependent endocytosis
ENSBGRG00000023456	TRAF3IP3	TRAF3 interacting protein 3 [Source:HGNC Symbol;Acc:HGNC:30766]	-	-	-	-	-	-	-
ENSBGRG00000023544	NMBR	neuromedin B receptor [Source:HGNC Symbol;Acc:HGNC:7843]	Environmental Information Processing	Signaling molecules and interaction	ko04080//Neuroactive ligand-receptor interaction	K04168	GO:0005829//cytosol;GO:0005886//plasma membrane;GO:0016021//integral component of membrane	GO:0004930//G protein-coupled receptor activity;GO:0004946//bombesin receptor activity;GO:0008528//G protein-coupled peptide receptor activity	GO:0007186//G protein-coupled receptor signaling pathway;GO:0031989//bombesin receptor signaling pathway
ENSBGRG00000023680	ALDH3A1	aldehyde dehydrogenase 3 family member A1 [Source:HGNC Symbol;Acc:HGNC:405]	Metabolism;Metabolism;Human Diseases;Metabolism;Metabolism;Metabolism;Metabolism;Metabolism;Metabolism	Global and overview maps;Carbohydrate metabolism;Cancers;Xenobiotics biodegradation and metabolism;Xenobiotics biodegradation and metabolism;Amino acid metabolism;Metabolism of other amino acids;Amino acid metabolism;Amino acid metabolism	ko01100//Metabolic pathways;ko00010//Glycolysis / Gluconeogenesis;ko05204//Chemical carcinogenesis;ko00980//Metabolism of xenobiotics by cytochrome P450;ko00982//Drug metabolism - cytochrome P450;ko00350//Tyrosine metabolism;ko00410//beta-Alanine metaboli	K00129;K00129;K00129;K00129;K00129;K00129;K00129;K00129;K00129	GO:0005783//endoplasmic reticulum;GO:0005829//cytosol;GO:0005886//plasma membrane	GO:0004029//aldehyde dehydrogenase (NAD) activity;GO:0008106//alcohol dehydrogenase (NADP+) activity;GO:0016491//oxidoreductase activity;GO:0016620//oxidoreductase activity, acting on the aldehyde or oxo group of donors, NAD or NADP as acceptor;GO:0018479	GO:0006081//cellular aldehyde metabolic process;GO:0055114//oxidation-reduction process
ENSBGRG00000023713	CCL5	C-C motif chemokine ligand 5 [Source:HGNC Symbol;Acc:HGNC:10632]	Human Diseases;Environmental Information Processing;Human Diseases;Human Diseases;Organismal Systems;Human Diseases;Organismal Systems;Human Diseases;Human Diseases;Environmental Information Processing;Organismal Systems;Environmental Information Processi	Infectious diseases;Signaling molecules and interaction;Infectious diseases;Infectious diseases;Immune system;Immune diseases;Immune system;Infectious diseases;Infectious diseases;Signal transduction;Immune system;Signaling molecules and interaction;Infec	ko05168//Herpes simplex infection;ko04060//Cytokine-cytokine receptor interaction;ko05131//Shigellosis;ko05163//Human cytomegalovirus infection;ko04062//Chemokine signaling pathway;ko05323//Rheumatoid arthritis;ko04621//NOD-like receptor signaling pathway	K12499;K12499;K12499;K12499;K12499;K12499;K12499;K12499;K12499;K12499;K12499;K12499;K12499;K12499;K12499	GO:0005576//extracellular region	GO:0008009//chemokine activity	GO:0006955//immune response
ENSBGRG00000023721	VSIR	V-set immunoregulatory receptor [Source:HGNC Symbol;Acc:HGNC:30085]	Environmental Information Processing	Signaling molecules and interaction	ko04514//Cell adhesion molecules (CAMs)	K23268	GO:0005886//plasma membrane;GO:0016021//integral component of membrane	GO:0019899//enzyme binding;GO:0042802//identical protein binding;GO:0061133//endopeptidase activator activity	GO:0010628//positive regulation of gene expression;GO:0010950//positive regulation of endopeptidase activity;GO:0030335//positive regulation of cell migration;GO:0031638//zymogen activation;GO:0032689//negative regulation of interferon-gamma production;GO
ENSBGRG00000023728	BCKDK	branched chain keto acid dehydrogenase kinase [Source:HGNC Symbol;Acc:HGNC:16902]	-	-	-	-	GO:0005739//mitochondrion	GO:0004672//protein kinase activity;GO:0016772//transferase activity, transferring phosphorus-containing groups	GO:0016310//phosphorylation
ENSBGRG00000023865	-	-	Environmental Information Processing;Human Diseases;Organismal Systems;Human Diseases;Human Diseases;Organismal Systems;Environmental Information Processing	Signaling molecules and interaction;Infectious diseases;Immune system;Immune diseases;Infectious diseases;Immune system;Signaling molecules and interaction	ko04060//Cytokine-cytokine receptor interaction;ko05163//Human cytomegalovirus infection;ko04062//Chemokine signaling pathway;ko05323//Rheumatoid arthritis;ko05142//Chagas disease (American trypanosomiasis);ko04620//Toll-like receptor signaling pathway;ko	K05408;K05408;K05408;K05408;K05408;K05408;K05408	GO:0005576//extracellular region	GO:0008009//chemokine activity	GO:0006955//immune response
ENSBGRG00000023872	SLCO2B1	solute carrier organic anion transporter family member 2B1 [Source:HGNC Symbol;Acc:HGNC:10962]	-	-	-	-	GO:0016020//membrane	GO:0005515//protein binding	GO:0055085//transmembrane transport
ENSBGRG00000023889	MMP2	matrix metallopeptidase 2 [Source:HGNC Symbol;Acc:HGNC:7166]	Human Diseases;Human Diseases;Organismal Systems;Human Diseases;Organismal Systems;Organismal Systems;Human Diseases;Organismal Systems;Human Diseases;Human Diseases	Cancers;Cancers;Immune system;Cardiovascular diseases;Endocrine system;Endocrine system;Endocrine and metabolic diseases;Endocrine system;Drug resistance;Cancers	ko05200//Pathways in cancer;ko05205//Proteoglycans in cancer;ko04670//Leukocyte transendothelial migration;ko05418//Fluid shear stress and atherosclerosis;ko04915//Estrogen signaling pathway;ko04926//Relaxin signaling pathway;ko04933//AGE-RAGE signaling p	K01398;K01398;K01398;K01398;K01398;K01398;K01398;K01398;K01398;K01398	GO:0005615//extracellular space;GO:0005886//plasma membrane;GO:0030017//sarcomere;GO:0031012//extracellular matrix	GO:0004175//endopeptidase activity;GO:0004222//metalloendopeptidase activity;GO:0008237//metallopeptidase activity;GO:0008270//zinc ion binding	GO:0001666//response to hypoxia;GO:0001955//blood vessel maturation;GO:0001957//intramembranous ossification;GO:0006508//proteolysis;GO:0007566//embryo implantation;GO:0030574//collagen catabolic process;GO:0034614//cellular response to reactive oxygen sp
ENSBGRG00000023892	FYB1	FYN binding protein 1 [Source:HGNC Symbol;Acc:HGNC:4036]	Environmental Information Processing;Human Diseases	Signal transduction;Infectious disease: bacterial	ko04015//Rap1 signaling pathway;ko05135//Yersinia infection	K17698;K17698	GO:0005886//plasma membrane;GO:0015629//actin cytoskeleton;GO:0032991//protein-containing complex	GO:0005515//protein binding;GO:0008289//lipid binding	GO:0006955//immune response;GO:0072659//protein localization to plasma membrane
ENSBGRG00000024062	WDR6	WD repeat domain 6 [Source:HGNC Symbol;Acc:HGNC:12758]	-	-	-	-	GO:0005829//cytosol;GO:0005886//plasma membrane	GO:0005515//protein binding	-
ENSBGRG00000024130	TINAG	tubulointerstitial nephritis antigen [Source:HGNC Symbol;Acc:HGNC:14599]	-	-	-	-	GO:0005604//basement membrane	GO:0008234//cysteine-type peptidase activity	GO:0006508//proteolysis;GO:0007155//cell adhesion
ENSBGRG00000024149	-	-	Environmental Information Processing	Signaling molecules and interaction	ko04060//Cytokine-cytokine receptor interaction	K22632	-	-	GO:0006955//immune response
ENSBGRG00000024236	MYH11	myosin heavy chain 11 [Source:HGNC Symbol;Acc:HGNC:7569]	Human Diseases;Human Diseases;Cellular Processes	Infectious diseases;Infectious diseases;Cellular community - eukaryotes	ko05132//Salmonella infection;ko05130//Pathogenic Escherichia coli infection;ko04530//Tight junction	K10352;K10352;K10352	GO:0016459//myosin complex	GO:0003774//motor activity;GO:0005515//protein binding;GO:0005524//ATP binding;GO:0008307//structural constituent of muscle;GO:0051015//actin filament binding	GO:0048251//elastic fiber assembly;GO:0048739//cardiac muscle fiber development
ENSBGRG00000024258	PDGFRA	platelet derived growth factor receptor alpha [Source:HGNC Symbol;Acc:HGNC:8803]	Human Diseases;Environmental Information Processing;Environmental Information Processing;Environmental Information Processing;Environmental Information Processing;Environmental Information Processing;Cellular Processes;Human Diseases;Cellular Processes;Ce	Cancers;Signal transduction;Signal transduction;Signal transduction;Signal transduction;Signal transduction;Transport and catabolism;Infectious diseases;Cell motility;Cellular community - eukaryotes;Signal transduction;Cancers;Signal transduction;Cancers;	ko05200//Pathways in cancer;ko04151//PI3K-Akt signaling pathway;ko04014//Ras signaling pathway;ko04010//MAPK signaling pathway;ko04015//Rap1 signaling pathway;ko04020//Calcium signaling pathway;ko04144//Endocytosis;ko05163//Human cytomegalovirus infection	K04363;K04363;K04363;K04363;K04363;K04363;K04363;K04363;K04363;K04363;K04363;K04363;K04363;K04363;K04363;K04363;K04363;K04363;K04363;K04363	GO:0005634//nucleus;GO:0005654//nucleoplasm;GO:0005737//cytoplasm;GO:0005794//Golgi apparatus;GO:0005886//plasma membrane;GO:0005887//integral component of plasma membrane;GO:0005902//microvillus;GO:0005929//cilium;GO:0009897//external side of plasma memb	GO:0004672//protein kinase activity;GO:0004713//protein tyrosine kinase activity;GO:0004714//transmembrane receptor protein tyrosine kinase activity;GO:0005018//platelet-derived growth factor alpha-receptor activity;GO:0005021//vascular endothelial growth	GO:0001553//luteinization;GO:0001701//in utero embryonic development;GO:0002244//hematopoietic progenitor cell differentiation;GO:0006468//protein phosphorylation;GO:0007169//transmembrane receptor protein tyrosine kinase signaling pathway;GO:0007204//pos
ENSBGRG00000024262	FCGRT	Fc fragment of IgG receptor and transporter [Source:HGNC Symbol;Acc:HGNC:3621]	-	-	-	-	-	GO:0019864//IgG binding	-
ENSBGRG00000024272	SEC14L3	SEC14 like lipid binding 3 [Source:HGNC Symbol;Acc:HGNC:18655]	-	-	-	-	-	-	-
ENSBGRG00000024291	PTGER4	prostaglandin E receptor 4 [Source:HGNC Symbol;Acc:HGNC:9596]	Human Diseases;Environmental Information Processing;Human Diseases;Human Diseases;Organismal Systems;Organismal Systems	Cancers;Signaling molecules and interaction;Infectious diseases;Infectious diseases;Sensory system;Endocrine system	ko05200//Pathways in cancer;ko04080//Neuroactive ligand-receptor interaction;ko05165//Human papillomavirus infection;ko05163//Human cytomegalovirus infection;ko04750//Inflammatory mediator regulation of TRP channels;ko04924//Renin secretion	K04261;K04261;K04261;K04261;K04261;K04261	GO:0016021//integral component of membrane	GO:0004930//G protein-coupled receptor activity;GO:0004955//prostaglandin receptor activity;GO:0004957//prostaglandin E receptor activity	GO:0006955//immune response;GO:0007186//G protein-coupled receptor signaling pathway;GO:0007188//adenylate cyclase-modulating G protein-coupled receptor signaling pathway;GO:0009612//response to mechanical stimulus;GO:0030278//regulation of ossification;G
ENSBGRG00000024366	TMEM184A	transmembrane protein 184A [Source:HGNC Symbol;Acc:HGNC:28797]	-	-	-	-	-	-	-
ENSBGRG00000024373	RHO	rhodopsin [Source:HGNC Symbol;Acc:HGNC:10012]	Organismal Systems	Sensory system	ko04744//Phototransduction	K04250	GO:0001750//photoreceptor outer segment;GO:0001917//photoreceptor inner segment;GO:0005794//Golgi apparatus;GO:0005886//plasma membrane;GO:0005911//cell-cell junction;GO:0016021//integral component of membrane;GO:0042622//photoreceptor outer segment membr	GO:0004930//G protein-coupled receptor activity	GO:0006468//protein phosphorylation;GO:0007186//G protein-coupled receptor signaling pathway;GO:0007601//visual perception;GO:0007602//phototransduction;GO:0009416//response to light stimulus;GO:0009583//detection of light stimulus;GO:0045494//photorecept
ENSBGRG00000024405	-	-	-	-	-	-	-	GO:0005515//protein binding	GO:0051260//protein homooligomerization
ENSBGRG00000024425	-	-	Environmental Information Processing;Environmental Information Processing;Organismal Systems	Signal transduction;Signal transduction;Endocrine system	ko04022//cGMP - PKG signaling pathway;ko04371//Apelin signaling pathway;ko04928//Parathyroid hormone synthesis, secretion and action	K09262;K09262;K09262	-	GO:0000977//RNA polymerase II regulatory region sequence-specific DNA binding;GO:0003677//DNA binding;GO:0046983//protein dimerization activity	GO:0045944//positive regulation of transcription by RNA polymerase II
ENSBGRG00000024596	TCN2	transcobalamin 2 [Source:HGNC Symbol;Acc:HGNC:11653]	Organismal Systems	Digestive system	ko04977//Vitamin digestion and absorption	K14619	GO:0005615//extracellular space	GO:0031419//cobalamin binding	GO:0015889//cobalamin transport
ENSBGRG00000024629	-	-	-	-	-	-	GO:0005783//endoplasmic reticulum	GO:0042802//identical protein binding	-
ENSBGRG00000024642	C7	complement C7 [Source:HGNC Symbol;Acc:HGNC:1346]	Human Diseases;Organismal Systems;Human Diseases	Immune diseases;Immune system;Neurodegenerative diseases	ko05322//Systemic lupus erythematosus;ko04610//Complement and coagulation cascades;ko05020//Prion diseases	K03996;K03996;K03996	GO:0005579//membrane attack complex	GO:0005515//protein binding	GO:0006955//immune response;GO:0006956//complement activation
ENSBGRG00000024670	LMOD2	leiomodin 2 [Source:HGNC Symbol;Acc:HGNC:6648]	-	-	-	-	GO:0005884//actin filament;GO:0030016//myofibril;GO:0030017//sarcomere;GO:0031430//M band	GO:0003779//actin binding;GO:0003785//actin monomer binding;GO:0005523//tropomyosin binding	GO:0030041//actin filament polymerization;GO:0030838//positive regulation of actin filament polymerization;GO:0045010//actin nucleation;GO:0045214//sarcomere organization;GO:0051694//pointed-end actin filament capping
ENSBGRG00000024836	DAPK2	death associated protein kinase 2 [Source:HGNC Symbol;Acc:HGNC:2675]	Human Diseases;Cellular Processes;Human Diseases	Cancers;Transport and catabolism;Cancers	ko05200//Pathways in cancer;ko04140//Autophagy - animal;ko05219//Bladder cancer	K08803;K08803;K08803	-	GO:0004672//protein kinase activity;GO:0005524//ATP binding	GO:0006468//protein phosphorylation;GO:1990266//neutrophil migration
ENSBGRG00000024860	CTSZ	cathepsin Z [Source:HGNC Symbol;Acc:HGNC:2547]	Cellular Processes;Cellular Processes	Cell growth and death;Transport and catabolism	ko04210//Apoptosis;ko04142//Lysosome	K08568;K08568	GO:0005615//extracellular space;GO:0005764//lysosome;GO:0005783//endoplasmic reticulum;GO:0031410//cytoplasmic vesicle;GO:0043231//intracellular membrane-bounded organelle;GO:0099738//cell cortex region	GO:0004180//carboxypeptidase activity;GO:0008234//cysteine-type peptidase activity	GO:0006508//proteolysis;GO:0010757//negative regulation of plasminogen activation;GO:0032091//negative regulation of protein binding;GO:0060441//epithelial tube branching involved in lung morphogenesis;GO:1901214//regulation of neuron death
ENSBGRG00000024887	NES	nestin [Source:HGNC Symbol;Acc:HGNC:7756]	-	-	-	-	GO:0005737//cytoplasm;GO:0005882//intermediate filament;GO:0045111//intermediate filament cytoskeleton	GO:0019215//intermediate filament binding	GO:0000086//G2/M transition of mitotic cell cycle;GO:0007399//nervous system development;GO:0032091//negative regulation of protein binding;GO:0043086//negative regulation of catalytic activity;GO:0043524//negative regulation of neuron apoptotic process;G
ENSBGRG00000024907	CRABP2	cellular retinoic acid binding protein 2 [Source:HGNC Symbol;Acc:HGNC:2339]	-	-	-	-	GO:0005634//nucleus;GO:0005654//nucleoplasm;GO:0005737//cytoplasm;GO:0005783//endoplasmic reticulum;GO:0005829//cytosol	GO:0001972//retinoic acid binding;GO:0008289//lipid binding;GO:0030332//cyclin binding	GO:0035115//embryonic forelimb morphogenesis;GO:0042573//retinoic acid metabolic process;GO:0048385//regulation of retinoic acid receptor signaling pathway;GO:0048672//positive regulation of collateral sprouting
ENSBGRG00000024991	-	-	-	-	-	-	-	-	-
ENSBGRG00000025117	-	-	Human Diseases;Human Diseases	Infectious diseases;Infectious disease: viral	ko05168//Herpes simplex infection;ko05170//Human immunodeficiency virus 1 infection	K06731;K06731	-	-	GO:0051607//defense response to virus
ENSBGRG00000025118	CARD9	caspase recruitment domain family member 9 [Source:HGNC Symbol;Acc:HGNC:16391]	Human Diseases;Human Diseases;Organismal Systems;Organismal Systems	Infectious diseases;Infectious diseases;Immune system;Immune system	ko05168//Herpes simplex infection;ko05152//Tuberculosis;ko04621//NOD-like receptor signaling pathway;ko04625//C-type lectin receptor signaling pathway	K12794;K12794;K12794;K12794	GO:0005737//cytoplasm;GO:0032991//protein-containing complex	GO:0042803//protein homodimerization activity;GO:0050700//CARD domain binding	GO:0009620//response to fungus;GO:0032494//response to peptidoglycan;GO:0032495//response to muramyl dipeptide;GO:0032755//positive regulation of interleukin-6 production;GO:0032760//positive regulation of tumor necrosis factor production;GO:0032874//posi
ENSBGRG00000025121	SERPINF1	serpin family F member 1 [Source:HGNC Symbol;Acc:HGNC:8824]	Environmental Information Processing	Signal transduction	ko04310//Wnt signaling pathway	K19614	GO:0005576//extracellular region;GO:0005615//extracellular space	-	GO:0016525//negative regulation of angiogenesis;GO:0050769//positive regulation of neurogenesis;GO:0060770//negative regulation of epithelial cell proliferation involved in prostate gland development
ENSBGRG00000025320	CXCR3	C-X-C motif chemokine receptor 3 [Source:HGNC Symbol;Acc:HGNC:4540]	Environmental Information Processing;Organismal Systems;Environmental Information Processing	Signaling molecules and interaction;Immune system;Signaling molecules and interaction	ko04060//Cytokine-cytokine receptor interaction;ko04062//Chemokine signaling pathway;ko04061//Viral protein interaction with cytokine and cytokine receptor	K04188;K04188;K04188	GO:0009897//external side of plasma membrane;GO:0009986//cell surface;GO:0016021//integral component of membrane	GO:0004930//G protein-coupled receptor activity;GO:0004950//chemokine receptor activity;GO:0016494//C-X-C chemokine receptor activity;GO:0019956//chemokine binding;GO:0042802//identical protein binding	GO:0002685//regulation of leukocyte migration;GO:0006935//chemotaxis;GO:0006954//inflammatory response;GO:0007166//cell surface receptor signaling pathway;GO:0007186//G protein-coupled receptor signaling pathway;GO:0030155//regulation of cell adhesion
ENSBGRG00000025425	TRIM56	tripartite motif containing 56 [Source:HGNC Symbol;Acc:HGNC:19028]	-	-	-	-	-	GO:0008270//zinc ion binding	-
ENSBGRG00000025428	ARAP3	ArfGAP with RhoGAP domain, ankyrin repeat and PH domain 3 [Source:HGNC Symbol;Acc:HGNC:24097]	Environmental Information Processing;Cellular Processes;Environmental Information Processing	Signal transduction;Transport and catabolism;Signal transduction	ko04015//Rap1 signaling pathway;ko04144//Endocytosis;ko04024//cAMP signaling pathway	K12490;K12490;K12490	-	GO:0005096//GTPase activator activity;GO:0005515//protein binding;GO:0005547//phosphatidylinositol-3,4,5-trisphosphate binding;GO:0043325//phosphatidylinositol-3,4-bisphosphate binding	GO:0007165//signal transduction;GO:0043547//positive regulation of GTPase activity
ENSBGRG00000025440	SERPINE1	serpin family E member 1 [Source:HGNC Symbol;Acc:HGNC:8583]	Environmental Information Processing;Human Diseases;Cellular Processes;Environmental Information Processing;Environmental Information Processing;Human Diseases;Organismal Systems;Cellular Processes	Signal transduction;Infectious diseases;Cell growth and death;Signal transduction;Signal transduction;Endocrine and metabolic diseases;Immune system;Cell growth and death	ko04390//Hippo signaling pathway;ko05142//Chagas disease (American trypanosomiasis);ko04218//Cellular senescence;ko04371//Apelin signaling pathway;ko04066//HIF-1 signaling pathway;ko04933//AGE-RAGE signaling pathway in diabetic complications;ko04610//Comp	K03982;K03982;K03982;K03982;K03982;K03982;K03982;K03982	GO:0005576//extracellular region;GO:0005615//extracellular space;GO:0062023//collagen-containing extracellular matrix;GO:0070062//extracellular exosome	GO:0002020//protease binding;GO:0004867//serine-type endopeptidase inhibitor activity;GO:0005102//signaling receptor binding	GO:0001300//chronological cell aging;GO:0001525//angiogenesis;GO:0010469//regulation of signaling receptor activity;GO:0010757//negative regulation of plasminogen activation;GO:0010951//negative regulation of endopeptidase activity;GO:0014912//negative re
ENSBGRG00000025550	MEIS3	Meis homeobox 3 [Source:HGNC Symbol;Acc:HGNC:29537]	-	-	-	-	GO:0005634//nucleus	GO:0001228//DNA-binding transcription activator activity, RNA polymerase II-specific;GO:0003677//DNA binding;GO:0003682//chromatin binding;GO:0043565//sequence-specific DNA binding	GO:0006355//regulation of transcription, DNA-templated;GO:0051897//positive regulation of protein kinase B signaling;GO:2001234//negative regulation of apoptotic signaling pathway
ENSBGRG00000025617	-	-	Environmental Information Processing;Organismal Systems	Signaling molecules and interaction;Immune system	ko04060//Cytokine-cytokine receptor interaction;ko04062//Chemokine signaling pathway	K10035;K10035	-	GO:0005041//low-density lipoprotein particle receptor activity;GO:0005044//scavenger receptor activity;GO:0008009//chemokine activity	GO:0006898//receptor-mediated endocytosis;GO:0006935//chemotaxis;GO:0030307//positive regulation of cell growth;GO:0030335//positive regulation of cell migration;GO:0034097//response to cytokine;GO:0034341//response to interferon-gamma;GO:0034612//respons
ENSBGRG00000025777	VAV1	vav guanine nucleotide exchange factor 1 [Source:HGNC Symbol;Acc:HGNC:12657]	Environmental Information Processing;Environmental Information Processing;Cellular Processes;Human Diseases;Cellular Processes;Organismal Systems;Human Diseases;Organismal Systems;Organismal Systems;Organismal Systems;Organismal Systems;Organismal Systems	Signal transduction;Signal transduction;Cell motility;Cancers;Cellular community - eukaryotes;Immune system;Infectious disease: bacterial;Immune system;Immune system;Immune system;Immune system;Immune system;Immune system	ko04015//Rap1 signaling pathway;ko04024//cAMP signaling pathway;ko04810//Regulation of actin cytoskeleton;ko05205//Proteoglycans in cancer;ko04510//Focal adhesion;ko04062//Chemokine signaling pathway;ko05135//Yersinia infection;ko04660//T cell receptor si	K05730;K05730;K05730;K05730;K05730;K05730;K05730;K05730;K05730;K05730;K05730;K05730;K05730	GO:0005911//cell-cell junction	GO:0001784//phosphotyrosine residue binding;GO:0005085//guanyl-nucleotide exchange factor activity;GO:0005089//Rho guanyl-nucleotide exchange factor activity;GO:0005515//protein binding;GO:0030676//Rac guanyl-nucleotide exchange factor activity	GO:0006909//phagocytosis;GO:0006955//immune response;GO:0007186//G protein-coupled receptor signaling pathway;GO:0007229//integrin-mediated signaling pathway;GO:0007264//small GTPase mediated signal transduction;GO:0008361//regulation of cell size;GO:0030
ENSBGRG00000025785	ITGAL	integrin subunit alpha L [Source:HGNC Symbol;Acc:HGNC:6148]	Human Diseases;Human Diseases;Environmental Information Processing;Environmental Information Processing;Cellular Processes;Human Diseases;Human Diseases;Organismal Systems;Human Diseases;Organismal Systems;Human Diseases	Infectious diseases;Infectious diseases;Signal transduction;Signaling molecules and interaction;Cell motility;Immune diseases;Infectious diseases;Immune system;Cardiovascular diseases;Immune system;Infectious diseases	ko05166//HTLV-I infection;ko05169//Epstein-Barr virus infection;ko04015//Rap1 signaling pathway;ko04514//Cell adhesion molecules (CAMs);ko04810//Regulation of actin cytoskeleton;ko05323//Rheumatoid arthritis;ko05150//Staphylococcus aureus infection;ko0467	K05718;K05718;K05718;K05718;K05718;K05718;K05718;K05718;K05718;K05718;K05718	GO:0008305//integrin complex;GO:0009986//cell surface;GO:0034687//integrin alphaL-beta2 complex	GO:0030369//ICAM-3 receptor activity;GO:0050839//cell adhesion molecule binding	GO:0002291//T cell activation via T cell receptor contact with antigen bound to MHC molecule on antigen presenting cell;GO:0007155//cell adhesion;GO:0007157//heterophilic cell-cell adhesion via plasma membrane cell adhesion molecules;GO:0007159//leukocyte
ENSBGRG00000025843	BLNK	B cell linker [Source:HGNC Symbol;Acc:HGNC:14211]	Human Diseases;Environmental Information Processing;Organismal Systems;Organismal Systems;Human Diseases	Infectious diseases;Signal transduction;Development;Immune system;Immune diseases	ko05169//Epstein-Barr virus infection;ko04064//NF-kappa B signaling pathway;ko04380//Osteoclast differentiation;ko04662//B cell receptor signaling pathway;ko05340//Primary immunodeficiency	K07371;K07371;K07371;K07371;K07371	GO:0005737//cytoplasm;GO:0005886//plasma membrane;GO:0036464//cytoplasmic ribonucleoprotein granule	GO:0005070//SH3/SH2 adaptor activity	GO:0035556//intracellular signal transduction
ENSBGRG00000025935	-	-	Metabolism;Metabolism	Global and overview maps;Glycan biosynthesis and metabolism	ko01100//Metabolic pathways;ko00601//Glycosphingolipid biosynthesis - lacto and neolacto series	K00709;K00709	GO:0016020//membrane	GO:0016758//transferase activity, transferring hexosyl groups	GO:0005975//carbohydrate metabolic process
ENSBGRG00000026076	-	-	Human Diseases;Environmental Information Processing;Environmental Information Processing;Human Diseases;Cellular Processes;Human Diseases;Environmental Information Processing;Organismal Systems;Organismal Systems;Human Diseases;Environmental Information P	Cancers;Signal transduction;Signaling molecules and interaction;Infectious diseases;Transport and catabolism;Infectious diseases;Signal transduction;Immune system;Immune system;Immune diseases;Signaling molecules and interaction;Immune diseases	ko05200//Pathways in cancer;ko04151//PI3K-Akt signaling pathway;ko04060//Cytokine-cytokine receptor interaction;ko05166//HTLV-I infection;ko04144//Endocytosis;ko05162//Measles;ko04630//Jak-STAT signaling pathway;ko04659//Th17 cell differentiation;ko04658/	K05070;K05070;K05070;K05070;K05070;K05070;K05070;K05070;K05070;K05070;K05070;K05070	GO:0016020//membrane	GO:0004896//cytokine receptor activity;GO:0005515//protein binding	-
ENSBGRG00000026091	MVP	major vault protein [Source:HGNC Symbol;Acc:HGNC:7531]	-	-	-	-	GO:0005634//nucleus;GO:0005737//cytoplasm;GO:0005829//cytosol;GO:0005856//cytoskeleton;GO:0048471//perinuclear region of cytoplasm	GO:0019901//protein kinase binding;GO:0019903//protein phosphatase binding;GO:0042802//identical protein binding	GO:0023057//negative regulation of signaling;GO:0031953//negative regulation of protein autophosphorylation;GO:0038127//ERBB signaling pathway;GO:0061099//negative regulation of protein tyrosine kinase activity
ENSBGRG00000026103	IL12RB1	interleukin 12 receptor subunit beta 1 [Source:HGNC Symbol;Acc:HGNC:5971]	Human Diseases;Environmental Information Processing;Environmental Information Processing;Organismal Systems;Organismal Systems;Human Diseases	Cancers;Signaling molecules and interaction;Signal transduction;Immune system;Immune system;Immune diseases	ko05200//Pathways in cancer;ko04060//Cytokine-cytokine receptor interaction;ko04630//Jak-STAT signaling pathway;ko04659//Th17 cell differentiation;ko04658//Th1 and Th2 cell differentiation;ko05321//Inflammatiory bowel disease (IBD)	K05063;K05063;K05063;K05063;K05063;K05063	GO:0042022//interleukin-12 receptor complex;GO:0072536//interleukin-23 receptor complex	GO:0005143//interleukin-12 receptor binding;GO:0005515//protein binding;GO:0016517//interleukin-12 receptor activity;GO:0042019//interleukin-23 binding;GO:0042020//interleukin-23 receptor activity	GO:0002230//positive regulation of defense response to virus by host;GO:0002827//positive regulation of T-helper 1 type immune response;GO:0032729//positive regulation of interferon-gamma production;GO:0042104//positive regulation of activated T cell prol
ENSBGRG00000026196	-	-	Metabolism;Environmental Information Processing;Metabolism;Organismal Systems;Human Diseases	Global and overview maps;Signal transduction;Nucleotide metabolism;Endocrine system;Substance dependence	ko01100//Metabolic pathways;ko04024//cAMP signaling pathway;ko00230//Purine metabolism;ko04928//Parathyroid hormone synthesis, secretion and action;ko05032//Morphine addiction	K13293;K13293;K13293;K13293;K13293	GO:0005929//cilium	GO:0004114//3',5'-cyclic-nucleotide phosphodiesterase activity;GO:0008081//phosphoric diester hydrolase activity	GO:0007165//signal transduction
ENSBGRG00000026235	CASP8AP2	caspase 8 associated protein 2 [Source:HGNC Symbol;Acc:HGNC:1510]	-	-	-	-	-	GO:0003677//DNA binding	GO:0097190//apoptotic signaling pathway
ENSBGRG00000026281	LRRC25	leucine rich repeat containing 25 [Source:HGNC Symbol;Acc:HGNC:29806]	-	-	-	-	-	GO:0005515//protein binding	-
ENSBGRG00000026365	LRIT1	leucine rich repeat, Ig-like and transmembrane domains 1 [Source:HGNC Symbol;Acc:HGNC:23404]	-	-	-	-	-	GO:0005515//protein binding	-
ENSBGRG00000026606	CIITA	class II major histocompatibility complex transactivator [Source:HGNC Symbol;Acc:HGNC:7067]	Human Diseases;Human Diseases;Organismal Systems;Human Diseases;Human Diseases	Infectious diseases;Infectious diseases;Immune system;Infectious diseases;Immune diseases	ko05152//Tuberculosis;ko05164//Influenza A;ko04612//Antigen processing and presentation;ko05145//Toxoplasmosis;ko05340//Primary immunodeficiency	K08060;K08060;K08060;K08060;K08060	GO:0005654//nucleoplasm;GO:0005829//cytosol	GO:0005515//protein binding;GO:0005524//ATP binding	GO:0006355//regulation of transcription, DNA-templated;GO:0034341//response to interferon-gamma;GO:0045892//negative regulation of transcription, DNA-templated
ENSBGRG00000026607	GLP2R	glucagon like peptide 2 receptor [Source:HGNC Symbol;Acc:HGNC:4325]	Environmental Information Processing	Signaling molecules and interaction	ko04080//Neuroactive ligand-receptor interaction	K04582	GO:0016020//membrane;GO:0016021//integral component of membrane	GO:0004888//transmembrane signaling receptor activity;GO:0004930//G protein-coupled receptor activity	GO:0007166//cell surface receptor signaling pathway;GO:0007186//G protein-coupled receptor signaling pathway
ENSBGRG00000026909	CYBA	cytochrome b-245 alpha chain [Source:HGNC Symbol;Acc:HGNC:2577]	Cellular Processes;Organismal Systems;Organismal Systems;Human Diseases;Organismal Systems;Human Diseases	Transport and catabolism;Immune system;Immune system;Cardiovascular diseases;Development;Infectious diseases	ko04145//Phagosome;ko04621//NOD-like receptor signaling pathway;ko04670//Leukocyte transendothelial migration;ko05418//Fluid shear stress and atherosclerosis;ko04380//Osteoclast differentiation;ko05140//Leishmaniasis	K08009;K08009;K08009;K08009;K08009;K08009	GO:0005737//cytoplasm;GO:0005768//endosome;GO:0043020//NADPH oxidase complex	GO:0009055//electron transfer activity;GO:0016175//superoxide-generating NADPH oxidase activity;GO:0017124//SH3 domain binding;GO:0020037//heme binding;GO:0046982//protein heterodimerization activity	GO:0006801//superoxide metabolic process;GO:0006954//inflammatory response;GO:0017004//cytochrome complex assembly;GO:0032755//positive regulation of interleukin-6 production;GO:0032760//positive regulation of tumor necrosis factor production;GO:0034137//
MSTRG.10214	--	PREDICTED: zinc finger protein 616-like isoform X1 [Bison bison bison]	-	-	-	-	-	-	-
MSTRG.11145	--	uncharacterized protein LOC107131925 [Bos taurus]	-	-	-	-	-	-	-
MSTRG.12194	--	-	-	-	-	-	-	-	-
MSTRG.12282	--	lymphocyte antigen 6 complex locus protein G5c [Odocoileus virginianus texanus]	-	-	-	-	-	-	-
MSTRG.12309	C4A	PREDICTED: LOW QUALITY PROTEIN: complement C4-A-like, partial [Bos mutus]	Human Diseases;Human Diseases;Organismal Systems;Human Diseases	Immune diseases;Infectious diseases;Immune system;Infectious diseases	ko05322//Systemic lupus erythematosus;ko05150//Staphylococcus aureus infection;ko04610//Complement and coagulation cascades;ko05133//Pertussis	K03989;K03989;K03989;K03989	GO:0016020//membrane;GO:0044217//other organism part	GO:0001846//opsonin binding;GO:0061135//endopeptidase regulator activity	GO:0002237//response to molecule of bacterial origin;GO:0002673//regulation of acute inflammatory response;GO:0006956//complement activation;GO:0010466//negative regulation of peptidase activity;GO:0019724//B cell mediated immunity;GO:0043277//apoptotic c
MSTRG.12310	C4	LOW QUALITY PROTEIN: complement C4-A-like [Bos taurus]	Human Diseases;Human Diseases;Organismal Systems;Human Diseases	Immune diseases;Infectious diseases;Immune system;Infectious diseases	ko05322//Systemic lupus erythematosus;ko05150//Staphylococcus aureus infection;ko04610//Complement and coagulation cascades;ko05133//Pertussis	K03989;K03989;K03989;K03989	GO:0016020//membrane;GO:0044217//other organism part	GO:0001846//opsonin binding;GO:0061135//endopeptidase regulator activity	GO:0002237//response to molecule of bacterial origin;GO:0002673//regulation of acute inflammatory response;GO:0006956//complement activation;GO:0010466//negative regulation of peptidase activity;GO:0019724//B cell mediated immunity;GO:0043277//apoptotic c
MSTRG.12311	C4A	complement C4 isoform X1 [Bos taurus]	Human Diseases;Human Diseases;Organismal Systems;Human Diseases	Immune diseases;Infectious diseases;Immune system;Infectious diseases	ko05322//Systemic lupus erythematosus;ko05150//Staphylococcus aureus infection;ko04610//Complement and coagulation cascades;ko05133//Pertussis	K03989;K03989;K03989;K03989	GO:0016020//membrane;GO:0044217//other organism part	GO:0001846//opsonin binding;GO:0061135//endopeptidase regulator activity	GO:0002237//response to molecule of bacterial origin;GO:0002673//regulation of acute inflammatory response;GO:0006956//complement activation;GO:0010466//negative regulation of peptidase activity;GO:0019724//B cell mediated immunity;GO:0043277//apoptotic c
MSTRG.12313	C4A	complement C4-like isoform X1 [Bos taurus]	Human Diseases;Human Diseases;Organismal Systems;Human Diseases	Immune diseases;Infectious diseases;Immune system;Infectious diseases	ko05322//Systemic lupus erythematosus;ko05150//Staphylococcus aureus infection;ko04610//Complement and coagulation cascades;ko05133//Pertussis	K03989;K03989;K03989;K03989	GO:0016020//membrane;GO:0044217//other organism part	GO:0001846//opsonin binding;GO:0061135//endopeptidase regulator activity	GO:0002237//response to molecule of bacterial origin;GO:0002673//regulation of acute inflammatory response;GO:0006956//complement activation;GO:0010466//negative regulation of peptidase activity;GO:0019724//B cell mediated immunity;GO:0043277//apoptotic c
MSTRG.12315	C4	PREDICTED: complement C4-A-like [Bison bison bison]	Human Diseases;Human Diseases;Organismal Systems;Human Diseases	Immune diseases;Infectious diseases;Immune system;Infectious diseases	ko05322//Systemic lupus erythematosus;ko05150//Staphylococcus aureus infection;ko04610//Complement and coagulation cascades;ko05133//Pertussis	K03989;K03989;K03989;K03989	GO:0016020//membrane;GO:0044217//other organism part	GO:0001846//opsonin binding;GO:0061135//endopeptidase regulator activity	GO:0002237//response to molecule of bacterial origin;GO:0002673//regulation of acute inflammatory response;GO:0006956//complement activation;GO:0010466//negative regulation of peptidase activity;GO:0019724//B cell mediated immunity;GO:0043277//apoptotic c
MSTRG.15559	--	-	-	-	-	-	-	-	-
MSTRG.20092	--	endonuclease-reverse transcriptase [Babesia ovata]	Human Diseases	Infectious diseases	ko05168//Herpes simplex infection	K09228	-	-	-
MSTRG.20669	OR7G3	olfactory receptor family 7, partial [Enhydra lutris]	Organismal Systems	Sensory system	ko04740//Olfactory transduction	K04257	-	-	-
MSTRG.22969	ARMCX6	PREDICTED: protein ARMCX6 [Bos mutus]	-	-	-	-	GO:0031224//intrinsic component of membrane	-	-
MSTRG.5404	FREM3	TPA: FRAS1 related extracellular matrix 3 [Bos taurus]	-	-	-	-	GO:0016020//membrane;GO:0044420//extracellular matrix component;GO:0044421//extracellular region part	-	-
MSTRG.6769	MARK2	PREDICTED: LOW QUALITY PROTEIN: serine/threonine-protein kinase MARK2-like [Capra hircus]	-	-	-	-	GO:0015629//actin cytoskeleton;GO:0043231//intracellular membrane-bounded organelle;GO:0044430//cytoskeletal part;GO:0044448//cell cortex part;GO:0044459//plasma membrane part	GO:0003723//RNA binding;GO:0004672//protein kinase activity;GO:0019887//protein kinase regulator activity;GO:0032550//purine ribonucleoside binding;GO:0046872//metal ion binding	GO:0007165//signal transduction;GO:0010769//regulation of cell morphogenesis involved in differentiation;GO:0010975//regulation of neuron projection development;GO:0016477//cell migration;GO:0033043//regulation of organelle organization;GO:0035088//establ
MSTRG.7189	F52C9.6	endonuclease-reverse transcriptase [Babesia ovata]	Human Diseases;Environmental Information Processing;Human Diseases;Organismal Systems;Human Diseases;Human Diseases;Cellular Processes;Human Diseases	Cancers;Signal transduction;Cancers;Immune system;Cardiovascular diseases;Infectious diseases;Cellular community - eukaryotes;Cancers	ko05200//Pathways in cancer;ko04390//Hippo signaling pathway;ko05226//Gastric cancer;ko04670//Leukocyte transendothelial migration;ko05412//Arrhythmogenic right ventricular cardiomyopathy (ARVC);ko05100//Bacterial invasion of epithelial cells;ko04520//Adh	K05691;K05691;K05691;K05691;K05691;K05691;K05691;K05691	GO:0031252//cell leading edge;GO:0070161//anchoring junction	GO:0003779//actin binding;GO:0050839//cell adhesion molecule binding	GO:0010468//regulation of gene expression
MSTRG.7436	--	-	-	-	-	-	-	-	-
