# Supplementary material for: Caveolin 1 Regulates the Tight Junctions between Sertoli Cells and Promotes the Integrity of Blood–Testis Barrier in Yak via the FAK/ERK Signaling Pathway
Source: Animals (Basel). 2024 Jan 5;14(2):183. doi: 10.3390/ani14020183 (PMC10812639; doi:10.3390/ani14020183)
Supplement: Supplementary file 1 [file animals-14-00183-s001.zip › Table S3.xls]

id	B1_count	B2_count	B3_count	A1_count	A2_count	A3_count	B1_TPM	B2_TPM	B3_TPM	A1_TPM	A2_TPM	A3_TPM	Testis_mean	Crypto_mean	log2(fc)	PValue	FDR	length	seq	total
bantam-y	0	0	0	0	1	4	0.01	0.01	0.01	0.01	0.0906	0.5041	0.01	0.201566666666667	4.33318517315567	0.209178244347496	0.912693290165864	22	TGAGATCATTGTGAAAGCTAAT	5
let-7-x	638231	489511	592334	446504	895437	557281	82474.8649	74199.1147	74680.1627	65551.3109	81165.9606	70236.3086	77118.0474333333	72317.8600333333	-0.0927165367384275	0.806302272506814	1	22	TGAGGTAGTAGATTGTATAGTT	3619298
let-7-y	2424	1922	2572	1598	2921	2500	313.2394	291.333	324.2721	234.6026	264.771	315.0848	309.614833333333	271.486133333333	-0.189596079658176	0.545197167685226	1	22	CTATACAGTCTACTGTCTTTCT	13937
let-7-z	4896	3895	4822	3264	7800	4639	632.6815	590.3964	607.9471	479.1883	707.0229	584.6714	610.341666666667	590.2942	-0.0481829168538399	0.968902727398015	1	23	TGAGGTAGTAGGTTGTATAGTTA	29316
lin-4-x	11	5	7	12	11	6	1.4215	0.7579	0.8825	1.7617	0.9971	0.7562	1.02063333333333	1.17166666666667	0.199097523331427	0.856138281819213	1	18	GTACACTGAGACCTCAAG	52
lin-4-z	20	15	31	10	8	20	2.5845	2.2737	3.9084	1.4681	0.7252	2.5207	2.9222	1.57133333333333	-0.895065663989042	0.0922726495102754	0.81292531162494	19	TCCCTGAGACCTAACTTGT	104
miR-1-y	581	602	526	292	828	477	75.0792	91.25	66.3169	42.8686	75.0532	60.1182	77.5487	59.3466666666667	-0.38593559654665	0.333475284930881	0.943074070556495	22	TGGAATGTAAAGAAGTATGTAC	3306
miR-1-z	1807	2097	2040	893	2233	1386	233.5081	317.8591	257.1987	131.1014	202.408	174.683	269.521966666667	169.397466666667	-0.669990561392081	0.0518288936732943	0.678953507108315	22	TGGAATGTAAAGAAGTATGTAT	10456
miR-10-x	165704	130042	168983	143995	338273	252373	21412.9602	19711.5106	21305.0035	21139.9249	30662.4062	31807.5583	20809.8247666667	27869.9631333333	0.421446277412155	0.134155460839319	0.834689912361175	22	TACCCTGTAGAACCGAATTTGT	1199370
miR-10-y	1195	755	1236	1131	2405	1796	154.4229	114.4414	155.8322	166.0423	217.9987	226.3569	141.5655	203.465966666667	0.523317779537723	0.0821894887998661	0.800702054991857	22	ACAGATTCGATTCTAGGGGAAT	8518
miR-10-z	6	11	9	7	42	14	0.7753	1.6674	1.1347	1.0277	3.807	1.7645	1.19246666666667	2.19973333333333	0.883379702262841	0.149634049899261	0.844406234894578	25	ACCCTGTAGAACCGAATTTGTGAAA	89
miR-100-x	155612	166571	204266	218625	245177	223825	20108.83	25248.5046	25753.4062	32096.365	22223.8155	28209.542	23703.5802666667	27509.9075	0.214846303725898	0.443281315315087	0.988917968758528	21	AACCCGTAGATCCGAACTTGT	1214076
miR-100-y	22	28	32	20	28	40	2.8429	4.2442	4.0345	2.9362	2.538	5.0414	3.7072	3.5052	-0.080833185314487	0.909789359009108	1	21	CAAGCTTGTGTCTATAGGTAT	170
miR-100-z	27888	34065	39711	36971	33804	45973	3603.8034	5163.5057	5006.6752	5427.7174	3064.1286	5794.1574	4591.3281	4762.00113333333	0.0526564320802874	0.931236375231541	1	23	AACCCGTAGATCCGAACTTGTGA	218412
miR-10001-x	26	16	17	39	13	13	3.3598	2.4252	2.1433	5.7256	1.1784	1.6384	2.64276666666667	2.84746666666667	0.107629900227945	1	1	18	AGGGCGGGCTGGGCTGGG	124
miR-10015-y	4	1	2	5	5	0	0.5169	0.1516	0.2522	0.7341	0.4532	0.01	0.3069	0.3991	0.378981633044787	0.870943496659184	1	22	CTAAATCATAGGATTGCTGTGA	17
miR-10016-x	20	24	24	30	14	31	2.5845	3.6379	3.0259	4.4043	1.269	3.9071	3.08276666666667	3.19346666666667	0.0508976951847564	1	1	25	ATGGATGGTGTTTGGAGCAGCAGGA	143
miR-10018-x	0	0	0	2	7	0	0.01	0.01	0.01	0.2936	0.6345	0.01	0.01	0.3127	4.96670731415032	0.0789577558564617	0.800702054991857	18	CTCTAGTCTGGCACTGTG	9
miR-10029-x	3	0	0	0	0	1	0.3877	0.01	0.01	0.01	0.01	0.126	0.1359	0.0486666666666667	-1.48153958772117	0.769332374269074	1	19	CACTACTGAGCCTTGCAAC	4
miR-10075-y	3	0	0	1	0	0	0.3877	0.01	0.01	0.1468	0.01	0.01	0.1359	0.0556	-1.28938866804388	0.768418527936963	1	19	TGGCAGGAATTCTGTGAGA	4
miR-101-x	72	77	105	61	113	101	9.3041	11.6715	13.2382	8.9554	10.2428	12.7294	11.4046	10.6425333333333	-0.0997742383043705	0.840385039324354	1	22	TCAGTTATCACAGTGCTGATGC	529
miR-101-y	69176	46619	70118	46834	89068	66651	8939.2105	7066.4163	8840.3226	6875.7057	8073.4767	8400.2868	8281.98313333333	7783.1564	-0.0896209166884794	0.80511124603643	1	22	TACAGTACTGTGATAACTGACT	388466
miR-101-z	18	18	22	17	28	16	2.326	2.7284	2.7737	2.4958	2.538	2.0165	2.60936666666667	2.3501	-0.150977538294934	0.789182521428834	1	22	TACAGTACTGTGATAACTGATC	119
miR-10162-x	2	1	1	5	5	4	0.2584	0.1516	0.1261	0.7341	0.4532	0.5041	0.1787	0.5638	1.65764384352893	0.123648264803108	0.828500354948011	22	TGGACAGGCCAAGCCGCTGTGC	18
miR-10164-y	32	22	31	40	115	59	4.1352	3.3347	3.9084	5.8724	10.4241	7.436	3.79276666666667	7.91083333333333	1.06057905844263	0.0120256595501939	0.462780160104969	22	AACTGTTAGGAGGCTTGGCTGC	299
miR-10165-x	2	1	0	1	2	1	0.2584	0.1516	0.01	0.1468	0.1813	0.126	0.14	0.151366666666667	0.112620708870852	1	1	19	CTGCAGGTGACGAGCACCC	7
miR-10166-x	4	4	13	12	7	5	0.5169	0.6063	1.639	1.7617	0.6345	0.6302	0.920733333333333	1.0088	0.131784898268214	0.999999999999999	1	21	TGCAGCTGATCACAGACTGTG	45
miR-10167-y	150	41	127	240	241	240	19.3836	6.2147	16.0119	35.2344	21.8452	30.2481	13.8700666666667	29.1092333333333	1.06950212085791	0.00960452542546109	0.450483224794207	21	CGGGTGGTCGGGGCGGGTCAG	1039
miR-10170-x	5	8	4	6	9	4	0.6461	1.2126	0.5043	0.8809	0.8158	0.5041	0.787666666666667	0.7336	-0.102591584544999	1	1	21	ACCGGCGCAGCGGCTGACCTG	36
miR-10172-x	27	17	30	11	17	16	3.4891	2.5768	3.7823	1.6149	1.5409	2.0165	3.28273333333333	1.7241	-0.929054105045995	0.0535533743575518	0.689085011644959	22	AAGTACAGGATGCCCAATGAAT	118
miR-10172-y	86	84	57	73	51	53	11.1133	12.7326	7.1864	10.7171	4.6228	6.6798	10.3441	7.3399	-0.494975814559779	0.162103004122644	0.857082792706637	21	TCACTGGGCATCCTCTGCTTT	404
miR-10173-x	1	1	0	1	7	0	0.1292	0.1516	0.01	0.1468	0.6345	0.01	0.0969333333333334	0.263766666666667	1.44419748796657	0.392501071578667	0.955074005445686	22	AGGAAGTGAGGAAGGAGCTAGA	10
miR-10174-x	65	45	80	52	109	73	8.3996	6.821	10.0862	7.6341	9.8802	9.2005	8.4356	8.90493333333333	0.0781141237327764	0.779760565637675	1	22	TGGGTTCCTGGCATGCTGATTT	424
miR-10174-y	10798	9119	14063	11185	20332	11127	1395.3625	1382.2401	1773.032	1642.0713	1842.9731	1402.3794	1516.8782	1629.14126666667	0.10300646188085	0.65357346093286	1	21	ATCACATTGCCAGGGATTACC	76624
miR-10177-x	0	5	1	3	8	7	0.01	0.7579	0.1261	0.4404	0.7252	0.8822	0.298	0.6826	1.19572808374934	0.248229379946997	0.939010758289882	22	AGGGCCAGCGCGCTGCACGTCG	24
miR-10178-x	1	0	7	0	18	3	0.1292	0.01	0.8825	0.01	1.6316	0.3781	0.340566666666667	0.673233333333333	0.983169373013163	0.416498158745478	0.981365406305158	18	TTCTGGGACCTGTGGCAG	29
miR-10182-x	4	9	1	1	0	10	0.5169	1.3642	0.1261	0.1468	0.01	1.2603	0.669066666666667	0.472366666666667	-0.502242807855266	0.71451821025643	1	23	CAGTCCGGTCCCGCGGTGTCTCC	25
miR-10182-y	22	23	24	16	15	34	2.8429	3.4863	3.0259	2.349	1.3597	4.2852	3.11836666666667	2.66463333333333	-0.226853549608204	0.63699361863559	1	22	GCGGCCCGCGGGCTCGGATGCT	134
miR-1021-z	1	0	4	1	0	0	0.1292	0.01	0.5043	0.1468	0.01	0.01	0.2145	0.0556	-1.9478208596634	0.41308908504156	0.978542163305436	19	ACATCATGTGAAATCCTGG	6
miR-10225-z	0	0	1	3	0	0	0.01	0.01	0.1261	0.4404	0.01	0.01	0.0487	0.153466666666667	1.65593165532874	0.779348888222473	1	20	CCGAGCCTGACAGATCACAC	4
miR-10240-x	4	3	13	10	9	12	0.5169	0.4547	1.639	1.4681	0.8158	1.5124	0.8702	1.26543333333333	0.540212582136408	0.476962723653022	1	18	GTCAGGATGGCCGAGCGA	51
miR-10249-y	27	2	6	10	12	1	3.4891	0.3032	0.7565	1.4681	1.0877	0.126	1.51626666666667	0.893933333333333	-0.762284354420022	0.402980202225881	0.963705944138867	18	GGTGGTGGCGGTGGTGGT	58
miR-103-x	4	1	1	0	3	0	0.5169	0.1516	0.1261	0.01	0.2719	0.01	0.264866666666667	0.0973	-1.44475458258583	0.66576985469432	1	22	TCAGCTTCTTTACAGTGCTGCC	9
miR-103-y	9405	7055	9670	8503	12739	10062	1215.3532	1069.383	1219.1722	1248.3265	1154.7135	1268.1533	1167.96946666667	1223.7311	0.0672840187604346	0.793070117327584	1	23	AGCAGCATTGTACAGGGCTATGA	57434
miR-103-z	657	377	1035	390	746	785	84.9003	57.1449	130.4905	57.256	67.6204	98.9366	90.8452333333333	74.6043333333333	-0.284151387254504	0.477298172531444	1	22	AGCAGCATTGTACAGGGCTATC	3990
miR-10329-z	9	21	23	23	6	13	1.163	3.1831	2.8998	3.3766	0.5439	1.6384	2.4153	1.85296666666667	-0.382365465994243	0.473079557364236	1	19	TGACAGAATTCATACAAAA	95
miR-10394-x	0	0	1	2	0	1	0.01	0.01	0.1261	0.2936	0.01	0.126	0.0487	0.1432	1.55603781518191	0.726470497913581	1	23	TGCAGGTCCTGGTGAACGCCATC	4
miR-10395-y	3	1	2	4	2	1	0.3877	0.1516	0.2522	0.5872	0.1813	0.126	0.263833333333333	0.298166666666667	0.176492131914731	1	1	22	GATGTATTCGTACTGTCTGATG	13
miR-10399-y	4	0	0	0	0	0	0.5169	0.01	0.01	0.01	0.01	0.01	0.178966666666667	0.01	-4.16161899906466	0.35231068985644	0.943074070556495	18	TTCGGACAAGCAGTAGGT	4
miR-10400-x	102	66	106	336	96	96	13.1809	10.0042	13.3642	49.3282	8.7018	12.0993	12.1831	23.3764333333333	0.940173552093159	0.100156526710165	0.81292531162494	19	CGGCGGCGGCGACTCTGGA	802
miR-105-x	62	50	64	88	144	55	8.0119	7.5789	8.069	12.9193	13.0527	6.9319	7.8866	10.9679666666667	0.475820713984237	0.209920303110572	0.912693290165864	23	TCAAATGCTCAGACTCCTTGGTG	463
miR-105-y	17	12	18	11	15	7	2.1968	1.8189	2.2694	1.6149	1.3597	0.8822	2.09503333333333	1.2856	-0.704531364191402	0.185938276822812	0.884551892455685	22	CCACGGATGTTTGAGCATGTGT	80
miR-106-x	4043	3638	4690	2426	3385	3880	522.4533	551.4409	591.3048	356.1614	306.8298	489.0116	555.066333333333	384.000933333333	-0.53155037388466	0.0585657998558096	0.703757628019398	21	TAAAGTGCTGACAGTGCAGAT	22062
miR-106-y	1467	1483	1925	1842	1597	1448	189.5718	224.7902	242.6997	270.4243	144.7584	182.4971	219.020566666667	199.2266	-0.136656065856514	0.558835693105616	1	20	CCGCACTGTGGGTACTTGCT	9762
miR-106-z	1672	1456	1815	810	1907	1665	216.0628	220.6976	228.8312	118.9162	172.858	209.8465	221.863866666667	167.2069	-0.408040342307648	0.244088655942106	0.939010758289882	23	CAAAGTGCTTACAGTGCAGGTAG	9325
miR-10637-z	3	2	3	2	0	4	0.3877	0.3032	0.3782	0.2936	0.01	0.5041	0.356366666666667	0.269233333333333	-0.40450535966215	0.844300768062809	1	18	GAGGATCGAGCTAGAGAG	14
miR-107-x	4	1	1	0	3	0	0.5169	0.1516	0.1261	0.01	0.2719	0.01	0.264866666666667	0.0973	-1.44475458258583	0.665623701043094	1	22	TCAGCTTCTTTACAGTGCTGCC	9
miR-107-y	2964	2183	3349	2569	4361	3359	383.0204	330.8948	422.2345	377.1552	395.2983	423.3479	378.716566666667	398.600466666667	0.0738248670376067	0.751563796486786	1	21	AGCAGCATTGTACAGGGCTAT	18785
miR-107-z	7144	5311	7403	6477	9294	7643	923.1774	805.0309	933.3539	950.8892	842.445	963.2772	887.1874	918.870466666667	0.0506226226485811	0.850102445389212	1	23	AGCAGCATTGTACAGGGCTATGA	43272
miR-10736-z	0	0	1	2	2	0	0.01	0.01	0.1261	0.2936	0.1813	0.01	0.0487	0.161633333333333	1.73073107559283	0.526093973459249	1	18	TCGGACATGACTGAAGCA	5
miR-10900-z	1	0	3	4	0	0	0.1292	0.01	0.3782	0.5872	0.01	0.01	0.172466666666667	0.2024	0.230891736730723	1	1	19	AACTGGAGGTAGGTCTGCT	8
miR-10926-z	55	49	51	121	60	35	7.1073	7.4273	6.43	17.764	5.4386	4.4112	6.9882	9.2046	0.397434130107231	0.516375711164903	1	18	ATCCCAGCGGTGCCTCCA	371
miR-10955-z	2018	2057	2439	1272	1752	1943	260.7744	311.796	307.5037	186.7425	158.8082	244.8839	293.358033333333	196.811533333333	-0.575847733009779	0.0419254629820662	0.656330784564643	18	TCCCCGTACGGGCCACCA	11481
miR-11202-x	24	22	46	16	24	25	3.1014	3.3347	5.7996	2.349	2.1755	3.1508	4.07856666666667	2.55843333333333	-0.672801593361241	0.148394308664705	0.844406234894578	18	TTCCGGCTCGAAGGACAA	157
miR-1180-y	4	0	0	0	0	0	0.5169	0.01	0.01	0.01	0.01	0.01	0.178966666666667	0.01	-4.16161899906466	0.351815819889722	0.943074070556495	22	TTTCCGGCTCGCGTGGGTGTGT	4
miR-1185-x	36	31	52	22	59	58	4.6521	4.6989	6.556	3.2298	5.348	7.31	5.30233333333333	5.29593333333333	-0.00174240744726079	0.958820126413153	1	21	AGAGGATACCCTTTGTATGTT	258
miR-1185-y	21	24	19	36	40	40	2.7137	3.6379	2.3955	5.2852	3.6258	5.0414	2.9157	4.6508	0.673636613856986	0.12563270245939	0.834109357881067	22	ATATACAGAGGGAGACTCTTAT	180
miR-11905-z	2	0	0	0	3	0	0.2584	0.01	0.01	0.01	0.2719	0.01	0.0928	0.0973	0.0683149996535396	0.999999999999997	1	18	TTGCGAGTACTCAACACC	5
miR-11963-y	4	0	0	0	0	0	0.5169	0.01	0.01	0.01	0.01	0.01	0.178966666666667	0.01	-4.16161899906466	0.351022665063107	0.943074070556495	18	TCTCTGTGCCATGAAAAA	4
miR-1197-y	64	95	158	59	120	110	8.2703	14.3999	19.9203	8.6618	10.8773	13.8637	14.1968333333333	11.1342666666667	-0.350562624680509	0.438462053152795	0.986951246835617	21	TAGGACACATGGTCTACTTCT	606
miR-11971-z	47	37	30	59	56	29	6.0735	5.6084	3.7823	8.6618	5.0761	3.655	5.15473333333333	5.79763333333333	0.169566298730897	0.776109967730849	1	20	TGAGGGGCAGAGAGCGAGAA	258
miR-11972-z	6	8	9	44	21	7	0.7753	1.2126	1.1347	6.4596	1.9035	0.8822	1.04086666666667	3.08176666666667	1.56597235998769	0.036124034189488	0.610748205947856	18	CGGGAGCGGCCGGGGCCC	95
miR-11973-z	0	0	7	3	1	0	0.01	0.01	0.8825	0.4404	0.0906	0.01	0.300833333333333	0.180333333333333	-0.738298337947719	0.757425839285116	1	22	CTTGCTGAGTGACCTCCCTGCT	11
miR-11974-z	0	0	1	3	0	0	0.01	0.01	0.1261	0.4404	0.01	0.01	0.0487	0.153466666666667	1.65593165532874	0.778870515421166	1	22	CACCTGCTGTGTCCCCCACAGT	4
miR-11975-z	33	8	25	26	31	28	4.2644	1.2126	3.1519	3.8171	2.81	3.5289	2.8763	3.38533333333333	0.23508373658845	0.723792494037119	1	18	CGCGGGCGGCGCCGGGGC	151
miR-11976-z	35	9	30	28	36	31	4.5228	1.3642	3.7823	4.1107	3.2632	3.9071	3.2231	3.76033333333333	0.222411604537836	0.693044884158487	1	18	CGCGGGCGGCGCCGGGGC	169
miR-11977-z	27	31	48	35	67	53	3.4891	4.6989	6.0517	5.1384	6.0731	6.6798	4.74656666666667	5.96376666666667	0.329339466755082	0.401675291213609	0.963705944138867	20	TGTCTCAGTTCAGCAGGAAC	261
miR-11980-z	173	333	258	282	172	198	22.3558	50.4755	32.5281	41.4005	15.5908	24.9547	35.1198	27.3153333333333	-0.36257360046757	0.272013592439969	0.943074070556495	19	GGGAACGGGCTTGGCGGAA	1416
miR-11982-z	1	0	3	1	0	1	0.1292	0.01	0.3782	0.1468	0.01	0.126	0.172466666666667	0.0942666666666667	-0.871497933875344	0.772160414235685	1	23	TTCGGCGCCACCACCCTGCGGGT	6
miR-11983-z	2	0	0	11	8	3	0.2584	0.01	0.01	1.6149	0.7252	0.3781	0.0928	0.906066666666667	3.28742049447595	0.00613175758850274	0.424551215889666	22	GACCAGTGCGAGGCCTGTGGGT	24
miR-11984-z	10	10	9	14	14	25	1.2922	1.5158	1.1347	2.0553	1.269	3.1508	1.31423333333333	2.15836666666667	0.715718533659671	0.235403566765974	0.931105373113395	23	ACACGCGTCCTTGGATCCTGACT	82
miR-11985-z	3	1	2	6	2	1	0.3877	0.1516	0.2522	0.8809	0.1813	0.126	0.263833333333333	0.396066666666667	0.586116438174622	0.717179088918653	1	18	CCCCGCTCTCCTCCCGCC	15
miR-11986-z	129	66	82	98	102	84	16.6699	10.0042	10.3384	14.3874	9.2457	10.5868	12.3375	11.4066333333333	-0.113177041522757	0.702657973800778	1	22	TTTTCCAATGAGTTAGTCCTTT	561
miR-11987-z	18	30	19	43	20	21	2.326	4.5473	2.3955	6.3128	1.8129	2.6467	3.0896	3.5908	0.216885230762736	0.827003594068055	1	19	AGGAAACTCTGGTGGAGGT	151
miR-11988-z	347	246	210	234	161	180	44.8408	37.2882	26.4763	34.3536	14.5937	22.6861	36.2017666666667	23.8778	-0.600390184482999	0.061898531134976	0.715004121174515	19	AGAAGGGGACGACAGAGGA	1378
miR-11989-z	40	32	34	36	43	42	5.169	4.8505	4.2866	5.2852	3.8977	5.2934	4.7687	4.82543333333333	0.0170624797149732	1	1	23	CCCAGGGATGTAGCTCCTAGTGC	227
miR-11991-z	3	7	1	1	3	1	0.3877	1.061	0.1261	0.1468	0.2719	0.126	0.524933333333333	0.181566666666667	-1.53163484531859	0.233067526017584	0.931105373113395	22	ATGTTCTGTATCTTGATTGTAT	16
miR-11992-z	28	18	21	16	34	20	3.6183	2.7284	2.6476	2.349	3.0819	2.5207	2.9981	2.65053333333333	-0.177765820218506	0.781534151942338	1	22	TCCTAGGGGATTGACATAGTCT	137
miR-11993-z	8	5	3	15	27	8	1.0338	0.7579	0.3782	2.2022	2.4474	1.0083	0.7233	1.88596666666667	1.38263812069176	0.0469452555672097	0.656330784564643	22	GACCTGTGCGTGTACACTCATG	66
miR-11995-z	32	19	25	12	18	16	4.1352	2.88	3.1519	1.7617	1.6316	2.0165	3.38903333333333	1.80326666666667	-0.910261068767125	0.0648961514004038	0.720297741497612	22	TTGTCCTACTTCTCAGCTGTCT	122
miR-11998-z	5	1	2	0	4	0	0.6461	0.1516	0.2522	0.01	0.3626	0.01	0.349966666666667	0.127533333333333	-1.45634314302379	0.429556130303922	0.986951246835617	22	TTCTCCAGTGTGTTTTCCCAAC	12
miR-11999-z	0	2	2	10	2	3	0.01	0.3032	0.2522	1.4681	0.1813	0.3781	0.188466666666667	0.675833333333333	1.84235812616082	0.136962166950027	0.834925598801734	22	TCAGACCCATATTCTCATAGGC	19
miR-12000-z	0	0	0	0	4	1	0.01	0.01	0.01	0.01	0.3626	0.126	0.01	0.1662	4.05484847699562	0.26899293310391	0.943074070556495	22	TTGAATCCACAGATGTGAGACT	5
miR-12006-z	11	13	9	10	12	7	1.4215	1.9705	1.1347	1.4681	1.0877	0.8822	1.5089	1.146	-0.396890152568585	0.515545111749325	1	21	TGCTGAAACTCTGTTCAACCC	62
miR-12014-z	1	0	3	4	1	2	0.1292	0.01	0.3782	0.5872	0.0906	0.2521	0.172466666666667	0.309966666666667	0.845795525358154	0.670863670670319	1	22	TGCCACGGGCTGGGCCTTGGGA	11
miR-12028-z	0	5	1	2	1	0	0.01	0.7579	0.1261	0.2936	0.0906	0.01	0.298	0.1314	-1.18134705502719	0.567267476118614	1	21	TGTCTGGGACCCCGATTCTCT	9
miR-12030-z	18	18	17	18	32	11	2.326	2.7284	2.1433	2.6426	2.9006	1.3864	2.39923333333333	2.30986666666667	-0.0547638944955781	1	1	19	CCCGGGGCCGGGAGCGGCC	114
miR-12031-z	1	2	1	2	9	1	0.1292	0.3032	0.1261	0.2936	0.8158	0.126	0.186166666666667	0.4118	1.14534904998273	0.292333052681004	0.943074070556495	22	ATTGGAGCCAGTCTGCAGAAGC	16
miR-12032-z	19	5	21	21	8	6	2.4553	0.7579	2.6476	3.083	0.7252	0.7562	1.9536	1.52146666666667	-0.360672378789836	0.511368417149258	1	18	TCTTGCCTGGAGAATCCC	80
miR-12034-z	2	1	3	7	2	0	0.2584	0.1516	0.3782	1.0277	0.1813	0.01	0.262733333333333	0.406333333333333	0.629064471369741	0.745373598428602	1	19	GCCCCCGGGGAGCCCGGCG	15
miR-12038-z	11	2	2	3	7	1	1.4215	0.3032	0.2522	0.4404	0.6345	0.126	0.658966666666667	0.4003	-0.719123873709743	0.563315671444124	1	22	TCTGCAGAAGCTGTCAGTGCCT	26
miR-12041-z	0	1	1	0	4	0	0.01	0.1516	0.1261	0.01	0.3626	0.01	0.0959	0.127533333333333	0.411271652606822	1	1	22	ACTGAAGGCCTTGCACCTCTGA	6
miR-12044-z	6	6	8	15	2	7	0.7753	0.9095	1.0086	2.2022	0.1813	0.8822	0.8978	1.08856666666667	0.27796376327917	0.931244508603371	1	21	AATGGATTACTTCTGATTGCT	44
miR-12047-z	1	2	3	0	1	2	0.1292	0.3032	0.3782	0.01	0.0906	0.2521	0.2702	0.117566666666667	-1.20054859962058	0.609538213450187	1	21	CAGGGAACAGGACCTTTGCCT	9
miR-12051-z	2	0	2	1	0	1	0.2584	0.01	0.2522	0.1468	0.01	0.126	0.173533333333333	0.0942666666666667	-0.88039319159471	0.763432356111227	1	22	ACTCCTGCAGCATCTGTTCCGA	6
miR-12056-z	10	11	6	6	1	10	1.2922	1.6674	0.7565	0.8809	0.0906	1.2603	1.2387	0.743933333333333	-0.735581577443304	0.304387521419425	0.943074070556495	21	CTGGGATGGGGTTGGGAAGGG	44
miR-12058-z	83	59	63	45	31	47	10.7256	8.9431	7.9429	6.6065	2.81	5.9236	9.20386666666667	5.11336666666667	-0.847966602105535	0.0253495111164513	0.52648645422428	19	TTTTTCCAGTAGTCATGTA	328
miR-1207-x	0	1	2	3	0	2	0.01	0.1516	0.2522	0.4404	0.01	0.2521	0.137933333333333	0.234166666666667	0.763564580135647	0.811664773232292	1	18	CTGGGAGGGAGGGAGGGA	8
miR-12179-x	0	0	2	2	2	1	0.01	0.01	0.2522	0.2936	0.1813	0.126	0.0907333333333333	0.2003	1.14245785502987	0.576188961094969	1	18	TCTCTGTCCTCCAACTCT	7
miR-12186-y	0	13	6	15	2	7	0.01	1.9705	0.7565	2.2022	0.1813	0.8822	0.912333333333333	1.08856666666667	0.254796830663553	0.947853820370899	1	19	CAGCAGCTGGCCTCTCTCC	43
miR-12192-x	3	0	0	0	0	2	0.3877	0.01	0.01	0.01	0.01	0.2521	0.1359	0.0907	-0.583371000238869	0.999999999999999	1	18	TGGAATATAGCTAGAAAG	5
miR-12199-y	0	0	4	0	0	0	0.01	0.01	0.5043	0.01	0.01	0.01	0.174766666666667	0.01	-4.12735814002048	0.367270723870551	0.951892393061999	19	CTGGTCCTCTCTGGGTCTC	4
miR-122-x	308	338	504	284	271	83	39.801	51.2334	63.5432	41.6941	24.5645	10.4608	51.5258666666667	25.5731333333333	-1.01066792936087	0.0128101171504655	0.462780160104969	21	TGGAGTGTGACAATGGTGTTT	1788
miR-122-y	0	1	0	1	2	1	0.01	0.1516	0.01	0.1468	0.1813	0.126	0.0572	0.151366666666667	1.40396048392479	0.480291867351098	1	21	AACGCCATTATCACACTAAAT	5
miR-12215-x	2	2	1	3	2	0	0.2584	0.3032	0.1261	0.4404	0.1813	0.01	0.229233333333333	0.210566666666667	-0.122539773374707	1	1	18	CGGCGGAAGGAGGAGGAG	10
miR-12217-y	977	663	975	876	520	803	126.252	100.4962	122.9258	128.6057	47.1349	101.2052	116.558	92.3152666666667	-0.336406868888476	0.226039615645436	0.931052694471569	18	CGGGCGGTGGGGGGAGGG	4814
miR-12237-x	0	2	0	3	1	1	0.01	0.3032	0.01	0.4404	0.0906	0.126	0.107733333333333	0.219	1.0234661724579	0.60838343844669	1	18	CGGGAGGGCTGGGCTGGG	7
miR-1224-x	0	3	1	3	3	7	0.01	0.4547	0.1261	0.4404	0.2719	0.8822	0.196933333333333	0.5315	1.43236236637484	0.322951365696373	0.943074070556495	22	GTGAGGACTCGGGAGGTGGAAT	17
miR-12301-x	0	2	0	2	0	0	0.01	0.3032	0.01	0.2936	0.01	0.01	0.107733333333333	0.104533333333333	-0.0435016386365866	1	1	21	TTACAGATGAGGAAACTGAGG	4
miR-12308-y	1	0	32	1	0	0	0.1292	0.01	4.0345	0.1468	0.01	0.01	1.39123333333333	0.0556	-4.64513571133019	0.00769022386738223	0.450483224794207	19	TAAATCCCTGCTCTGACAC	34
miR-12366-x	8	1	7	8	1	1	1.0338	0.1516	0.8825	1.1745	0.0906	0.126	0.6893	0.4637	-0.571940288603549	0.57960554855923	1	19	TTCCAGCTCTGAGATTCCA	26
miR-12380-x	10	10	42	16	7	7	1.2922	1.5158	5.2953	2.349	0.6345	0.8822	2.7011	1.28856666666667	-1.06777987227912	0.106784807821018	0.813862430868861	19	CCCTCCTACGGCTCTCTAA	92
miR-12387-x	14	12	15	14	2	9	1.8091	1.8189	1.8912	2.0553	0.1813	1.1343	1.83973333333333	1.12363333333333	-0.711325336168058	0.226034407978332	0.931052694471569	18	AGGGAGGGAGATGGGGGG	66
miR-124-x	0	2	2	0	3	4	0.01	0.3032	0.2522	0.01	0.2719	0.5041	0.188466666666667	0.262	0.475257429314791	0.832219966531587	1	22	CGTGTTCACAGCGGACCTTGAT	11
miR-124-y	359	441	549	405	402	423	46.3915	66.8459	69.2167	59.4581	36.4389	53.3123	60.8180333333333	49.7364333333333	-0.290196111179205	0.301298990776421	0.943074070556495	20	TAAGGCACGCGGTGAATGCC	2579
miR-1247-x	35	22	20	53	44	63	4.5228	3.3347	2.5216	7.7809	3.9883	7.9401	3.4597	6.56976666666667	0.925195189097589	0.046692048204319	0.656330784564643	22	ACCCGTCCCGTGCGTCCCCGGA	237
miR-1247-y	9	7	2	5	8	9	1.163	1.061	0.2522	0.7341	0.7252	1.1343	0.8254	0.864533333333333	0.0668281517893501	0.999999999999995	1	21	CGGGAACGTCGGGACTGGAGC	40
miR-1249-x	1	2	4	1	0	4	0.1292	0.3032	0.5043	0.1468	0.01	0.5041	0.312233333333333	0.2203	-0.503155069399456	0.841496985694881	1	18	GAGGAGGGAGGTGGTGGG	12
miR-1249-y	6	23	5	18	3	5	0.7753	3.4863	0.6304	2.6426	0.2719	0.6302	1.63066666666667	1.18156666666667	-0.464760871415113	0.484088536290655	1	22	ACGCCCTTCCCCCCCTTCTTCA	60
miR-125-x	338581	325872	301334	353335	565327	424581	43752.8454	49395.0369	37991.5253	51873.1578	51243.4811	53511.6075	43713.1358666667	52209.4154666667	0.256243129427583	0.353521060837243	0.943074070556495	22	TCCCTGAGACCCTAACTTGTGA	2309030
miR-125-y	4374	4094	4694	4532	8220	5685	565.2265	620.5605	591.8092	665.3435	745.0934	716.5028	592.532066666667	708.9799	0.258851494852345	0.324550814657168	0.943074070556495	22	ACAAGTCAGGCTCTTGGGACCT	31599
miR-125-z	44368	44630	40365	47668	70396	64099	5733.4175	6764.9276	5089.1301	6998.1453	6380.9726	8078.6482	5862.49173333333	7152.5887	0.286951500378101	0.309999162374263	0.943074070556495	23	TCCCTGAGACCCTAACTTGTGAA	311526
miR-1251-x	5	3	2	0	13	5	0.6461	0.4547	0.2522	0.01	1.1784	0.6302	0.451	0.6062	0.426666418641586	0.666717318504739	1	21	ACTCTAGCTGCCAAAGGCGCT	28
miR-126-x	102201	70269	118386	92716	152008	106975	13206.8384	10651.2368	14925.8455	13611.6482	13778.6079	13482.4785	12927.9735666667	13624.2448666667	0.075680116338369	0.740753475945436	1	21	CATTATTACTTTTGGTACGCG	642555
miR-126-y	118487	97754	145140	71823	152861	102923	15311.3831	14817.3591	18298.9307	10544.3441	13855.9272	12971.7891	16142.5576333333	12457.3534666667	-0.373871573918407	0.235921911563081	0.931105373113395	21	TCGTACCGTGAGTAATAATGC	688988
miR-126-z	6	4	3	9	6	4	0.7753	0.6063	0.3782	1.3213	0.5439	0.5041	0.5866	0.789766666666667	0.429049406795144	0.714492370311298	1	19	TCGTACCGTGAGTAATAAC	32
miR-1260-z	170	243	267	396	298	307	21.9681	36.8335	33.6628	58.1368	27.0119	38.6924	30.8214666666667	41.2803666666667	0.42152026993871	0.254731866757075	0.940183271800479	20	ATCCCACCGCTGCCACCATT	1681
miR-1264-x	19	10	12	21	5	6	2.4553	1.5158	1.5129	3.083	0.4532	0.7562	1.828	1.4308	-0.353444046950206	0.488271471365296	1	18	TCAATAAATATTTGTAGA	73
miR-127-x	107	122	181	130	222	255	13.827	18.4925	22.8201	19.0853	20.123	32.1386	18.3798666666667	23.7823	0.371761944801915	0.277435339038795	0.943074070556495	23	CTGAAGCTCAGAGGGCTCTGATT	1017
miR-127-y	17999	25279	27032	34050	53079	42662	2325.9057	3831.7411	3408.1349	4998.885	4811.291	5376.8591	3188.5939	5062.34503333333	0.666885472962797	0.0180558655471618	0.479779531991847	20	TCGGATCCGTCTGAGCTTGG	200101
miR-127-z	20	14	16	13	22	13	2.5845	2.1221	2.0172	1.9085	1.9942	1.6384	2.24126666666667	1.84703333333333	-0.279104408592695	0.625810846528189	1	25	TCGGATCCGTCTGAGCTTGGCTTTT	98
miR-1271-x	7289	6126	8409	11241	9513	8310	941.9149	928.567	1060.1882	1650.2927	862.296	1047.3419	976.890033333333	1186.64353333333	0.2806185407588	0.376144952812853	0.953425581584346	22	CTTGGCACCTAGTAAGTACTCA	50888
miR-1271-y	24	9	17	30	14	27	3.1014	1.3642	2.1433	4.4043	1.269	3.4029	2.20296666666667	3.0254	0.457678233742627	0.529648138228117	1	20	AGTGCCTGCTATGTGCCAGG	121
miR-1271-z	352	355	388	444	466	398	45.4869	53.8102	48.9182	65.1837	42.2401	50.1615	49.4051	52.5284333333333	0.0884385802632328	0.824491513253174	1	23	CTTGGCACCTAGTAAGTACTCAA	2403
miR-1272-z	3	3	0	2	0	1	0.3877	0.4547	0.01	0.2936	0.01	0.126	0.284133333333333	0.1432	-0.988536599797289	0.525439602617034	1	20	TGCCAGCAAATTTTGAAAAC	9
miR-1277-x	73	33	86	39	91	60	9.4334	5.0021	10.8427	5.7256	8.2486	7.562	8.42606666666667	7.17873333333333	-0.231130023334646	0.655047658956827	1	21	TATATATATATATGTACGTAT	382
miR-1277-y	77	49	84	50	89	85	9.9503	7.4273	10.5905	7.3405	8.0673	10.7129	9.3227	8.7069	-0.0985886886098663	0.825727416114688	1	21	TACGTAGATATATATGTATTT	434
miR-128-x	18	19	20	44	25	19	2.326	2.88	2.5216	6.4596	2.2661	2.3946	2.57586666666667	3.70676666666667	0.52510338546786	0.365546801977125	0.951892393061999	21	CGGGGCCGTAGCACTGTCTGA	145
miR-128-y	6900	6642	8207	6573	7128	5971	891.6467	1006.7813	1034.7204	964.983	646.1102	752.5485	977.716133333333	787.880566666667	-0.311438708135258	0.210421516248211	0.912693290165864	21	TCACAGTGAACCGGTCTCTTT	41421
miR-128-z	41	53	61	30	33	49	5.2982	8.0336	7.6907	4.4043	2.9913	6.1757	7.0075	4.52376666666667	-0.631375321407552	0.117888330694064	0.813862430868861	23	TCACAGTGAACCGGTCTCTTTAG	267
miR-1285-z	88	64	70	234	108	86	11.3717	9.701	8.8254	34.3536	9.7895	10.8389	9.96603333333333	18.3273333333333	0.87890558138113	0.0721067835096013	0.766336514806924	18	CTGGGCAACATAGCGAGA	650
miR-1286-z	3	1	0	0	0	0	0.3877	0.1516	0.01	0.01	0.01	0.01	0.1831	0.01	-4.19455988602261	0.260995810302036	0.943074070556495	19	TCAGGACCAAGAGGAGCCC	4
miR-129-x	102	78	65	99	178	71	13.1809	11.8231	8.1951	14.5342	16.1346	8.9484	11.0663666666667	13.2057333333333	0.254982787538606	0.498282454957898	1	21	CTTTTTGCGGTCTGGGCTTGC	593
miR-129-y	26	19	30	42	49	32	3.3598	2.88	3.7823	6.166	4.4416	4.0331	3.3407	4.88023333333333	0.546799695204023	0.194017786749801	0.88561398318748	20	AAGCCCTTACCCCAAAAAGC	198
miR-1291-z	12	9	6	7	7	4	1.5507	1.3642	0.7565	1.0277	0.6345	0.5041	1.2238	0.7221	-0.761097256639104	0.282908206817916	0.943074070556495	22	ATGGCCCTGACTGAAGACCTGC	45
miR-1296-x	737	448	536	522	646	453	95.2382	67.907	67.5777	76.6349	58.556	57.0934	76.9076333333333	64.0947666666667	-0.262920231778892	0.360632377571687	0.951650593446884	20	TTAGGGCCCTGGCTCCATCT	3342
miR-1296-y	3	1	1	0	1	1	0.3877	0.1516	0.1261	0.01	0.0906	0.126	0.2218	0.0755333333333333	-1.55407400506235	0.558310122504563	1	21	AGTGGGGCTTTGACCCTAACC	7
miR-1298-x	0	0	1	0	5	0	0.01	0.01	0.1261	0.01	0.4532	0.01	0.0487	0.157733333333333	1.69549389553629	0.617213294398577	1	22	TTCATTCGGCTGTCCAGATGTA	6
miR-130-x	649	692	747	726	707	655	83.8665	104.892	94.1801	106.5842	64.0853	82.5522	94.3128666666667	84.4072333333333	-0.160087967585869	0.511694031338676	1	22	ACTCTTTCCCTGTTGCACTACT	4176
miR-130-y	756	567	888	964	1230	1219	97.6935	85.9447	111.9571	141.525	111.4921	153.6353	98.5317666666667	135.5508	0.460172797840655	0.110456385138193	0.813862430868861	22	CAGTGCAATGTTAAAAGGGCAC	5624
miR-1304-y	9	7	2	13	1	3	1.163	1.061	0.2522	1.9085	0.0906	0.3781	0.8254	0.7924	-0.0588645581175482	0.867869685252515	1	18	ATCTCACTGGAGCCTCCA	35
miR-1306-x	87	98	123	139	58	124	11.2425	14.8546	15.5076	20.4066	5.2574	15.6282	13.8682333333333	13.7640666666667	-0.0108772302927961	0.850491652486965	1	21	CCACCTCCCCTGCAAACGTCC	629
miR-1306-y	34	52	52	72	70	45	4.3936	7.8821	6.556	10.5703	6.3451	5.6715	6.27723333333333	7.52896666666667	0.262323035050471	0.559955737199401	1	20	ACGTTGGCTCTGGTGGTGAT	325
miR-1307-x	4185	2646	5703	2952	6495	5996	540.8031	401.0755	719.0216	433.3835	588.7326	755.6994	553.6334	592.605166666667	0.098140223024559	0.68955632082147	1	21	TCGACCGGACCTCGACCGGCT	27977
miR-1307-y	1212	1034	1645	1009	1458	1638	156.6197	156.7317	207.398	148.1314	132.1589	206.4436	173.583133333333	162.244633333333	-0.0974560132008634	0.754900768364727	1	23	ACTCGGCGTGGCGTCGGTCGTGG	7996
miR-1307-z	1	2	0	0	0	1	0.1292	0.3032	0.01	0.01	0.01	0.126	0.147466666666667	0.0486666666666667	-1.59938301646733	0.721128139098457	1	26	ACTCGGCGTGGCGTCGGTCGTGGTAT	4
miR-132-x	187	277	404	241	175	238	24.1649	41.9871	50.9354	35.3812	15.8627	29.9961	39.0291333333333	27.08	-0.527323688260975	0.116293809337655	0.813862430868861	22	ACCGTGGCTTTCGATTGTTACT	1522
miR-132-y	218	218	383	238	277	317	28.1709	33.044	48.2878	34.9408	25.1084	39.9528	36.5009	33.334	-0.130937589077976	0.676601391658225	1	22	TAACAGTCTACAGCCATGGTCG	1651
miR-1329-x	0	0	0	2	0	3	0.01	0.01	0.01	0.2936	0.01	0.3781	0.01	0.227233333333333	4.50610257720938	0.18084324172217	0.874115554505534	22	TACAGTGACCAGGTGACGACGG	5
miR-133-x	14	26	14	3	25	9	1.8091	3.941	1.7651	0.4404	2.2661	1.1343	2.50506666666667	1.28026666666667	-0.968404657599192	0.230451510976553	0.931105373113395	22	AGCTGGTAAAATGGAACCAAAT	91
miR-133-z	179	196	243	362	304	206	23.1311	29.7093	30.6369	53.1453	27.5558	25.963	27.8257666666667	35.5547	0.353618845464223	0.340862834911782	0.943074070556495	22	TTGGTCCCCTTCAACCAGCTGT	1490
miR-1338-x	551	408	607	766	962	552	71.2025	61.8438	76.5292	112.4566	87.1995	69.5707	69.8585	89.7422666666667	0.36135195781362	0.234268563537573	0.931105373113395	21	AGGACTGTCCAACCTGAGAAT	3846
miR-134-x	6	6	9	17	11	20	0.7753	0.9095	1.1347	2.4958	0.9971	2.5207	0.939833333333333	2.00453333333333	1.09278956599682	0.0784613133568627	0.800702054991857	22	TGTGTGACTGGTTGACCAGAGC	69
miR-134-z	0	2	0	0	2	2	0.01	0.3032	0.01	0.01	0.1813	0.2521	0.107733333333333	0.1478	0.456181572115517	0.797595980167291	1	22	TGTGTGACTGGTTGACCAGAGT	6
miR-1343-x	7	0	9	4	7	5	0.9046	0.01	1.1347	0.5872	0.6345	0.6302	0.6831	0.6173	-0.146125000834789	1	1	21	TGGGGAGCGGCCCCCGGGCGG	32
miR-1343-y	540	480	633	723	827	950	69.781	72.7575	79.8072	106.1437	74.9626	119.7322	74.1152333333333	100.2795	0.436184704340685	0.143104132278687	0.844406234894578	21	CTCCTGGGGCCCGCACTCTCG	4153
miR-1349-z	1	0	0	2	1	0	0.1292	0.01	0.01	0.2936	0.0906	0.01	0.0497333333333333	0.1314	1.40168024078825	0.730360233518127	1	18	CGCTGGGCTGGAAGAAGC	4
miR-135-x	1557	1126	880	489	1101	762	201.202	170.6769	110.9485	71.7902	99.799	96.0378	160.942466666667	89.209	-0.851283877962857	0.0174257948954491	0.479779531991847	23	TATGGCTTTTTATTCCTATGTGA	5915
miR-135-y	63	40	53	41	77	34	8.1411	6.0631	6.6821	6.0192	6.9796	4.2852	6.9621	5.76133333333333	-0.273119806128587	0.557686069243734	1	21	ATGTAGGGATGGAAGCCATGA	308
miR-135-z	41	43	43	5	14	20	5.2982	6.5179	5.4213	0.7341	1.269	2.5207	5.7458	1.50793333333333	-1.92993512879169	0.000154635085951734	0.0562098537434552	24	TATGGCTTTTTATTCCTATGTGAA	166
miR-136-x	347	371	531	443	799	757	44.8408	56.2355	66.9473	65.0369	72.4245	95.4077	56.0078666666667	77.6230333333333	0.47085533425796	0.120011372738643	0.814589780769737	22	ACTCCATTTGTTTTGATGATGG	3248
miR-136-y	2810	3430	4114	2575	6220	4841	363.1199	519.9127	518.684	378.0361	563.8055	610.1302	467.238866666667	517.323933333333	0.146907649586751	0.564582826867621	1	22	CATCATCGTCTCAAATGAGTCT	23990
miR-1365-x	1	2	0	3	0	1	0.1292	0.3032	0.01	0.4404	0.01	0.126	0.147466666666667	0.192133333333333	0.381718949940035	1	1	19	CTGAGCACCAACTGTATGC	7
miR-137-y	1	1	0	3	4	0	0.1292	0.1516	0.01	0.4404	0.3626	0.01	0.0969333333333334	0.271	1.4832280830428	0.460183986971477	1	23	TATTGCTTAAGAATACGCGTAGT	9
miR-138-x	7	0	4	2	5	4	0.9046	0.01	0.5043	0.2936	0.4532	0.5041	0.472966666666667	0.416966666666667	-0.181806454425408	0.999999999999997	1	20	AGCTGGTGTTGTGAATCAGG	22
miR-1386-z	1563	1315	1483	2607	2086	1618	201.9774	199.3251	186.9734	382.734	189.0833	203.9229	196.091966666667	258.580066666667	0.399080631839049	0.23526657696684	0.931105373113395	18	CTCCTGGCTGGCTCGCCA	10672
miR-1388-x	628	474	704	884	1075	669	81.1528	71.848	88.7588	129.7802	97.4423	84.3167	80.5865333333333	103.8464	0.365840525834816	0.221711106896954	0.925376616067383	21	AGGACTGTCCAACCTGAGAAT	4434
miR-1388-y	20	12	23	23	69	19	2.5845	1.8189	2.8998	3.3766	6.2544	2.3946	2.4344	4.00853333333333	0.719508232184302	0.146622073112778	0.844406234894578	22	ATCTCAGGTTTGTCAGCCCGCA	166
miR-1388-z	1	1	0	2	2	0	0.1292	0.1516	0.01	0.2936	0.1813	0.01	0.0969333333333334	0.161633333333333	0.737659984476732	0.76706458828985	1	21	AGGACTGTCAAACCTGAGAAT	6
miR-139-x	864	835	1086	837	1502	974	111.6497	126.5677	136.9205	122.8801	136.1472	122.757	125.045966666667	127.261433333333	0.0253367513084127	0.875924881445325	1	23	TCTACAGTGCACGTGTCTCCAGT	6098
miR-139-y	95	90	150	91	137	96	12.2763	13.642	18.9117	13.3597	12.4182	12.0993	14.9433333333333	12.6257333333333	-0.243134813128732	0.503869410153512	1	23	TGGAGACGCGGCCCTGTTGGAGT	659
miR-139-z	6	6	11	7	19	6	0.7753	0.9095	1.3869	1.0277	1.7222	0.7562	1.0239	1.1687	0.190829823835518	0.734719210510575	1	22	TGGAGACGCGGCCCTGTTGGAA	55
miR-14-y	2	1	0	1	0	0	0.2584	0.1516	0.01	0.1468	0.01	0.01	0.14	0.0556	-1.33227003910882	0.718613721050056	1	18	TCAGTCTTTAGATTCTCT	4
miR-140-x	485	561	580	269	678	570	62.6737	85.0353	73.1251	39.4919	61.4566	71.8393	73.6113666666667	57.5959333333333	-0.353961605470978	0.35138087850616	0.943074070556495	22	CAGTGGTTTTACCCTATGGTAG	3143
miR-140-y	20432	20714	23464	22308	29889	24522	2640.308	3139.7874	2958.2893	3275.0404	2709.2575	3090.6038	2912.7949	3024.96723333333	0.0545153952047345	0.850117770505461	1	23	ACCACAGGGTAGAACCACGGACT	141329
miR-140-z	2	1	2	0	2	1	0.2584	0.1516	0.2522	0.01	0.1813	0.126	0.220733333333333	0.105766666666667	-1.06141948947935	0.783671235451529	1	23	CAGTGGTTTTACCCTATGGTACC	8
miR-141-x	0	0	3	0	1	0	0.01	0.01	0.3782	0.01	0.0906	0.01	0.132733333333333	0.0368666666666667	-1.84814183548579	0.776261306409072	1	22	CATCTTCCAGCACAGTGTTGGA	4
miR-141-y	176	293	238	242	254	209	22.7435	44.4124	30.0065	35.5281	23.0236	26.3411	32.3874666666667	28.2976	-0.194755926404713	0.52614993491913	1	21	TAACACTGTCTGGTAACGATG	1412
miR-1417-y	0	0	20	1	0	0	0.01	0.01	2.5216	0.1468	0.01	0.01	0.8472	0.0556	-3.92954580126883	0.0486335526296349	0.672816026114748	18	ATTTCACCGGCTCGGAGA	21
miR-142-x	9596	4863	11406	25744	25410	12435	1240.035	737.124	1438.0433	3779.48	2303.2632	1567.2318	1138.40076666667	2549.99166666667	1.16348399381289	0.000957037047932759	0.162417868007718	21	CATAAAGTAGAAAGCACTACT	89454
miR-142-y	612	293	706	787	986	806	79.0852	44.4124	89.0109	115.5396	89.375	101.5833	70.8361666666667	102.165966666667	0.528356641287494	0.0991483053005667	0.81292531162494	22	TGTAGTGTTTCCTACTTTATGG	4190
miR-143-x	10317	8323	11472	6940	9868	8089	1333.2057	1261.584	1446.3644	1018.8623	894.4747	1019.4884	1347.05136666667	977.608466666667	-0.462476180750142	0.080306920539218	0.800702054991857	21	GGTGCAGTGCTGCATCTCTGG	55009
miR-143-y	2291149	1843488	2189493	1665100	2697090	1759914	296071.8052	279432.2857	276046.4425	244453.5499	244474.933	221808.859	283850.1778	236912.4473	-0.260775646018349	0.345258560827143	0.943074070556495	22	TGAGATGAAGCACTGTAGCTCT	12446234
miR-143-z	5	4	6	2	14	11	0.6461	0.6063	0.7565	0.2936	1.269	1.3864	0.669633333333333	0.983	0.553820071715597	0.440656609961676	0.988917968758528	25	ATCTGAGATGAAGCACTGTAGCTCT	42
miR-1434-x	0	0	4	0	1	0	0.01	0.01	0.5043	0.01	0.0906	0.01	0.174766666666667	0.0368666666666667	-2.24504116028165	0.609052407639148	1	19	TGTACATGATGACTAAAAT	5
miR-1434-y	4	2	2	2	1	8	0.5169	0.3032	0.2522	0.2936	0.0906	1.0083	0.357433333333333	0.464166666666667	0.376968738968626	0.887300192261799	1	21	GAAGAAATCTAAGGTCTGAGG	19
miR-144-x	95	70	78	112	135	80	12.2763	10.6105	9.8341	16.4427	12.2369	10.0827	10.9069666666667	12.9207666666667	0.244441746385992	0.518792129991364	1	21	TGGGATATCATCATATACTGT	570
miR-144-y	420	270	582	562	684	408	54.2741	40.9261	73.3773	82.5073	62.0005	51.4218	56.1925	65.3098666666667	0.216923375795486	0.499176038104307	1	20	TACAGTATAGATGATGTACT	2926
miR-145-x	17783	15589	18185	23866	37237	20678	2297.9932	2362.95	2292.7246	3503.7706	3375.3093	2606.1294	2317.88926666667	3161.73643333333	0.447905462063328	0.103991821156973	0.81292531162494	21	GTCCAGTTTTCCCAGGAATCC	133338
miR-145-y	18509	15319	20665	26681	39970	17882	2391.81	2322.0239	2605.3976	3917.0411	3623.0393	2253.7385	2439.74383333333	3264.6063	0.420179341764207	0.151171990883511	0.844406234894578	21	ATTCCTGGAAATACTGTTCTT	139026
miR-146-x	106247	114519	110500	140961	164415	97489	13729.6793	17358.5648	13931.596	20694.5029	14903.2276	12286.9208	15006.6133666667	15961.5504333333	0.0890023633218295	0.797134785838083	1	24	TGAGAACTGAATTCCATAGGCTGT	734131
miR-146-y	1261	1344	968	1451	1460	760	162.9517	203.7209	122.0433	213.0215	132.3402	95.7858	162.9053	147.049166666667	-0.147734933173185	0.594314360322331	1	22	TGCCCTAGGGACTCAGTTCTGG	7244
miR-146-z	972	660	1652	2638	1406	1581	125.6059	100.0415	208.2805	387.2851	127.4454	199.2596	144.642633333333	237.9967	0.71844872113273	0.0713445661710576	0.766336514806924	23	TTGAGAACTGAATTCCATAGGTT	8909
miR-1468-x	5200	5402	6616	6157	7630	6417	671.9656	818.8245	834.1307	903.91	691.6135	808.7597	774.9736	801.427733333333	0.0484252701210192	0.878430725867799	1	22	CTCCGTTTGCCTGTTTTGCTGA	37422
miR-1469-z	0	2	0	0	2	0	0.01	0.3032	0.01	0.01	0.1813	0.01	0.107733333333333	0.0671	-0.68308002583045	1	1	18	GCGCGCGGCGCGGGCTCC	4
miR-147-y	438	410	567	495	415	528	56.6002	62.147	71.4861	72.671	37.6172	66.5459	63.4111	58.9447	-0.105373304242654	0.644154198759259	1	22	GTGTGCGGAAATGCTTCTGCTA	2853
miR-148-x	2718	1791	3428	3412	3813	3013	351.2313	271.4763	432.1947	500.9162	345.6254	379.7402	351.6341	408.7606	0.217181159355784	0.462807638623326	1	22	AAAGTTCTGAGACACTCCGACT	18175
miR-148-y	222562	149721	247351	151768	274449	201198	28760.3875	22694.4147	31185.4679	22281.08	24877.1457	25357.7725	27546.7567	24171.9994	-0.188545657429038	0.547666311773288	1	22	TCAGTGCACTACAGAACTTTGT	1247049
miR-148-z	564	400	802	699	792	730	72.8824	60.6312	101.1144	102.6203	71.79	92.0048	78.2093333333333	88.8050333333333	0.183300662714647	0.555632498153805	1	24	TCAGTGCACTACAGAACTTTGTTT	3987
miR-149-x	227	186	163	326	250	278	29.3339	28.1935	20.5507	47.8601	22.661	35.0374	26.0260333333333	35.1861666666667	0.435052904016991	0.255909773737088	0.940183271800479	21	TCTGGCTCCGTGTCTTCACTC	1430
miR-15-x	5753	6167	8492	6346	5109	7169	743.4266	934.7817	1070.6526	931.6571	463.1	903.5372	916.286966666667	766.0981	-0.25827035526323	0.318037537607963	0.943074070556495	22	TAGCAGCACATCATGGTTTACA	39036
miR-15-y	347	322	469	393	279	333	44.8408	48.8081	59.1305	57.6964	25.2897	41.9693	50.9264666666667	41.6518	-0.290036781356389	0.28522484631774	0.943074070556495	21	CGAATCATTATTTGCTGCTCT	2143
miR-150-x	362	279	432	1492	1112	659	46.7791	42.2903	54.4656	219.0407	100.7961	83.0564	47.845	134.297733333333	1.48899488516226	3.3670541219516e-05	0.0412442754205603	22	TCTCCCAACCCTTGTACCAGTG	4336
miR-151-x	120054	105107	134954	133739	185390	134922	15513.8773	15931.9124	17014.7023	19634.2402	16804.4848	17004.7485	16153.4973333333	17814.4911666667	0.141204725273038	0.587241354695766	1	21	TCGAGGAGCTCACAGTCTAGT	814166
miR-151-y	8721	7418	9271	7176	13608	9332	1126.9639	1124.4059	1168.8672	1053.5095	1233.4831	1176.1485	1140.079	1154.38036666667	0.0179848710916146	0.891808467207235	1	21	CTAGACTGAAGCTCCTTGAGG	55526
miR-151-z	51	36	67	68	125	59	6.5904	5.4568	8.4472	9.9831	11.3305	7.436	6.83146666666667	9.5832	0.488312129806156	0.184501190923191	0.882449775007633	21	TCGAGGAGCTCACAGTCTAGC	406
miR-152-x	2	2	1	1	4	5	0.2584	0.3032	0.1261	0.1468	0.3626	0.6302	0.229233333333333	0.379866666666667	0.728676276068737	0.703323041640491	1	23	AGGTTCTGTGATGCACTCCGACT	15
miR-152-y	29532	21648	32933	20213	38316	30587	3816.2479	3281.3613	4152.1199	2967.4732	3473.1142	3854.9995	3749.9097	3431.8623	-0.127864187772682	0.702538743631629	1	21	TCAGTGCATGACAGAACTTGG	173229
miR-152-z	197	159	273	164	305	210	25.4572	24.1009	34.4192	24.0769	27.6464	26.4671	27.9924333333333	26.0634666666667	-0.103007915725001	0.819415189304048	1	21	TCAGTGCATGACAGAACTTGA	1308
miR-153-x	3	2	2	0	2	2	0.3877	0.3032	0.2522	0.01	0.1813	0.2521	0.314366666666667	0.1478	-1.08880198251396	0.636391632990057	1	23	GTCATTTTTGTGATGTTGCAGCT	11
miR-153-y	332	339	421	147	198	255	42.9024	51.385	53.0788	21.5811	17.9475	32.1386	49.1220666666667	23.8890666666667	-1.04002076958609	0.00122874590652331	0.162417868007718	22	TTGCATAGTCACAAAAGTGATC	1692
miR-154-x	16	24	26	38	59	53	2.0676	3.6379	3.278	5.5788	5.348	6.6798	2.9945	5.86886666666667	0.970766799938671	0.0211755222936729	0.504741137950826	23	AGAGGTCTTCCATGGTGCATTCG	216
miR-154-y	12	22	27	18	24	23	1.5507	3.3347	3.4041	2.6426	2.1755	2.8988	2.76316666666667	2.5723	-0.103263674320339	0.88655563481905	1	22	AATCATACACGGTTCACCTATT	126
miR-154-z	1946	2356	3063	3774	3794	3690	251.4702	357.1178	386.1763	554.0614	343.9032	465.0652	331.5881	454.343266666667	0.454390465910107	0.118296585906604	0.813862430868861	22	AGATATTGCACGGTTGATCTCT	18623
miR-155-x	314	266	428	1802	865	414	40.5764	40.3198	53.9613	264.5519	78.407	52.178	44.9525	131.7123	1.55091682097537	0.00115122926853587	0.162417868007718	23	TTAATGCTAATCGTGATAGGGGT	4089
miR-155-y	0	0	1	2	1	3	0.01	0.01	0.1261	0.2936	0.0906	0.3781	0.0487	0.2541	2.38340269797101	0.236463354029085	0.931105373113395	22	CTCCTACATGTTAGCATTAACA	7
miR-1550-x	6	2	3	3	1	3	0.7753	0.3032	0.3782	0.4404	0.0906	0.3781	0.485566666666667	0.303033333333333	-0.680192889115152	0.514815673389974	1	19	CTGATGGGGCTGCAGTCCA	18
miR-1563-z	2	1	5	1	1	0	0.2584	0.1516	0.6304	0.1468	0.0906	0.01	0.3468	0.0824666666666667	-2.07222089896662	0.217255903787704	0.924157458612765	19	ATGAGGAGGCAGCACTGAA	10
miR-1567-z	4	4	4	3	0	0	0.5169	0.6063	0.5043	0.4404	0.01	0.01	0.5425	0.153466666666667	-1.82169780480813	0.103913673606953	0.81292531162494	19	ATCACTGCTCATGGCTGCC	15
miR-1584-y	0	0	0	4	0	0	0.01	0.01	0.01	0.5872	0.01	0.01	0.01	0.2024	4.33913738491959	0.388293571589223	0.953425581584346	18	TCCGAAGACCTCAGCAGC	4
miR-1584-z	0	0	0	4	0	0	0.01	0.01	0.01	0.5872	0.01	0.01	0.01	0.2024	4.33913738491959	0.388673542432731	0.953425581584346	19	TGGGTGTGGCTGGGCTGGG	4
miR-1599-z	4	11	47	1	14	4	0.5169	1.6674	5.9257	0.1468	1.269	0.5041	2.70333333333333	0.639966666666667	-2.07867074581968	0.0422543411645195	0.656330784564643	18	AGGGGGGACAAAAAAAAA	81
miR-16-x	16158	15135	21089	14252	18198	17006	2088.004	2294.1335	2658.8546	2092.338	1649.5389	2143.3328	2346.99736666667	1961.73656666667	-0.258684902027928	0.31913897638338	0.943074070556495	22	TAGCAGCACGTAAATATTGGCG	101838
miR-16-y	61	33	51	44	47	32	7.8827	5.0021	6.43	6.4596	4.2603	4.0331	6.43826666666667	4.91766666666667	-0.388698384757055	0.314304261558797	0.943074070556495	21	TCCAGTATTAACTGTGCTGCT	268
miR-16-z	1	5	6	1	3	4	0.1292	0.7579	0.7565	0.1468	0.2719	0.5041	0.547866666666667	0.3076	-0.832769326484674	0.444106311684791	0.988917968758528	23	TAGCAGCACGTAAATATTGGCGC	20
miR-1623-z	0	0	0	4	0	0	0.01	0.01	0.01	0.5872	0.01	0.01	0.01	0.2024	4.33913738491959	0.388835857667921	0.953425581584346	19	GCAGGCACAGACAGGCAGT	4
miR-1651-y	1	0	0	2	2	3	0.1292	0.01	0.01	0.2936	0.1813	0.3781	0.0497333333333333	0.284333333333333	2.51529820595041	0.155109001531808	0.844406234894578	18	TGCTTTTGTGGGCCTCTT	8
miR-1691-z	0	3	0	0	0	2	0.01	0.4547	0.01	0.01	0.01	0.2521	0.158233333333333	0.0907	-0.80287909317975	0.839629728440543	1	19	GGCTGACCTGGGCCTGCAC	5
miR-1692-z	4	2	3	1	6	0	0.5169	0.3032	0.3782	0.1468	0.5439	0.01	0.399433333333333	0.233566666666667	-0.77412033744192	0.62428856461298	1	18	TAGCTCAGTCGGTAGAGC	16
miR-17-x	3333	3095	3561	1429	3098	3070	430.7041	469.134	448.963	209.7917	280.815	386.9241	449.600366666667	292.510266666667	-0.620155950141215	0.0582915487169185	0.703757628019398	23	CAAAGTGCTTACAGTGCAGGTAG	17586
miR-17-y	709	681	926	652	739	916	91.6199	103.2246	116.748	95.7202	66.9859	115.4471	103.864166666667	92.7177333333333	-0.163780805191467	0.546795462075404	1	23	ACTGCAGTGAAGGCACTTGTAGA	4623
miR-17-z	1	3	2	0	0	0	0.1292	0.4547	0.2522	0.01	0.01	0.01	0.2787	0.01	-4.80064109732908	0.080731168402849	0.800702054991857	24	CCAAAGTGCTTACAGTGCAGGTAG	6
miR-1771-z	0	3	8	4	0	4	0.01	0.4547	1.0086	0.5872	0.01	0.5041	0.4911	0.3671	-0.419843708095762	0.799640464640653	1	19	TCTCCAAGCCTGTTTCCTC	19
miR-1777-z	975	650	974	870	522	797	125.9936	98.5257	122.7998	127.7248	47.3162	100.449	115.773033333333	91.83	-0.334261799114695	0.229218514268473	0.931105373113395	18	CGGGCGGTGGGGGGAGGG	4788
miR-1789-z	3	0	1	0	0	1	0.3877	0.01	0.1261	0.01	0.01	0.126	0.1746	0.0486666666666667	-1.84304769058322	0.537433634333428	1	19	TGTACTACTGGATGAATGG	5
miR-18-x	731	705	867	341	423	689	94.4629	106.8625	109.3094	50.0623	38.3424	86.8374	103.544933333333	58.4140333333333	-0.825870053669213	0.0118555100952684	0.462780160104969	24	TAAGGTGCATCTAGTGCAGATAGA	3756
miR-18-y	9	13	9	23	21	10	1.163	1.9705	1.1347	3.3766	1.9035	1.2603	1.42273333333333	2.18013333333333	0.615751091472052	0.32545426574293	0.943074070556495	22	TACTGCCCTAAATGCTCCTTCT	85
miR-181-x	27135	27760	29934	61789	60251	39410	3506.4976	4207.8062	3774.0126	9071.2512	5461.3896	4966.9968	3829.4388	6499.8792	0.763279923673491	0.00959284056770824	0.450483224794207	23	AACATTCAACGCTGTCGGTGAGT	246279
miR-181-y	3297	2713	3437	2671	2894	3295	426.0521	411.2312	433.3294	392.1299	262.3236	415.2818	423.537566666667	356.578433333333	-0.2482704903267	0.320967778917002	0.943074070556495	22	ACCATCGACCGTTGATTGTACC	18307
miR-181-z	0	2	4	1	1	1	0.01	0.3032	0.5043	0.1468	0.0906	0.126	0.2725	0.121133333333333	-1.1696603110387	0.631686333876493	1	18	GCGCACGGAACAAAGAAT	9
miR-1814-z	5	1	2	5	7	2	0.6461	0.1516	0.2522	0.7341	0.6345	0.2521	0.349966666666667	0.540233333333333	0.62636514339198	0.543459418626989	1	18	GTTTTGTTTGGGTTTGTT	22
miR-182-x	193	228	243	166	164	225	24.9403	34.5598	30.6369	24.3705	14.8656	28.3576	30.0456666666667	22.5312333333333	-0.415230646216353	0.181494389065335	0.874115554505534	24	TTTGGCAATGGTAGAACTCACACT	1219
miR-182-y	2	3	7	3	0	7	0.2584	0.4547	0.8825	0.4404	0.01	0.8822	0.531866666666667	0.4442	-0.259855229819028	0.895720210235358	1	20	TGGTTCTAGACTTGCCAACT	22
miR-183-x	65	91	79	75	101	88	8.3996	13.7936	9.9601	11.0108	9.155	11.091	10.7177666666667	10.4189333333333	-0.0407967276722194	0.908865425835434	1	22	TATGGCACTGGTAGAATTCACT	499
miR-1839-x	830	704	811	1153	1154	967	107.2561	106.7109	102.2491	169.2721	104.6031	121.8748	105.405366666667	131.916666666667	0.323678526629352	0.296619890629855	0.943074070556495	23	AAGGTAGATAGAACAGGTCTTGT	5619
miR-1839-y	10	11	13	20	28	19	1.2922	1.6674	1.639	2.9362	2.538	2.3946	1.53286666666667	2.62293333333333	0.774948926806627	0.119224688978726	0.813862430868861	23	AGACCTACTTATCTACCAACAGC	101
miR-184-y	193	251	237	194	181	373	24.9403	38.0461	29.8804	28.4812	16.4066	47.0107	30.9556	30.6328333333333	-0.0151216099286029	0.906952594317805	1	22	TGGACGGAGAACTGATAAGGGT	1429
miR-184-z	3	10	5	2	2	9	0.3877	1.5158	0.6304	0.2936	0.1813	1.1343	0.844633333333333	0.5364	-0.655015946773165	0.464630854179451	1	24	TGGACGGAGAACTGATAAGGGTAA	31
miR-1842-x	67	43	65	72	90	92	8.658	6.5179	8.1951	10.5703	8.158	11.5951	7.79033333333333	10.1078	0.375712058647003	0.308993693233588	0.943074070556495	22	TTGGCTCTGTGAGGTCGGCTCA	429
miR-1842-y	7	0	5	3	1	10	0.9046	0.01	0.6304	0.4404	0.0906	1.2603	0.515	0.5971	0.213400136417951	0.917054585926683	1	22	TGAGCAGGCCTGTCAGGGCGTT	26
miR-1842-z	58	32	62	68	78	54	7.495	4.8505	7.8168	9.9831	7.0702	6.8058	6.72076666666667	7.95303333333333	0.24287940086769	0.548350696461044	1	21	TGGCTCTGTGAGGTCGGCTCA	352
miR-1843-y	2	4	5	0	2	5	0.2584	0.6063	0.6304	0.01	0.1813	0.6302	0.498366666666667	0.273833333333333	-0.863909502248598	0.551146798619402	1	21	TCTGATCGTTCCCCTCCATAC	18
miR-1843-z	5	3	9	12	2	0	0.6461	0.4547	1.1347	1.7617	0.1813	0.01	0.745166666666667	0.651	-0.194905596655851	0.786438636094127	1	19	CTTCGTTGTCTCTCTCTTG	31
miR-185-x	4075	2850	2844	3520	5503	3178	526.5885	431.9974	358.5652	516.7717	498.8137	400.5358	439.050366666667	472.0404	0.104523887902639	0.727294885078218	1	22	TGGAGAGAAAGGCAGTTCCTGA	21970
miR-185-y	0	2	1	2	7	1	0.01	0.3032	0.1261	0.2936	0.6345	0.126	0.146433333333333	0.351366666666667	1.26273333402633	0.31018131773616	0.943074070556495	21	AGGGGCTGGCTTTCCTCCGGT	13
miR-185-z	3	1	5	5	4	4	0.3877	0.1516	0.6304	0.7341	0.3626	0.5041	0.3899	0.5336	0.452654511786949	0.746443346343913	1	23	CTGGAGAGAAAGGCAGTTCCTGA	22
miR-186-x	16305	12512	15794	15465	27449	18721	2106.9999	1896.5444	1991.2726	2270.4187	2488.0862	2359.481	1998.2723	2372.66196666667	0.24775338501583	0.34647253128664	0.943074070556495	22	CAAAGAATTCTCCTTTTGGGCT	106246
miR-186-y	1	4	3	3	0	1	0.1292	0.6063	0.3782	0.4404	0.01	0.126	0.371233333333333	0.192133333333333	-0.950218422213906	0.433382576079769	0.986951246835617	22	GCCCAAAGGTGAATTTTTTGAA	12
miR-186-z	3	4	3	5	5	4	0.3877	0.6063	0.3782	0.7341	0.4532	0.5041	0.4574	0.5638	0.301727112158749	0.878376795134657	1	22	CAAAGAATTCTCTTTTTGGGCT	24
miR-187-y	46	44	48	79	62	28	5.9443	6.6694	6.0517	11.598	5.6199	3.5289	6.2218	6.9156	0.152522405428248	0.829378637544081	1	23	TCGTGTCTTGTGTTGCAGCCGGA	307
miR-188-x	33	20	27	26	49	31	4.2644	3.0316	3.4041	3.8171	4.4416	3.9071	3.5667	4.05526666666667	0.185206912598498	0.655732117896512	1	22	CATCCCTTGCATGGTGGAGGGT	186
miR-188-y	51	27	36	28	74	45	6.5904	4.0926	4.5388	4.1107	6.7077	5.6715	5.07393333333333	5.49663333333333	0.115443680123103	0.756517346578444	1	21	CTCCCACATGCAGGGTTTGCA	261
miR-1895-z	10	7	10	19	24	3	1.2922	1.061	1.2608	2.7894	2.1755	0.3781	1.20466666666667	1.781	0.564053510958172	0.463950526498234	1	18	AGGAGGAGGAGGAGGAGG	73
miR-19-x	4	0	6	0	3	1	0.5169	0.01	0.7565	0.01	0.2719	0.126	0.4278	0.135966666666667	-1.65368347609367	0.273859605659636	0.943074070556495	23	AGTTTTGCAGGTTTGCATCCAGC	14
miR-19-y	5723	5426	7482	3196	7737	7543	739.5499	822.4624	943.314	469.2052	701.3124	950.6739	835.108766666667	707.063833333333	-0.240123643427832	0.525007632266039	1	21	TGTGCAAATCCATGCAAAACT	37107
miR-19-z	820	780	986	462	887	1116	105.9638	118.2309	124.3127	67.8263	80.4012	140.6539	116.169133333333	96.2938	-0.270711972632611	0.444914815882973	0.988917968758528	21	TGTGCAAATCTATGCAAAACT	5051
miR-190-x	26	59	52	21	24	37	3.3598	8.9431	6.556	3.083	2.1755	4.6633	6.2863	3.30726666666667	-0.926571747777898	0.0507284235914628	0.678953507108315	21	TGATATGTTTGATATATTAGG	219
miR-190-y	37	27	39	13	17	23	4.7813	4.0926	4.917	1.9085	1.5409	2.8988	4.59696666666667	2.11606666666667	-1.11929712471654	0.0134542457483536	0.462780160104969	22	ACTATATATCAAACATATTCCT	156
miR-191-x	86328	94708	115285	141839	136834	132730	11155.6633	14355.6524	14534.8782	20823.4022	12403.1764	16728.4821	13348.7313	16651.6869	0.318965706256946	0.268171100186529	0.943074070556495	22	CAACGGAATCCCAAAAGCAGCT	707724
miR-191-y	230	218	339	320	357	287	29.7216	33.044	42.7404	46.9792	32.3599	36.1717	35.1686666666667	38.5036	0.130702701082654	0.692076554641715	1	21	CTGCGCTTGGATTTCGTTCCC	1751
miR-191-z	7	11	9	20	8	7	0.9046	1.6674	1.1347	2.9362	0.7252	0.8822	1.23556666666667	1.51453333333333	0.293700475404114	0.827927276825441	1	23	ACAACGGAATCCCAAAAGCAGCT	62
miR-1910-z	0	1	1	0	0	3	0.01	0.1516	0.1261	0.01	0.01	0.3781	0.0959	0.1327	0.468565650352063	0.999999999999999	1	19	CCAGTCCTGTGGCCACTAC	5
miR-1912-x	0	4	2	3	2	1	0.01	0.6063	0.2522	0.4404	0.1813	0.126	0.2895	0.249233333333333	-0.216066315893121	0.999999999999997	1	20	ATTCCATGGACTGTGTATAG	12
miR-1912-z	0	0	3	0	1	0	0.01	0.01	0.3782	0.01	0.0906	0.01	0.132733333333333	0.0368666666666667	-1.84814183548579	0.776537948957327	1	21	TACCCAGAGCGTGCAGTGTGA	4
miR-192-x	14078	15895	17739	18803	10129	20228	1819.2177	2409.3328	2236.4939	2760.4709	918.1327	2549.4141	2155.0148	2076.0059	-0.0538872335135475	0.732211796976551	1	21	CTGACCTATGAATTGACAGCC	96872
miR-192-z	447	547	499	261	84	756	57.7632	82.9132	62.9128	38.3174	7.6141	95.2816	67.8630666666667	47.0710333333333	-0.5277871011862	0.300725296052975	0.943074070556495	24	CTGACCTATGAATTGACAGCCAGT	2594
miR-193-x	535	422	573	761	1211	679	69.1349	63.9659	72.2426	111.7225	109.7698	85.577	68.4478	102.356433333333	0.58052570458357	0.0463713193076353	0.656330784564643	22	TGGGTCTTTGCGGGCGAGATGA	4181
miR-193-y	266	169	341	442	393	411	34.3736	25.6167	42.9925	64.8901	35.6231	51.7999	34.3276	50.7710333333333	0.564636627876278	0.0882235480258791	0.81292531162494	22	AACTGGCCCACAAAGTCCCGCT	2022
miR-193-z	4	1	4	1	1	0	0.5169	0.1516	0.5043	0.1468	0.0906	0.01	0.390933333333333	0.0824666666666667	-2.24503960315744	0.150937311816625	0.844406234894578	19	ATTCTGGCCTGCAGAATCC	11
miR-194-x	1936	1959	2246	1381	1472	2289	250.178	296.9414	283.1707	202.7448	133.4279	288.4916	276.763366666667	208.221433333333	-0.410534415115222	0.157418128720976	0.846403902887905	22	TGTAACAGCAACTCCATGTGGA	11283
miR-194-y	22	11	26	25	27	24	2.8429	1.6674	3.278	3.6703	2.4474	3.0248	2.5961	3.0475	0.231280264809872	0.666362655114738	1	23	ACATGGAGTTGCTGTTACAATCG	135
miR-1949-z	7	6	7	3	8	6	0.9046	0.9095	0.8825	0.4404	0.7252	0.7562	0.898866666666667	0.6406	-0.488683331414796	0.640948494114141	1	23	TATACCAGGATGCCAGCATAGTT	37
miR-195-x	4693	4019	6025	3852	10033	6000	606.449	609.1921	759.6187	565.5126	909.4309	756.2035	658.419933333333	743.715666666667	0.175743150121756	0.481191096557668	1	22	TAGCAGCACAGAAATATTGGCA	34622
miR-195-y	151	120	158	152	230	181	19.5128	18.1894	19.9203	22.3151	20.8481	22.8121	19.2075	21.9917666666667	0.195293751348588	0.526662207910915	1	22	CCAATATTGGCTGTGCTGCTCC	992
miR-195-z	10	7	13	2	27	11	1.2922	1.061	1.639	0.2936	2.4474	1.3864	1.33073333333333	1.3758	0.0480492632983641	0.809550097842752	1	21	TAGCAGCACAGAAATATTAAA	70
miR-196-x	348	221	347	154	173	281	44.97	33.4987	43.749	22.6088	15.6814	35.4155	40.7392333333333	24.5685666666667	-0.729605137515878	0.0314747142829539	0.5867209559925	21	TAGGTAGTTTCATGTTGTTGG	1524
miR-196-y	10	7	9	4	9	21	1.2922	1.061	1.1347	0.5872	0.8158	2.6467	1.16263333333333	1.3499	0.215456359887571	0.830094941192842	1	22	TCGGCAACAAGAAACTGCCTGA	60
miR-1961-z	3	0	0	1	1	0	0.3877	0.01	0.01	0.1468	0.0906	0.01	0.1359	0.0824666666666667	-0.720662456512177	1	1	18	TGAGGTAGTAGTTTGAAA	5
miR-197-y	74	68	78	160	52	80	9.5626	10.3073	9.8341	23.4896	4.7135	10.0827	9.90133333333333	12.7619333333333	0.366152183118167	0.564838961593515	1	22	TTCACCACCTTCTCCACCCAGC	512
miR-1983-z	38	53	41	27	41	32	4.9105	8.0336	5.1692	3.9639	3.7164	4.0331	6.03776666666667	3.90446666666667	-0.628889508166182	0.140965126156556	0.844406234894578	21	CTCACCTGGAGCATGTTTTCT	232
miR-199-x	259801	222214	245797	237379	464957	359483	33572.566	33682.7611	30989.543	34849.6422	42145.5463	45307.0514	32748.2900333333	40767.4133	0.315996842812739	0.244589154230869	0.939010758289882	23	CCCAGTGTTCAGACTACCTGTTC	1789631
miR-199-y	23317	20642	24923	22777	48942	30170	3013.1197	3128.8738	3142.2368	3343.8944	4436.297	3802.4433	3094.74343333333	3860.87823333333	0.31910924524489	0.229333224913656	0.931105373113395	21	ACAGTAGTCTGCACATTGGTT	170771
miR-199-z	42	52	83	57	104	123	5.4274	7.8821	10.4645	8.3682	9.427	15.5022	7.92466666666667	11.0991333333333	0.486024871412569	0.206253226404133	0.906018704506375	23	CCCAGTGTTCAGACTACGTGTTC	461
miR-20-x	7415	6878	7535	3217	7017	6381	958.1971	1042.5537	949.9962	472.2882	636.0487	804.2224	983.582333333333	637.519766666667	-0.625575747868952	0.050976484721841	0.678953507108315	23	TAAAGTGCTTATAGTGCAGGTAG	38443
miR-20-y	9	17	30	11	42	20	1.163	2.5768	3.7823	1.6149	3.807	2.5207	2.50736666666667	2.64753333333333	0.0784758631436952	0.808894090044253	1	22	ACTGCATTATGAGCACTTAAAG	129
miR-20-z	1	0	0	1	1	1	0.1292	0.01	0.01	0.1468	0.0906	0.126	0.0497333333333333	0.121133333333333	1.28431088397888	0.695485004060976	1	24	CAAAGTGCTTACAGTGCAGGTAGG	4
miR-200-x	31	22	27	26	1	29	4.0059	3.3347	3.4041	3.8171	0.0906	3.655	3.58156666666667	2.5209	-0.506651906410381	0.38884550885799	0.953425581584346	22	CATCTTACTGGGCAGCATTGGA	136
miR-200-y	987	1546	1186	893	128	1219	127.5442	234.3396	149.5283	131.1014	11.6024	153.6353	170.4707	98.7797	-0.787237302115437	0.128494676473388	0.834689912361175	23	TAACACTGTCTGGTAACGATGTT	5959
miR-200-z	6	4	3	2	1	4	0.7753	0.6063	0.3782	0.2936	0.0906	0.5041	0.5866	0.2961	-0.986292580579402	0.346917484040749	0.943074070556495	23	AATACTGCCTGGTAATGATGACA	20
miR-2007-y	0	1	0	4	0	2	0.01	0.1516	0.01	0.5872	0.01	0.2521	0.0572	0.2831	2.30722469712736	0.317365135951099	0.943074070556495	18	TCAGTGGACACCTGAAAT	7
miR-2012-x	0	3	3	0	0	2	0.01	0.4547	0.3782	0.01	0.01	0.2521	0.280966666666667	0.0907	-1.63122452622665	0.507193502635682	1	20	TAGTAGCATATGGACATTGG	8
miR-202-x	285274	241816	248700	88128	330483	174367	36864.2931	36653.9937	31355.5468	12938.0833	29956.2897	21976.1564	34957.9445333333	21623.5098	-0.693019647568738	0.0837418343751215	0.800702054991857	21	TTCCTATGCATATACTTCTTT	1368768
miR-202-y	2080	1460	1915	1277	3416	1618	268.7863	221.3039	241.439	187.4765	309.6398	203.9229	243.843066666667	233.679733333333	-0.0614203350298664	0.966932183871535	1	21	AGAGGTGTAGGGCATGGGAAA	11766
miR-202-z	602	485	500	221	680	478	77.7929	73.5153	63.0389	32.445	61.6379	60.2442	71.4490333333333	51.4423666666667	-0.473957475494519	0.232866812090527	0.931105373113395	21	TTCCTATGCACATACTTCTTT	2966
miR-203-x	1	0	0	0	2	1	0.1292	0.01	0.01	0.01	0.1813	0.126	0.0497333333333333	0.105766666666667	1.08859998566241	0.728646769317893	1	22	AGTGGTTCTTAACAGTTCAACA	4
miR-203-y	2607	1762	1657	1415	2117	1514	336.8874	267.0805	208.9109	207.7363	191.8933	190.8154	270.9596	196.815	-0.461237584190584	0.120451721365539	0.814589780769737	20	GTGAAATGTTTAGGACCACT	11072
miR-203-z	12	5	2	2	2	7	1.5507	0.7579	0.2522	0.2936	0.1813	0.8822	0.8536	0.452366666666667	-0.916067550120279	0.289433710819216	0.943074070556495	22	TGAAATGTTTAGGACCACTAGC	30
miR-204-x	6612	10850	8560	5599	10950	8908	854.4301	1644.6217	1079.2259	821.9899	992.5514	1122.7102	1192.75923333333	979.083833333333	-0.284798554557862	0.411931162439239	0.978542163305436	22	TTCCCTTTGTCATCCTATGCCT	51479
miR-204-y	54	75	65	45	98	74	6.9781	11.3684	8.1951	6.6065	8.8831	9.3265	8.8472	8.27203333333333	-0.0969789378764718	0.871008115072613	1	21	GCTGGGAAGGCAAAGGGACGT	411
miR-204-z	2	3	1	0	1	5	0.2584	0.4547	0.1261	0.01	0.0906	0.6302	0.279733333333333	0.2436	-0.199538043949777	1	1	22	TTCCCTTTGTTATCCTATGCCT	12
miR-205-x	5	4	1	0	2	2	0.6461	0.6063	0.1261	0.01	0.1813	0.2521	0.4595	0.1478	-1.63641859203025	0.274268087681908	0.943074070556495	21	TCCTTCATTCCACCGGAGTCT	14
miR-205-z	0	1	1	0	2	0	0.01	0.1516	0.1261	0.01	0.1813	0.01	0.0959	0.0671	-0.515218048817947	1	1	24	TCCTTCATTCCACCGGAGTCTGAA	4
miR-206-y	7	0	1	2	6	15	0.9046	0.01	0.1261	0.2936	0.5439	1.8905	0.3469	0.909333333333333	1.390289397904	0.21132018362249	0.912693290165864	22	TGGAATGTAAGGAAGTGTGTGG	31
miR-207-z	0	3	0	1	2	0	0.01	0.4547	0.01	0.1468	0.1813	0.01	0.158233333333333	0.1127	-0.489566033536052	0.999999999999997	1	18	TTCAACTGGCTCTCCTCC	6
miR-208-y	0	11	2	3	5	2	0.01	1.6674	0.2522	0.4404	0.4532	0.2521	0.6432	0.3819	-0.752072486556414	0.584121324111447	1	22	ATAAGACGAGCAAAAAGCTTGT	23
miR-21-x	43034	31441	58354	78819	80295	60680	5561.0325	4765.7649	7357.1435	11571.4278	7278.2572	7647.7382	5894.64696666667	8832.4744	0.583412250551769	0.0409522878692806	0.656330784564643	22	TAGCTTATCAGACTGATGTTGA	352623
miR-21-y	423	228	595	964	770	670	54.6618	34.5598	75.0163	141.525	69.7959	84.4427	54.7459666666667	98.5878666666667	0.848657423158129	0.0164930141016636	0.473057685918066	21	CAACAGCAGTCGATGGGCTGT	3650
miR-21-z	9	14	19	11	27	17	1.163	2.1221	2.3955	1.6149	2.4474	2.1426	1.89353333333333	2.0683	0.127364640599007	0.816966228730755	1	20	TAGCTTATCAGACTGATAAA	97
miR-210-x	10	4	14	8	5	10	1.2922	0.6063	1.7651	1.1745	0.4532	1.2603	1.2212	0.962666666666667	-0.343191253153402	0.600753708211085	1	22	AGCCACTGCCCACCGCACACTG	51
miR-210-y	25	25	25	27	65	39	3.2306	3.7895	3.1519	3.9639	5.8919	4.9153	3.39066666666667	4.9237	0.538173900089538	0.201038446285399	0.891188722252957	23	ACTGTGCGTGTGACAGCGGCTGT	206
miR-210-z	939	611	966	823	813	864	121.3415	92.6142	121.7911	120.8247	73.6935	108.8933	111.9156	101.137166666667	-0.146097881292154	0.552307899311745	1	22	CTGTGCGTGTGACAGCGGCTGT	5016
miR-211-x	7	16	13	14	4	14	0.9046	2.4252	1.639	2.0553	0.3626	1.7645	1.65626666666667	1.39413333333333	-0.24856642665128	0.656617133246539	1	21	TTCCCTTTGTCATCCTTTGCC	68
miR-211-z	6015	9632	7861	5189	10253	8095	777.2833	1459.9996	991.0975	761.7978	929.3726	1020.2446	1076.1268	903.805	-0.251764637265952	0.471254035009727	1	22	TTCCCTTTGTCATCCTATGCCT	47045
miR-212-x	169	230	285	271	267	329	21.8389	34.8629	35.9322	39.7855	24.2019	41.4652	30.878	35.1508666666667	0.186980949505505	0.613615694697224	1	23	ACCTTGGCTCTAGACTGCTTACT	1551
miR-212-y	16	30	28	44	44	41	2.0676	4.5473	3.5302	6.4596	3.9883	5.1674	3.3817	5.2051	0.622177200802181	0.173735110657517	0.865105653753525	21	TAACAGTCTCCAGTCACGGCC	203
miR-2137-z	59	57	70	76	73	55	7.6242	8.6399	8.8254	11.1576	6.617	6.9319	8.36316666666667	8.2355	-0.0221930716076212	0.900260369131517	1	18	CGGCGGGAGCCCCGGGGA	390
miR-214-x	95	74	110	115	285	169	12.2763	11.2168	13.8686	16.8832	25.8335	21.2997	12.4539	21.3388	0.776881447546023	0.024699606010011	0.52648645422428	22	TGCCTGTCTACACTTGCTGTGA	848
miR-214-y	1897	1784	2025	1962	4324	2982	245.1382	270.4152	255.3075	288.0415	391.9445	375.8331	256.953633333333	351.9397	0.453820212148942	0.110936862161933	0.813862430868861	22	ACAGCAGGCACAGACAGGCAGT	14974
miR-214-z	87	61	79	56	244	127	11.2425	9.2463	9.9601	8.2214	22.1171	16.0063	10.1496333333333	15.4482666666667	0.606017363888536	0.1255371566641	0.834109357881067	23	ACAGCAGGCACAGACAGGCAGAA	654
miR-2147-y	2	1	3	2	1	0	0.2584	0.1516	0.3782	0.2936	0.0906	0.01	0.262733333333333	0.1314	-0.999633973094346	0.608079354708535	1	19	ACTGGGACTGTTCCCATCT	9
miR-215-x	295	190	416	201	149	99	38.1211	28.7998	52.4484	29.5088	13.506	12.4774	39.7897666666667	18.4974	-1.10507493951848	0.00200955710656086	0.243491336078291	21	ATGACCTATGAATTGACAGAC	1350
miR-215-z	94	99	106	71	37	63	12.1471	15.0062	13.3642	10.4235	3.3538	7.9401	13.5058333333333	7.23913333333333	-0.899693765596186	0.0137365443127335	0.462780160104969	22	TGACCTATGAATTGACAGCCAT	470
miR-216-x	25	32	44	30	48	38	3.2306	4.8505	5.5474	4.4043	4.3509	4.7893	4.54283333333333	4.51483333333333	-0.00891964593253291	1	1	22	TAATCTCAGCTGGCAACTGTGA	217
miR-216-y	0	1	0	1	1	1	0.01	0.1516	0.01	0.1468	0.0906	0.126	0.0572	0.121133333333333	1.08250886673457	0.695665763594699	1	22	ACACTTACCCGTAGAGATTCTA	4
miR-217-x	6	8	5	2	1	5	0.7753	1.2126	0.6304	0.2936	0.0906	0.6302	0.872766666666667	0.338133333333333	-1.36800375750913	0.127806536863804	0.834689912361175	22	TACTGCATCAGGAACTGATTGG	27
miR-218-x	96	75	88	90	109	64	12.4055	11.3684	11.0948	13.2129	9.8802	8.0662	11.6229	10.3864333333333	-0.162269754194479	0.620721513174871	1	21	TTGTGCTTGATCTAACCATGT	522
miR-218-y	0	1	5	1	3	1	0.01	0.1516	0.6304	0.1468	0.2719	0.126	0.264	0.181566666666667	-0.540038563126526	1	1	21	AAACATGGTTCCGTCAAGCAC	11
miR-218-z	9	12	19	19	32	7	1.163	1.8189	2.3955	2.7894	2.9006	0.8822	1.79246666666667	2.19073333333333	0.289467592872901	0.601950888270481	1	23	TTGTGCTTGATCTAACCATGTGA	98
miR-219-x	63	33	92	39	69	56	8.1411	5.0021	11.5992	5.7256	6.2544	7.0579	8.24746666666667	6.34596666666667	-0.378111098680824	0.399765455447091	0.960758631768711	21	TGATTGTCCAAACGCAATTCT	352
miR-219-y	5	9	2	13	11	5	0.6461	1.3642	0.2522	1.9085	0.9971	0.6302	0.754166666666667	1.1786	0.64411887982747	0.482315736595146	1	21	AAGAATTGCGTTTGGACAATC	45
miR-22-x	254	180	259	171	289	224	32.8229	27.284	32.6541	25.1045	26.1961	28.2316	30.9203333333333	26.5107333333333	-0.221979293935861	0.50780181886618	1	21	AGTTCTTCAGTGGCAAGCTTT	1377
miR-22-y	79260	59421	82427	82116	130609	87017	10242.3069	9006.9183	10392.2141	12055.4608	11838.9177	10967.0936	9880.47976666667	11620.4907	0.234017989306037	0.364187844141303	0.951892393061999	22	AAGCTGCCAGTTGAAGAACTGT	520850
miR-22-z	0	0	9	0	0	1	0.01	0.01	1.1347	0.01	0.01	0.126	0.3849	0.0486666666666667	-2.98347780276461	0.22073988603677	0.924944652154074	22	ATCAAGCTGCCAGTTGAAGAAC	10
miR-221-x	747	589	686	1680	1602	821	96.5304	89.2795	86.4894	246.641	145.2116	103.4738	90.7664333333333	165.1088	0.863186242404914	0.0117815531468628	0.462780160104969	22	ACCTGGCATACAATGTAGATTT	6125
miR-221-y	156	103	140	273	184	203	20.159	15.6125	17.6509	40.0792	16.6785	25.5849	17.8074666666667	27.4475333333333	0.62419421257406	0.0970747092841851	0.81292531162494	23	AGCTACATTGTCTGCTGGGTTTC	1059
miR-221-z	132	110	166	518	301	183	17.0576	16.6736	20.9289	76.0476	27.2838	23.0642	18.2200333333333	42.1318666666667	1.2093862378744	0.00443223206064905	0.402779088511483	22	AGCTACATTGTCTGCTGGGTTT	1410
miR-222-x	0	0	1	3	2	2	0.01	0.01	0.1261	0.4404	0.1813	0.2521	0.0487	0.291266666666667	2.58034692764072	0.155770221383555	0.844406234894578	21	CTCAGTAGCCAGTGTAGATCC	8
miR-222-y	1593	1299	1394	2075	2050	1629	205.8541	196.8999	175.7524	304.631	185.8201	205.3093	192.835466666667	231.920133333333	0.266257648738318	0.41778898659071	0.981365406305158	24	AGCTACATCTGGCTACTGGGTCTC	10040
miR-222-z	0	1	0	2	1	0	0.01	0.1516	0.01	0.2936	0.0906	0.01	0.0572	0.1314	1.19987822354394	0.730319957967399	1	26	AGCTACATCTGGCTACTGGGTCTCGA	4
miR-223-y	0	1	4	4	1	1	0.01	0.1516	0.5043	0.5872	0.0906	0.126	0.221966666666667	0.267933333333333	0.271531037241584	1	1	19	TGTCAGTTTGTCAAATACC	11
miR-224-x	3189	2686	4754	2612	5125	3534	412.0958	407.1386	599.3738	383.4681	464.5503	445.4039	472.8694	431.140766666667	-0.133282802622521	0.732756861502487	1	22	CAAGTCACTAGTGGTTCCGTTT	21900
miR-224-y	52	33	68	58	92	54	6.7197	5.0021	8.5733	8.515	8.3392	6.8058	6.76503333333333	7.88666666666667	0.221318625036595	0.556477014650404	1	22	AAATGGTACCCTAGTGACTACA	357
miR-2252-z	3	6	2	4	1	6	0.3877	0.9095	0.2522	0.5872	0.0906	0.7562	0.516466666666667	0.478	-0.111664620745786	0.999999999999995	1	19	TCCTTCTTGCCAGAAGTGT	22
miR-2284-x	6	1	9	1	8	7	0.7753	0.1516	1.1347	0.1468	0.7252	0.8822	0.6872	0.584733333333333	-0.232951200480156	0.999999999999987	1	22	CGAAACATTCACTCGGGTTTTT	32
miR-2284-y	14	12	10	10	18	11	1.8091	1.8189	1.2608	1.4681	1.6316	1.3864	1.6296	1.49536666666667	-0.124018606128895	0.885791204095376	1	23	AAACTCGAATGAATGTTTTGGCA	75
miR-2284-z	7908	6997	9910	8670	7583	8209	1021.9047	1060.5915	1249.4309	1272.8438	687.3532	1034.6124	1110.64236666667	998.2698	-0.153892648144715	0.495189179272744	1	22	TGAAAAGTTCGTTCGGGTTTTT	49277
miR-2285-x	48	67	94	98	62	68	6.2028	10.1557	11.8513	14.3874	5.6199	8.5703	9.40326666666667	9.52586666666667	0.0186883236737018	0.946310463263914	1	21	TAAAAAGTTCGTTTGGGTTTT	437
miR-2285-y	305	255	336	246	451	291	39.4134	38.6524	42.3621	36.1153	40.8804	36.6759	40.1426333333333	37.8905333333333	-0.0832978129190875	0.841439056641527	1	20	TCCAAGTGAACTTTTTGGCT	1884
miR-2285-z	8025	9633	11268	11740	15287	10189	1037.0239	1460.1512	1420.6446	1723.5509	1385.6743	1284.1596	1305.9399	1464.4616	0.165281859586602	0.553706142227204	1	22	AAAACCTGAATGAACTTTTTGG	66142
miR-2288-z	2	0	0	3	0	1	0.2584	0.01	0.01	0.4404	0.01	0.126	0.0928	0.192133333333333	1.04991112432602	0.801199409940024	1	21	TGAGGTAGTAGGTGTGTGGTT	6
miR-2299-x	242	100	229	299	366	213	31.2722	15.1578	28.8718	43.8962	33.1757	26.8452	25.1006	34.6390333333333	0.464676819039434	0.204425425935964	0.902625508899267	21	ACTGGATTCATTTCTCTGAAA	1449
miR-2299-y	24	15	22	21	30	25	3.1014	2.2737	2.7737	3.083	2.7193	3.1508	2.71626666666667	2.98436666666667	0.135799677935368	0.809205455704378	1	21	TCCGGGGAATGGATCCAGCGT	137
miR-23-x	66	49	80	55	112	73	8.5288	7.4273	10.0862	8.0746	10.1521	9.2005	8.68076666666667	9.1424	0.0747504773630336	0.780509985744564	1	22	TGGGTTCCTGGCATGCTGATTT	435
miR-23-y	21986	18316	28972	24221	42497	22972	2841.1224	2776.3033	3652.7258	3555.8882	3852.0966	2895.2512	3090.0505	3434.412	0.152432702790011	0.536076958045719	1	21	ATCACATTGCCAGGGATTTCC	158964
miR-23-z	1951	1560	2112	2230	2841	2365	252.1163	236.4617	266.2763	327.3866	257.5195	298.0702	251.6181	294.325433333333	0.226176508871451	0.413222068961167	0.978542163305436	24	ATCACATTGCCAGGGATTACCACT	13059
miR-2305-z	1	0	1	0	1	1	0.1292	0.01	0.1261	0.01	0.0906	0.126	0.0884333333333333	0.0755333333333333	-0.22747681440818	1	1	18	TGGGAGTGGCGGGGAGGG	4
miR-2307-z	3	4	0	5	0	1	0.3877	0.6063	0.01	0.7341	0.01	0.126	0.334666666666667	0.290033333333333	-0.206506145728049	0.878980266791442	1	22	AGTGATGATGAACCCTCTGAGC	13
miR-2308-z	16	22	13	27	25	31	2.0676	3.3347	1.639	3.9639	2.2661	3.9071	2.3471	3.37903333333333	0.525731272101963	0.337839613687063	0.943074070556495	20	TTGGGCTTGCAGCAGAGAGT	134
miR-2310-z	5	1	2	5	7	2	0.6461	0.1516	0.2522	0.7341	0.6345	0.2521	0.349966666666667	0.540233333333333	0.62636514339198	0.542705133341808	1	18	GTTTTGTTTGGGTTTGTT	22
miR-2312-z	2	2	13	4	5	4	0.2584	0.3032	1.639	0.5872	0.4532	0.5041	0.733533333333333	0.514833333333333	-0.510757061424069	0.646020726378978	1	21	AAAACATGAACAAACTTTTCG	30
miR-2313-x	5	1	2	2	8	7	0.6461	0.1516	0.2522	0.2936	0.7252	0.8822	0.349966666666667	0.633666666666667	0.856506610166021	0.333323995192723	0.943074070556495	23	AGTGCAGCTGAGGACCAAGGCAT	25
miR-2313-y	16	10	49	10	25	26	2.0676	1.5158	6.1778	1.4681	2.2661	3.2769	3.25373333333333	2.33703333333333	-0.477417705134247	0.476571595186348	1	21	CCAGTTCCACGCTGCATGCCT	136
miR-2314-z	1	2	0	2	0	0	0.1292	0.3032	0.01	0.2936	0.01	0.01	0.147466666666667	0.104533333333333	-0.496425826119506	0.999999999999998	1	21	TGCCCATGATGACTGCTGACC	5
miR-2316-z	0	0	0	1	1	4	0.01	0.01	0.01	0.1468	0.0906	0.5041	0.01	0.247166666666667	4.62741228684611	0.102935120233707	0.81292531162494	22	ACTCCGGCCTGGACTGCGGCGG	6
miR-2317-z	0	0	4	0	0	0	0.01	0.01	0.5043	0.01	0.01	0.01	0.174766666666667	0.01	-4.12735814002048	0.365647943499579	0.951892393061999	20	TGGGATGACCATACCTGATA	4
miR-2318-z	282	283	303	271	288	333	36.4412	42.8966	38.2016	39.7855	26.1055	41.9693	39.1798	35.9534333333333	-0.123980487330756	0.630885168260167	1	22	GTGTATGATGAATTATCTGACC	1760
miR-2320-x	19	10	12	15	28	25	2.4553	1.5158	1.5129	2.2022	2.538	3.1508	1.828	2.63033333333333	0.524979568617547	0.326934536673463	0.943074070556495	24	TGGCACAGGGTCCAGCTGTCGGCT	109
miR-2320-y	5	4	8	12	7	5	0.6461	0.6063	1.0086	1.7617	0.6345	0.6302	0.753666666666667	1.0088	0.420641689410484	0.678073359468898	1	22	TCGATGATGGTCCCTGTGTTTT	41
miR-2326-z	1	5	2	0	0	1	0.1292	0.7579	0.2522	0.01	0.01	0.126	0.379766666666667	0.0486666666666667	-2.9641074127085	0.0963086080150509	0.81292531162494	19	CCACCTTTCTCTGGAAAAA	9
miR-2328-y	1	2	3	2	1	1	0.1292	0.3032	0.3782	0.2936	0.0906	0.126	0.2702	0.170066666666667	-0.667927276444366	0.799867713028699	1	18	GCGTCGGGGGTGGGGGCC	10
miR-2335-z	5	5	8	5	4	2	0.6461	0.7579	1.0086	0.7341	0.3626	0.2521	0.8042	0.4496	-0.838912300579435	0.285716719795191	0.943074070556495	21	GATAATGATGACTAACTGAAT	29
miR-2336-z	34	34	34	31	20	18	4.3936	5.1537	4.2866	4.5511	1.8129	2.2686	4.6113	2.87753333333333	-0.680340886418032	0.0980695599347156	0.81292531162494	22	CTAACCGTAACTTTGAAGTGCT	171
miR-2339-z	1	1	0	9	4	1	0.1292	0.1516	0.01	1.3213	0.3626	0.126	0.0969333333333334	0.6033	2.63781081382807	0.0714707533843216	0.766336514806924	22	TCACTGGACCTAGCAGAGCTCC	16
miR-2340-z	4	8	6	5	0	2	0.5169	1.2126	0.7565	0.7341	0.01	0.2521	0.828666666666667	0.332066666666667	-1.31931898026726	0.156220960926163	0.844406234894578	18	AAGGACTTCCCTGGTGGC	25
miR-2346-z	2	0	1	5	0	2	0.2584	0.01	0.1261	0.7341	0.01	0.2521	0.1315	0.332066666666667	1.33641011077177	0.537206286579253	1	22	ACTGATGTGAAGGTGGTTTGGC	10
miR-235-y	429	342	488	743	2410	838	55.4372	51.8397	61.526	109.0799	218.452	105.6164	56.2676333333333	144.382766666667	1.35952136560771	0.000215213542541173	0.0625840981709732	20	TATTGCACTCGTCCCGGCCT	5250
miR-2355-x	127	74	123	102	166	154	16.4115	11.2168	15.5076	14.9746	15.0469	19.4092	14.3786333333333	16.4769	0.19651827987107	0.568269289493117	1	22	ATCCCCAGATACAATGGACAAT	746
miR-2355-y	13	18	11	18	24	23	1.6799	2.7284	1.3869	2.6426	2.1755	2.8988	1.93173333333333	2.5723	0.413162959199627	0.442424903463217	0.988917968758528	21	ATTGTCCTTGCTGTTTGGAGA	107
miR-2363-z	4	0	0	0	1	0	0.5169	0.01	0.01	0.01	0.0906	0.01	0.178966666666667	0.0368666666666667	-2.27930201932583	0.612509244370539	1	21	TCAACTTGGTCAAGGAATATT	5
miR-2367-x	6	7	6	2	4	7	0.7753	1.061	0.7565	0.2936	0.3626	0.8822	0.864266666666667	0.5128	-0.753080257977944	0.389757097219746	0.954051884440255	22	ACCCTGTAACTCAGCCATCAGA	32
miR-2367-y	15	8	25	26	11	32	1.9384	1.2126	3.1519	3.8171	0.9971	4.0331	2.10096666666667	2.9491	0.489221470262772	0.478594021875791	1	22	TTGAAAGGCACTTACAGGAAGC	117
miR-2382-x	2	0	0	1	1	5	0.2584	0.01	0.01	0.1468	0.0906	0.6302	0.0928	0.2892	1.63987084182355	0.384037325583652	0.953425581584346	22	AGGGGAGTGCCTGGGAAGCTGT	9
miR-2383-z	2	0	1	2	2	0	0.2584	0.01	0.1261	0.2936	0.1813	0.01	0.1315	0.161633333333333	0.297661953495506	1	1	20	CTGAGTGATGACTGCTGACC	7
miR-2387-x	353	176	210	179	493	208	45.6161	26.6777	26.4763	26.279	44.6875	26.2151	32.9233666666667	32.3938666666667	-0.0233911854395963	0.963495335697909	1	22	TGGAAGGCCTGGCTTTGCAGCG	1619
miR-2388-x	2	0	1	4	5	4	0.2584	0.01	0.1261	0.5872	0.4532	0.5041	0.1315	0.514833333333333	1.96904266561418	0.102712623657683	0.81292531162494	23	AGCTCCCGTCTCCTCTGTGCTGA	16
miR-2394-z	1	1	0	4	0	0	0.1292	0.1516	0.01	0.5872	0.01	0.01	0.0969333333333334	0.2024	1.06214452149587	0.811760166073377	1	21	TCTCCCCTCAATCTCAGGACT	6
miR-2396-z	2	3	1	8	13	5	0.2584	0.4547	0.1261	1.1745	1.1784	0.6302	0.279733333333333	0.994366666666667	1.82972575773145	0.0409071424268386	0.656330784564643	22	TCATGCACTGGGATCTTGATGG	32
miR-2397-y	2	5	0	0	0	2	0.2584	0.7579	0.01	0.01	0.01	0.2521	0.3421	0.0907	-1.91524364823938	0.340190271320653	0.943074070556495	23	CAGAGCAGTGGCAAGAACGCACC	9
miR-2398-z	7	6	6	4	3	6	0.9046	0.9095	0.7565	0.5872	0.2719	0.7562	0.856866666666667	0.538433333333333	-0.670303003152934	0.372698873521853	0.953425581584346	22	ATCTAGGGACGCGTCGGCAACT	32
miR-2399-x	10	7	11	17	21	10	1.2922	1.061	1.3869	2.4958	1.9035	1.2603	1.2467	1.88653333333333	0.59762324787662	0.314127980380618	0.943074070556495	21	CTTTCTGTAGCTGTTGGAACT	76
miR-2399-y	7	3	12	6	26	7	0.9046	0.4547	1.5129	0.8809	2.3567	0.8822	0.9574	1.37326666666667	0.520418090077272	0.434625667576166	0.986951246835617	22	TTCTAACAACTACAGAAAGTGT	61
miR-24-x	493	366	633	364	628	468	63.7075	55.4776	79.8072	53.4389	56.9244	58.9839	66.3307666666667	56.4490666666667	-0.23272847342012	0.480385799526727	1	22	TGCCTACTGAGCTGATATCAGT	2952
miR-24-y	39217	33935	49080	42336	72808	38768	5067.7839	5143.8006	6187.898	6215.3537	6599.6058	4886.083	5466.49416666667	5900.3475	0.110184040039657	0.642468941384469	1	20	TGGCTCAGTTCAGCAGGAAC	276144
miR-24-z	1659	1719	2515	1105	3541	2066	214.3829	260.5626	317.0856	162.2252	320.9703	260.3861	264.010366666667	247.860533333333	-0.0910660094071116	0.936562478859082	1	23	TGGCTCAGTTCAGCAGGAACAGA	12605
miR-2400-z	3	1	2	3	1	0	0.3877	0.1516	0.2522	0.4404	0.0906	0.01	0.263833333333333	0.180333333333333	-0.548960756310367	0.817082939135523	1	22	CCCAGCACAGGCAGCTCGGACT	10
miR-2403-z	3	0	1	0	5	3	0.3877	0.01	0.1261	0.01	0.4532	0.3781	0.1746	0.280433333333333	0.683604284591296	0.699025730745494	1	23	CTCGGGAAGCTAGCTGGCCTTGT	12
miR-2404-z	0	0	0	4	1	2	0.01	0.01	0.01	0.5872	0.0906	0.2521	0.01	0.309966666666667	4.95404117354702	0.0637130890637587	0.720297741497612	20	TTGCACTGCATGGTATCTGC	7
miR-2411-x	52	26	24	27	52	43	6.7197	3.941	3.0259	3.9639	4.7135	5.4195	4.5622	4.69896666666667	0.0426138400240989	0.931733533413807	1	21	TGGAGTGACTGTCAGATGCAG	224
miR-2411-y	14	10	5	10	11	8	1.8091	1.5158	0.6304	1.4681	0.9971	1.0083	1.31843333333333	1.15783333333333	-0.187397026468977	0.749122977020651	1	21	AACTGTCTTACTCCCACATCC	58
miR-2412-z	2	1	1	1	0	0	0.2584	0.1516	0.1261	0.1468	0.01	0.01	0.1787	0.0556	-1.68438284631798	0.470742612329238	1	19	TGGGGCTGGGTGGGTGGAG	5
miR-2419-x	439	348	501	683	659	421	56.7294	52.7492	63.165	100.2713	59.7344	53.0603	57.5478666666667	71.022	0.303503539845938	0.366113481364447	0.951892393061999	21	ATCGCATCAACACTCGTCTGT	3051
miR-2419-y	31	26	54	45	53	44	4.0059	3.941	6.8082	6.6065	4.8041	5.5455	4.91836666666667	5.65203333333333	0.200590681538226	0.640282946573996	1	21	AACAGGCGGGTGCTGATACGA	253
miR-2422-z	0	0	2	6	6	3	0.01	0.01	0.2522	0.8809	0.5439	0.3781	0.0907333333333333	0.600966666666667	2.72758040623276	0.0339754408020267	0.592996738115729	23	TTGAGGGGACTGAGGTGCGGAGA	17
miR-2425-x	6	2	1	5	8	7	0.7753	0.3032	0.1261	0.7341	0.7252	0.8822	0.401533333333333	0.7805	0.958878874003436	0.314767640982761	0.943074070556495	22	CCAGGGCACGGATCCATGAACT	29
miR-2431-y	19	1	0	0	1	0	2.4553	0.1516	0.01	0.01	0.0906	0.01	0.8723	0.0368666666666667	-4.56443550482772	0.0264135436105399	0.52648645422428	23	CACCCCCACTTGCATGACCCTGA	21
miR-2432-z	0	0	1	4	8	4	0.01	0.01	0.1261	0.5872	0.7252	0.5041	0.0487	0.6055	3.63613328249935	0.00740861551561543	0.450483224794207	21	AGGATTCTAGGCTTAGAGGTC	17
miR-2435-z	51	70	35	104	33	63	6.5904	10.6105	4.4127	15.2683	2.9913	7.9401	7.20453333333333	8.73323333333333	0.277610902172598	0.753953125369723	1	22	AAACTCGAATGAACTCTTTGGC	356
miR-2443-z	591	535	539	462	959	677	76.3715	81.0942	67.9559	67.8263	86.9276	85.325	75.1405333333333	80.0263	0.0908828520576967	0.720788586300499	1	22	TGAGGGCAGGACCGTATGAGGT	3763
miR-2446-z	1	0	1	0	2	0	0.1292	0.01	0.1261	0.01	0.1813	0.01	0.0884333333333333	0.0671	-0.398277503307355	1	1	23	TAAAATATATTTGAAATCGGGCC	4
miR-2447-z	5	0	0	9	6	5	0.6461	0.01	0.01	1.3213	0.5439	0.6302	0.222033333333333	0.8318	1.90546040379308	0.0925553874353933	0.81292531162494	22	TCTGGGAACCGGTTTGGCTGCT	25
miR-2448-y	0	0	0	6	3	0	0.01	0.01	0.01	0.8809	0.2719	0.01	0.01	0.3876	5.27649666564036	0.0599292853908503	0.714239188182756	22	GTGGTTGATTGGATCCGTGGGT	9
miR-2454-y	0	2	1	1	0	3	0.01	0.3032	0.1261	0.1468	0.01	0.3781	0.146433333333333	0.1783	0.284062704253393	0.999999999999999	1	22	TCTCCTCTGGCCGCTCTCCTCC	7
miR-2465-z	0	0	2	0	2	0	0.01	0.01	0.2522	0.01	0.1813	0.01	0.0907333333333333	0.0671	-0.435319894582654	1	1	22	TTGAGCCACAGTAGAGCCTTGC	4
miR-2467-y	0	0	4	0	0	0	0.01	0.01	0.5043	0.01	0.01	0.01	0.174766666666667	0.01	-4.12735814002048	0.366210316818857	0.951892393061999	18	TGGAGGGCAGTGAGGGTC	4
miR-2468-z	107	80	64	64	59	106	13.827	12.1262	8.069	9.3958	5.348	13.3596	11.3407333333333	9.3678	-0.275731753108173	0.435516148667308	0.986951246835617	22	ATAGGAACATGGAAGATTGTCA	480
miR-2470-z	0	0	0	4	0	0	0.01	0.01	0.01	0.5872	0.01	0.01	0.01	0.2024	4.33913738491959	0.387734168192187	0.953425581584346	19	GTGGATTTGGATGTCTGGG	4
miR-2478-z	6353	7022	6545	7912	6402	4771	820.9611	1064.381	825.1791	1161.5618	580.3027	601.3078	903.507066666667	781.057433333333	-0.210107247330116	0.394814760818214	0.956767770382806	18	ATCCCACTCCTGACACCA	39005
miR-2483-x	224	225	293	262	370	272	28.9462	34.1051	36.9408	38.4643	33.5383	34.2812	33.3307	35.4279333333333	0.0880356924285137	0.767655627501873	1	22	CGTCAACCATCCAGCTGTTTGA	1646
miR-2483-y	155	130	132	186	263	175	20.0297	19.7051	16.6423	27.3067	23.8394	22.0559	18.7923666666667	24.4006666666667	0.376773797311031	0.243000611790609	0.939010758289882	22	AAACATCTGGTTGGTTGAGAGA	1041
miR-2484-z	18	21	20	17	39	11	2.326	3.1831	2.5216	2.4958	3.5351	1.3864	2.6769	2.47243333333333	-0.114631625045682	0.964527815950464	1	25	GAGCTATGATGACTTTGATTGCATT	126
miR-249-z	0	0	2	0	0	2	0.01	0.01	0.2522	0.01	0.01	0.2521	0.0907333333333333	0.0907	-0.000530110254315609	1	1	19	AGGATTTTTGTGTCTTGCT	4
miR-25-x	283	280	391	241	373	306	36.5704	42.4418	49.2964	35.3812	33.8102	38.5664	42.7695333333333	35.9192666666667	-0.251825569681498	0.423424295317272	0.986951246835617	23	AGGCGGAGACTTGGGCAATTGCT	1874
miR-25-y	8443	8293	12103	11166	11226	10519	1091.0396	1257.0366	1525.9195	1639.2819	1017.5692	1325.7508	1291.3319	1327.53396666667	0.0398889228330149	0.938121810683394	1	22	CATTGCACTTGTCTCGGTCTGA	61750
miR-25-z	7	24	19	21	14	13	0.9046	3.6379	2.3955	3.083	1.269	1.6384	2.31266666666667	1.9968	-0.211867500590342	0.686221964848001	1	25	CATTGCACTTGTCTCGGTCTGAAAA	98
miR-2566-y	2	1	1	0	0	0	0.2584	0.1516	0.1261	0.01	0.01	0.01	0.1787	0.01	-4.15946772926677	0.196273637521972	0.886400474455038	19	ACATGTGTCTCTTAGGTCA	4
miR-26-x	274149	229614	304687	387124	761323	391624	35426.6743	34804.4386	38414.2641	56833.7253	69009.3358	49357.9076	36215.1256666667	58400.3229	0.689383964433311	0.0145915816244411	0.462780160104969	22	TTCAAGTAATCCAGGATAGGCT	2348521
miR-26-y	86	84	118	134	217	121	11.1133	12.7326	14.8772	19.6726	19.6697	15.2501	12.9077	18.1974666666667	0.495505669457892	0.135957714519821	0.834925598801734	22	CCTGTTCTCCATTACTTGGCTC	760
miR-26-z	232	205	190	104	367	208	29.98	31.0735	23.9548	15.2683	33.2663	26.2151	28.3361	24.9165666666667	-0.185535920081604	0.746297057322169	1	23	TTCAAGTAATCCAGGATAGGAAA	1306
miR-263-x	1	1	4	5	0	2	0.1292	0.1516	0.5043	0.7341	0.01	0.2521	0.2617	0.332066666666667	0.343558985903398	1	1	19	CTGGGCACCGAAGAATTGA	13
miR-2683-z	75	39	15	28	51	16	9.6918	5.9115	1.8912	4.1107	4.6228	2.0165	5.8315	3.58333333333333	-0.702564772535046	0.242714654671025	0.939010758289882	23	TGATTGGAAGACACTCTGCAACT	224
miR-27-x	93	115	175	123	220	164	12.0178	17.4315	22.0636	18.0576	19.9417	20.6696	17.1709666666667	19.5563	0.187662181619001	0.540463300259488	1	22	AGAGCTTAGCTGATTGGTGAAC	890
miR-27-y	220941	200554	267156	279163	356117	241731	28550.9152	30399.5809	33682.4385	40983.9567	32279.8571	30466.3053	30877.6448666667	34576.7063666667	0.163237732395858	0.546655076575833	1	21	TTCACAGTGGCTAAGTTCTGC	1565662
miR-27-z	1219	869	1592	1520	2279	1059	157.5243	131.7213	200.7158	223.1514	206.5776	133.4699	163.320466666667	187.732966666667	0.200976420495391	0.498837493464	1	22	TTCACAGTGGCTAAGTTCCGCG	8538
miR-2709-y	1	1	2	0	0	0	0.1292	0.1516	0.2522	0.01	0.01	0.01	0.177666666666667	0.01	-4.15110112715066	0.198188691774502	0.889402339012735	18	TTCCGAGCTGATTACTAA	4
miR-2713-z	21	0	2	0	0	2	2.7137	0.01	0.2522	0.01	0.01	0.2521	0.991966666666667	0.0907	-3.45111718627528	0.0339092753597323	0.592996738115729	19	GTCACGGGCATCATTGAAG	25
miR-2733-z	0	0	0	5	0	0	0.01	0.01	0.01	0.7341	0.01	0.01	0.01	0.251366666666667	4.65172144383786	0.298620898250599	0.943074070556495	19	TTGGTGTATGATTATGGTC	5
miR-2779-z	928	709	983	555	730	551	119.92	107.4688	123.9345	81.4796	66.1701	69.4447	117.107766666667	72.3648	-0.694476748466237	0.0131587653015975	0.462780160104969	18	ATCCGGCTCGAAGGACCA	4456
miR-28-x	2113	1737	2427	2321	3448	2371	273.0507	263.291	305.9908	340.7463	312.5404	298.8264	280.7775	317.371033333333	0.176743127993025	0.503266541577444	1	21	AAGGAGCTCACAGTCTATTGA	14417
miR-28-y	982	778	1180	1485	1914	1124	126.8981	117.9277	148.7718	218.013	173.4926	141.6621	131.1992	177.722566666667	0.437867958983156	0.136651779348724	0.834925598801734	22	CACTAGATTGAGAGCTCCTGGA	7463
miR-28-z	104145	91008	116300	120186	162652	116486	13458.0502	13794.8137	14662.8472	17644.5225	14743.4223	14681.1871	13971.9037	15689.7106333333	0.167290140560993	0.523267483000136	1	21	TCGAGGAGCTCACAGTCTAGT	710777
miR-282-x	1817	1303	1727	1089	3130	1467	234.8003	197.5062	217.7363	159.8762	283.7156	184.8918	216.680933333333	209.494533333333	-0.0486596122817268	0.99109860161334	1	21	AGAGGTGTAGGGCATGGGAAA	10533
miR-282-y	0	0	0	4	0	0	0.01	0.01	0.01	0.5872	0.01	0.01	0.01	0.2024	4.33913738491959	0.386108833736233	0.953425581584346	19	AGACATAGACTGGAATAGG	4
miR-285-z	1	2	5	3	1	0	0.1292	0.3032	0.6304	0.4404	0.0906	0.01	0.354266666666667	0.180333333333333	-0.974169633776333	0.542100298561842	1	22	TAGCACCATTTGAAATCAGTTC	12
miR-2885-z	4	1	2	4	4	3	0.5169	0.1516	0.2522	0.5872	0.3626	0.3781	0.3069	0.442633333333333	0.528343454281438	0.714684050410687	1	18	CGGCGGCCGCGCCGGGCC	18
miR-2887-z	90	77	118	141	146	49	11.6302	11.6715	14.8772	20.7002	13.234	6.1757	12.7263	13.3699666666667	0.0711828324950272	0.899737694995354	1	20	TCGGGACCGGGGTCCGGTGC	621
miR-29-x	162	95	167	84	204	160	20.9343	14.3999	21.055	12.3321	18.4914	20.1654	18.7964	16.9963	-0.145235660841344	0.769464219726671	1	23	TGACCGATTTCTCCTGGTGTTCT	872
miR-29-y	45603	32270	48076	36239	64985	43563	5893.0094	4891.4231	6061.3159	5320.2524	5890.4981	5490.4156	5615.24946666667	5567.05536666667	-0.0124356866693077	0.983413045743988	1	21	TAGCACCATCTGAAATCGGTT	270736
miR-29-z	38	15	44	20	50	34	4.9105	2.2737	5.5474	2.9362	4.5322	4.2852	4.24386666666667	3.91786666666667	-0.115311030070486	0.899690857681483	1	21	CACCATTTGAAATCGGTTACT	201
miR-290-x	4	0	9	1	4	1	0.5169	0.01	1.1347	0.1468	0.3626	0.126	0.553866666666667	0.2118	-1.38683612613116	0.31221195876689	0.943074070556495	23	ACTCAAACTGTGGGGGCACTTAT	19
miR-2904-z	20	11	16	46	21	15	2.5845	1.6674	2.0172	6.7533	1.9035	1.8905	2.0897	3.51576666666667	0.750543483283006	0.264818954268737	0.943074070556495	18	AGCCTCGGTTGGCCTCGG	129
miR-2944-z	0	3	0	2	0	1	0.01	0.4547	0.01	0.2936	0.01	0.126	0.158233333333333	0.1432	-0.144022056444017	0.999999999999998	1	19	AAGACTAGCTGTGGTATGT	6
miR-296-x	96	195	152	169	88	157	12.4055	29.5577	19.1638	24.8109	7.9767	19.7873	20.3756666666667	17.5249666666667	-0.217435563154345	0.501194338816835	1	21	GAGGGCCCCCCCCAATCCTGT	857
miR-296-y	3415	3454	4033	3536	3111	3544	441.3005	523.5505	508.4717	519.1206	281.9934	446.6642	491.107566666667	415.926066666667	-0.239711947285483	0.319362105258661	0.943074070556495	21	AGGGTTGGGCGGAGGCTTTCC	21093
miR-2965-z	4	0	0	0	0	1	0.5169	0.01	0.01	0.01	0.01	0.126	0.178966666666667	0.0486666666666667	-1.87868503579316	0.610897229873358	1	19	GCAGGACTGCCGCAGAAAG	5
miR-2976-z	2	1	0	0	1	0	0.2584	0.1516	0.01	0.01	0.0906	0.01	0.14	0.0368666666666667	-1.92503794231878	0.72306618519319	1	18	CGGAGCGGAGCGGAGCGG	4
miR-2982-z	4	0	0	0	0	0	0.5169	0.01	0.01	0.01	0.01	0.01	0.178966666666667	0.01	-4.16161899906466	0.35146749777639	0.943074070556495	18	TGTGGTGGGAGGGCTGGG	4
miR-299-x	6	5	6	6	5	3	0.7753	0.7579	0.7565	0.8809	0.4532	0.3781	0.763233333333333	0.570733333333333	-0.419307355555392	0.602044228511121	1	20	TGGTTTACCGTCCCACATAC	31
miR-299-y	137	191	216	165	216	190	17.7037	28.9514	27.2328	24.2237	19.5791	23.9464	24.6293	22.5830666666667	-0.125134214827717	0.69936473424329	1	21	TATGTGGGACGGTAAACCGCT	1115
miR-30-x	322819	253539	315730	209635	349556	332588	41716.0141	38430.943	39806.5412	30776.5419	31685.142	41917.3691	39984.4994333333	34793.0176666667	-0.20064301472766	0.485133377953162	1	24	TGTAAACATCCTTGACTGGAAGCT	1783867
miR-30-y	3419	2544	3893	3744	4776	3664	441.8174	385.6145	490.8208	549.6571	432.9156	461.7883	439.417566666667	481.453666666667	0.13180441930929	0.634745268449345	1	22	CTTTCAGTCGGATGTTTACAGC	22040
miR-30-z	260	261	311	229	273	336	33.5983	39.5619	39.2102	33.6195	24.7458	42.3474	37.4568	33.5709	-0.158016438214161	0.584333464902818	1	21	TGTAAACATCCACGACTGGAA	1670
miR-300-y	186	249	243	286	483	280	24.0357	37.7429	30.6369	41.9877	43.781	35.2895	30.8051666666667	40.3527333333333	0.389494058069492	0.213842247610002	0.919901266345985	21	ATATGCAAGGGCAAGCTCTCT	1727
miR-301-x	50	51	57	41	53	35	6.4612	7.7305	7.1864	6.0192	4.8041	4.4112	7.12603333333333	5.07816666666667	-0.488791486593728	0.196727391452278	0.886400474455038	22	GCTCTGACTTTATTGCACTACT	287
miR-301-y	126	139	143	75	170	125	16.2822	21.0693	18.0291	11.0108	15.4095	15.7542	18.4602	14.0581666666667	-0.393009719383179	0.314209913469089	0.943074070556495	23	CAGTGCAATAGTATTGTCAAAGC	778
miR-302-x	0	2	1	0	1	0	0.01	0.3032	0.1261	0.01	0.0906	0.01	0.146433333333333	0.0368666666666667	-1.98985511385805	0.725482915664394	1	20	ACTAAAACATGGAAGCACTT	4
miR-3064-x	0	1	1	6	8	1	0.01	0.1516	0.1261	0.8809	0.7252	0.126	0.0959	0.577366666666667	2.58988509795068	0.046597389418068	0.656330784564643	19	TCTGGCTGTTGTGGTGTGC	17
miR-3064-y	4	3	3	5	5	7	0.5169	0.4547	0.3782	0.7341	0.4532	0.8822	0.449933333333333	0.689833333333333	0.616536589724356	0.571177004976927	1	20	TTTGCCACACTGCAACACCT	27
miR-3065-y	0	3	0	1	0	0	0.01	0.4547	0.01	0.1468	0.01	0.01	0.158233333333333	0.0556	-1.50889676098477	0.617281342757661	1	18	TAAGAACCAGGATATTGT	4
miR-3070-x	0	0	2	7	1	2	0.01	0.01	0.2522	1.0277	0.0906	0.2521	0.0907333333333333	0.4568	2.33185808458	0.178278690621997	0.870050155442676	19	TGCCCCTGACCTTGGACCT	12
miR-3084-y	1	0	0	1	2	0	0.1292	0.01	0.01	0.1468	0.1813	0.01	0.0497333333333333	0.1127	1.18020248063814	0.726979725199512	1	21	TACTGCCAGTCTCCTTCAGAA	4
miR-3085-y	5	0	2	1	5	0	0.6461	0.01	0.2522	0.1468	0.4532	0.01	0.302766666666667	0.203333333333333	-0.574359637471516	0.862001366322319	1	22	TCTGGCTGCTATGGCCCCCTCT	13
miR-31-x	3170	2038	2078	2451	4327	1689	409.6406	308.916	261.9897	359.8316	392.2164	212.8713	326.848766666667	321.639766666667	-0.023177464871478	0.975070563672045	1	21	AGGCAAGATGCTGGCATAGCT	15753
miR-31-y	41	23	38	34	43	40	5.2982	3.4863	4.791	4.9915	3.8977	5.0414	4.52516666666667	4.64353333333333	0.0372520621008929	0.973317946028729	1	18	TTCAGTTACTTTGGCACT	219
miR-3116-z	161	107	176	97	44	92	20.8051	16.2188	22.1897	14.2406	3.9883	11.5951	19.7378666666667	9.94133333333333	-0.989454802627397	0.00841097984543301	0.450483224794207	19	CCTGGAACATAGTAGGTGC	677
miR-3120-y	0	1	3	0	0	0	0.01	0.1516	0.3782	0.01	0.01	0.01	0.179933333333333	0.01	-4.16939057097097	0.267942430815333	0.943074070556495	20	CACAGCAAGTGTAGACAGGC	4
miR-3135-z	8	13	7	20	22	9	1.0338	1.9705	0.8825	2.9362	1.9942	1.1343	1.2956	2.02156666666667	0.641853407946599	0.338368062511896	0.943074070556495	20	GGCTGGTCCGAGTGCAGTGG	79
miR-3141-z	1	0	0	4	0	4	0.1292	0.01	0.01	0.5872	0.01	0.5041	0.0497333333333333	0.3671	2.88388807956547	0.173514876565141	0.865105653753525	18	GAGGGCGGGTGGAGGAGG	9
miR-3162-y	0	4	0	3	0	1	0.01	0.6063	0.01	0.4404	0.01	0.126	0.208766666666667	0.192133333333333	-0.119783543430028	0.999999999999992	1	18	CTCCCGACCCCTCCACCC	8
miR-3178-z	0	0	2	0	2	0	0.01	0.01	0.2522	0.01	0.1813	0.01	0.0907333333333333	0.0671	-0.435319894582654	1	1	19	CGGGGCGCGGCCGGAAAGG	4
miR-32-x	0	1	3	2	1	0	0.01	0.1516	0.3782	0.2936	0.0906	0.01	0.179933333333333	0.1314	-0.453497200423363	1	1	21	TATTGCACATTACTAAGTTGC	7
miR-32-y	3	10	15	7	20	10	0.3877	1.5158	1.8912	1.0277	1.8129	1.2603	1.2649	1.36696666666667	0.111954730038652	0.83652219957848	1	21	CAATTTAGTGTGTGTGATATT	65
miR-32-z	3458	2521	4021	2135	3557	3814	446.8571	382.1282	506.9588	313.4396	322.4206	480.6934	445.3147	372.184533333333	-0.258807133090814	0.397564810244699	0.957563758730298	21	TATTGCACATGACTAAGTTGC	19506
miR-320-y	2690	2391	2771	4004	4064	3282	347.613	362.4231	349.3616	587.8278	368.3771	413.6433	353.132566666667	456.616066666667	0.370771747910589	0.200129174896921	0.891188722252957	22	AAAAGCTGGGTTGAGAGGGCGA	19202
miR-320-z	211	146	196	202	322	228	27.2663	22.1304	24.7112	29.6556	29.1874	28.7357	24.7026333333333	29.1929	0.240952690959086	0.430958251638553	0.986951246835617	21	AAAAGCTGGGTTGAGAGGGAA	1305
miR-322-x	748	517	631	394	1043	859	96.6597	78.3658	79.5551	57.8432	94.5417	108.2631	84.8602	86.8826666666667	0.0339803052769481	0.851772906692436	1	20	CAGCAGCAATTCATGTTTTG	4192
miR-3229-z	2	12	0	3	4	0	0.2584	1.8189	0.01	0.4404	0.3626	0.01	0.695766666666667	0.271	-1.36031071127253	0.337760807669529	0.943074070556495	18	TGTAGTTTCTTCCTTGAC	21
miR-323-x	0	0	6	0	4	3	0.01	0.01	0.7565	0.01	0.3626	0.3781	0.258833333333333	0.250233333333333	-0.0487494416156874	1	1	21	AGGTGGTCCGTGGCGCGTTCG	13
miR-323-y	41	61	85	85	106	47	5.2982	9.2463	10.7166	12.4789	9.6083	5.9236	8.42036666666667	9.33693333333333	0.149065725008885	0.721378203972469	1	22	GCACATTACACGGTCGACCTCT	425
miR-324-x	108	64	95	86	93	141	13.9562	9.701	11.9774	12.6257	8.4299	17.7708	11.8782	12.9421333333333	0.123759216021045	0.798843358573267	1	23	CGCATCCCCTAGGGCATTGGTGT	587
miR-324-y	75	62	90	90	147	91	9.6918	9.3978	11.347	13.2129	13.3247	11.4691	10.1455333333333	12.6689	0.320446558229503	0.334794101807089	0.943074070556495	22	ACTGCCCCAGGTGCTGCTGGAA	555
miR-325-y	0	2	0	4	0	2	0.01	0.3032	0.01	0.5872	0.01	0.2521	0.107733333333333	0.2831	1.39384705187511	0.522743375994289	1	18	TATTTATTGAGCACCTCC	8
miR-326-x	3	2	3	5	6	4	0.3877	0.3032	0.3782	0.7341	0.5439	0.5041	0.356366666666667	0.594033333333333	0.737181489718845	0.522220960210362	1	20	CCTCGTCTGTCTGTTGGGCT	23
miR-326-y	73	71	109	154	57	86	9.4334	10.762	13.7425	22.6088	5.1667	10.8389	11.3126333333333	12.8714666666667	0.18624165764645	0.826340798275477	1	21	CCTCTGGGCCCTTCCTCCAGT	550
miR-328-y	147	133	166	187	113	190	18.996	20.1599	20.9289	27.4535	10.2428	23.9464	20.0282666666667	20.5475666666667	0.0369299842747627	0.965369541967642	1	22	CTGGCCCTCTCTGCCCTTCCGT	936
miR-3284-z	6	10	14	8	4	9	0.7753	1.5158	1.7651	1.1745	0.3626	1.1343	1.35206666666667	0.890466666666667	-0.60253277642945	0.336469012067411	0.943074070556495	19	CCCTTGGGGCTGGAAGAAC	51
miR-329-x	1	0	1	0	0	2	0.1292	0.01	0.1261	0.01	0.01	0.2521	0.0884333333333333	0.0907	0.0365122810209835	1	1	19	TTTTCTAGGTCACCGTATC	4
miR-329-y	30	58	41	73	80	50	3.8767	8.7915	5.1692	10.7171	7.2515	6.3017	5.9458	8.0901	0.444286599755499	0.326111810198769	0.943074070556495	20	AACACACCTGGTTAACCTCT	332
miR-3298-z	4	0	0	0	0	0	0.5169	0.01	0.01	0.01	0.01	0.01	0.178966666666667	0.01	-4.16161899906466	0.351851428131774	0.943074070556495	18	AGGATGGGGAACACATGT	4
miR-33-x	130	82	222	115	186	207	16.7991	12.4294	27.9893	16.8832	16.8598	26.089	19.0726	19.944	0.0644532609445665	0.828296039851187	1	20	GTGCATTGTAGTTGCATTGC	942
miR-33-y	28	17	44	40	50	55	3.6183	2.5768	5.5474	5.8724	4.5322	6.9319	3.91416666666667	5.77883333333333	0.562073074150079	0.190126543829654	0.88561398318748	20	CAATGTTTCCACAGTGCATC	234
miR-33-z	0	0	1	0	3	1	0.01	0.01	0.1261	0.01	0.2719	0.126	0.0487	0.135966666666667	1.48125932898903	0.53687657260687	1	20	GTGCATTGTAGTTGCATTGT	5
miR-330-x	3	2	7	8	9	9	0.3877	0.3032	0.8825	1.1745	0.8158	1.1343	0.524466666666667	1.04153333333333	0.989786024273273	0.191150954024989	0.88561398318748	22	TCTCTGGGCCTGTGTCTTAGGA	38
miR-330-y	21	13	23	28	24	31	2.7137	1.9705	2.8998	4.1107	2.1755	3.9071	2.528	3.39776666666667	0.426590318847851	0.424749351257326	0.986951246835617	23	GCAAAGCACACGGCCTGCAGAGA	140
miR-331-x	399	329	360	359	685	433	51.5604	49.8692	45.388	52.7048	62.0911	54.5727	48.9392	56.4562	0.206141507817333	0.46974097132111	1	22	TCTAGGTATGGTCCCAGGGATC	2565
miR-331-y	3178	2224	3234	1847	3398	3000	410.6744	337.1095	407.7356	271.1583	308.0082	378.1018	385.173166666667	319.089433333333	-0.27154636594448	0.379432842733574	0.953425581584346	22	GCCCCTGGGCCTATCCTAGAAC	16881
miR-3315-z	2	0	1	0	0	1	0.2584	0.01	0.1261	0.01	0.01	0.126	0.1315	0.0486666666666667	-1.43405693113344	0.722875757301604	1	19	TGCCTAGGAGCTGTTCCTG	4
miR-335-x	7136	7419	9481	2817	3829	6776	922.1436	1124.5574	1195.3435	413.5641	347.0757	854.0058	1080.6815	538.2152	-1.00568635204153	0.00321709573052408	0.334118370870143	21	TCAAGAGCAATAACGAAAAAT	37458
miR-335-y	1104	1105	1160	1779	862	942	142.6635	167.4937	146.2502	261.1752	78.1351	118.724	152.1358	152.6781	0.00513345583090589	0.833239191942979	1	22	TTTTTCATTATTGCTCCTGACC	6952
miR-338-x	128	109	144	104	219	182	16.5407	16.522	18.1552	15.2683	19.851	22.9382	17.0726333333333	19.3525	0.180834347969562	0.555039479967838	1	21	AACAATATCCTGGTGCTGAGT	886
miR-338-y	774	624	812	678	1092	872	100.0195	94.5847	102.3752	99.5373	98.9832	109.9016	98.9931333333333	102.807366666667	0.0545432834985293	0.830229231740946	1	21	TCCAGCATCAGTGATTTTGTT	4852
miR-339-x	42118	33740	36077	23574	39916	28707	5442.6632	5114.2428	4548.5085	3460.902	3618.1445	3618.0557	5035.13816666667	3565.70073333333	-0.497845743337007	0.0753878166362747	0.782956324208167	21	TCCCTGTCCTCCAGGAGCTCT	204132
miR-339-y	5	0	0	1	0	0	0.6461	0.01	0.01	0.1468	0.01	0.01	0.222033333333333	0.0556	-1.99761949312977	0.502525759915278	1	21	TGAGCGCCTCGACGACAGAGC	6
miR-339-z	318	333	412	188	350	347	41.0933	50.4755	51.9441	27.6003	31.7254	43.7338	47.8376333333333	34.3531666666667	-0.477702924531404	0.152959398110321	0.844406234894578	22	TCCCTGTCCTCCAGGAGCTCAT	1948
miR-34-x	296070	363576	401374	287008	88576	345389	38259.3971	55110.1351	50604.3476	42135.6822	8028.8799	43530.7293	47991.2932666667	31231.7638	-0.619758644021231	0.105270089290524	0.813862430868861	23	AGGCAGTGTAGTTAGCTGATTGC	1781993
miR-34-y	15065	22640	22582	20250	6669	23002	1946.762	3431.7267	2847.0887	2972.9052	604.5046	2899.0322	2741.85913333333	2158.814	-0.344915504249065	0.321051943722816	0.943074070556495	22	AATCACTAGTTCCACTGCCATC	110208
miR-34-z	26	33	61	21	15	39	3.3598	5.0021	7.6907	3.083	1.3597	4.9153	5.35086666666667	3.11933333333333	-0.778534852217045	0.107279594234003	0.813862430868861	24	AGGCAGTGTAGTTAGCTGATTGCG	195
miR-340-x	4264	3090	4370	2969	4250	3640	551.0118	468.3761	550.96	435.8793	385.2369	458.7635	523.4493	426.626566666667	-0.295076000834339	0.270738494620516	0.943074070556495	22	TTATAAAGCAATGAGACTGATT	22583
miR-340-y	145	122	160	167	208	163	18.7375	18.4925	20.1724	24.5173	18.8539	20.5435	19.1341333333333	21.3049	0.155036723211042	0.644353232080642	1	22	TCCGTCTCAGTTACTTTATAGC	965
miR-342-x	45	25	65	61	87	73	5.8151	3.7895	8.1951	8.9554	7.886	9.2005	5.93323333333333	8.68063333333333	0.548981784528777	0.159501148137061	0.846403902887905	23	AGGGGTGCTATCTGTGGTTGAGA	356
miR-342-y	4322	3982	5134	6346	8823	5953	558.5068	603.5837	647.2834	931.6571	799.7517	750.2799	603.124633333333	827.229566666667	0.455831590890712	0.0887869605023905	0.81292531162494	23	TCTCACACAGAAATCGCACCCAT	34560
miR-342-z	342	409	422	336	437	407	44.1947	61.9954	53.2048	49.3282	39.6114	51.2958	53.1316333333333	46.7451333333333	-0.184754890869405	0.519030795873958	1	25	TCTCACACAGAAATCGCACCCATCT	2353
miR-3431-x	841	599	911	575	802	583	108.6775	90.7952	114.8569	84.4158	72.6965	73.4778	104.776533333333	76.8633666666667	-0.446947560582909	0.118454262998522	0.813862430868861	22	CCTCAGTCAGCCTTGTGGATGT	4311
miR-3431-y	103	66	112	55	157	97	13.3101	10.0042	14.1207	8.0746	14.2311	12.2253	12.4783333333333	11.5103333333333	-0.116495639945477	0.877433451105602	1	22	ATCTAGAGGACTGACTGAAATT	590
miR-3432-x	250	172	295	233	373	224	32.306	26.0714	37.1929	34.2068	33.8102	28.2316	31.8567666666667	32.0828666666667	0.010203208600391	0.942599191937409	1	20	TGCGGGATCTTTAGTTGTGG	1547
miR-3432-y	111	90	126	127	218	121	14.3439	13.642	15.8858	18.6449	19.7604	15.2501	14.6239	17.8851333333333	0.290432763418812	0.363828258533239	0.951892393061999	22	CAGCAACTAAAGATCCCTCAGG	793
miR-3432-z	1228	1003	1266	1364	1917	1310	158.6873	152.0328	159.6145	200.249	173.7645	165.1044	156.7782	179.705966666667	0.196913343825352	0.486700814909599	1	22	TGCGGGATCTTTAGTTGTGGTG	8088
miR-345-x	708	452	730	377	977	603	91.4907	68.5133	92.0368	55.3474	88.5592	75.9985	84.0136	73.3017	-0.196776230707657	0.649661862112801	1	21	GCTGACTCCTAGTCCAGTGCT	3847
miR-345-y	42	49	60	38	95	77	5.4274	7.4273	7.5647	5.5788	8.6112	9.7046	6.80646666666667	7.96486666666667	0.226744141860824	0.528578754758437	1	21	CCTGAACTAGGGGTCTGGAGT	361
miR-346-x	12	9	8	16	8	15	1.5507	1.3642	1.0086	2.349	0.7252	1.8905	1.30783333333333	1.6549	0.339565343013217	0.714049245396895	1	23	TGTCTGCCCGCATGCCTGCCTCT	68
miR-3535-z	639	581	587	304	481	468	82.5742	88.0668	74.0077	44.6303	43.5997	58.9839	81.5495666666667	49.0713	-0.732797718967548	0.0157793257470859	0.473057685918066	26	TGGATATGATGACTGATTATCTGAGA	3060
miR-3547-x	0	1	1	0	1	1	0.01	0.1516	0.1261	0.01	0.0906	0.126	0.0959	0.0755333333333333	-0.344417359918772	1	1	18	GCGGTGGGGCGCGGGACT	4
miR-3586-x	2	0	1	0	1	1	0.2584	0.01	0.1261	0.01	0.0906	0.126	0.1315	0.0755333333333333	-0.799877439080306	0.999999999999996	1	19	TCCCTGTCCTCCAGGAGCC	5
miR-3586-y	9	8	8	9	6	3	1.163	1.2126	1.0086	1.3213	0.5439	0.3781	1.12806666666667	0.747766666666667	-0.593192264423717	0.36705604886935	0.951892393061999	19	TGCTAGACTGTGAGCTCCT	43
miR-3592-z	4	0	0	0	0	0	0.5169	0.01	0.01	0.01	0.01	0.01	0.178966666666667	0.01	-4.16161899906466	0.350819929740865	0.943074070556495	18	GTTGTCCTTGAATGAATC	4
miR-3594-x	5	4	0	0	1	2	0.6461	0.6063	0.01	0.01	0.0906	0.2521	0.4208	0.117566666666667	-1.8396556295872	0.286001281734684	0.943074070556495	19	AAGGGCAGAGCAGAGTGAA	12
miR-361-x	4899	3510	6017	6643	10901	7783	633.0692	532.0389	758.6101	975.2597	988.1099	980.922	641.2394	981.430533333333	0.61402308339613	0.0244455186157732	0.52648645422428	22	TTATCAGAATCTCCAGGGGTAC	39753
miR-361-y	155	155	149	409	279	192	20.0297	23.4946	18.7856	60.0453	25.2897	24.1985	20.7699666666667	36.5111666666667	0.813838868116004	0.0393940493634301	0.65089713380031	22	TCCCCCAGGTGTGATTCTGATT	1339
miR-3613-x	58	44	57	33	58	49	7.495	6.6694	7.1864	4.8447	5.2574	6.1757	7.11693333333333	5.42593333333333	-0.391384400022779	0.33002371576949	0.943074070556495	22	TGTTGTACTTTTTTTTTTGTTC	299
miR-3613-y	0	4	7	1	3	1	0.01	0.6063	0.8825	0.1468	0.2719	0.126	0.4996	0.181566666666667	-1.46027411048867	0.312009603027108	0.943074070556495	22	ACAAAAAAAAAAGCCCAACCCT	16
miR-3615-z	2	0	1	0	0	1	0.2584	0.01	0.1261	0.01	0.01	0.126	0.1315	0.0486666666666667	-1.43405693113344	0.722850051081052	1	18	CTCCGCCCCTCGCCGCTC	4
miR-362-x	562	389	471	523	1063	633	72.624	58.9639	59.3826	76.7817	96.3545	79.7795	63.6568333333333	84.3052333333333	0.405306800121992	0.177112672693755	0.870050155442676	22	AATCCTTGGAACCTAGGTGTGA	3641
miR-362-y	57	40	61	30	75	46	7.3658	6.0631	7.6907	4.4043	6.7983	5.7976	7.03986666666667	5.66673333333333	-0.313030791521932	0.509526315492473	1	22	AACACACCTATTCAAGGATTCT	309
miR-363-x	1	2	0	0	0	1	0.1292	0.3032	0.01	0.01	0.01	0.126	0.147466666666667	0.0486666666666667	-1.59938301646733	0.720796450522997	1	22	CGGGTGGATCACGATGCAATTT	4
miR-363-y	512	348	568	948	814	553	66.1628	52.7492	71.6122	139.176	73.7842	69.6968	63.5080666666667	94.219	0.569078168200618	0.0905629325594915	0.81292531162494	23	AATTGCACGGTATCCATCTGCGA	3743
miR-365-x	10	7	9	7	15	19	1.2922	1.061	1.1347	1.0277	1.3597	2.3946	1.16263333333333	1.594	0.455255452197381	0.497054942597279	1	23	GAGGGACTTTCAGGGGCAGCTGT	67
miR-365-y	193	186	219	433	342	312	24.9403	28.1935	27.611	63.5688	31.0002	39.3226	26.9149333333333	44.6305333333333	0.729624194955577	0.0290817942839661	0.563799051851823	22	TAATGCCCCTAAAAATCCTTAT	1685
miR-3654-z	0	0	0	5	0	0	0.01	0.01	0.01	0.7341	0.01	0.01	0.01	0.251366666666667	4.65172144383786	0.297595891211187	0.943074070556495	19	CGATTGGACAAACTGAGGA	5
miR-3660-z	19	24	26	11	17	12	2.4553	3.6379	3.278	1.6149	1.5409	1.5124	3.12373333333333	1.55606666666667	-1.00536742771207	0.0416545224386686	0.656330784564643	22	ACTGACAGGAGAGCATTTTAAT	109
miR-369-x	26	28	41	40	76	48	3.3598	4.2442	5.1692	5.8724	6.8889	6.0496	4.25773333333333	6.2703	0.558448874853472	0.159172252746449	0.846403902887905	21	AGATCGACCGTGTTATATTCG	259
miR-369-y	76	84	74	77	148	123	9.821	12.7326	9.3298	11.3044	13.4153	15.5022	10.6278	13.4073	0.335175748745714	0.341456626155518	0.943074070556495	21	AATAATACATGGTTGATCTTT	582
miR-370-y	51	60	55	155	204	147	6.5904	9.0947	6.9343	22.7556	18.4914	18.527	7.5398	19.9246666666667	1.4019574282626	5.67321532607432e-05	0.0412442754205603	22	GCCTGCTGGGGTGGAACCTGGT	672
miR-371-x	85	15	56	41	67	44	10.9841	2.2737	7.0604	6.0192	6.0731	5.5455	6.77273333333333	5.87926666666667	-0.204101976938795	0.704105331222953	1	20	ACTCAAACTGTGGGGGCACT	308
miR-374-x	11920	7773	14004	9783	24087	15452	1540.352	1178.2161	1765.5934	1436.2435	2183.3412	1947.4761	1494.7205	1855.68693333333	0.312077600832508	0.263505174245203	0.943074070556495	21	TTATAATACAACCTGATAAGT	83019
miR-374-y	641	343	584	354	636	631	82.8327	51.9913	73.6294	51.9708	57.6496	79.5274	69.4844666666667	63.0492666666667	-0.140210907228238	0.693292216093232	1	22	CTTATCAGGTTGTATTGTAATT	3189
miR-374-z	2	2	1	0	3	1	0.2584	0.3032	0.1261	0.01	0.2719	0.126	0.229233333333333	0.135966666666667	-0.753563838462589	1	1	21	TTACAATACAACCTGATAAGT	9
miR-375-y	4320	5484	7926	5594	3520	6857	558.2484	831.2539	999.2926	821.2559	319.0668	864.2146	796.264966666667	668.1791	-0.253013727382799	0.386144362466625	0.953425581584346	22	TTTGTTCGTTCGGCTCGCGTGA	33701
miR-376-x	21	27	32	21	44	28	2.7137	4.0926	4.0345	3.083	3.9883	3.5289	3.6136	3.5334	-0.0323797395290326	0.999999999999999	1	21	GTGGATTCTCCTTCTATGAGT	173
miR-376-y	146	183	174	164	286	225	18.8667	27.7388	21.9375	24.0769	25.9242	28.3576	22.8476666666667	26.1195666666667	0.193084125630805	0.5300153134677	1	22	AACATAGAGGAAAATCCACATT	1178
miR-376-z	3	11	7	10	23	11	0.3877	1.6674	0.8825	1.4681	2.0848	1.3864	0.9792	1.64643333333333	0.749668632988902	0.24437292343205	0.939010758289882	22	ATCATGGAGGAAAATCCACATT	65
miR-377-x	0	2	0	0	1	2	0.01	0.3032	0.01	0.01	0.0906	0.2521	0.107733333333333	0.117566666666667	0.126014377674466	0.999999999999997	1	22	AGAGGTTGCCCTTGGTGAATTC	5
miR-377-y	9	19	10	17	18	15	1.163	2.88	1.2608	2.4958	1.6316	1.8905	1.76793333333333	2.00596666666667	0.182233759314387	0.812091882437699	1	22	ATCACACAAAGGCAACTTTTGT	88
miR-378-x	8	3	11	10	10	14	1.0338	0.4547	1.3869	1.4681	0.9064	1.7645	0.958466666666667	1.37966666666667	0.525519583684925	0.491639098297271	1	22	CTCCTGACTCCAGGTCCTGTGT	56
miR-378-y	1932	1404	1933	2533	1806	1923	249.6611	212.8156	243.7084	371.8701	163.703	242.3632	235.395033333333	259.3121	0.139605645814816	0.763552534189941	1	22	ACTGGACTTGGAGTCAGAAGGC	11531
miR-378-z	149	114	149	284	188	160	19.2544	17.2799	18.7856	41.6941	17.0411	20.1654	18.4399666666667	26.3002	0.512237722684522	0.192596599728337	0.88561398318748	23	ACTGGACTTGGAGTCAGAAGGCT	1044
miR-379-x	1221	1434	1476	1749	2531	2093	157.7827	217.3629	186.0908	256.7709	229.4199	263.789	187.0788	249.993266666667	0.41824315791501	0.138388630888045	0.834925598801734	21	TGGTAGACTATGGAACGTAGG	10504
miR-379-y	116	134	124	179	243	150	14.99	20.3115	15.6336	26.279	22.0265	18.9051	16.9783666666667	22.4035333333333	0.40002860522978	0.235201571489904	0.931105373113395	21	TATGTAACATGGTCCACTAAC	946
miR-379-z	8	6	8	6	14	12	1.0338	0.9095	1.0086	0.8809	1.269	1.5124	0.983966666666667	1.22076666666667	0.311106126614724	0.583640422417359	1	24	TGGTAGACTATGGAACGTAGGAAT	54
miR-380-x	1	1	1	0	4	2	0.1292	0.1516	0.1261	0.01	0.3626	0.2521	0.135633333333333	0.208233333333333	0.618489249491804	0.794227869139878	1	21	ATGGTTGACCATAGAACATGC	9
miR-380-y	229	380	401	403	631	491	29.5923	57.5997	50.5572	59.1645	57.1963	61.8827	45.9164	59.4145	0.371805526770697	0.239711608507308	0.939010758289882	21	TATGTAATGTGGTCCACGTCT	2535
miR-381-y	253	411	383	401	535	407	32.6937	62.2986	48.2878	58.8709	48.4945	51.2958	47.7600333333333	52.8870666666667	0.147111116313785	0.650913431453807	1	22	TATACAAGGGCAAGCTCTCTGT	2390
miR-382-x	73	73	76	121	144	113	9.4334	11.0652	9.5819	17.764	13.0527	14.2418	10.0268333333333	15.0195	0.582970739189325	0.0906625655051136	0.81292531162494	22	GAAGTTGTTCGTGGTGGATTCG	600
miR-382-y	68	75	101	81	161	78	8.7872	11.3684	12.7339	11.8916	14.5937	9.8306	10.9631666666667	12.1053	0.142974258255133	0.639246883574479	1	22	AATCATTCACGGACAACACTTT	564
miR-383-x	56	48	29	66	47	31	7.2366	7.2757	3.6563	9.6895	4.2603	3.9071	6.0562	5.9523	-0.0249656085862306	0.857583589289216	1	22	AGATCAGAAGGTGATTGTGGCT	277
miR-3897-y	12	1	6	8	9	1	1.5507	0.1516	0.7565	1.1745	0.8158	0.126	0.8196	0.705433333333333	-0.216410236344421	0.859452085956334	1	18	GGTGGTGGCGGTGGTGGT	37
miR-3916-z	2	0	0	1	0	1	0.2584	0.01	0.01	0.1468	0.01	0.126	0.0928	0.0942666666666667	0.0226229089606711	1	1	18	AGAGGATGAGATGGCTGG	4
miR-3934-x	0	0	0	4	0	0	0.01	0.01	0.01	0.5872	0.01	0.01	0.01	0.2024	4.33913738491959	0.386240829662684	0.953425581584346	18	GTGGAACCTGAGACAGGA	4
miR-3938-z	1	2	0	9	1	0	0.1292	0.3032	0.01	1.3213	0.0906	0.01	0.147466666666667	0.473966666666667	1.68439671535709	0.473808106766958	1	18	CACTTGTAGATAACTTGG	13
miR-3955-x	0	0	1	1	2	0	0.01	0.01	0.1261	0.1468	0.1813	0.01	0.0487	0.1127	1.21049383808988	0.726950740770826	1	22	TTTGATGGCTGTTCCTCTCACT	4
miR-3956-x	4	12	2	3	11	6	0.5169	1.8189	0.2522	0.4404	0.9971	0.7562	0.862666666666667	0.731233333333333	-0.238471374226206	0.926911775530266	1	23	GTACGTGGATGCTGAAGGTCAGA	38
miR-3957-y	14	17	18	18	30	22	1.8091	2.5768	2.2694	2.6426	2.7193	2.7727	2.21843333333333	2.71153333333333	0.289567706715418	0.556807073225315	1	21	ACGCACAGCACCTCACTGAGC	119
miR-3958-x	1	1	3	0	0	1	0.1292	0.1516	0.3782	0.01	0.01	0.126	0.219666666666667	0.0486666666666667	-2.17431009612804	0.330384523718548	0.943074070556495	22	AGGTTGTCCGTGATGTATTTGC	6
miR-3958-y	1946	2356	3063	3774	3794	3690	251.4702	357.1178	386.1763	554.0614	343.9032	465.0652	331.5881	454.343266666667	0.454390465910107	0.118251388965545	0.813862430868861	22	AGATATTGCACGGTTGATCTCT	18623
miR-3959-x	234	299	311	298	441	324	30.2385	45.3218	39.2102	43.7494	39.974	40.835	38.2568333333333	41.5194666666667	0.118070450693778	0.689994090404846	1	22	GGTTGATCAGAGAACATACATT	1907
miR-3959-y	13	5	10	16	15	11	1.6799	0.7579	1.2608	2.349	1.3597	1.3864	1.23286666666667	1.69836666666667	0.462131179181959	0.494447324301392	1	22	TGTATGTCAACTGATCCACAGT	70
miR-3960-z	16	0	2	6	9	0	2.0676	0.01	0.2522	0.8809	0.8158	0.01	0.7766	0.5689	-0.448996626213717	0.769504890796693	1	19	GCGGCGGCGGCGGTGGTGG	33
miR-3962-z	2	2	4	1	0	0	0.2584	0.3032	0.5043	0.1468	0.01	0.01	0.3553	0.0556	-2.67588090060771	0.0922413523294534	0.81292531162494	18	TTAGGTAGTAGTTTGTAC	9
miR-3963-z	10	8	10	12	10	4	1.2922	1.2126	1.2608	1.7617	0.9064	0.5041	1.2552	1.0574	-0.247396025587156	0.663085297862738	1	18	ATCCCACTCCTGACACTA	54
miR-3964-z	48	9	61	148	164	58	6.2028	1.3642	7.6907	21.7279	14.8656	7.31	5.0859	14.6345	1.52479845484304	0.00526825384452911	0.410908178096606	20	CATAAAGTAGAAAGCACTAA	488
miR-3968-z	6195	6933	6314	7786	6184	4680	800.5437	1050.8905	796.0552	1143.0637	560.5423	589.8387	882.496466666667	764.481566666667	-0.207108786690421	0.402321755684744	0.963705944138867	18	ATCCCACTCCTGACACCA	38092
miR-3969-z	16	12	30	32	49	19	2.0676	1.8189	3.7823	4.6979	4.4416	2.3946	2.55626666666667	3.8447	0.588832685464818	0.22211584525964	0.925376616067383	23	CCCATAAAGTAGAAAGCACTATA	158
miR-3970-z	11	6	6	20	9	7	1.4215	0.9095	0.7565	2.9362	0.8158	0.8822	1.02916666666667	1.54473333333333	0.585881171808777	0.547640550151257	1	20	TGAGGTAGTAGTTTGTGCTT	59
miR-409-x	870	1313	1362	2207	2571	1732	112.425	199.022	171.718	324.01	233.0456	218.2907	161.055	258.448766666667	0.682324867362161	0.0308428004215421	0.582408205362626	23	AGGTTACCCGAGCAACTTTGCAT	10055
miR-409-y	213	391	411	877	659	616	27.5247	59.267	51.818	128.7525	59.7344	77.6369	46.2032333333333	88.7079333333333	0.941069317544346	0.0100035592022869	0.45453672125391	22	GAATGTTGCTCGGTGAACCCCT	3167
miR-410-y	82	72	149	99	192	121	10.5964	10.9136	18.7856	14.5342	17.4036	15.2501	13.4318666666667	15.7293	0.227794653678673	0.47148933491859	1	21	AATATAACACAGATGGCCTGT	715
miR-411-x	6934	9049	9562	8368	17096	13777	896.0403	1371.6296	1205.5558	1228.5072	1549.6492	1736.3693	1157.7419	1504.8419	0.378298260712598	0.18676577096554	0.884551892455685	21	TAGTAGACCGTATAGCGTACG	64786
miR-411-y	477	554	573	973	881	790	61.6399	83.9742	72.2426	142.8463	79.8573	99.5668	72.6189	107.423466666667	0.564892202532778	0.072206397887585	0.766336514806924	21	TATGTAACACGGTCCACTAAC	4248
miR-412-z	11	45	49	104	72	60	1.4215	6.821	6.1778	15.2683	6.5264	7.562	4.80676666666667	9.78556666666667	1.02558862456325	0.0582108486382465	0.703757628019398	20	TGGTCGACCAGTTGGAAAGT	341
miR-421-x	5	1	3	0	1	7	0.6461	0.1516	0.3782	0.01	0.0906	0.8822	0.391966666666667	0.3276	-0.258795613995624	1	1	21	CTCATTAAATGTTTGTTGAAT	17
miR-421-y	418	299	511	525	797	654	54.0157	45.3218	64.4258	77.0753	72.2432	82.4262	54.5877666666667	77.2482333333333	0.5009242652353	0.0842554432006562	0.800702054991857	23	ATCAACAGACATTAATTGGGCGC	3204
miR-422-y	0	0	1	2	1	1	0.01	0.01	0.1261	0.2936	0.0906	0.126	0.0487	0.170066666666667	1.80410672079898	0.481403827550966	1	18	ACTGGACTTGGAGTCAGT	5
miR-422-z	0	0	1	0	5	0	0.01	0.01	0.1261	0.01	0.4532	0.01	0.0487	0.157733333333333	1.69549389553629	0.616403822231037	1	21	ACTGGACTTGGGGTCAGAAGG	6
miR-423-x	10208	8616	9519	6957	13532	10902	1319.1202	1305.9963	1200.1345	1021.3581	1226.5941	1374.0218	1275.08366666667	1207.32466666667	-0.0787782255934523	0.827667810495048	1	23	TGAGGGGCAGAGAGCGAGACTTT	59734
miR-423-y	8209	7962	7814	8908	9415	8992	1060.8011	1206.8643	985.1719	1307.7847	853.4129	1133.297	1084.2791	1098.16486666667	0.0183584983995443	0.97633755875104	1	23	AGCTCGGTCTGAGGCCCCTCAGT	51300
miR-424-x	26208	18777	22984	10711	35535	34691	3386.7068	2846.1807	2897.772	1572.4833	3221.0333	4372.2427	3043.55316666667	3055.2531	0.00553533126568217	0.909224550558773	1	21	CAGCAGCAATTCATGTTTTGA	148906
miR-424-y	1061	741	899	729	1997	1356	137.1068	112.3193	113.3439	107.0246	181.016	170.902	120.923333333333	152.980866666667	0.339258572688506	0.268793258068654	0.943074070556495	21	CAAAACGTGAGGCGCTGCTAT	6783
miR-425-x	3384	4691	5380	3492	3526	5410	437.2946	711.0526	678.2985	512.661	319.6106	681.8435	608.8819	504.705033333333	-0.270721952686144	0.354633208738211	0.943074070556495	23	AATGACACGATCACTCCCGTTGA	25883
miR-425-y	213	247	377	384	369	399	27.5247	37.4398	47.5313	56.3751	33.4476	50.2875	37.4986	46.7034	0.316690847736576	0.341165195229457	0.943074070556495	22	CATCGGGAATGTCGTGTCCGCC	1989
miR-4286-z	257	134	273	328	226	193	33.2106	20.3115	34.4192	48.1537	20.4855	24.3245	29.3137666666667	30.9879	0.0801266303675912	0.940142854114132	1	18	ACCCCACTCCTGGTACCA	1411
miR-429-y	4	8	1	0	0	0	0.5169	1.2126	0.1261	0.01	0.01	0.01	0.618533333333333	0.01	-5.95077944035395	0.00545179932827587	0.410908178096606	21	TAATACTGTCTGGTAATGCCT	13
miR-431-y	4	5	4	14	12	7	0.5169	0.7579	0.5043	2.0553	1.0877	0.8822	0.593033333333333	1.34173333333333	1.17791286398782	0.10459954388035	0.813303405358443	22	CAGGTCGTCTTGCAGGGCTTCT	46
miR-432-x	79	148	154	164	258	222	10.2087	22.4335	19.416	24.0769	23.3861	27.9795	17.3527333333333	25.1475	0.535252055582051	0.129697783775366	0.834689912361175	23	TCTTGGAGTAGGTCATTGGGTGT	1025
miR-432-y	2	0	0	2	0	1	0.2584	0.01	0.01	0.2936	0.01	0.126	0.0928	0.1432	0.625834782136684	0.999999999999996	1	22	ACTGGATGGCTCCTCCATGTCT	5
miR-4324-z	6	3	1	5	3	2	0.7753	0.4547	0.1261	0.7341	0.2719	0.2521	0.452033333333333	0.419366666666667	-0.108216968690859	0.878933954801329	1	20	TCCCTGAGACCCTAACTTTA	20
miR-433-y	7	11	7	6	16	10	0.9046	1.6674	0.8825	0.8809	1.4503	1.2603	1.1515	1.19716666666667	0.0561096036697303	0.933163536935274	1	22	ATCATGATGGGCTCCTCGGTGT	57
miR-4332-z	5	6	1	4	3	1	0.6461	0.9095	0.1261	0.5872	0.2719	0.126	0.560566666666667	0.328366666666667	-0.771578276110174	0.455886629088486	1	18	CCGGGCGCCGCCGGGCGC	20
miR-4334-y	31378	24022	24351	16864	29974	18698	4054.7957	3641.2075	3070.1203	2475.8061	2716.9622	2356.5822	3588.70783333333	2516.45016666667	-0.51207444573949	0.0839041618749385	0.800702054991857	21	TCCCTGTCCTCCAGGAGCTCT	145287
miR-434-x	2	0	1	0	1	0	0.2584	0.01	0.1261	0.01	0.0906	0.01	0.1315	0.0368666666666667	-1.83467391466611	0.724922830381017	1	22	GCTCGACTCATGGTTTGAACCA	4
miR-4443-z	3	8	8	4	6	3	0.3877	1.2126	1.0086	0.5872	0.5439	0.3781	0.869633333333333	0.503066666666667	-0.789657640976343	0.392802101276836	0.955074005445686	18	CTTGGAGGCGTGGGTTTT	32
miR-4454-z	2186	2007	2484	3124	3455	1851	282.484	304.2171	313.1772	458.6349	313.1749	233.2888	299.959433333333	335.032866666667	0.159535227547815	0.63057029620353	1	18	ATCCGAGTCACGGCACCA	15107
miR-4484-z	0	4	2	0	3	0	0.01	0.6063	0.2522	0.01	0.2719	0.01	0.2895	0.0973	-1.57305163809549	0.591165506112428	1	18	AAAAAAGGCGGGAGAACC	9
miR-449-x	16505	14593	25251	13027	6507	17666	2132.8448	2211.9782	3183.5903	1912.4956	589.8203	2226.5152	2509.4711	1576.27703333333	-0.670862218429493	0.0522990321844094	0.678953507108315	22	TGGCAGTGTATTGTTAGCTGGT	93549
miR-449-y	275	255	412	210	142	298	35.5366	38.6524	51.9441	30.8301	12.8714	37.5581	42.0443666666667	27.0865333333333	-0.634336751080823	0.0643742477709136	0.720297741497612	22	CAGCTAACATGCAACTGCTATC	1592
miR-449-z	65	61	92	39	19	64	8.3996	9.2463	11.5992	5.7256	1.7222	8.0662	9.74836666666667	5.17133333333333	-0.914624215446212	0.037400738077142	0.6250652087835	25	TGGCAGTGTATTGTTAGCTGGTAGT	340
miR-4492-z	73	55	73	208	67	46	9.4334	8.3368	9.2037	30.5365	6.0731	5.7976	8.9913	14.1357333333333	0.65274510236445	0.303384228711229	0.943074070556495	18	CGGGGCTGGGCGCGCGCC	522
miR-4494-z	0	1	6	0	1	0	0.01	0.1516	0.7565	0.01	0.0906	0.01	0.306033333333333	0.0368666666666667	-3.05329991582991	0.271320839450098	0.943074070556495	19	TTCCAGGCTGTAGCTGACC	8
miR-4497-z	59	52	51	78	47	61	7.6242	7.8821	6.43	11.4512	4.2603	7.6881	7.3121	7.79986666666667	0.0931636615372997	0.966587671372188	1	18	GCTCCGGGACGGCTGGGA	348
miR-450-x	77805	51557	63919	33059	104633	92640	10054.2858	7814.9087	8058.7664	4853.3961	9484.35	11675.7823	8642.65363333333	8671.17613333333	0.00475334539878827	0.9078549055572	1	21	TTTTGCAATATGTTCCTGAAT	423613
miR-450-y	261	164	237	217	462	348	33.7275	24.8588	29.8804	31.8578	41.8775	43.8598	29.4889	39.1983666666667	0.410621533048981	0.19429907884237	0.88561398318748	22	ATTGGGAACATTTTGCATTCAT	1689
miR-450-z	69	25	81	25	95	76	8.9165	3.7895	10.2123	3.6703	8.6112	9.5786	7.63943333333333	7.2867	-0.0682000332519991	1	1	24	TTTTGCAATATGTTCCTGAATATT	371
miR-4507-z	1	0	4	4	0	0	0.1292	0.01	0.5043	0.5872	0.01	0.01	0.2145	0.2024	-0.0837683576925979	1	1	20	CTGGGTCGGGCTGGGTTGGG	9
miR-4508-z	161	128	167	423	153	166	20.8051	19.402	21.055	62.1007	13.8685	20.9216	20.4207	32.2969333333333	0.66136486315061	0.190321117122402	0.88561398318748	18	AAGCGGGGCTGGGCGCGC	1198
miR-451-x	572	369	577	749	872	552	73.9162	55.9323	72.7469	109.9608	79.0415	69.5707	67.5318	86.191	0.351970220260243	0.259408409816091	0.943074070556495	21	AAACCGTTACCATTACTGAGT	3691
miR-451-z	3	0	2	0	0	0	0.3877	0.01	0.2522	0.01	0.01	0.01	0.216633333333333	0.01	-4.43718334214902	0.171802527088346	0.865105653753525	22	CAAACCGTTACCATTACTGAGT	5
miR-4510-z	4	6	1	7	14	16	0.5169	0.9095	0.1261	1.0277	1.269	2.0165	0.5175	1.43773333333333	1.47416534591518	0.0608667977206223	0.715004121174515	22	TGAGGGAGTAGGTTGTATGGTT	48
miR-452-x	1301	814	1257	687	1229	1086	168.1206	123.3845	158.4798	100.8586	111.4014	136.8728	149.994966666667	116.3776	-0.366100689981654	0.248246603492265	0.939010758289882	21	TGTTTGCAGAGGAAACTGAGA	6374
miR-452-y	92	75	145	55	128	86	11.8886	11.3684	18.2813	8.0746	11.6024	10.8389	13.8461	10.1719666666667	-0.444881033344268	0.29218490115962	0.943074070556495	22	TCAGTCTCATCTGCAAAGAAGT	581
miR-4530-z	0	0	0	4	0	0	0.01	0.01	0.01	0.5872	0.01	0.01	0.01	0.2024	4.33913738491959	0.385584782255969	0.953425581584346	19	CCCAGCAGGACGGGAGACC	4
miR-454-x	2	2	6	8	14	2	0.2584	0.3032	0.7565	1.1745	1.269	0.2521	0.439366666666667	0.898533333333333	1.03214660380743	0.218521573714462	0.924157458612765	23	ACCCTATCGATATTGTCTCTGCT	34
miR-454-y	2	4	5	4	4	5	0.2584	0.6063	0.6304	0.5872	0.3626	0.6302	0.498366666666667	0.526666666666667	0.0796825758657957	1	1	21	TAGTGCAATATTGCTTATAGG	24
miR-455-x	2205	1798	2220	1039	2547	2462	284.9393	272.5373	279.8927	152.5357	230.8702	310.2955	279.1231	231.2338	-0.271549230156867	0.459828022916545	1	22	TATGTGCCTTTGGACTACATCG	12271
miR-455-y	958	908	957	1344	2246	1171	123.7967	137.6329	120.6564	197.3128	203.5863	147.5857	127.362	182.828266666667	0.521554243269274	0.0791934970138805	0.800702054991857	22	GCAGTCCATGGGCATATACACT	7584
miR-455-z	0	1	1	1	2	7	0.01	0.1516	0.1261	0.1468	0.1813	0.8822	0.0959	0.403433333333333	2.0727275699606	0.150676403721092	0.844406234894578	23	TGTGCCTTTGGACTACATCGTGT	12
miR-457-z	3	3	4	6	4	2	0.3877	0.4547	0.5043	0.8809	0.3626	0.2521	0.4489	0.498533333333333	0.151295874221467	1	1	22	TAGCAGCACATAAATATTGGCA	22
miR-462-x	4	0	0	1	2	0	0.5169	0.01	0.01	0.1468	0.1813	0.01	0.178966666666667	0.1127	-0.667203388667163	0.999999999999993	1	23	TAACGGAACCCATAATGCAGCTG	7
miR-4650-z	2	2	0	0	0	0	0.2584	0.3032	0.01	0.01	0.01	0.01	0.190533333333333	0.01	-4.25197151059993	0.247247662163015	0.939010758289882	18	TAGATTGAGGCCTGATTA	4
miR-466-x	2	0	2	4	1	0	0.2584	0.01	0.2522	0.5872	0.0906	0.01	0.173533333333333	0.229266666666667	0.401813804122684	0.999999999999999	1	19	GTGTGTGTGTGTGTGTGTG	9
miR-4667-z	11	10	2	1	2	2	1.4215	1.5158	0.2522	0.1468	0.1813	0.2521	1.06316666666667	0.1934	-2.45870807786878	0.0241373874546474	0.52648645422428	19	ATTGGGGGCAGGAGGAGAA	28
miR-4683-z	0	2	0	2	0	0	0.01	0.3032	0.01	0.2936	0.01	0.01	0.107733333333333	0.104533333333333	-0.0435016386365866	1	1	22	TGGAGATCCAGTGCTCGCCCGT	4
miR-4693-x	3	1	4	4	0	0	0.3877	0.1516	0.5043	0.5872	0.01	0.01	0.347866666666667	0.2024	-0.781325153401987	0.572770420638159	1	19	ACTGTGAATCTCACTGGCA	12
miR-4695-y	1	1	0	4	0	2	0.1292	0.1516	0.01	0.5872	0.01	0.2521	0.0969333333333334	0.2831	1.54624698070731	0.474394565532924	1	19	ATCCCACCGCTGCCACCTT	8
miR-4726-x	3	1	1	0	2	0	0.3877	0.1516	0.1261	0.01	0.1813	0.01	0.2218	0.0671	-1.72487469396153	0.589666381146143	1	18	ATGGACAGAGGAGCCTGG	7
miR-4770-z	60	50	52	75	85	46	7.7534	7.5789	6.556	11.0108	7.7047	5.7976	7.2961	8.17103333333333	0.16339303429373	0.705844135908255	1	19	TGAGATGAAGCTGTAGCTC	368
miR-4787-x	4	0	1	0	0	0	0.5169	0.01	0.1261	0.01	0.01	0.01	0.217666666666667	0.01	-4.44404858593791	0.193527144591159	0.88561398318748	18	GGTGGCGGTGGCGGCGGC	5
miR-4791-z	4	2	5	1	8	0	0.5169	0.3032	0.6304	0.1468	0.7252	0.01	0.4835	0.294	-0.717699734640477	0.780132205685136	1	18	TGGATATGATGACTGATA	20
miR-483-y	21	28	23	13	17	23	2.7137	4.2442	2.8998	1.9085	1.5409	2.8988	3.2859	2.11606666666667	-0.634903495061862	0.199750787661973	0.891188722252957	23	TCACTCCTCTCCTCCCGTCTTCT	125
miR-4830-z	0	0	0	3	1	0	0.01	0.01	0.01	0.4404	0.0906	0.01	0.01	0.180333333333333	4.17259418821829	0.288001432603749	0.943074070556495	18	TTTGAGAGCCATATGAAA	4
miR-484-x	1887	1940	2003	2098	1888	1956	243.846	294.0614	252.5338	308.0077	171.1358	246.5223	263.4804	241.8886	-0.123352867497112	0.569799170430852	1	22	TCAGGCTCAGTCCCCTCCCGAT	11772
miR-484-z	109	133	106	85	116	118	14.0854	20.1599	13.3642	12.4789	10.5147	14.872	15.8698333333333	12.6218666666667	-0.330361688498553	0.338466305824818	0.943074070556495	24	TCAGGCTCAGTCCCCTCCCGATAT	667
miR-485-x	6	24	14	19	32	41	0.7753	3.6379	1.7651	2.7894	2.9006	5.1674	2.05943333333333	3.61913333333333	0.813396834397945	0.164826673488371	0.865105653753525	23	AGAGGCTGGCCGTGATGAATTCG	136
miR-485-y	0	0	0	11	2	0	0.01	0.01	0.01	1.6149	0.1813	0.01	0.01	0.602066666666667	5.91185133991922	0.0264329512781103	0.52648645422428	22	GTCATACACGGCTCTCCTCTCT	13
miR-486-x	760	749	1150	2260	1393	1353	98.2104	113.5319	144.9895	331.7909	126.267	170.5239	118.9106	209.527266666667	0.817260673727975	0.0205521646975619	0.498047457837583	22	TCCTGTACTGAGCTGCCCCGAG	7665
miR-486-z	3	1	5	10	5	3	0.3877	0.1516	0.6304	1.4681	0.4532	0.3781	0.3899	0.766466666666667	0.975118896273899	0.354787838097939	0.943074070556495	25	TCCTGTACTGAGCTGCCCCGAGTTT	27
miR-487-y	88	104	97	107	186	98	11.3717	15.7641	12.2295	15.7087	16.8598	12.3513	13.1217666666667	14.9732666666667	0.190427031389572	0.560201089045595	1	22	AATCATACAGGGACATCCAGTT	680
miR-488-y	4	3	3	3	11	1	0.5169	0.4547	0.3782	0.4404	0.9971	0.126	0.449933333333333	0.521166666666667	0.212033560419107	0.895973887147269	1	22	TTGAAAGGCTGTTTCTTGGTCT	25
miR-490-x	4	0	0	0	0	0	0.5169	0.01	0.01	0.01	0.01	0.01	0.178966666666667	0.01	-4.16161899906466	0.350511357501861	0.943074070556495	20	CCATGGATCTCCAGGTGGAA	4
miR-490-y	57	4	2	6	10	17	7.3658	0.6063	0.2522	0.8809	0.9064	2.1426	2.74143333333333	1.30996666666667	-1.06540028884677	0.254896478201979	0.940183271800479	23	CAACCTGGAGGACTCCATGCTGT	96
miR-491-x	60	41	58	63	121	88	7.7534	6.2147	7.3125	9.249	10.9679	11.091	7.09353333333333	10.4359666666667	0.556987914152848	0.115995077149739	0.813862430868861	24	AGTGGGGAACCCTTCCATGAGGAA	431
miR-491-y	6	3	4	4	4	1	0.7753	0.4547	0.5043	0.5872	0.3626	0.126	0.5781	0.3586	-0.688943584148502	0.436892843384467	0.986951246835617	22	CTTATGCAAGATTCCCTTCTAC	22
miR-4920-z	1	0	4	0	0	1	0.1292	0.01	0.5043	0.01	0.01	0.126	0.2145	0.0486666666666667	-2.13997177934068	0.41191947670011	0.978542163305436	18	TGATAACTTTTGAATTTC	6
miR-493-x	120	189	199	321	352	296	15.5069	28.6482	25.0895	47.1261	31.9067	37.306	23.0815333333333	38.7796	0.748558855461964	0.0253945030019942	0.52648645422428	22	TTGTACATGGTAGGCTTTCATT	1477
miR-493-y	113	172	135	251	270	204	14.6023	26.0714	17.0205	36.8493	24.4739	25.7109	19.2314	29.0113666666667	0.593154468320301	0.093139005412491	0.81292531162494	22	TGAAGGTCTACTGTGTGCCAGG	1145
miR-493-z	0	0	0	1	3	0	0.01	0.01	0.01	0.1468	0.2719	0.01	0.01	0.1429	3.83693401132109	0.282638449690452	0.943074070556495	22	TACATGGTAGGCTTTCATTCAT	4
miR-494-x	0	5	0	0	0	0	0.01	0.7579	0.01	0.01	0.01	0.01	0.2593	0.01	-4.69655030107857	0.240829831901116	0.939010758289882	23	AGGTTATCCGTGTTGTCTTCTCT	5
miR-494-y	1009	1063	991	765	1447	1325	130.3872	161.1274	124.9431	112.3098	131.1618	166.9949	138.819233333333	136.822166666667	-0.02090548510389	0.97719878127031	1	23	TGAAACATACACGGGAAACCTCT	6600
miR-495-y	35	58	57	44	100	56	4.5228	8.7915	7.1864	6.4596	9.0644	7.0579	6.83356666666667	7.5273	0.139493705307772	0.673142552452505	1	22	AAACAAACATGGTGCACTTCTT	350
miR-496-y	0	1	5	7	11	8	0.01	0.1516	0.6304	1.0277	0.9971	1.0083	0.264	1.01103333333333	1.9372207283625	0.0307930837167345	0.582408205362626	21	TGAGTATTACATGGCCAATCT	32
miR-4968-y	1	0	0	0	3	0	0.1292	0.01	0.01	0.01	0.2719	0.01	0.0497333333333333	0.0973	0.968226675247031	0.783720141451591	1	19	CAGCAGCAGCAGCAGCAGC	4
miR-497-x	4140	3594	5653	3026	6280	4931	534.988	544.7715	712.7178	444.2475	569.2441	621.4733	597.492433333333	544.9883	-0.132695184925966	0.730132294308639	1	21	CAGCAGCACACTGTGGTTTGT	27624
miR-497-y	133	86	201	81	192	164	17.1868	13.0357	25.3416	11.8916	17.4036	20.6696	18.5213666666667	16.6549333333333	-0.153240977869061	0.780053212397292	1	21	TCCAAACCACACTGTGGTGTT	857
miR-4976-x	5	0	0	0	0	0	0.6461	0.01	0.01	0.01	0.01	0.01	0.222033333333333	0.01	-4.47270437607855	0.273982574082278	0.943074070556495	19	AGGCTGCAGTCCATGGAGT	5
miR-4978-x	0	1	0	0	1	2	0.01	0.1516	0.01	0.01	0.0906	0.2521	0.0572	0.117566666666667	1.03939202292671	0.730731305183729	1	19	TCCTGGAGAAGCTCTCTTT	4
miR-499-x	92	45	117	106	95	69	11.8886	6.821	14.7511	15.5619	8.6112	8.6963	11.1535666666667	10.9564666666667	-0.0257225053484485	0.895801963791804	1	21	TTAAGACTTGCAGTGATGTTT	524
miR-499-y	9	0	13	6	6	10	1.163	0.01	1.639	0.8809	0.5439	1.2603	0.937333333333333	0.895033333333333	-0.0666207755414465	0.999999999999998	1	22	AACATCACAGCAAGTCTGTGCT	44
miR-500-x	51	41	34	43	82	48	6.5904	6.2147	4.2866	6.3128	7.4328	6.0496	5.69723333333333	6.5984	0.211854744029021	0.595022262366438	1	23	TAATCCTTGCTACCTGGGTGAGA	299
miR-500-y	1616	1343	1227	1941	2881	1619	208.8262	203.5693	154.6975	284.9585	261.1453	204.0489	189.031	250.0509	0.403598950137722	0.182157505512501	0.874115554505534	21	ATGCACCTGGGCAAGGATTCT	10627
miR-500-z	2	11	1	2	0	4	0.2584	1.6674	0.1261	0.2936	0.01	0.5041	0.683966666666667	0.269233333333333	-1.3450689779309	0.296680815425659	0.943074070556495	24	ATGCACCTGGGCAAGGATTCTGTA	20
miR-5009-x	1	3	0	0	0	0	0.1292	0.4547	0.01	0.01	0.01	0.01	0.197966666666667	0.01	-4.30718562679267	0.195242392381549	0.886400474455038	20	TGAACTTTTTCAGATTGGGG	4
miR-502-y	153	85	106	136	252	106	19.7713	12.8841	13.3642	19.9662	22.8423	13.3596	15.3398666666667	18.7227	0.287502557868294	0.42768784474135	0.986951246835617	22	AATCCACCTGGGCAAGGATTCT	838
miR-502-z	1532	1298	1168	1861	2779	1557	197.9714	196.7483	147.2589	273.2137	251.8996	196.2348	180.659533333333	240.449366666667	0.412459738986179	0.181763171361256	0.874115554505534	21	ATGCACCTGGGCAAGGATTCT	10195
miR-503-x	2041	1055	1101	2243	2771	1699	263.7465	159.9148	138.8116	329.2951	251.1744	214.1316	187.490966666667	264.867033333333	0.498447201797095	0.149612534057132	0.844406234894578	19	TAGCAGCGGGAACAGTACT	10910
miR-503-y	85	67	72	57	158	122	10.9841	10.1557	9.0776	8.3682	14.3217	15.3761	10.0724666666667	12.6886666666667	0.333123446702438	0.35950024185973	0.95038791211645	23	GGAGTATTGTTTCTGCTGCCCGG	561
miR-503-z	3	4	1	0	3	1	0.3877	0.6063	0.1261	0.01	0.2719	0.126	0.373366666666667	0.135966666666667	-1.45734012634683	0.293901358288594	0.943074070556495	25	GGAGTATTGTTTCTGCTGCCCGGAT	12
miR-504-x	4	2	3	4	10	2	0.5169	0.3032	0.3782	0.5872	0.9064	0.2521	0.399433333333333	0.5819	0.542816513136959	0.585136064406909	1	19	AGACCCTGGTCTGCACTCT	25
miR-504-z	150	99	109	220	109	126	19.3836	15.0062	13.7425	32.2982	9.8802	15.8803	16.0441	19.3529	0.270506904677634	0.639045774365606	1	23	AGACCCTGGTCTGCACTCTGTCT	813
miR-505-x	31	17	29	26	40	42	4.0059	2.5768	3.6563	3.8171	3.6258	5.2934	3.413	4.24543333333333	0.314871403403815	0.478669195581131	1	23	GGGAGCCAGGAAGTATTGATGTT	185
miR-505-y	174	145	169	217	238	181	22.485	21.9788	21.3071	31.8578	21.5733	22.8121	21.9236333333333	25.4144	0.213159259759784	0.537336943646377	1	23	GTCAACACTTGCTGGTTTCCTCT	1124
miR-506-x	0	0	20	0	2	14	0.01	0.01	2.5216	0.01	0.1813	1.7645	0.8472	0.651933333333333	-0.377978147246426	0.862830856756911	1	20	TACTCAGGAAGGCGTTATTC	36
miR-507-y	43679	38810	30428	32156	72093	35191	5644.3821	5882.7435	3836.295	4720.8266	6534.7954	4435.2597	5121.1402	5230.2939	0.0304269606039473	0.862041595474659	1	23	TGATTGGCATTTCTTAGAGTGGA	252357
miR-507-z	20484	19860	15226	13081	31369	14976	2647.0277	3010.3397	1919.6605	1920.4233	2843.4106	1887.484	2525.67596666667	2217.10596666667	-0.187991833927063	0.642848212447916	1	22	TGATTGGTACTTCTTAGAGTGG	114996
miR-508-x	60	36	22	36	63	38	7.7534	5.4568	2.7737	5.2852	5.7106	4.7893	5.32796666666667	5.2617	-0.0180560620647505	0.980455317784842	1	20	TACTCCAGAGGGTGTCATTC	255
miR-5100-z	17	9	9	13	4	8	2.1968	1.3642	1.1347	1.9085	0.3626	1.0083	1.56523333333333	1.09313333333333	-0.517908357074692	0.372372065482904	0.953425581584346	21	CGAATCCCAGCGGTGCCTCCA	60
miR-511-x	1	0	0	3	0	0	0.1292	0.01	0.01	0.4404	0.01	0.01	0.0497333333333333	0.153466666666667	1.625640297877	0.776886136477414	1	19	CATTTGCTCTGCACACAGT	4
miR-5126-z	32	10	22	25	25	27	4.1352	1.5158	2.7737	3.6703	2.2661	3.4029	2.80823333333333	3.1131	0.148689107537348	0.863440655131415	1	18	CGCGGGCGGCGCCGGGGC	141
miR-5128-z	2	1	0	0	0	2	0.2584	0.1516	0.01	0.01	0.01	0.2521	0.14	0.0907	-0.626252371303807	1	1	20	TGCAAGTGGGGCTGGTGAGA	5
miR-513-x	636	607	457	411	895	508	82.1866	92.0079	57.6176	60.339	81.1263	64.0252	77.2707	68.4968333333333	-0.173884174874981	0.658561009970194	1	20	TTCATAGGAAGGTGTCATTC	3514
miR-513-y	210	181	184	177	349	174	27.1371	27.4356	23.1983	25.9854	31.6347	21.9299	25.9236666666667	26.5166666666667	0.0326296410996607	0.870820241595466	1	20	AATGCCACTTTTTTGTGAAG	1275
miR-5192-z	0	1	0	2	1	0	0.01	0.1516	0.01	0.2936	0.0906	0.01	0.0572	0.1314	1.19987822354394	0.729636967631294	1	18	AGGAGAGTGGATGCCCGG	4
miR-523-z	5	0	4	4	1	2	0.6461	0.01	0.5043	0.5872	0.0906	0.2521	0.3868	0.309966666666667	-0.3194747161551	0.872554353945199	1	18	TAGCACTTCCCTCTGGAG	16
miR-532-x	983	786	726	694	1300	922	127.0273	119.1403	91.5325	101.8862	117.8372	116.2033	112.5667	111.975566666667	-0.00759613868147147	0.99429014320487	1	22	CATGCCTTGAGTGTAGGACCGT	5411
miR-532-y	27	32	15	39	57	37	3.4891	4.8505	1.8912	5.7256	5.1667	4.6633	3.41026666666667	5.1852	0.604515081196569	0.207971144906727	0.91081338763368	22	CCTCCCACACCCAAGGCTTGCA	207
miR-5326-z	5	2	2	1	4	1	0.6461	0.3032	0.2522	0.1468	0.3626	0.126	0.4005	0.2118	-0.919099653303736	0.446849453558702	0.988917968758528	19	ATTTGAACAGGCTTACGAA	15
miR-539-y	0	0	3	1	3	1	0.01	0.01	0.3782	0.1468	0.2719	0.126	0.132733333333333	0.181566666666667	0.451968646119947	0.821287374809296	1	20	ATCATACAAGGACAATTTCT	8
miR-541-x	3	3	1	4	22	1	0.3877	0.4547	0.1261	0.5872	1.9942	0.126	0.322833333333333	0.902466666666667	1.48308409777299	0.150969205002364	0.844406234894578	25	AAAGGATTCTGCTGTCGGTCCCACT	34
miR-542-x	922	606	835	549	1719	1427	119.1447	91.8563	105.275	80.5988	155.817	179.8504	105.425333333333	138.7554	0.396322335370692	0.233641408976651	0.931105373113395	23	TCGGGGATCATCATGTCACGAGA	6058
miR-542-y	10211	6936	8228	4763	13498	11154	1319.5079	1051.3452	1037.3681	699.2567	1223.5122	1405.7823	1136.07373333333	1109.51706666667	-0.0341246121787234	0.997917725036341	1	22	TGTGACAGATTGATAACTGAAA	54790
miR-543-x	2	2	0	1	1	2	0.2584	0.3032	0.01	0.1468	0.0906	0.2521	0.190533333333333	0.163166666666667	-0.223697056604754	1	1	21	AAGTTGCCCGTGTCTTTTTCG	8
miR-543-y	87	71	96	91	102	80	11.2425	10.762	12.1035	13.3597	9.2457	10.0827	11.3693333333333	10.8960333333333	-0.0613446390249172	0.828827058820014	1	21	AAACATTCGCGGTGCACTTCT	527
miR-544-x	76	107	148	54	98	106	9.821	16.2188	18.6595	7.9277	8.8831	13.3596	14.8997666666667	10.0568	-0.567118414789627	0.159492210282723	0.846403902887905	21	TCTTGTTAAAAGGCAGATTCT	589
miR-544-y	2	0	1	0	0	3	0.2584	0.01	0.1261	0.01	0.01	0.3781	0.1315	0.1327	0.0131055711905286	1	1	21	ATTCTGCATTTTTAGCAAGTT	6
miR-545-x	10	3	9	8	20	10	1.2922	0.4547	1.1347	1.1745	1.8129	1.2603	0.960533333333333	1.4159	0.559811790944428	0.375446156636726	0.953425581584346	20	TCAGTAAATGTTTATTGGAT	60
miR-545-y	72	53	92	53	120	79	9.3041	8.0336	11.5992	7.7809	10.8773	9.9567	9.64563333333333	9.5383	-0.0161438095973626	0.972942900562032	1	23	TCAACAAACATTTATTGTGTGCC	469
miR-548-y	2	4	0	2	0	0	0.2584	0.6063	0.01	0.2936	0.01	0.01	0.291566666666667	0.104533333333333	-1.47986273437759	0.431807956400636	0.986951246835617	18	TCAGTTACTTTGGCACCA	8
miR-548-z	8	5	12	12	1	11	1.0338	0.7579	1.5129	1.7617	0.0906	1.3864	1.10153333333333	1.07956666666667	-0.0290608157682543	0.878208082768763	1	19	TTCAGTTACTTTGGCACCA	49
miR-551-y	3	0	0	1	0	0	0.3877	0.01	0.01	0.1468	0.01	0.01	0.1359	0.0556	-1.28938866804388	0.768433432972216	1	22	GCGACCCATACTTGGTTTCAGT	4
miR-5548-y	3	2	2	8	1	5	0.3877	0.3032	0.2522	1.1745	0.0906	0.6302	0.314366666666667	0.631766666666667	1.00694356748098	0.484949068499579	1	18	ATGCATTGGAGAAGGAGA	21
miR-5606-x	15	5	19	40	16	6	1.9384	0.7579	2.3955	5.8724	1.4503	0.7562	1.69726666666667	2.69296666666667	0.665983120139738	0.44383187787522	0.988917968758528	18	GTGAAGAGACATGAGAGG	101
miR-5621-y	5	2	4	7	0	5	0.6461	0.3032	0.5043	1.0277	0.01	0.6302	0.484533333333333	0.555966666666667	0.198402468996661	1	1	19	CTTGGCCCTTCAGACCTCA	23
miR-5627-y	0	1	0	0	3	0	0.01	0.1516	0.01	0.01	0.2719	0.01	0.0572	0.0973	0.766424658002722	0.787905435190711	1	18	CTCCCCGGCGCCGCTCGT	4
miR-5701-z	1	1	1	2	1	0	0.1292	0.1516	0.1261	0.2936	0.0906	0.01	0.135633333333333	0.1314	-0.0457465040302213	1	1	18	TATTGTCATGTTCTGATT	6
miR-574-x	517	358	544	711	571	612	66.8089	54.2649	68.5863	104.382	51.7577	77.1328	63.2200333333333	77.7575	0.298600039339056	0.391477786821188	0.95504815778189	21	TGAGTGTGTGTGTGTGAGTGT	3313
miR-574-y	1322	1146	1541	1908	1668	1527	170.8343	173.7084	194.2859	280.1137	151.1941	192.4538	179.609533333333	207.920533333333	0.211168311931844	0.535521529442722	1	22	CACGCTCATGCACACACCCACA	9112
miR-574-z	7	13	2	14	9	13	0.9046	1.9705	0.2522	2.0553	0.8158	1.6384	1.04243333333333	1.50316666666667	0.52804985783072	0.574315482962475	1	22	CTCATGCACACACCCACACGCC	58
miR-575-z	4	0	3	3	2	1	0.5169	0.01	0.3782	0.4404	0.1813	0.126	0.3017	0.249233333333333	-0.275617664163224	0.999999999999991	1	18	AACCAGCTGGACAGGAAC	13
miR-582-x	23	16	32	9	20	13	2.9722	2.4252	4.0345	1.3213	1.8129	1.6384	3.14396666666667	1.59086666666667	-0.982772995839539	0.0577895845180551	0.703757628019398	22	TACAGTTGTTCAACCAGTTACT	113
miR-582-y	3	1	0	0	2	1	0.3877	0.1516	0.01	0.01	0.1813	0.126	0.1831	0.105766666666667	-0.791746770600851	1	1	18	TTGAACAAGTGAACCCGA	7
miR-5854-z	4	0	0	0	0	0	0.5169	0.01	0.01	0.01	0.01	0.01	0.178966666666667	0.01	-4.16161899906466	0.35012517181811	0.943074070556495	19	TAAAATAGAATTTGAAAAA	4
miR-5890-y	2	0	1	1	0	0	0.2584	0.01	0.1261	0.1468	0.01	0.01	0.1315	0.0556	-1.24190601145616	0.723509102037479	1	19	CACTTTTCATTTTCATGCT	4
miR-590-y	5	7	5	8	0	5	0.6461	1.061	0.6304	1.1745	0.01	0.6302	0.779166666666667	0.6049	-0.365235298479253	0.667350185138921	1	21	TAGTTTTATGTGTAAGCTCGT	30
miR-592-x	4	11	1	5	2	1	0.5169	1.6674	0.1261	0.7341	0.1813	0.126	0.770133333333333	0.347133333333333	-1.14961833549692	0.31427917705461	0.943074070556495	22	TTGTGTCAATATGCGATGATGT	24
miR-596-z	5	0	3	8	2	1	0.6461	0.01	0.3782	1.1745	0.1813	0.126	0.344766666666667	0.493933333333333	0.518696036977826	0.792713096276166	1	19	AGCCTGCCAGGCTCCTCTG	19
miR-5972-z	2	3	0	0	0	0	0.2584	0.4547	0.01	0.01	0.01	0.01	0.241033333333333	0.01	-4.59116077042678	0.132068782542692	0.834689912361175	18	TCCTCTGAGGCTGAGGCT	5
miR-599-x	0	0	1	0	5	0	0.01	0.01	0.1261	0.01	0.4532	0.01	0.0487	0.157733333333333	1.69549389553629	0.616229114760173	1	22	TTTGATAAGCTGACATGGGACA	6
miR-5991-z	22	16	19	23	35	13	2.8429	2.4252	2.3955	3.3766	3.1725	1.6384	2.55453333333333	2.72916666666667	0.0954007396643428	0.888038379558465	1	19	TGAGGTAGTAGGTTGTGTT	128
miR-6050-x	2	1	2	0	0	1	0.2584	0.1516	0.2522	0.01	0.01	0.126	0.220733333333333	0.0486666666666667	-2.18129864162962	0.313851318700758	0.943074070556495	19	GCGGGTTGCGGAGGGTGGG	6
miR-6089-z	30	23	52	12	12	21	3.8767	3.4863	6.556	1.7617	1.0877	2.6467	4.63966666666667	1.83203333333333	-1.34057540663896	0.00565210698894919	0.410908178096606	19	ACCGGGGTGGGTCGGGGCG	150
miR-6119-x	216	185	250	194	403	291	27.9124	28.0419	31.5194	28.4812	36.5295	36.6759	29.1579	33.8955333333333	0.217208353092848	0.451559060372717	0.997821996629075	23	AGAGGTAAAAAATTGATTTGACT	1539
miR-6119-y	87	71	102	106	223	92	11.2425	10.762	12.8599	15.5619	20.2136	11.5951	11.6214666666667	15.7902	0.442237291599456	0.200589946991174	0.891188722252957	20	AGCAAATCATTTTTTACTCT	681
miR-6120-y	2048	1669	2070	670	3015	2129	264.6511	252.9837	260.981	98.3628	273.2916	268.3262	259.5386	213.326866666667	-0.282883448001713	0.580792574568703	1	22	TATGTTGGACAACGTGGATAGC	11601
miR-6121-y	2	2	1	1	1	2	0.2584	0.3032	0.1261	0.1468	0.0906	0.2521	0.229233333333333	0.163166666666667	-0.490470485764056	1	1	21	GCCGGATGATGGACACTGAGG	9
miR-6123-z	267	325	288	300	217	255	34.5029	49.2629	36.3104	44.043	19.6697	32.1386	40.0254	31.9504333333333	-0.325080322500218	0.254282958190108	0.940183271800479	23	TGCCAAGCCCACGTTCAAAGGCT	1652
miR-6131-z	36	33	50	98	54	32	4.6521	5.0021	6.3039	14.3874	4.8948	4.0331	5.31936666666667	7.77176666666667	0.546988101153603	0.317524460631623	0.943074070556495	20	GGCTGGTCCGATGGTAGTGG	303
miR-6134-z	41	38	39	64	91	48	5.2982	5.76	4.917	9.3958	8.2486	6.0496	5.32506666666667	7.898	0.568687780663102	0.148924042450541	0.844406234894578	21	TGAGGTAGTAGGATGTATAGT	321
miR-615-x	4	0	1	0	2	1	0.5169	0.01	0.1261	0.01	0.1813	0.126	0.217666666666667	0.105766666666667	-1.04123547051615	0.82375413473878	1	22	GGGGGTCCCCGGTGCTCGGATC	8
miR-615-y	47	47	49	103	67	61	6.0735	7.1242	6.1778	15.1214	6.0731	7.6881	6.4585	9.62753333333333	0.575967078150203	0.190075814909338	0.88561398318748	21	TCCGAGCCTGGGTCTCCCTCT	374
miR-616-z	0	1	3	0	0	0	0.01	0.1516	0.3782	0.01	0.01	0.01	0.179933333333333	0.01	-4.16939057097097	0.269337655998679	0.943074070556495	18	CTGGAGAATTTTGAGCAG	4
miR-617-z	0	0	1	3	1	0	0.01	0.01	0.1261	0.4404	0.0906	0.01	0.0487	0.180333333333333	1.88867241591068	0.54837787386693	1	18	GACTTCCCATTTGTAGCT	5
miR-6236-z	128	77	133	390	156	106	16.5407	11.6715	16.7683	57.256	14.1405	13.3596	14.9935	28.2520333333333	0.914017506410105	0.0816439483553859	0.800702054991857	18	CCGTCGCCGGCAGTCGGA	990
miR-6240-z	5	5	6	4	4	5	0.6461	0.7579	0.7565	0.5872	0.3626	0.6302	0.720166666666667	0.526666666666667	-0.451440672525268	0.585976051966175	1	22	CATCGCGAAGGCCCGCGGCGGG	29
miR-628-x	38	27	54	35	49	33	4.9105	4.0926	6.8082	5.1384	4.4416	4.1591	5.27043333333333	4.5797	-0.202668489109363	0.638779108753584	1	22	ATGCTGACATATTTACTAGAGG	236
miR-628-y	234	268	332	252	277	324	30.2385	40.6229	41.8578	36.9962	25.1084	40.835	37.5730666666667	34.3132	-0.130935195900933	0.636988476141964	1	21	TCTAGTAAGAGTGGCAGTCGA	1687
miR-6402-z	4	0	0	0	0	0	0.5169	0.01	0.01	0.01	0.01	0.01	0.178966666666667	0.01	-4.16161899906466	0.349550524558927	0.943074070556495	18	AGTTTTCCCAGGAATCCG	4
miR-6412-z	546	531	737	745	516	487	70.5564	80.4879	92.9193	109.3735	46.7723	61.3785	81.3212	72.5081	-0.165489334196214	0.496648451775389	1	18	AACCATCCTCTGCTACCA	3562
miR-6516-y	45	60	67	52	73	50	5.8151	9.0947	8.4472	7.6341	6.617	6.3017	7.78566666666667	6.85093333333333	-0.184520032599737	0.637065679666241	1	22	ATCATGTATGATACTGCAAACA	347
miR-6516-z	49	41	67	59	66	44	6.332	6.2147	8.4472	8.6618	5.9825	5.5455	6.99796666666667	6.72993333333333	-0.0563435790409517	0.885472868155044	1	21	TTTGCAGTAACAGGTGTGAAC	326
miR-6517-z	2	0	1	0	3	0	0.2584	0.01	0.1261	0.01	0.2719	0.01	0.1315	0.0973	-0.434551089398553	1	1	23	TCAGGGTCCGTGAGCTCCTCGGC	6
miR-6518-z	1	2	1	6	7	9	0.1292	0.3032	0.1261	0.8809	0.6345	1.1343	0.186166666666667	0.883233333333333	2.24619984064226	0.0258746073215929	0.52648645422428	22	TCACGGAGAGGAGAAACTGCGA	26
miR-6519-z	1829	1474	1311	1696	2141	2622	236.351	223.426	165.288	248.99	194.0687	330.4609	208.355	257.839866666667	0.307431625932144	0.348955317138733	0.943074070556495	21	TAGCAGCGGGAACAGTAAAAA	11073
miR-652-x	35	18	28	25	39	50	4.5228	2.7284	3.5302	3.6703	3.5351	6.3017	3.5938	4.50236666666667	0.325173429630538	0.497241418801469	1	21	ACAACCCTAGGAGAGGGTGCC	195
miR-652-y	5884	3572	5565	3738	8293	5807	760.355	541.4367	701.6229	548.7763	751.7104	731.879	667.804866666667	677.455233333333	0.0206990082601347	0.871935841032226	1	22	AATGGCGCCACTAGGGTTGTGA	32859
miR-652-z	42	23	35	29	64	35	5.4274	3.4863	4.4127	4.2575	5.8012	4.4112	4.44213333333333	4.8233	0.118767848848546	0.762562385014648	1	24	AATGGCGCCACTAGGGTTGTGAAT	228
miR-6520-z	12	7	9	4	11	13	1.5507	1.061	1.1347	0.5872	0.9971	1.6384	1.2488	1.07423333333333	-0.217235048471255	0.803477125604112	1	21	TTGAGTATTGTCAGAGAGAGC	56
miR-6521-z	0	0	1	0	3	0	0.01	0.01	0.1261	0.01	0.2719	0.01	0.0487	0.0973	0.998518032698769	0.784551102446826	1	23	GTGGCGCCAGCTCTGAGCAGAGT	4
miR-6522-z	13	35	14	15	19	31	1.6799	5.3052	1.7651	2.2022	1.7222	3.9071	2.91673333333333	2.6105	-0.160027333047755	0.787719736274725	1	22	ACTCGGAATTGTTTGTGTACCT	127
miR-6524-z	6	11	4	6	5	3	0.7753	1.6674	0.5043	0.8809	0.4532	0.3781	0.982333333333333	0.570733333333333	-0.783395829426372	0.327887707382984	0.943074070556495	21	ACTCTGAGTAACCTAACTGGT	35
miR-6525-z	4	0	1	0	6	2	0.5169	0.01	0.1261	0.01	0.5439	0.2521	0.217666666666667	0.268666666666667	0.303696846981536	0.862495171521603	1	21	CTGGGGAAAGCAGGAGTGAGA	13
miR-6526-z	44634	40122	26508	29077	40399	33965	5767.7912	6081.6139	3342.0701	4268.7982	3661.9256	4280.7421	5063.82506666667	4070.48863333333	-0.315025576521056	0.279928144622107	0.943074070556495	22	TACTGTGCCTTGAATGGGTATG	214705
miR-6529-x	364	384	603	537	615	419	47.0376	58.206	76.0249	78.837	55.746	52.8082	60.4228333333333	62.4637333333333	0.0479249627842197	0.890943803541849	1	21	GAGAGATCAGAGGCGCAGAGT	2922
miR-6529-y	17	16	14	12	13	19	2.1968	2.4252	1.7651	1.7617	1.1784	2.3946	2.12903333333333	1.77823333333333	-0.259753895801857	0.577875955354202	1	22	CCTGTGCCTTTTACCTCTTTAA	91
miR-6529-z	6	12	9	6	14	4	0.7753	1.8189	1.1347	0.8809	1.269	0.5041	1.24296666666667	0.884666666666667	-0.490581737361201	0.609116329567645	1	23	GAGAGATCAGAGGCGCAGAGTAT	51
miR-6531-z	1	2	1	8	2	4	0.1292	0.3032	0.1261	1.1745	0.1813	0.5041	0.186166666666667	0.619966666666667	1.73559586917743	0.133250353088393	0.834689912361175	20	AGACTTGGTGTACTTTGAGA	18
miR-6533-z	1	2	5	0	5	4	0.1292	0.3032	0.6304	0.01	0.4532	0.5041	0.354266666666667	0.322433333333333	-0.135834828933588	1	1	21	ATGCGGCAGAGCATTAGAGAA	17
miR-6535-z	5	3	8	6	15	3	0.6461	0.4547	1.0086	0.8809	1.3597	0.3781	0.703133333333333	0.8729	0.312018097501583	0.687784572022183	1	22	TAGGGGGAGCGGTTGGAGGACT	40
miR-6536-z	3	4	4	1	4	3	0.3877	0.6063	0.5043	0.1468	0.3626	0.3781	0.499433333333333	0.295833333333333	-0.755507494492707	0.491317337567304	1	21	TTTAAGTATACGATGAACTGC	19
miR-654-y	114	150	149	248	194	134	14.7316	22.7367	18.7856	36.4089	17.5849	16.8885	18.7513	23.6274333333333	0.333472297729246	0.423384517576425	0.986951246835617	20	TATGTCTGCTGACCATCACC	989
miR-655-y	10	28	26	18	54	41	1.2922	4.2442	3.278	2.6426	4.8948	5.1674	2.93813333333333	4.23493333333333	0.527439391418498	0.272778554668704	0.943074070556495	22	ATAATACATGGTTAACCTCTCT	177
miR-656-y	13	15	18	17	13	9	1.6799	2.2737	2.2694	2.4958	1.1784	1.1343	2.07433333333333	1.60283333333333	-0.372023327294456	0.475005629243832	1	21	AATATTATACAGTCAACCTCT	85
miR-6560-y	0	1	1	3	3	1	0.01	0.1516	0.1261	0.4404	0.2719	0.126	0.0959	0.279433333333333	1.54290140835943	0.295417534135295	0.943074070556495	18	ATGGACTGCAGCACACCA	9
miR-6562-y	4	4	4	1	5	2	0.5169	0.6063	0.5043	0.1468	0.4532	0.2521	0.5425	0.284033333333333	-0.933562887359754	0.406399152804482	0.970286318846826	18	TCAGTCATGTCTTACTCT	20
miR-6566-y	0	0	1	5	0	0	0.01	0.01	0.1261	0.7341	0.01	0.01	0.0487	0.251366666666667	2.36779967153024	0.51471572531336	1	18	GCAGTCCATGGGGTCACA	6
miR-6595-x	3	0	0	2	0	1	0.3877	0.01	0.01	0.2936	0.01	0.126	0.1359	0.1432	0.0754860364968651	1	1	19	TGAGATGGTGAATCCTTCC	6
miR-6596-x	2	2	4	2	2	4	0.2584	0.3032	0.5043	0.2936	0.1813	0.5041	0.3553	0.326333333333333	-0.122691329561323	1	1	18	CGAGCCGGGCCCTTCCCG	16
miR-660-x	59	40	57	55	121	55	7.6242	6.0631	7.1864	8.0746	10.9679	6.9319	6.9579	8.65813333333333	0.315404073431402	0.378368632741002	0.953425581584346	24	TACCCATTGCATATCGGAGCTGTA	387
miR-660-z	4965	4190	4025	6127	8179	5131	641.598	635.112	507.4631	899.5057	741.377	646.68	594.724366666667	762.5209	0.358555694951271	0.2193674236933	0.924157458612765	22	TACCCATTGCATATCGGAGCTG	32617
miR-6609-y	12	11	10	9	4	6	1.5507	1.6674	1.2608	1.3213	0.3626	0.7562	1.49296666666667	0.813366666666667	-0.876204182207438	0.14692594269521	0.844406234894578	19	ACAGCACCTGTGCTCAGAC	52
miR-6613-y	5	4	3	0	1	2	0.6461	0.6063	0.3782	0.01	0.0906	0.2521	0.543533333333333	0.117566666666667	-2.20888943925292	0.0811222400372602	0.800702054991857	19	ACACTGGGCTGGAAGAAGC	15
miR-664-x	14	12	34	8	21	21	1.8091	1.8189	4.2866	1.1745	1.9035	2.6467	2.6382	1.90823333333333	-0.467316347616914	0.466739787144044	1	24	ACAGGCTAGGAGAAATGATTGGAA	110
miR-664-y	18	20	23	21	18	20	2.326	3.0316	2.8998	3.083	1.6316	2.5207	2.75246666666667	2.41176666666667	-0.190634756064198	0.671726003114022	1	22	TTCATTTATCTCCCAGCCTACT	120
miR-6643-x	0	0	2	1	1	0	0.01	0.01	0.2522	0.1468	0.0906	0.01	0.0907333333333333	0.0824666666666667	-0.137821566527624	1	1	21	CAGGGAGGGCAGGGGAGGGTA	4
miR-665-x	6	9	8	14	13	9	0.7753	1.3642	1.0086	2.0553	1.1784	1.1343	1.04936666666667	1.456	0.472491487199944	0.494787700386983	1	19	AGGGGTCTTGGCCTCTGCC	59
miR-665-y	54	82	47	83	136	105	6.9781	12.4294	5.9257	12.1852	12.3276	13.2336	8.4444	12.5821333333333	0.575309731679993	0.142139557035949	0.844406234894578	21	ACCAGTAGGCCGAGGCCCCTC	507
miR-6651-x	0	0	0	6	2	2	0.01	0.01	0.01	0.8809	0.1813	0.2521	0.01	0.4381	5.45318830954823	0.0176848974983482	0.479779531991847	20	ACCAGGTTGCCTAAGGAGGG	10
miR-6661-x	1	0	2	1	0	1	0.1292	0.01	0.2522	0.1468	0.01	0.126	0.130466666666667	0.0942666666666667	-0.468861635817408	0.999999999999996	1	18	CTGCGGCATGCAGAACCT	5
miR-668-y	2	3	0	1	0	1	0.2584	0.4547	0.01	0.1468	0.01	0.126	0.241033333333333	0.0942666666666667	-1.35441305611326	0.480695495063419	1	21	TGTCACTCGGCCCACTACCCA	7
miR-670-y	17	12	12	13	24	5	2.1968	1.8189	1.5129	1.9085	2.1755	0.6302	1.84286666666667	1.5714	-0.229901228725047	0.766758136703083	1	25	TTTCCTCATATTCATTCAGGAGTGT	83
miR-670-z	0	0	0	2	3	5	0.01	0.01	0.01	0.2936	0.2719	0.6302	0.01	0.398566666666667	5.31674915316873	0.0182533675890082	0.479779531991847	24	GTCCCTGAGTATATGTGGTGAACC	10
miR-671-x	17	6	16	14	14	12	2.1968	0.9095	2.0172	2.0553	1.269	1.5124	1.70783333333333	1.61223333333333	-0.0831066343054335	0.838730033278824	1	24	AGGAAGCCCTGGAGGGGCTGGAGG	79
miR-671-y	33	27	15	68	32	32	4.2644	4.0926	1.8912	9.9831	2.9006	4.0331	3.41606666666667	5.63893333333333	0.723086156368859	0.233471516331194	0.931105373113395	21	TCCGGTTCTCAGGGCTCCACC	207
miR-6715-z	12	15	11	3	13	8	1.5507	2.2737	1.3869	0.4404	1.1784	1.0083	1.7371	0.8757	-0.988172191692934	0.168415900574607	0.865105653753525	21	ACAGGCACGGCCAGTTTGAGC	62
miR-6741-x	3	1	4	2	1	5	0.3877	0.1516	0.5043	0.2936	0.0906	0.6302	0.347866666666667	0.338133333333333	-0.0409421986780476	1	1	18	GTGGGTGGTGGTGGGAGG	16
miR-6750-y	0	0	0	4	0	0	0.01	0.01	0.01	0.5872	0.01	0.01	0.01	0.2024	4.33913738491959	0.384905505973208	0.953425581584346	18	CAGAACTCACCATCTGCC	4
miR-6760-x	4	8	9	4	0	10	0.5169	1.2126	1.1347	0.5872	0.01	1.2603	0.954733333333333	0.619166666666667	-0.62477002518116	0.512988219892892	1	19	GCAGGGAGAAGGTGGAACG	35
miR-6764-x	0	0	4	0	0	0	0.01	0.01	0.5043	0.01	0.01	0.01	0.174766666666667	0.01	-4.12735814002048	0.365288189494157	0.951892393061999	19	CTCCCAGGGTTTGCTCAGA	4
miR-677-z	2	3	1	6	0	0	0.2584	0.4547	0.1261	0.8809	0.01	0.01	0.279733333333333	0.3003	0.10235229770104	1	1	20	CTCACTGATGAGCAGCTTCT	12
miR-6774-x	0	0	1	3	0	0	0.01	0.01	0.1261	0.4404	0.01	0.01	0.0487	0.153466666666667	1.65593165532874	0.779269488726492	1	19	AGGAGGGACCATGTACGTC	4
miR-6780-x	0	3	0	2	0	0	0.01	0.4547	0.01	0.2936	0.01	0.01	0.158233333333333	0.104533333333333	-0.598090490314225	0.839435834205914	1	18	TGAAGACATCTGGAGAGT	5
miR-6828-x	7	1	2	0	0	7	0.9046	0.1516	0.2522	0.01	0.01	0.8822	0.436133333333333	0.300733333333333	-0.536284473363426	0.719624474448853	1	18	TCAGGAAGCAACAGAACT	17
miR-6845-y	0	0	0	4	0	0	0.01	0.01	0.01	0.5872	0.01	0.01	0.01	0.2024	4.33913738491959	0.383059335935132	0.953425581584346	18	CTCTCCTCTCTGTGACCC	4
miR-6858-x	2	3	5	2	1	3	0.2584	0.4547	0.6304	0.2936	0.0906	0.3781	0.447833333333333	0.2541	-0.817565540126016	0.572424533876062	1	19	TGGGGAGGGGCTGGGAGGG	16
miR-6865-x	0	0	0	2	0	2	0.01	0.01	0.01	0.2936	0.01	0.2521	0.01	0.185233333333333	4.2112718344546	0.258448727986858	0.943074070556495	19	AGGAGGCAGCGGAGGGACT	4
miR-6869-y	0	3	0	0	1	1	0.01	0.4547	0.01	0.01	0.0906	0.126	0.158233333333333	0.0755333333333333	-1.06686818860891	0.809278891541745	1	19	GGCACGCGCATCGGCTCAG	5
miR-6895-x	1	1	1	0	2	1	0.1292	0.1516	0.1261	0.01	0.1813	0.126	0.135633333333333	0.105766666666667	-0.358826759156065	1	1	18	CCAGGCACACAGTAGGCA	6
miR-6934-x	0	0	1	0	2	3	0.01	0.01	0.1261	0.01	0.1813	0.3781	0.0487	0.1898	1.96248631493877	0.397777517381774	0.957563758730298	20	GTGGAGACAGGGAGGGTGGG	6
miR-6937-x	34	31	27	117	31	32	4.3936	4.6989	3.4041	17.1768	2.81	4.0331	4.16553333333333	8.00663333333333	0.942694516348509	0.152273096694981	0.844406234894578	18	TCTAAGGGCTGGGTCGGT	272
miR-6954-y	0	4	8	7	2	3	0.01	0.6063	1.0086	1.0277	0.1813	0.3781	0.541633333333333	0.529033333333333	-0.0339579018069482	1	1	19	CCTGTAGCCTGCTCTTCCC	24
miR-6972-x	0	2	3	0	0	0	0.01	0.3032	0.3782	0.01	0.01	0.01	0.230466666666667	0.01	-4.52648619776652	0.171986722991738	0.865105653753525	19	AGGCACATGGCAAAACAGG	5
miR-7-x	353	344	436	233	216	323	45.6161	52.1428	54.9699	34.2068	19.5791	40.709	50.9096	31.4983	-0.692663763519445	0.0232011021304126	0.52648645422428	24	TGGAAGACTAGTGATTTTGTTGTT	1905
miR-7-y	27	24	44	37	32	29	3.4891	3.6379	5.5474	5.432	2.9006	3.655	4.2248	3.99586666666667	-0.0803746021674461	0.827282420261023	1	22	CAACAAATCACAGTCTGCCATT	193
miR-7-z	0	2	0	0	2	0	0.01	0.3032	0.01	0.01	0.1813	0.01	0.107733333333333	0.0671	-0.68308002583045	1	1	27	TGGAAGACTAGTGATTTTGTTGTTATT	4
miR-7021-x	0	3	1	0	0	0	0.01	0.4547	0.1261	0.01	0.01	0.01	0.196933333333333	0.01	-4.29963542026891	0.267487814849214	0.943074070556495	19	AGTGGATTACAGAGCAGGC	4
miR-7021-y	2	0	1	0	0	1	0.2584	0.01	0.1261	0.01	0.01	0.126	0.1315	0.0486666666666667	-1.43405693113344	0.722771470459867	1	18	TATTTCTGTGCTTCTGCT	4
miR-703-z	2	1	0	0	1	2	0.2584	0.1516	0.01	0.01	0.0906	0.2521	0.14	0.117566666666667	-0.251947752127229	1	1	19	AACCTTCAGAATGAAAGAA	6
miR-7044-x	0	0	3	4	6	2	0.01	0.01	0.3782	0.5872	0.5439	0.2521	0.132733333333333	0.461066666666667	1.79644464792178	0.178916778870262	0.870050155442676	18	GGTGGTGGTGGTGGCGGC	15
miR-7045-z	3	0	3	1	5	7	0.3877	0.01	0.3782	0.1468	0.4532	0.8822	0.258633333333333	0.494066666666667	0.933797498958997	0.445981035036339	0.988917968758528	18	CTGGCGGTGGGGGGAGGG	19
miR-708-x	1421	883	1681	910	1998	2928	183.6275	133.8434	211.9368	133.5972	181.1066	369.0273	176.469233333333	227.910366666667	0.369049870491746	0.314282187505474	0.943074070556495	22	AAGGAGCTTACAATCTAGCTGG	9821
miR-708-y	6716	3556	10286	3592	9015	14637	867.8695	539.0115	1296.8362	527.342	817.1553	1844.7585	901.239066666667	1063.08526666667	0.238275557866593	0.537271101988917	1	23	CATCTAGACTGTGAGCTTCTAGA	47802
miR-7084-x	61	36	107	29	25	63	7.8827	5.4568	13.4903	4.2575	2.2661	7.9401	8.94326666666667	4.82123333333333	-0.891399640815365	0.0618154771924318	0.715004121174515	19	GAGGATCGAGCTAGAGAGT	321
miR-709-z	20	21	21	35	28	14	2.5845	3.1831	2.6476	5.1384	2.538	1.7645	2.80506666666667	3.14696666666667	0.16592683830893	0.86300893993172	1	18	AGGCTGAGGCTGGAGGAT	139
miR-7134-x	0	2	0	0	6	0	0.01	0.3032	0.01	0.01	0.5439	0.01	0.107733333333333	0.187966666666667	0.803012144861584	0.727161192548345	1	23	ATGTCCGCGGGTTCCCTGTCCCA	8
miR-7144-x	1	2	3	4	1	2	0.1292	0.3032	0.3782	0.5872	0.0906	0.2521	0.2702	0.309966666666667	0.198085403996057	0.999999999999994	1	22	ACTTTCCCGGGACTTAGAGCGC	13
miR-718-z	15	8	15	44	5	3	1.9384	1.2126	1.8912	6.4596	0.4532	0.3781	1.68073333333333	2.4303	0.532043569902	0.706203905491585	1	18	CGCCCCGCCGCGCGTCGG	90
miR-7180-x	9	10	9	17	21	9	1.163	1.5158	1.1347	2.4958	1.9035	1.1343	1.27116666666667	1.84453333333333	0.537102661777156	0.355674376429672	0.943705371037852	21	AGTGTACTTCCTGGGGCCTCT	75
miR-7180-y	60	78	73	76	107	105	7.7534	11.8231	9.2037	11.1576	9.6989	13.2336	9.5934	11.3633666666667	0.24427621376875	0.497629427040609	1	23	TGTGGCCTCTGGGTGTGTACCCT	499
miR-7180-z	59	41	46	39	57	46	7.6242	6.2147	5.7996	5.7256	5.1667	5.7976	6.54616666666667	5.5633	-0.23470942937217	0.543589183608694	1	24	TGTGGCCTCTGGGTGTGTACCCTT	288
miR-7181-y	2	3	7	3	1	5	0.2584	0.4547	0.8825	0.4404	0.0906	0.6302	0.531866666666667	0.387066666666667	-0.458482551460501	0.765850040870077	1	18	AGAGAAGCCACTCAAGGA	21
miR-72-x	31	28	22	23	58	33	4.0059	4.2442	2.7737	3.3766	5.2574	4.1591	3.6746	4.26436666666667	0.214744278534459	0.614801841845151	1	24	AGGCAAGATGCTGGCATAGCTGAA	195
miR-72-z	2	3	0	4	0	0	0.2584	0.4547	0.01	0.5872	0.01	0.01	0.241033333333333	0.2024	-0.252023385507195	0.862494100767901	1	21	TGGCAAGATGCTGGCATAGCT	9
miR-7243-x	1	1	2	2	0	0	0.1292	0.1516	0.2522	0.2936	0.01	0.01	0.177666666666667	0.104533333333333	-0.765209973531337	0.762237659360364	1	19	TGACAGCTGTTCTGAGAGC	6
miR-726-y	0	2	1	0	1	0	0.01	0.3032	0.1261	0.01	0.0906	0.01	0.146433333333333	0.0368666666666667	-1.98985511385805	0.724753776635912	1	18	ATCACCGGCAGAACACGG	4
miR-7275-x	12	10	2	4	0	2	1.5507	1.5158	0.2522	0.5872	0.01	0.2521	1.10623333333333	0.2831	-1.96627206515709	0.0439230273551568	0.656330784564643	18	TCAACCCTGAATATTCAC	30
miR-7294-x	4	9	4	7	2	8	0.5169	1.3642	0.5043	1.0277	0.1813	1.0083	0.795133333333333	0.7391	-0.105427227773738	0.835204746361592	1	18	GAAGCAACAGTTAGAACT	34
miR-7314-y	0	0	0	4	0	0	0.01	0.01	0.01	0.5872	0.01	0.01	0.01	0.2024	4.33913738491959	0.382466211964449	0.953425581584346	18	AAAAGCCACTGATTTCTG	4
miR-735-x	38	19	38	85	55	42	4.9105	2.88	4.791	12.4789	4.9854	5.2934	4.19383333333333	7.5859	0.855050825054745	0.0812654841473645	0.800702054991857	18	GGCTGGTCCGAAGGTAGT	277
miR-735-y	0	5	2	2	1	1	0.01	0.7579	0.2522	0.2936	0.0906	0.126	0.340033333333333	0.170066666666667	-0.999575781901113	0.566851327974496	1	18	CCCACTGCTAAATTTGAC	11
miR-7373-x	0	0	0	4	0	0	0.01	0.01	0.01	0.5872	0.01	0.01	0.01	0.2024	4.33913738491959	0.382855140998431	0.953425581584346	18	ACATTTATTATTTGTAGA	4
miR-7398-x	2	1	2	4	1	4	0.2584	0.1516	0.2522	0.5872	0.0906	0.5041	0.220733333333333	0.393966666666667	0.835769059086508	0.54271762620651	1	20	TAGAACCAGGAAAATAGGCC	14
miR-7437-y	0	1	6	2	1	5	0.01	0.1516	0.7565	0.2936	0.0906	0.6302	0.306033333333333	0.338133333333333	0.143903444074791	1	1	19	TCCTCCAACCTCTGTATCC	15
miR-7439-x	8	0	0	0	0	0	1.0338	0.01	0.01	0.01	0.01	0.01	0.351266666666667	0.01	-5.1344947738776	0.143071047170635	0.844406234894578	18	TGGGAGCATGGAAAGAGG	8
miR-744-x	728	551	871	539	941	1069	94.0752	83.5195	109.8138	79.1307	85.296	134.7303	95.8028333333333	99.719	0.057800091533373	0.829596814770095	1	21	TGCGGGGCTAGGGCTAACAGC	4699
miR-744-y	5	6	3	8	9	8	0.6461	0.9095	0.3782	1.1745	0.8158	1.0083	0.6446	0.999533333333333	0.632850491661805	0.422625221370069	0.986951246835617	22	CTGTTGCCACTAACCTCAACCT	39
miR-747-y	1	1	3	1	0	1	0.1292	0.1516	0.3782	0.1468	0.01	0.126	0.219666666666667	0.0942666666666667	-1.22049634508602	0.551393490398952	1	18	TTATGATTTCAGATTGTA	7
miR-7477-x	0	0	2	9	3	0	0.01	0.01	0.2522	1.3213	0.2719	0.01	0.0907333333333333	0.5344	2.55821544169121	0.15280475117484	0.844406234894578	18	GCGCGAAGCGGGGCTGGG	14
miR-7480-x	0	3	1	0	0	0	0.01	0.4547	0.1261	0.01	0.01	0.01	0.196933333333333	0.01	-4.29963542026891	0.26668070424409	0.943074070556495	19	TACAAGACTGAAGGAAGCA	4
miR-7550-x	118	110	142	95	88	90	15.2485	16.6736	17.903	13.947	7.9767	11.3431	16.6083666666667	11.0889333333333	-0.582789603411207	0.0648737107862482	0.720297741497612	18	CTCCGGCTCGAAGGACCA	643
miR-7550-z	822	626	842	496	662	455	106.2223	94.8878	106.1575	72.8178	60.0063	57.3454	102.422533333333	63.3898333333333	-0.692209768532988	0.0146409129056593	0.462780160104969	18	ATCCGGCTCGAAGGACCA	3903
miR-7578-z	0	0	3	1	0	0	0.01	0.01	0.3782	0.1468	0.01	0.01	0.132733333333333	0.0556	-1.25537393227584	0.775226969325985	1	18	CACACGGCTCTGTCTCCT	4
miR-758-x	2	0	0	2	3	0	0.2584	0.01	0.01	0.2936	0.2719	0.01	0.0928	0.191833333333333	1.04765671717086	0.638633404310978	1	21	TGGTTGACCAGAGAGCACACG	7
miR-758-y	168	181	256	204	393	252	21.7097	27.4356	32.2759	29.9493	35.6231	31.7605	27.1404	32.4443	0.257523055971359	0.38166195884311	0.953425581584346	22	TTTGTGACCTGGTCCACTAACT	1454
miR-760-x	2	1	4	0	0	0	0.2584	0.1516	0.5043	0.01	0.01	0.01	0.304766666666667	0.01	-4.92963321404251	0.0521203989414787	0.678953507108315	24	CCCCTCAGTCCACCAGAGCCCGGA	7
miR-760-y	99	65	81	189	165	75	12.7932	9.8526	10.2123	27.7471	14.9563	9.4525	10.9527	17.3853	0.666581403364879	0.122252174574613	0.822938249219851	22	CGGCTCTGGGTCTGTGGGGAGT	674
miR-760-z	15	12	15	13	29	5	1.9384	1.8189	1.8912	1.9085	2.6287	0.6302	1.88283333333333	1.72246666666667	-0.128429235539637	0.912027619760913	1	23	CGGCTCTGGGTCTGTGGGGAGTT	89
miR-767-x	246	176	203	190	299	158	31.7891	26.6777	25.5938	27.8939	27.1025	19.9134	28.0202	24.9699333333333	-0.166275283889088	0.630745460364222	1	24	TGCACCATGGTTGTCTGAGCATGC	1272
miR-769-x	17	10	12	108	3	18	2.1968	1.5158	1.5129	15.8555	0.2719	2.2686	1.74183333333333	6.132	1.81575111018779	0.0711051317920739	0.766336514806924	22	GGAGACCTCCGGGTTCTGAGCT	168
miR-769-z	2709	1990	2760	1556	1751	2616	350.0682	301.6403	347.9747	228.4366	158.7176	329.7047	333.227733333333	238.952966666667	-0.479781796815425	0.101205437043462	0.81292531162494	22	TGAGACCTCCGGGTTCTGAGCT	13382
miR-7704-z	42	18	44	52	27	32	5.4274	2.7284	5.5474	7.6341	2.4474	4.0331	4.56773333333333	4.70486666666667	0.0426754104828695	0.976921431409584	1	18	CGGGGTCCGCGGCGATGT	215
miR-7705-z	2	0	1	0	2	1	0.2584	0.01	0.1261	0.01	0.1813	0.126	0.1315	0.105766666666667	-0.314177778983179	1	1	22	AATAGCTCAGAATGTCACTTCT	6
miR-7847-y	7	8	3	12	13	3	0.9046	1.2126	0.3782	1.7617	1.1784	0.3781	0.8318	1.10606666666667	0.41112975458131	0.666275475382216	1	19	GGAGGAGGAGGAGGAGGAC	46
miR-7857-x	90	83	106	108	101	53	11.6302	12.581	13.3642	15.8555	9.155	6.6798	12.5251333333333	10.5634333333333	-0.245747144861681	0.469472377760435	1	22	ATAGCCAGTTGGGGAAGAATGC	541
miR-7857-y	132	129	143	203	118	71	17.0576	19.5536	18.0291	29.8025	10.696	8.9484	18.2134333333333	16.4823	-0.144085328503732	0.602632706647565	1	21	ATTGTTCTCCAACCTGGCTCT	796
miR-7859-z	1088	974	1303	725	1345	1092	140.5959	147.637	164.2794	106.4373	121.9161	137.629	150.837433333333	121.994133333333	-0.306182736119781	0.331726501340291	0.943074070556495	22	AAAAACTGGCAGCTTCATGTAA	6527
miR-7861-z	0	0	0	0	4	0	0.01	0.01	0.01	0.01	0.3626	0.01	0.01	0.127533333333333	3.67280246785023	0.498735099280252	1	22	ATGCTACCTAGTCTGAGTGAGT	4
miR-7862-z	19	10	9	5	8	3	2.4553	1.5158	1.1347	0.7341	0.7252	0.3781	1.70193333333333	0.612466666666667	-1.47447129304761	0.0343670047173432	0.592996738115729	21	TGGTGCTCCCTGGAGCTGAGC	54
miR-7865-z	17	20	24	27	10	23	2.1968	3.0316	3.0259	3.9639	0.9064	2.8988	2.75143333333333	2.5897	-0.0873983921857748	0.786863436157397	1	19	CAGGGAGGGCAGGGGAGGG	121
miR-7870-x	3	2	1	1	0	0	0.3877	0.3032	0.1261	0.1468	0.01	0.01	0.272333333333333	0.0556	-2.29221678958838	0.235687191293322	0.931105373113395	18	TTTGTAGAATGCATGAAT	7
miR-7880-y	4	0	2	1	0	2	0.5169	0.01	0.2522	0.1468	0.01	0.2521	0.2597	0.1363	-0.930060451873198	0.655884822261609	1	19	TTTTTGCGACTGTATCCCG	9
miR-7890-y	0	3	48	0	0	0	0.01	0.4547	6.0517	0.01	0.01	0.01	2.17213333333333	0.01	-7.76296885343026	0.000362304562541435	0.075255833419321	19	TGTTCTGGGTGCTGAAAAC	51
miR-7911-x	3	8	5	4	9	6	0.3877	1.2126	0.6304	0.5872	0.8158	0.7562	0.743566666666667	0.719733333333333	-0.0469996210799343	1	1	18	CTCCCGGCCAATGCACCA	35
miR-7974-z	1	0	0	4	0	0	0.1292	0.01	0.01	0.5872	0.01	0.01	0.0497333333333333	0.2024	2.02492425516023	0.622117173599676	1	22	AGGCTGTGATGTTGTCCTGAGC	5
miR-7975-z	3	6	3	5	9	1	0.3877	0.9095	0.3782	0.7341	0.8158	0.126	0.558466666666667	0.558633333333333	0.000430488184163493	1	1	18	ATCCTAGTCACGGCACCA	27
miR-7977-z	2606	2804	2980	4929	4489	2743	336.7582	425.0248	375.7118	723.6271	406.9008	345.711	379.164933333333	492.079633333333	0.376066261764192	0.256060918592153	0.940183271800479	18	TTCCCGGCCAATGCACCA	20551
miR-8065-z	4	0	0	0	0	2	0.5169	0.01	0.01	0.01	0.01	0.2521	0.178966666666667	0.0907	-0.980516448310862	0.835716490996477	1	19	TTGGAACAGTTGAATTTTA	6
miR-8112-z	2	1	3	3	2	1	0.2584	0.1516	0.3782	0.4404	0.1813	0.126	0.262733333333333	0.249233333333333	-0.0761022164331973	1	1	18	TCCCCGGCACCTCCACCG	12
miR-8398-y	4	0	0	0	0	0	0.5169	0.01	0.01	0.01	0.01	0.01	0.178966666666667	0.01	-4.16161899906466	0.348731397354791	0.943074070556495	19	TTACCTGCCATGAAAGAAC	4
miR-8485-z	1	4	1	0	0	0	0.1292	0.6063	0.1261	0.01	0.01	0.01	0.2872	0.01	-4.84398384404833	0.0743674974597014	0.78184981545598	19	CACACACACACACACACAC	6
miR-8549-z	10	3	5	60	11	9	1.2922	0.4547	0.6304	8.8086	0.9971	1.1343	0.792433333333333	3.64666666666667	2.20221685939576	0.013999290836393	0.462780160104969	18	GGAGGTAGTAGGTTGTAT	98
miR-873-x	34	43	44	122	76	57	4.3936	6.5179	5.5474	17.9108	6.8889	7.1839	5.4863	10.6612	0.958464415234027	0.0337200304942126	0.592996738115729	21	TGCAGGAACTTGTGAGTCTCC	376
miR-873-y	0	0	2	0	2	1	0.01	0.01	0.2522	0.01	0.1813	0.126	0.0907333333333333	0.105766666666667	0.221180454413648	1	1	22	GAGGCTGATGAGTTCCCGGGAA	5
miR-874-x	20	19	22	21	26	26	2.5845	2.88	2.7737	3.083	2.3567	3.2769	2.74606666666667	2.90553333333333	0.0814363554474991	0.92085946826761	1	23	CGGCCCCACGCACCAGGGTAAGA	134
miR-874-y	1950	1413	2211	1363	2166	2150	251.9871	214.1798	278.758	200.1022	196.3348	270.9729	248.3083	222.469966666667	-0.158521899995698	0.598173655930129	1	23	CTGCCCTGGCCCGAGGGACCGAC	11253
miR-876-y	0	2	0	3	3	4	0.01	0.3032	0.01	0.4404	0.2719	0.5041	0.107733333333333	0.405466666666667	1.91211861827901	0.155468425322907	0.844406234894578	21	TGGTGGTTTACAAAGTAATTC	12
miR-877-x	68	50	78	93	90	84	8.7872	7.5789	9.8341	13.6533	8.158	10.5868	8.7334	10.7993666666667	0.306331383482278	0.424464444751146	0.986951246835617	22	GTAGAGGAGATGGCGCAGGGAA	463
miR-877-y	0	0	0	0	2	2	0.01	0.01	0.01	0.01	0.1813	0.2521	0.01	0.1478	3.88557436437143	0.264879505365102	0.943074070556495	22	TCCTCTTCTCCCTCCTCCCAGT	4
miR-877-z	21	10	14	5	19	11	2.7137	1.5158	1.7651	0.7341	1.7222	1.3864	1.9982	1.2809	-0.641543141101142	0.349391746485027	0.943074070556495	24	GTAGAGGAGATGGCGCAGGGGACA	80
miR-880-x	0	0	5	2	0	1	0.01	0.01	0.6304	0.2936	0.01	0.126	0.2168	0.1432	-0.598333264089615	0.848470380439478	1	19	CAGATGGATATGAGGCACT	8
miR-8842-z	3	0	0	1	0	0	0.3877	0.01	0.01	0.1468	0.01	0.01	0.1359	0.0556	-1.28938866804388	0.767768271859709	1	24	TTCTGTGGCTCACGCTTTGGTACT	4
miR-885-x	5	2	4	9	0	3	0.6461	0.3032	0.5043	1.3213	0.01	0.3781	0.484533333333333	0.5698	0.233859702810893	1	1	22	TCCATTACACTACCCTGCCTCT	23
miR-885-y	7	0	0	0	2	3	0.9046	0.01	0.01	0.01	0.1813	0.3781	0.3082	0.1898	-0.699386869493676	0.882284415225917	1	21	AGGCAGCGGGGTGTAGTGGAT	12
miR-8851-z	11	9	12	1	0	2	1.4215	1.3642	1.5129	0.1468	0.01	0.2521	1.43286666666667	0.1363	-3.39404690069157	0.000112747620656567	0.0546450134782161	19	TCAGTGAGGTTAAATTCTC	35
miR-8874-z	2	12	23	24	3	15	0.2584	1.8189	2.8998	3.5234	0.2719	1.8905	1.65903333333333	1.89526666666667	0.192057978640366	0.929096477546041	1	19	TTCTCTGAGCCTTCATTTC	79
miR-8903-z	5	0	10	2	7	13	0.6461	0.01	1.2608	0.2936	0.6345	1.6384	0.638966666666667	0.8555	0.421027183462667	0.66440605923551	1	24	TCTTGGGCCCCACCCCCGGAGACT	37
miR-8908-z	0	2	0	1	6	2	0.01	0.3032	0.01	0.1468	0.5439	0.2521	0.107733333333333	0.314266666666667	1.54452456049838	0.270086383387723	0.943074070556495	22	AATCAGTATCTGTCTGGGTAGA	11
miR-8970-z	7	11	17	12	21	17	0.9046	1.6674	2.1433	1.7617	1.9035	2.1426	1.57176666666667	1.93593333333333	0.300642210958692	0.601355485286034	1	21	GCCCGGGGGCTGTAGTGACCG	85
miR-9-x	36	53	50	30	25	42	4.6521	8.0336	6.3039	4.4043	2.2661	5.2934	6.32986666666667	3.98793333333333	-0.666533818547063	0.112948735452239	0.813862430868861	24	TCTTTGGTTATCTAGCTGTATGAT	236
miR-9-z	1165	1149	1236	708	743	924	150.5461	174.1632	155.8322	103.9416	67.3485	116.4553	160.1805	95.9151333333333	-0.739868163724832	0.00936308633430903	0.450483224794207	23	TCTTTGGTTATCTAGCTGTATGA	5925
miR-9020-z	0	2	1	2	0	0	0.01	0.3032	0.1261	0.2936	0.01	0.01	0.146433333333333	0.104533333333333	-0.486280939977555	0.999999999999994	1	19	ATGGGCAGAGAGTTGGGCA	5
miR-9089-z	2	4	4	0	0	0	0.2584	0.6063	0.5043	0.01	0.01	0.01	0.456333333333333	0.01	-5.51201613564938	0.00748722856101264	0.450483224794207	19	ACAGACAAGAACACCCAGA	10
miR-9158-z	0	1	4	0	0	0	0.01	0.1516	0.5043	0.01	0.01	0.01	0.221966666666667	0.01	-4.47227113432128	0.193501861603291	0.88561398318748	20	TTAAATGTTTGGTAGAAATC	5
miR-9182-z	0	1	1	0	3	1	0.01	0.1516	0.1261	0.01	0.2719	0.126	0.0959	0.135966666666667	0.50365028605324	0.773511310443138	1	22	TTGCACAAAGAGTCTCATGTCT	6
miR-92-x	139	131	178	93	223	199	17.9622	19.8567	22.4418	13.6533	20.2136	25.0807	20.0869	19.6492	-0.0317843553222232	1	1	23	AGGTTGGGATCGGTTGCAATGCT	963
miR-92-y	28090	22808	27715	34861	41614	29774	3629.9067	3457.1918	3494.246	5117.948	3772.058	3752.5339	3527.11483333333	4214.17996666667	0.256763379017526	0.353967291321986	0.943074070556495	22	TATTGCACTTGTCCCGGCCTGT	184862
miR-92-z	258	179	217	246	547	303	33.3398	27.1325	27.3589	36.1153	49.5822	38.1883	29.2770666666667	41.2952666666667	0.496205412883031	0.11820344046345	0.813862430868861	21	TATTGCACTCGTCCCGGCCTT	1750
miR-9226-x	162	105	191	237	222	149	20.9343	15.9157	24.0809	34.794	20.123	18.7791	20.3103	24.5653666666667	0.274414223555509	0.462452948970236	1	20	AGGTCCCTGTTCGGGCGCCA	1066
miR-9226-z	25	17	35	30	42	22	3.2306	2.5768	4.4127	4.4043	3.807	2.7727	3.4067	3.66133333333333	0.103994218001345	0.813730918007878	1	19	TCCCTGTTCGGGCGCCAAA	171
miR-9261-z	5	8	4	15	51	3	0.6461	1.2126	0.5043	2.2022	4.6228	0.3781	0.787666666666667	2.40103333333333	1.60799830392436	0.0467047774829597	0.656330784564643	18	GCGGTGGGGCGCGGGACA	86
miR-9270-z	21	34	22	9	9	8	2.7137	5.1537	2.7737	1.3213	0.8158	1.0083	3.54703333333333	1.04846666666667	-1.75833189275816	0.00101005736297069	0.162417868007718	18	GAAGGGACGGGCGATGGC	103
miR-9274-z	1	1	1	0	0	1	0.1292	0.1516	0.1261	0.01	0.01	0.126	0.135633333333333	0.0486666666666667	-1.47870591130633	0.688209551787265	1	19	CATGGCTGCAGTCACCACC	4
miR-9277-z	278	206	276	352	180	175	35.9243	31.2251	34.7975	51.6772	16.3159	22.0559	33.9823	30.0163333333333	-0.179035746458667	0.490924579364602	1	18	ATCCTGCCGACTACGCCA	1467
miR-9298-x	0	1	4	0	5	0	0.01	0.1516	0.5043	0.01	0.4532	0.01	0.221966666666667	0.157733333333333	-0.492855466477374	0.999999999999997	1	22	AGAAATGATGAACTTATTGACG	10
miR-9298-z	1	4	8	4	3	4	0.1292	0.6063	1.0086	0.5872	0.2719	0.5041	0.581366666666667	0.4544	-0.355485520406387	0.675839793488373	1	21	TCTGATTGTCATGTTCTGATT	24
miR-93-x	2541	2343	2956	2139	2621	2673	328.3586	355.1473	372.686	314.0269	237.5778	336.8887	352.063966666667	296.164466666667	-0.249439017820737	0.332923157259896	0.943074070556495	23	CAAAGTGCTGTTCGTGCAGGTAG	15273
miR-93-y	38	21	29	29	31	39	4.9105	3.1831	3.6563	4.2575	2.81	4.9153	3.91663333333333	3.99426666666667	0.0283165810734627	1	1	22	CTACTGCTGAGCCAGCACTTCT	187
miR-93-z	4	7	6	7	4	3	0.5169	1.061	0.7565	1.0277	0.3626	0.3781	0.778133333333333	0.589466666666667	-0.400607148963823	0.617782158002994	1	26	CAAAGTGCTGTTCGTGCAGGTAGTGT	31
miR-9329-z	0	0	5	0	0	0	0.01	0.01	0.6304	0.01	0.01	0.01	0.2168	0.01	-4.43829285157915	0.275114427029113	0.943074070556495	19	CCTCAGGACTGTGAGGACC	5
miR-935-z	5	3	4	6	2	0	0.6461	0.4547	0.5043	0.8809	0.1813	0.01	0.535033333333333	0.3574	-0.58208914187575	0.576211919784813	1	22	CAGTTACCGCTTCCGCTACCGC	20
miR-9372-y	0	0	0	0	0	4	0.01	0.01	0.01	0.01	0.01	0.5041	0.01	0.1747	4.12680770314203	0.388667164204642	0.953425581584346	19	TCTGTGATTGTGGTTTTCA	4
miR-9414-y	0	0	4	1	2	1	0.01	0.01	0.5043	0.1468	0.1813	0.126	0.174766666666667	0.151366666666667	-0.20738250909202	1	1	19	ATTGATGATGAAGCTGAAA	8
miR-95-x	1	2	1	3	1	6	0.1292	0.3032	0.1261	0.4404	0.0906	0.7562	0.186166666666667	0.429066666666667	1.20460704535277	0.333447209482805	0.943074070556495	20	TCAATAAATGCTTGTTGGAT	14
miR-95-y	337	222	359	415	442	392	43.5485	33.6503	45.2619	60.9262	40.0646	49.4053	40.8202333333333	50.1320333333333	0.296448321374959	0.351844008045337	0.943074070556495	21	TTCAACGGGTATTTATTGAGC	2167
miR-9537-z	3	1	0	2	0	0	0.3877	0.1516	0.01	0.2936	0.01	0.01	0.1831	0.104533333333333	-0.80866873240329	0.800545387509309	1	18	TTCCTGTCCTCATTGCCC	6
miR-9538-y	4	0	0	0	0	0	0.5169	0.01	0.01	0.01	0.01	0.01	0.178966666666667	0.01	-4.16161899906466	0.346925093557252	0.943074070556495	18	ATGAGACCATTCAGAATA	4
miR-96-x	92	114	172	85	81	97	11.8886	17.2799	21.6854	12.4789	7.3422	12.2253	16.9513	10.6821333333333	-0.666196121263739	0.0561345247759766	0.703757628019398	23	TTTGGCACTAGCACATTTTTGCT	641
miR-971-x	0	0	0	2	4	0	0.01	0.01	0.01	0.2936	0.3626	0.01	0.01	0.222066666666667	4.47292094817847	0.177172833799116	0.870050155442676	18	CTCTAAGTCAGAATCCCG	6
miR-973-y	5	5	2	13	3	0	0.6461	0.7579	0.2522	1.9085	0.2719	0.01	0.552066666666667	0.730133333333333	0.403317450860505	0.922443095145676	1	18	CAGCCCTCGACACAAGAA	28
miR-98-x	1199	915	1370	1027	1844	1261	154.9398	138.6939	172.7266	150.774	167.1475	158.9288	155.453433333333	158.9501	0.032091443826778	0.860762276971354	1	22	TGAGGTAGTAAGTTGTATTGTT	7616
miR-98-y	106	112	136	56	120	107	13.6978	16.9767	17.1466	8.2214	10.8773	13.4856	15.9403666666667	10.8614333333333	-0.553470313630761	0.145029741237287	0.844406234894578	22	CTATACAACTTACTACTTTCCT	637
miR-9814-y	1	1	0	1	1	0	0.1292	0.1516	0.01	0.1468	0.0906	0.01	0.0969333333333334	0.0824666666666667	-0.233181768943225	1	1	19	GTTTTCTGAATGTTGAGCT	4
miR-9851-x	8	2	2	1	0	2	1.0338	0.3032	0.2522	0.1468	0.01	0.2521	0.529733333333333	0.1363	-1.95848073056173	0.119149593719037	0.813862430868861	22	CGCTGGCAGTGTTGGTGGCACT	15
miR-9851-y	37	41	50	32	38	38	4.7813	6.2147	6.3039	4.6979	3.4445	4.7893	5.76663333333333	4.31056666666667	-0.419851754397776	0.283802672158044	0.943074070556495	21	TGGCACCAGCACTGGCGGTGG	236
miR-99-x	354068	312466	356371	421328	802926	503957	45754.1399	47362.9818	44930.4687	61855.2191	72780.3967	63515.6758	46015.8634666667	66050.4305333333	0.52143666506595	0.0566247131942528	0.703757628019398	21	AACCCGTAGATCCGATCTTGT	2751116
miR-99-y	618	502	561	363	865	772	79.8605	76.0922	70.7296	53.2921	78.407	97.2982	75.5607666666667	76.3324333333333	0.0146588425442258	0.908305933702979	1	23	CAAGCTCGCTTCTATGGGTCTGT	3681
miR-99-z	89886	79970	83784	80272	212498	137442	11615.4429	12121.6953	10563.3017	11784.7429	19261.6614	17322.3539	11433.4799666667	16122.9194	0.495848420139824	0.091057549329907	0.81292531162494	23	AACCCGTAGATCCGATCTTGTGA	683852
miR-9983-y	65	69	106	82	126	60	8.3996	10.4589	13.3642	12.0384	11.4211	7.562	10.7409	10.3405	-0.05480893770813	0.937245279377798	1	22	TTTTTTGCTGGAACATTTCTGG	508
miR-9983-z	74	38	69	41	80	43	9.5626	5.76	8.6994	6.0192	7.2515	5.4195	8.00733333333333	6.23006666666667	-0.362074263376158	0.408266619706138	0.973146991889712	23	TTTTTTGCTGGAACATTTCTGGA	345
miR-9985-z	202	113	304	358	776	170	26.1033	17.1283	38.3276	52.558	70.3397	21.4258	27.1864	48.1078333333333	0.823386701643635	0.0504686416648659	0.678953507108315	20	TTCACAGTGGCTAAGTTATG	1923
miR-9993-y	971	755	892	1525	1225	972	125.4767	114.4414	112.4614	223.8855	111.0389	122.505	117.459833333333	152.476466666667	0.376419097338187	0.278575996894449	0.943074070556495	18	ATCTCGGTGGGACCTCCA	6340
miR-9995-y	36	29	45	51	35	35	4.6521	4.3958	5.6735	7.4873	3.1725	4.4112	4.90713333333333	5.02366666666667	0.0338602689615555	1	1	19	CATCTCGGTGGAACCTCCA	231
miR-9997-x	8	26	46	35	14	27	1.0338	3.941	5.7996	5.1384	1.269	3.4029	3.59146666666667	3.2701	-0.135238371393874	0.757430841759993	1	19	AAGAGTAGATTGATTGGTC	156
novel-m0001-3p	3195	2062	2714	1200	2406	2292	412.8712	312.5539	342.1751	176.1722	218.0894	288.8697	355.866733333333	227.710433333333	-0.644136680024573	0.0451490026885942	0.656330784564643	22	TACTGTGCCTTGAATGGGTATT	13869
novel-m0002-3p	3195	2062	2714	1200	2406	2292	412.8712	312.5539	342.1751	176.1722	218.0894	288.8697	355.866733333333	227.710433333333	-0.644136680024573	0.0450574764158966	0.656330784564643	22	TACTGTGCCTTGAATGGGTATT	13869
novel-m0003-3p	1728	1569	2206	1480	1817	2040	223.2993	237.8259	278.1276	217.279	164.7001	257.1092	246.4176	213.029433333333	-0.210052526991363	0.430712503613299	0.986951246835617	22	AAAACACGAACAAACTTTTCGG	10840
novel-m0004-3p	1394	910	1311	1383	279	1260	180.1385	137.936	165.288	203.0384	25.2897	158.8027	161.120833333333	129.0436	-0.320284458420597	0.380812696574108	0.953425581584346	19	CACCACAGAAATCATGAAC	6537
novel-m0005-3p	2087	1660	1450	1538	3410	1555	269.6908	251.6195	182.8128	225.794	309.0959	195.9827	234.7077	243.6242	0.053792275254378	0.808346710369618	1	22	TGAGCACACCTGCCTGAGCAGA	11700
novel-m0006-3p	2087	1660	1450	1538	3410	1555	269.6908	251.6195	182.8128	225.794	309.0959	195.9827	234.7077	243.6242	0.053792275254378	0.808404766500083	1	22	TGAGCACACCTGCCTGAGCAGA	11700
novel-m0007-5p	797	613	1168	1398	44	781	102.9917	92.9173	147.2589	205.2406	3.9883	98.4325	114.3893	102.5538	-0.157571158390419	0.687450486191968	1	19	AGAGGATCAAAGGACCCCT	4801
novel-m0008-3p	925	735	833	525	402	678	119.5323	111.4099	105.0228	77.0753	36.4389	85.451	111.988333333333	66.3217333333333	-0.755794826125211	0.0128201522840841	0.462780160104969	19	TGGCCTCTGGGAACACTGT	4098
novel-m0009-3p	404	222	239	680	1067	292	52.2066	33.6503	30.1326	99.8309	96.7171	36.8019	38.6631666666667	77.7833	1.00850063838124	0.0145702545098779	0.462780160104969	18	GTGGGACGCGTGCGTTTT	2904
novel-m0010-5p	725	189	889	287	630	469	93.6875	28.6482	112.0832	42.1345	57.1057	59.1099	78.1396333333333	52.7833666666667	-0.565971113144834	0.225117682891314	0.931052694471569	19	GTCCAGGGCCTTGTGGTGC	3189
novel-m0011-5p	520	673	758	245	129	492	67.1966	102.012	95.567	35.9685	11.6931	62.0087	88.2585333333333	36.5567666666667	-1.2715972989208	0.00295515029862389	0.330522194938395	23	GTGGACTATGACCTCTGGGTCAC	2817
novel-m0012-5p	238	325	314	187	145	484	30.7554	49.2629	39.5884	27.4535	13.1434	61.0004	39.8689	33.8657666666667	-0.235436144881102	0.539526567842918	1	25	ATCAGCAGAAGAACGTGTCTGGGCT	1693
novel-m0013-5p	525	472	383	557	1030	379	67.8427	71.5448	48.2878	81.7732	93.3633	47.7669	62.5584333333333	74.3011333333333	0.24817983339061	0.460842144062393	1	21	ATTCCAAGGCTTGCCATTCAT	3346
novel-m0014-3p	357	306	308	315	604	305	46.133	46.3829	38.832	46.2452	54.749	38.4403	43.7826333333333	46.4781666666667	0.0861944337888118	0.743298693329008	1	22	TAAAGAGGTGTAGGGCATGGGA	2195
novel-m0015-3p	328	159	348	166	67	165	42.3855	24.1009	43.8751	24.3705	6.0731	20.7956	36.7871666666667	17.0797333333333	-1.10691711450643	0.00545315771083294	0.410908178096606	19	CCGTGTTGCTGTCTTTAAA	1233
novel-m0016-5p	114	117	104	436	220	193	14.7316	17.7346	13.1121	64.0092	19.9417	24.3245	15.1927666666667	36.0918	1.24828648171078	0.00353826304888075	0.342975631538174	19	TTTCCCGGCCAATGCACCA	1184
novel-m0017-3p	251	163	194	153	250	163	32.4353	24.7072	24.4591	22.462	22.661	20.5435	27.2005333333333	21.8888333333333	-0.313439877876826	0.348963905693894	0.943074070556495	21	TACTGTGCCCTGGATGGGTAG	1174
novel-m0018-5p	354	298	189	234	247	255	45.7454	45.1703	23.8287	34.3536	22.3891	32.1386	38.2481333333333	29.6271	-0.368471922678112	0.249283461279157	0.939010758289882	24	GAGGGTGTGGGTTTGGTCGTGGGA	1577
novel-m0019-5p	146	85	150	210	114	83	18.8667	12.8841	18.9117	30.8301	10.3334	10.4608	16.8875	17.2081	0.0271320441606865	0.914337502755627	1	19	TCGGGTGGGAAGAGGCGGG	788
novel-m0020-5p	106	102	134	72	47	108	13.6978	15.461	16.8944	10.5703	4.2603	13.6117	15.3510666666667	9.48076666666667	-0.695263271368297	0.0624522169113917	0.715004121174515	19	TCACTGAGCTGAGCACACT	569
novel-m0021-5p	106	102	134	72	47	108	13.6978	15.461	16.8944	10.5703	4.2603	13.6117	15.3510666666667	9.48076666666667	-0.695263271368297	0.062365009691937	0.715004121174515	19	TCACTGAGCTGAGCACACT	569
novel-m0022-3p	95	67	86	94	88	57	12.2763	10.1557	10.8427	13.8002	7.9767	7.1839	11.0915666666667	9.6536	-0.200324203736053	0.531855894321047	1	22	TACTGTGCTGCAGCTGGGTAGA	487
novel-m0023-3p	95	67	86	94	88	57	12.2763	10.1557	10.8427	13.8002	7.9767	7.1839	11.0915666666667	9.6536	-0.200324203736053	0.530548914657368	1	22	TACTGTGCTGCAGCTGGGTAGA	487
novel-m0024-3p	103	75	106	234	136	106	13.3101	11.3684	13.3642	34.3536	12.3276	13.3596	12.6809	20.0136	0.658323557894119	0.133699118380928	0.834689912361175	22	AAAACCTCAACGAACTCTTTGG	760
novel-m0025-3p	103	75	106	234	136	106	13.3101	11.3684	13.3642	34.3536	12.3276	13.3596	12.6809	20.0136	0.658323557894119	0.133621321141786	0.834689912361175	22	AAAACCTCAACGAACTCTTTGG	760
novel-m0026-3p	103	75	106	234	136	106	13.3101	11.3684	13.3642	34.3536	12.3276	13.3596	12.6809	20.0136	0.658323557894119	0.132908102622547	0.834689912361175	22	AAAACCTCAACGAACTCTTTGG	760
novel-m0027-5p	164	153	243	127	20	115	21.1928	23.1914	30.6369	18.6449	1.8129	14.4939	25.0070333333333	11.6505666666667	-1.10193378882871	0.0252429157502319	0.52648645422428	19	ATGATATTTCTGTGTGAAT	822
novel-m0028-5p	70	46	74	103	26	71	9.0457	6.9726	9.3298	15.1214	2.3567	8.9484	8.44936666666667	8.80883333333333	0.0601077508550439	0.939911555458319	1	19	CACCCCTTCAGAACATCTC	390
novel-m0029-5p	79	67	77	69	84	128	10.2087	10.1557	9.708	10.1299	7.6141	16.1323	10.0241333333333	11.2921	0.171836300578609	0.685212113056992	1	19	AGGATCCAGGTGCACACAC	504
novel-m0030-5p	92	32	66	95	19	85	11.8886	4.8505	8.3211	13.947	1.7222	10.7129	8.3534	8.79403333333333	0.0741614783157118	0.958055982698987	1	19	TTGTGATGTTGGAAGGCCC	389
novel-m0031-5p	176	405	215	322	212	255	22.7435	61.3891	27.1067	47.2729	19.2165	32.1386	37.0797666666667	32.876	-0.173597387489812	0.57299271654557	1	23	TCTTGGTCCTACTTGAGCTTGGT	1585
novel-m0032-5p	176	405	215	322	212	255	22.7435	61.3891	27.1067	47.2729	19.2165	32.1386	37.0797666666667	32.876	-0.173597387489812	0.573422694973178	1	23	TCTTGGTCCTACTTGAGCTTGGT	1585
novel-m0033-5p	176	405	215	322	212	255	22.7435	61.3891	27.1067	47.2729	19.2165	32.1386	37.0797666666667	32.876	-0.173597387489812	0.573366946808591	1	23	TCTTGGTCCTACTTGAGCTTGGT	1585
novel-m0034-5p	176	405	215	322	212	255	22.7435	61.3891	27.1067	47.2729	19.2165	32.1386	37.0797666666667	32.876	-0.173597387489812	0.573410656553891	1	23	TCTTGGTCCTACTTGAGCTTGGT	1585
novel-m0035-5p	176	405	215	322	212	255	22.7435	61.3891	27.1067	47.2729	19.2165	32.1386	37.0797666666667	32.876	-0.173597387489812	0.573277529361705	1	23	TCTTGGTCCTACTTGAGCTTGGT	1585
novel-m0036-5p	85	51	38	89	21	65	10.9841	7.7305	4.791	13.0661	1.9035	8.1922	7.8352	7.7206	-0.0212571314654028	0.798218023705586	1	19	CACGGAAAAAGAGAGAGAA	349
novel-m0037-3p	97	108	88	100	128	85	12.5347	16.3704	11.0948	14.681	11.6024	10.7129	13.3333	12.3321	-0.112615399234347	0.733141850612576	1	21	TACTGTGCCCTGTATGGGTAG	606
novel-m0038-3p	65	96	106	94	45	81	8.3996	14.5515	13.3642	13.8002	4.079	10.2087	12.1051	9.36263333333333	-0.370628733200769	0.297871850635399	0.943074070556495	22	ACACCACCAGCAAAGCTCTAGC	487
novel-m0039-3p	65	95	105	93	45	78	8.3996	14.3999	13.2382	13.6533	4.079	9.8306	12.0125666666667	9.18763333333333	-0.386779250741053	0.275977513364955	0.943074070556495	22	ACACCACCAGCAAAGCTCTAGC	481
novel-m0040-3p	34	52	45	26	39	82	4.3936	7.8821	5.6735	3.8171	3.5351	10.3348	5.98306666666667	5.89566666666667	-0.0212301797598377	0.96634062885171	1	22	GAAATCCGAACGAACTTTTTGG	278
novel-m0041-3p	34	52	45	26	39	82	4.3936	7.8821	5.6735	3.8171	3.5351	10.3348	5.98306666666667	5.89566666666667	-0.0212301797598377	0.966311392803229	1	22	GAAATCCGAACGAACTTTTTGG	278
novel-m0042-5p	52	61	118	23	11	57	6.7197	9.2463	14.8772	3.3766	0.9971	7.1839	10.2810666666667	3.85253333333333	-1.41611060819033	0.00945853194189018	0.450483224794207	20	TGAATTCTGAACATGTTGTG	322
novel-m0043-3p	61	53	78	50	30	61	7.8827	8.0336	9.8341	7.3405	2.7193	7.6881	8.58346666666667	5.91596666666667	-0.536946513445974	0.158045228369906	0.846403902887905	19	TGCGCTCTGCATCTCGGTG	333
novel-m0044-3p	51	31	62	185	94	62	6.5904	4.6989	7.8168	27.1599	8.5205	7.8141	6.3687	14.4981666666667	1.18679965900265	0.0159992668773053	0.473057685918066	21	AAACCCGAACGAACTTTTTGG	485
novel-m0045-3p	33	27	48	135	78	53	4.2644	4.0926	6.0517	19.8194	7.0702	6.6798	4.8029	11.1898	1.22020657464778	0.0090129986256617	0.450483224794207	21	AAACCCGAACGAACTTTTTGG	374
novel-m0046-3p	51	31	62	185	94	62	6.5904	4.6989	7.8168	27.1599	8.5205	7.8141	6.3687	14.4981666666667	1.18679965900265	0.0165928074152829	0.473057685918066	21	AAACCCGAACGAACTTTTTGG	485
novel-m0047-5p	53	53	83	70	50	63	6.8489	8.0336	10.4645	10.2767	4.5322	7.9401	8.449	7.583	-0.156011875233412	0.604741195973649	1	22	TGAGGCTCAGCGAGCCCTGGTC	372
novel-m0048-5p	47	33	48	39	40	51	6.0735	5.0021	6.0517	5.7256	3.6258	6.4277	5.7091	5.2597	-0.118282818466343	0.72870681765193	1	22	CAAAAAGTTCGTCCAGATTTTT	258
novel-m0049-5p	51	36	58	48	45	60	6.5904	5.4568	7.3125	7.0469	4.079	7.562	6.45323333333333	6.2293	-0.0509521372184861	0.838794802935156	1	22	CAAAAAGTTCGTCCAGATTTTT	298
novel-m0050-3p	26	41	49	27	10	67	3.3598	6.2147	6.1778	3.9639	0.9064	8.4443	5.25076666666667	4.4382	-0.242553405053759	0.635012501427244	1	19	GTGGAGGTGCTCAGGGCGC	220
novel-m0051-3p	79	84	83	117	96	111	10.2087	12.7326	10.4645	17.1768	8.7018	13.9898	11.1352666666667	13.2894666666667	0.255147099379224	0.548166753471031	1	25	TCCTAGAGCTGGGTCTGATCTTCCC	570
novel-m0052-3p	154	197	359	170	110	177	19.9005	29.8609	45.2619	24.9577	9.9708	22.308	31.6744333333333	19.0788333333333	-0.731345855738444	0.0435400229496901	0.656330784564643	21	CTAAGTCAAGTAGAACCAAGA	1167
novel-m0053-3p	232	340	505	252	250	239	29.98	51.5365	63.6693	36.9962	22.661	30.1221	48.3952666666667	29.9264333333333	-0.693445603558716	0.0342582261870102	0.592996738115729	21	CTAAGTCAAGTAGAACCAAGA	1818
novel-m0054-5p	77	12	65	105	14	25	9.9503	1.8189	8.1951	15.4151	1.269	3.1508	6.65476666666667	6.61163333333333	-0.0093813642543453	0.829579163142986	1	22	CTCCTGCTTGAACATAGTCTCT	298
novel-m0055-3p	81	130	150	99	159	63	10.4672	19.7051	18.9117	14.5342	14.4124	7.9401	16.3613333333333	12.2955666666667	-0.412152096490059	0.328082106223578	0.943074070556495	21	GTCAAGTAGAACCAAGAAAGA	682
novel-m0056-5p	37	19	33	23	31	26	4.7813	2.88	4.1606	3.3766	2.81	3.2769	3.94063333333333	3.1545	-0.321016165548269	0.446363179983715	0.988917968758528	21	ACTAGTCACATGTAACTTACT	169
novel-m0057-3p	13	13	37	20	37	37	1.6799	1.9705	4.6649	2.9362	3.3538	4.6633	2.77176666666667	3.6511	0.397525369909872	0.423160374523475	0.986951246835617	22	CGACTTCTGGGGAGCCTGGTGT	157
novel-m0058-3p	47	43	246	162	73	50	6.0735	6.5179	31.0151	23.7832	6.617	6.3017	14.5355	12.2339666666667	-0.248688448584941	0.626223969684722	1	22	GGAGAGGACACCGTCTGAGTGG	621
novel-m0059-3p	47	43	246	162	73	50	6.0735	6.5179	31.0151	23.7832	6.617	6.3017	14.5355	12.2339666666667	-0.248688448584941	0.626157911902087	1	22	GGAGAGGACACCGTCTGAGTGG	621
novel-m0060-3p	47	43	246	162	73	50	6.0735	6.5179	31.0151	23.7832	6.617	6.3017	14.5355	12.2339666666667	-0.248688448584941	0.626099567544854	1	22	GGAGAGGACACCGTCTGAGTGG	621
novel-m0061-3p	47	43	246	162	73	50	6.0735	6.5179	31.0151	23.7832	6.617	6.3017	14.5355	12.2339666666667	-0.248688448584941	0.62598583977428	1	22	GGAGAGGACACCGTCTGAGTGG	621
novel-m0062-3p	33	53	52	34	80	60	4.2644	8.0336	6.556	4.9915	7.2515	7.562	6.28466666666667	6.60166666666667	0.070994068042185	0.805629942025832	1	22	ACAGGGTAGAACCACGGACAGG	312
novel-m0063-3p	20	21	49	37	7	18	2.5845	3.1831	6.1778	5.432	0.6345	2.2686	3.9818	2.77836666666667	-0.519183751147464	0.308698469826659	0.943074070556495	19	TATCCAAGGACATGTGACC	152
novel-m0064-3p	20	21	49	37	7	18	2.5845	3.1831	6.1778	5.432	0.6345	2.2686	3.9818	2.77836666666667	-0.519183751147464	0.30876940216387	0.943074070556495	19	TATCCAAGGACATGTGACC	152
novel-m0065-3p	37	24	40	28	8	37	4.7813	3.6379	5.0431	4.1107	0.7252	4.6633	4.48743333333333	3.1664	-0.503046988483012	0.294006261106697	0.943074070556495	19	AGCATCTGGACCTCTAGCA	174
novel-m0066-3p	21	42	49	39	54	28	2.7137	6.3663	6.1778	5.7256	4.8948	3.5289	5.08593333333333	4.71643333333333	-0.108816275848456	0.866285059147792	1	21	ATACAAGGACAATTTCTTTCT	233
novel-m0067-5p	12	33	37	10	82	74	1.5507	5.0021	4.6649	1.4681	7.4328	9.3265	3.73923333333333	6.0758	0.700331880570744	0.22723655678387	0.931105373113395	21	TCGGCATGGATGCATATTAGT	248
novel-m0068-3p	82	44	2	45	27	38	10.5964	6.6694	0.2522	6.6065	2.4474	4.7893	5.83933333333333	4.6144	-0.339660598798306	0.580570293913455	1	21	CGAAACCAGAACCAACTTTTT	238
novel-m0069-3p	73	52	72	32	52	73	9.4334	7.8821	9.0776	4.6979	4.7135	9.2005	8.7977	6.20396666666667	-0.503935471514214	0.218941667410853	0.924157458612765	21	TTTGTTCTCCAACCTGGCTCT	354
novel-m0070-3p	54	19	42	16	27	26	6.9781	2.88	5.2953	2.349	2.4474	3.2769	5.05113333333333	2.6911	-0.908411122845305	0.0580013734235445	0.703757628019398	22	ACATAGTGCCTTTCTGGGTTGT	184
novel-m0071-5p	26	37	56	22	13	22	3.3598	5.6084	7.0604	3.2298	1.1784	2.7727	5.34286666666667	2.39363333333333	-1.15841184338386	0.0112047806106275	0.462780160104969	19	CCTTCTGTCTTGTGTAGCC	176
novel-m0072-3p	23	19	23	32	37	7	2.9722	2.88	2.8998	4.6979	3.3538	0.8822	2.91733333333333	2.97796666666667	0.0296773680540746	1	1	22	GAACAAGATCACGTCTCTCAGA	141
novel-m0073-3p	25	28	51	8	7	16	3.2306	4.2442	6.43	1.1745	0.6345	2.0165	4.63493333333333	1.27516666666667	-1.86186276561757	0.000332463994646203	0.075255833419321	19	TTCCGGAAGGAAGAATTGG	135
novel-m0074-3p	16	10	23	29	35	13	2.0676	1.5158	2.8998	4.2575	3.1725	1.6384	2.16106666666667	3.0228	0.484141949375413	0.377402261812561	0.953425581584346	21	AGGGGCTGGCTTTCCTCCGGC	126
novel-m0075-5p	32	19	20	37	19	19	4.1352	2.88	2.5216	5.432	1.7222	2.3946	3.17893333333333	3.18293333333333	0.00181417851909118	0.873842276009198	1	19	CCTCTCTGAAACTTGGACT	146
novel-m0076-5p	26	54	42	20	12	42	3.3598	8.1852	5.2953	2.9362	1.0877	5.2934	5.61343333333333	3.10576666666667	-0.85393398808681	0.103603902902412	0.81292531162494	25	TATTGCATGTTCGGAAAGATCGCCT	196
novel-m0077-5p	19	20	40	41	33	39	2.4553	3.0316	5.0431	6.0192	2.9913	4.9153	3.51	4.64193333333333	0.403254772557546	0.39721143023946	0.957563758730298	21	GCGCCCGGAGTGTGGCAGAGC	192
novel-m0078-3p	21	53	42	27	14	35	2.7137	8.0336	5.2953	3.9639	1.269	4.4112	5.34753333333333	3.2147	-0.734189460668104	0.138127838627104	0.834925598801734	22	TGAGCTTGCGGGCCTAGAGAAT	192
novel-m0079-3p	31	24	13	11	0	26	4.0059	3.6379	1.639	1.6149	0.01	3.2769	3.09426666666667	1.63393333333333	-0.921248414096746	0.211538953772968	0.912693290165864	19	TTCCACTGACCTCAGCAGC	105
novel-m0080-3p	18	21	22	21	12	21	2.326	3.1831	2.7737	3.083	1.0877	2.6467	2.76093333333333	2.27246666666667	-0.280896919799767	0.505704116553908	1	22	GATGAGGCTCAGCGAGCCCTGG	115
novel-m0081-5p	18	21	22	21	12	21	2.326	3.1831	2.7737	3.083	1.0877	2.6467	2.76093333333333	2.27246666666667	-0.280896919799767	0.5052353022465	1	22	GATGAGGCTCAGCGAGCCCTGG	115
novel-m0082-5p	28	44	68	35	34	28	3.6183	6.6694	8.5733	5.1384	3.0819	3.5289	6.287	3.9164	-0.682843641549244	0.116052705062813	0.813862430868861	21	CTAGTGGAAACACTTCTGCAC	237
novel-m0083-3p	8	22	17	25	11	10	1.0338	3.3347	2.1433	3.6703	0.9971	1.2603	2.1706	1.9759	-0.135583955194369	0.763941839760283	1	18	TCCCCAGTACCTCCACCA	93
novel-m0084-5p	25	8	14	9	30	19	3.2306	1.2126	1.7651	1.3213	2.7193	2.3946	2.06943333333333	2.14506666666667	0.0517867130493389	0.922183187097041	1	23	TGCCTGGAGAGGTTCTGTTTACT	105
novel-m0085-5p	25	8	14	9	30	19	3.2306	1.2126	1.7651	1.3213	2.7193	2.3946	2.06943333333333	2.14506666666667	0.0517867130493389	0.92216888415512	1	23	TGCCTGGAGAGGTTCTGTTTACT	105
novel-m0086-3p	19	7	9	9	30	13	2.4553	1.061	1.1347	1.3213	2.7193	1.6384	1.55033333333333	1.893	0.288095971900253	0.610617443801926	1	21	TACTGTGCCTTGAATGGGTAG	87
novel-m0087-3p	19	7	9	9	30	13	2.4553	1.061	1.1347	1.3213	2.7193	1.6384	1.55033333333333	1.893	0.288095971900253	0.609828252823305	1	21	TACTGTGCCTTGAATGGGTAG	87
novel-m0088-3p	22	14	15	17	31	23	2.8429	2.1221	1.8912	2.4958	2.81	2.8988	2.2854	2.73486666666667	0.259023805086162	0.610832873510411	1	21	TGAAAGGACCTGCCTGGGTAG	122
novel-m0089-3p	22	14	15	17	31	23	2.8429	2.1221	1.8912	2.4958	2.81	2.8988	2.2854	2.73486666666667	0.259023805086162	0.609869762280255	1	21	TGAAAGGACCTGCCTGGGTAG	122
novel-m0090-3p	17	16	21	13	7	14	2.1968	2.4252	2.6476	1.9085	0.6345	1.7645	2.4232	1.43583333333333	-0.755025187516859	0.129749872869063	0.834689912361175	19	AAGGAGAGGGTTCTGGAAA	88
novel-m0091-5p	22	8	9	11	26	13	2.8429	1.2126	1.1347	1.6149	2.3567	1.6384	1.73006666666667	1.87	0.11221063813746	0.866058531258021	1	21	CTGGAGACCAGCGGGCTGTCT	89
novel-m0092-3p	9	12	24	15	17	19	1.163	1.8189	3.0259	2.2022	1.5409	2.3946	2.0026	2.0459	0.0308613448745441	1	1	25	TGGATGGTCTTCCTGCACCTGGTAC	96
novel-m0093-5p	22	9	9	29	3	16	2.8429	1.3642	1.1347	4.2575	0.2719	2.0165	1.7806	2.18196666666667	0.293265601207252	0.895671375722407	1	19	TGTCCATCGTTGGCAGCGA	88
novel-m0094-3p	15	7	17	66	29	17	1.9384	1.061	2.1433	9.6895	2.6287	2.1426	1.71423333333333	4.82026666666667	1.49154946575882	0.0204043777430941	0.498047457837583	22	AAAAACCCGAACGAACTTTTTG	151
novel-m0095-3p	28	33	30	39	29	23	3.6183	5.0021	3.7823	5.7256	2.6287	2.8988	4.13423333333333	3.75103333333333	-0.140331732314105	0.690476774259547	1	21	TGAGCACACCTGCCTGGGCAA	182
novel-m0096-3p	35	17	32	40	33	18	4.5228	2.5768	4.0345	5.8724	2.9913	2.2686	3.71136666666667	3.71076666666667	-0.000233252890387141	0.942688547978518	1	22	TGCGGTGGAGCATCAGAGAACT	175
novel-m0097-3p	22	24	22	10	7	32	2.8429	3.6379	2.7737	1.4681	0.6345	4.0331	3.08483333333333	2.04523333333333	-0.592927101426129	0.309298288999126	0.943074070556495	21	AAAAACCCAATGAACTTTTTC	117
novel-m0098-3p	14	5	6	18	12	13	1.8091	0.7579	0.7565	2.6426	1.0877	1.6384	1.10783333333333	1.78956666666667	0.691869436250647	0.354095620139781	0.943074070556495	18	CGGCGTGCGCGGGCGGCG	68
novel-m0099-3p	14	5	6	18	12	13	1.8091	0.7579	0.7565	2.6426	1.0877	1.6384	1.10783333333333	1.78956666666667	0.691869436250647	0.353964094074988	0.943074070556495	18	CGGCGTGCGCGGGCGGCG	68
novel-m0100-3p	10	9	14	19	10	5	1.2922	1.3642	1.7651	2.7894	0.9064	0.6302	1.47383333333333	1.442	-0.0315022236477165	0.889277794658782	1	19	CTGTGGGACTTCATCAGCT	67
novel-m0101-5p	32	26	19	28	17	8	4.1352	3.941	2.3955	4.1107	1.5409	1.0083	3.49056666666667	2.21996666666667	-0.652923251573091	0.192901701566025	0.88561398318748	25	TGCAGTAGATACTCAGTTGACACTT	130
novel-m0102-5p	23	25	31	21	39	34	2.9722	3.7895	3.9084	3.083	3.5351	4.2852	3.5567	3.63443333333333	0.0311911509904863	0.936768495081315	1	21	ACACCAGTTAGGTCACTCAGA	173
novel-m0103-3p	24	19	14	14	11	28	3.1014	2.88	1.7651	2.0553	0.9971	3.5289	2.58216666666667	2.19376666666667	-0.23517203678201	0.602268154675235	1	25	TTATTGCAGGCGTTGTTCGATGACT	110
novel-m0104-3p	35	30	57	56	41	96	4.5228	4.5473	7.1864	8.2214	3.7164	12.0993	5.41883333333333	8.01236666666667	0.564246169187033	0.246936469224111	0.939010758289882	21	AGTCAAGTAGAACCAAGAAAG	315
novel-m0105-3p	35	30	57	56	41	96	4.5228	4.5473	7.1864	8.2214	3.7164	12.0993	5.41883333333333	8.01236666666667	0.564246169187033	0.248377962174613	0.939010758289882	21	AGTCAAGTAGAACCAAGAAAG	315
novel-m0106-5p	16	22	16	5	21	13	2.0676	3.3347	2.0172	0.7341	1.9035	1.6384	2.47316666666667	1.42533333333333	-0.79506011386508	0.219916424126559	0.924157458612765	22	AAAGCAGGATTTAGACTACAAT	93
novel-m0107-5p	9	11	12	49	12	15	1.163	1.6674	1.5129	7.1937	1.0877	1.8905	1.44776666666667	3.39063333333333	1.22772567302892	0.0899881090842171	0.81292531162494	22	TGGGGCACTGGACTACGTGGTC	108
novel-m0108-3p	0	0	76	3	0	0	0.01	0.01	9.5819	0.4404	0.01	0.01	3.20063333333333	0.153466666666667	-4.38236017239234	0.0118381053146111	0.462780160104969	19	GGAAGACATGGAGATAGAA	79
novel-m0109-5p	16	15	10	16	11	17	2.0676	2.2737	1.2608	2.349	0.9971	2.1426	1.86736666666667	1.82956666666667	-0.0295032493958988	0.95010026847556	1	25	TCATTAGTGTATATGGGAATGGACT	85
novel-m0110-5p	10	8	15	9	6	9	1.2922	1.2126	1.8912	1.3213	0.5439	1.1343	1.46533333333333	0.999833333333333	-0.551469354779124	0.338505528279974	0.943074070556495	22	AAAAGTACGTTTGGGTTTTTCT	57
novel-m0111-3p	5	7	15	20	3	18	0.6461	1.061	1.8912	2.9362	0.2719	2.2686	1.19943333333333	1.82556666666667	0.605991382295863	0.517540462848955	1	23	AAACCCGAATGAACTTTTTGGAA	68
novel-m0112-3p	11	5	2	24	8	5	1.4215	0.7579	0.2522	3.5234	0.7252	0.6302	0.810533333333333	1.62626666666667	1.00462041919003	0.323868500779533	0.943074070556495	18	CCCCGCCGGCGGCCGCGC	55
novel-m0113-3p	11	5	2	24	8	5	1.4215	0.7579	0.2522	3.5234	0.7252	0.6302	0.810533333333333	1.62626666666667	1.00462041919003	0.323366607655058	0.943074070556495	18	CCCCGCCGGCGGCCGCGC	55
novel-m0114-3p	18	12	29	16	0	20	2.326	1.8189	3.6563	2.349	0.01	2.5207	2.6004	1.62656666666667	-0.676903605193526	0.309415744969493	0.943074070556495	19	CAGGATCGACCCCAGCAGG	95
novel-m0115-3p	18	12	29	16	0	20	2.326	1.8189	3.6563	2.349	0.01	2.5207	2.6004	1.62656666666667	-0.676903605193526	0.309276392858056	0.943074070556495	19	CAGGATCGACCCCAGCAGG	95
novel-m0116-3p	11	9	13	21	8	6	1.4215	1.3642	1.639	3.083	0.7252	0.7562	1.4749	1.52146666666667	0.0448455853226577	0.946290579202688	1	25	TGAAGACCTTAGAGATTCCCTGTCC	68
novel-m0117-3p	9	5	10	8	12	8	1.163	0.7579	1.2608	1.1745	1.0877	1.0083	1.06056666666667	1.09016666666667	0.0397134029352984	1	1	23	ATCTGCACTGTCAGCACTTTAGC	52
novel-m0118-3p	52	42	51	31	30	26	6.7197	6.3663	6.43	4.5511	2.7193	3.2769	6.50533333333333	3.51576666666667	-0.887783657230199	0.0196546596954635	0.492721986158688	22	TCATCCAGGTGGGAACATGACC	232
novel-m0119-3p	15	11	24	11	11	20	1.9384	1.6674	3.0259	1.6149	0.9971	2.5207	2.21056666666667	1.7109	-0.369660805462883	0.513966792911963	1	19	CAGCTGCCAGGATTCCTCA	92
novel-m0120-3p	11	6	20	6	5	8	1.4215	0.9095	2.5216	0.8809	0.4532	1.0083	1.61753333333333	0.7808	-1.05077048486226	0.108857595394084	0.813862430868861	22	AAAAACTCAAACGAACTTTTGG	56
novel-m0121-3p	11	6	20	6	5	8	1.4215	0.9095	2.5216	0.8809	0.4532	1.0083	1.61753333333333	0.7808	-1.05077048486226	0.108507999478736	0.813862430868861	22	AAAAACTCAAACGAACTTTTGG	56
novel-m0122-3p	17	16	34	18	36	23	2.1968	2.4252	4.2866	2.6426	3.2632	2.8988	2.96953333333333	2.93486666666667	-0.0169412650876603	1	1	22	TCTGGTGGGAAGGAAGGGACAC	144
novel-m0123-3p	15	9	15	23	33	17	1.9384	1.3642	1.8912	3.3766	2.9913	2.1426	1.73126666666667	2.83683333333333	0.712453433535133	0.148151150157405	0.844406234894578	20	TGGTTTTGTTTGGGTTTGTT	112
novel-m0124-3p	9	16	16	14	12	10	1.163	2.4252	2.0172	2.0553	1.0877	1.2603	1.86846666666667	1.46776666666667	-0.348232187600951	0.537325340211903	1	23	TGGAGTTACCTCCTCTGCACACT	77
novel-m0125-5p	18	17	40	16	47	15	2.326	2.5768	5.0431	2.349	4.2603	1.8905	3.3153	2.83326666666667	-0.226673030703534	0.795985198399627	1	21	TCTGCCAGGGATCAGAGAAGA	153
novel-m0126-5p	12	15	31	15	38	11	1.5507	2.2737	3.9084	2.2022	3.4445	1.3864	2.5776	2.34436666666667	-0.13683016949433	0.964979723078793	1	21	TCTGCCAGGGATCAGAGAAGA	122
novel-m0127-3p	15	9	17	9	14	16	1.9384	1.3642	2.1433	1.3213	1.269	2.0165	1.8153	1.5356	-0.241405525208325	0.676952858960259	1	25	TTCTGATTCACCTGGCTGCCCCTGC	80
novel-m0128-5p	14	11	15	8	19	18	1.8091	1.6674	1.8912	1.1745	1.7222	2.2686	1.78923333333333	1.72176666666667	-0.0554518986903954	1	1	22	AAAAGTTTGTTAGGATTTTTCT	85
novel-m0129-3p	7	4	11	11	8	3	0.9046	0.6063	1.3869	1.6149	0.7252	0.3781	0.965933333333333	0.906066666666667	-0.0923064158086709	0.924700424589554	1	22	AAACCTGAATGAACGCTTTAGC	44
novel-m0130-3p	12	5	10	0	3	14	1.5507	0.7579	1.2608	0.01	0.2719	1.7645	1.1898	0.682133333333333	-0.802593414789524	0.41691993707128	0.981365406305158	23	TAGCATCAGTGATGCGGAAGACT	44
novel-m0131-5p	8	6	10	11	4	5	1.0338	0.9095	1.2608	1.6149	0.3626	0.6302	1.06803333333333	0.869233333333333	-0.297141269139863	0.626184365275863	1	20	TTTAGGATTTTGATGTGAAT	44
novel-m0132-5p	8	6	10	11	4	5	1.0338	0.9095	1.2608	1.6149	0.3626	0.6302	1.06803333333333	0.869233333333333	-0.297141269139863	0.626403414557758	1	20	TTTAGGATTTTGATGTGAAT	44
novel-m0133-3p	17	16	33	49	5	44	2.1968	2.4252	4.1606	7.1937	0.4532	5.5455	2.92753333333333	4.39746666666667	0.586987044372442	0.490029385261382	1	22	AAACCCGAAGGAACATTTTGGC	164
novel-m0134-3p	27	17	26	15	19	9	3.4891	2.5768	3.278	2.2022	1.7222	1.1343	3.11463333333333	1.68623333333333	-0.885258149912133	0.0747435518214451	0.78184981545598	22	TGGATTGTTCTCCAACCTGGCT	113
novel-m0135-5p	16	15	7	7	4	10	2.0676	2.2737	0.8825	1.0277	0.3626	1.2603	1.74126666666667	0.883533333333333	-0.978780691843167	0.132338676574538	0.834689912361175	21	AAAGAGATCGTTCAGGTTTTC	59
novel-m0136-3p	12	21	23	9	29	17	1.5507	3.1831	2.8998	1.3213	2.6287	2.1426	2.54453333333333	2.03086666666667	-0.325305565827621	0.656566642726307	1	23	GATGAAGCACTGTAGCTCGGGAA	111
novel-m0137-5p	12	8	11	2	12	7	1.5507	1.2126	1.3869	0.2936	1.0877	0.8822	1.3834	0.7545	-0.874625555670353	0.261123959702589	0.943074070556495	23	GTGAGGCGGGGTGGCTGCGGCCC	52
novel-m0138-5p	25	25	24	19	22	16	3.2306	3.7895	3.0259	2.7894	1.9942	2.0165	3.34866666666667	2.2667	-0.562993312699223	0.218129429559102	0.924157458612765	25	TAGAACGAGCTGGAGGATTCTGCGT	131
novel-m0139-3p	16	2	13	1	3	5	2.0676	0.3032	1.639	0.1468	0.2719	0.6302	1.3366	0.349633333333333	-1.93465313917056	0.027597356739972	0.542250766215125	22	TGCCAGACGGTCTCTGCCCTGC	40
novel-m0140-3p	12	7	5	5	3	7	1.5507	1.061	0.6304	0.7341	0.2719	0.8822	1.0807	0.6294	-0.779917005854518	0.254889818944082	0.940183271800479	22	AAAATCTGAATGAACTTTGTAG	39
novel-m0141-5p	11	2	3	5	21	20	1.4215	0.3032	0.3782	0.7341	1.9035	2.5207	0.700966666666667	1.71943333333333	1.29451543415173	0.0983066467243185	0.81292531162494	21	TATTCGGCACTCAGTAAGCAC	62
novel-m0142-3p	3	1	23	4	2	4	0.3877	0.1516	2.8998	0.5872	0.1813	0.5041	1.14636666666667	0.4242	-1.43425203955692	0.192150593731768	0.88561398318748	19	TAGTAGGGGATACGTAGCC	37
novel-m0143-3p	5	5	10	5	2	10	0.6461	0.7579	1.2608	0.7341	0.1813	1.2603	0.888266666666667	0.725233333333333	-0.292547617219626	0.678225710448181	1	19	TTCCACCTTCAAATTCTGT	37
novel-m0144-3p	5	5	10	5	2	10	0.6461	0.7579	1.2608	0.7341	0.1813	1.2603	0.888266666666667	0.725233333333333	-0.292547617219626	0.678158934561488	1	19	TTCCACCTTCAAATTCTGT	37
novel-m0145-3p	3	12	5	4	7	5	0.3877	1.8189	0.6304	0.5872	0.6345	0.6302	0.945666666666667	0.6173	-0.615359953417576	0.537550950857204	1	25	TCCACTCACTCCAGAGGAGCTGACC	36
novel-m0146-3p	6	6	29	13	6	9	0.7753	0.9095	3.6563	1.9085	0.5439	1.1343	1.78036666666667	1.19556666666667	-0.574479815734957	0.426082462154509	0.986951246835617	18	TGCGGAAGGATCATTAAC	69
novel-m0147-3p	8	7	4	3	16	4	1.0338	1.061	0.5043	0.4404	1.4503	0.5041	0.866366666666667	0.798266666666667	-0.118106967009542	1	1	22	AAACCCGGAATTAACTTTTTGG	42
novel-m0148-3p	6	4	2	21	1	1	0.7753	0.6063	0.2522	3.083	0.0906	0.126	0.5446	1.09986666666667	1.01405975353026	0.502264731176664	1	19	CAGTTCTCCTGGGTTCCCT	35
novel-m0149-5p	8	10	6	6	21	15	1.0338	1.5158	0.7565	0.8809	1.9035	1.8905	1.10203333333333	1.5583	0.499805142224532	0.380649665897693	0.953425581584346	22	TCTCCTTCGGTCCGCACTCTGT	66
novel-m0150-3p	1	8	9	2	11	3	0.1292	1.2126	1.1347	0.2936	0.9971	0.3781	0.8255	0.556266666666667	-0.56949155800201	0.690652272136029	1	22	AAAACCCGAACAGACTTTTTGA	34
novel-m0151-5p	3	5	4	5	15	2	0.3877	0.7579	0.5043	0.7341	1.3597	0.2521	0.549966666666667	0.781966666666667	0.507762930345109	0.517049580368528	1	22	AACGTCCGGTAGCGAAACTGGT	34
novel-m0152-3p	4	7	4	8	4	14	0.5169	1.061	0.5043	1.1745	0.3626	1.7645	0.694066666666667	1.10053333333333	0.665056694056406	0.440949648206093	0.988917968758528	19	ATAGACCTGTAGGATGCCC	41
novel-m0153-3p	11	3	14	2	0	4	1.4215	0.4547	1.7651	0.2936	0.01	0.5041	1.21376666666667	0.269233333333333	-2.17256216214114	0.0155654352092975	0.473057685918066	19	CCTCCCATGAAGGGCTGAT	34
novel-m0154-3p	21	14	6	4	15	4	2.7137	2.1221	0.7565	0.5872	1.3597	0.5041	1.8641	0.817	-1.19007127223517	0.137854868317773	0.834925598801734	18	GCGGCAGAGGATGGAGAA	64
novel-m0155-3p	12	8	7	8	0	5	1.5507	1.2126	0.8825	1.1745	0.01	0.6302	1.21526666666667	0.6049	-1.0065043541752	0.175227619145234	0.869559584427205	22	AAAACTCGAACAAACTTTTTGT	40
novel-m0156-3p	4	4	11	7	6	1	0.5169	0.6063	1.3869	1.0277	0.5439	0.126	0.8367	0.565866666666667	-0.564248279555859	0.507590677798446	1	22	TCAACTCGTCTGTCAGCAGATT	33
novel-m0157-3p	8	5	10	0	18	3	1.0338	0.7579	1.2608	0.01	1.6316	0.3781	1.0175	0.673233333333333	-0.595850279787439	0.707756311058625	1	21	AACACCTGAATGAACTTTTGG	44
novel-m0158-3p	5	12	9	9	6	10	0.6461	1.8189	1.1347	1.3213	0.5439	1.2603	1.1999	1.04183333333333	-0.203789674441838	0.79532951731709	1	23	TGGAAGACACCGTTCTCTCTGCC	51
novel-m0159-5p	3	7	13	6	1	1	0.3877	1.061	1.639	0.8809	0.0906	0.126	1.02923333333333	0.365833333333333	-1.49231164783974	0.103364472457885	0.81292531162494	19	ATTCCAGGGCGTCTAGGGA	31
novel-m0160-5p	2	4	2	6	13	3	0.2584	0.6063	0.2522	0.8809	1.1784	0.3781	0.3723	0.812466666666667	1.12584300813604	0.219676969426099	0.924157458612765	20	AGTAGGGCAGGCCTGAAGCC	30
novel-m0161-3p	0	4	4	26	1	2	0.01	0.6063	0.5043	3.8171	0.0906	0.2521	0.373533333333333	1.3866	1.89224276867975	0.18676547589328	0.884551892455685	19	CCTGGCCGGGCTGAGTCCT	37
novel-m0162-5p	11	4	3	19	4	3	1.4215	0.6063	0.3782	2.7894	0.3626	0.3781	0.802	1.1767	0.553072409951489	0.704685233685936	1	19	CCAGGGCGGGTCGTACTCC	44
novel-m0163-3p	11	4	3	19	4	3	1.4215	0.6063	0.3782	2.7894	0.3626	0.3781	0.802	1.1767	0.553072409951489	0.704474389602128	1	19	CCAGGGCGGGTCGTACTCC	44
novel-m0164-3p	9	4	5	6	2	2	1.163	0.6063	0.6304	0.8809	0.1813	0.2521	0.7999	0.4381	-0.868559437187031	0.317680705203456	0.943074070556495	20	TCAAGACCTACTTATCTACC	28
novel-m0165-3p	9	6	6	2	3	2	1.163	0.9095	0.7565	0.2936	0.2719	0.2521	0.943	0.272533333333333	-1.790825075346	0.0319554527495902	0.588142130353217	25	TGCCTTTTTGAAGCGGCTCCTGTGG	28
novel-m0166-3p	12	22	24	29	50	26	1.5507	3.3347	3.0259	4.2575	4.5322	3.2769	2.6371	4.0222	0.609032540165974	0.178578487631346	0.870050155442676	22	TTTTTAAATTTGCTGACACCTG	163
novel-m0167-3p	12	22	24	29	50	26	1.5507	3.3347	3.0259	4.2575	4.5322	3.2769	2.6371	4.0222	0.609032540165974	0.178760966904868	0.870050155442676	22	TTTTTAAATTTGCTGACACCTG	163
novel-m0168-5p	2	6	8	9	15	11	0.2584	0.9095	1.0086	1.3213	1.3597	1.3864	0.7255	1.3558	0.902096856496621	0.16675695673104	0.865105653753525	22	CTGGATTTGAAATAAAGATACT	51
novel-m0169-5p	2	6	8	9	15	11	0.2584	0.9095	1.0086	1.3213	1.3597	1.3864	0.7255	1.3558	0.902096856496621	0.1659745139419	0.865105653753525	22	CTGGATTTGAAATAAAGATACT	51
novel-m0170-3p	9	2	7	7	13	4	1.163	0.3032	0.8825	1.0277	1.1784	0.5041	0.7829	0.9034	0.206536870266118	0.845226836359735	1	21	GAAAAACCAAACGAACTTTTG	42
novel-m0171-5p	0	10	9	6	0	2	0.01	1.5158	1.1347	0.8809	0.01	0.2521	0.886833333333333	0.381	-1.21887199996848	0.272999407306382	0.943074070556495	18	GCAACTGTCAGAAAAAAG	27
novel-m0172-3p	2	11	5	5	1	3	0.2584	1.6674	0.6304	0.7341	0.0906	0.3781	0.852066666666667	0.400933333333333	-1.08760394577995	0.262774840409304	0.943074070556495	20	TAGGACTTTGATTTGCTCAA	27
novel-m0173-5p	4	3	14	3	0	3	0.5169	0.4547	1.7651	0.4404	0.01	0.3781	0.912233333333333	0.276166666666667	-1.72386369102773	0.0827799683293246	0.800702054991857	19	TTGGGGCTGAGTGTGAATT	27
novel-m0174-5p	5	8	11	4	8	4	0.6461	1.2126	1.3869	0.5872	0.7252	0.5041	1.08186666666667	0.6055	-0.83732384190343	0.326701085079669	0.943074070556495	21	TCTTAGTTCTCTGAAAGCTAC	40
novel-m0175-3p	6	4	6	6	2	2	0.7753	0.6063	0.7565	0.8809	0.1813	0.2521	0.7127	0.4381	-0.702034709706056	0.417490767687898	0.981365406305158	19	TTCCCCAGGAGAACAGTCC	26
novel-m0176-3p	6	4	6	6	2	2	0.7753	0.6063	0.7565	0.8809	0.1813	0.2521	0.7127	0.4381	-0.702034709706056	0.416871455861451	0.981365406305158	19	TTCCCCAGGAGAACAGTCC	26
novel-m0177-5p	6	10	7	4	5	11	0.7753	1.5158	0.8825	0.5872	0.4532	1.3864	1.05786666666667	0.808933333333333	-0.38706508611237	0.634472114799627	1	22	TTTGATGACTGTTCCTCCTATT	43
novel-m0178-5p	6	14	7	14	23	16	0.7753	2.1221	0.8825	2.0553	2.0848	2.0165	1.25996666666667	2.0522	0.703785770959778	0.242581590142092	0.939010758289882	21	AGGACTCCATTTGTTTTGATG	80
novel-m0179-5p	7	6	14	11	10	5	0.9046	0.9095	1.7651	1.6149	0.9064	0.6302	1.19306666666667	1.0505	-0.183598498777559	0.789077318942534	1	22	CCAAAAGCTCATTCAGGTTTTT	53
novel-m0180-5p	13	7	19	13	11	7	1.6799	1.061	2.3955	1.9085	0.9971	0.8822	1.71213333333333	1.2626	-0.439397400577239	0.461081087302973	1	22	CCAAAAGCTCATTCAGGTTTTT	70
novel-m0181-5p	7	6	14	11	10	5	0.9046	0.9095	1.7651	1.6149	0.9064	0.6302	1.19306666666667	1.0505	-0.183598498777559	0.788915810922692	1	22	CCAAAAGCTCATTCAGGTTTTT	53
novel-m0182-5p	3	5	0	2	8	7	0.3877	0.7579	0.01	0.2936	0.7252	0.8822	0.3852	0.633666666666667	0.7181164229713	0.460545046610421	1	21	CCCAACAATATCCTGGTGCTG	25
novel-m0183-5p	3	5	0	2	8	7	0.3877	0.7579	0.01	0.2936	0.7252	0.8822	0.3852	0.633666666666667	0.7181164229713	0.46004320970606	1	21	CCCAACAATATCCTGGTGCTG	25
novel-m0184-3p	1	11	1	6	1	5	0.1292	1.6674	0.1261	0.8809	0.0906	0.6302	0.6409	0.5339	-0.263529720854492	0.84520062737684	1	19	TAGGAGACTCTGAAGAGCT	25
novel-m0185-5p	3	5	4	7	2	3	0.3877	0.7579	0.5043	1.0277	0.1813	0.3781	0.549966666666667	0.529033333333333	-0.055985553389308	0.999999999999981	1	19	AATTCTACTGGCCTGGAGG	24
novel-m0186-3p	2	5	11	7	1	4	0.2584	0.7579	1.3869	1.0277	0.0906	0.5041	0.801066666666667	0.5408	-0.566827160510932	0.522929420572029	1	22	ATATATTAAGCTGTTTGATGGA	30
novel-m0187-3p	10	8	19	7	18	4	1.2922	1.2126	2.3955	1.0277	1.6316	0.5041	1.63343333333333	1.05446666666667	-0.631394084055037	0.430999676758581	0.986951246835617	23	CAGTTTGCTCTGACTGGCTGACT	66
novel-m0188-3p	10	8	19	7	18	4	1.2922	1.2126	2.3955	1.0277	1.6316	0.5041	1.63343333333333	1.05446666666667	-0.631394084055037	0.4307745850259	0.986951246835617	23	CAGTTTGCTCTGACTGGCTGACT	66
novel-m0189-3p	10	8	19	7	18	4	1.2922	1.2126	2.3955	1.0277	1.6316	0.5041	1.63343333333333	1.05446666666667	-0.631394084055037	0.43044749357314	0.986951246835617	23	CAGTTTGCTCTGACTGGCTGACT	66
novel-m0190-5p	10	14	3	2	12	2	1.2922	2.1221	0.3782	0.2936	1.0877	0.2521	1.26416666666667	0.544466666666667	-1.21527104765546	0.23403618685831	0.931105373113395	21	TGGCCACCCAGGTGCTGTTGA	43
novel-m0191-5p	5	7	3	7	16	15	0.6461	1.061	0.3782	1.0277	1.4503	1.8905	0.6951	1.45616666666667	1.06688303971201	0.134331113818786	0.834689912361175	21	TTCACCGTGGGCTTGCTCTGG	53
novel-m0192-5p	5	2	7	3	1	5	0.6461	0.3032	0.8825	0.4404	0.0906	0.6302	0.6106	0.387066666666667	-0.657645518301273	0.564430517571835	1	19	ACAGGGATCAAATATGAAA	23
novel-m0193-5p	2	4	7	6	0	4	0.2584	0.6063	0.8825	0.8809	0.01	0.5041	0.5824	0.465	-0.32477963931594	0.704472204907718	1	19	GAGGGAGGGAGATGGGGGG	23
novel-m0194-5p	5	2	2	9	4	1	0.6461	0.3032	0.2522	1.3213	0.3626	0.126	0.4005	0.6033	0.591073339730436	0.792329718626859	1	19	GCCGGGGCGCTGGTTCCTG	23
novel-m0195-3p	3	6	2	4	2	6	0.3877	0.9095	0.2522	0.5872	0.1813	0.7562	0.516466666666667	0.508233333333333	-0.0231842388898706	0.999999999999991	1	25	GCTGGTTCAACTGTGTCTATGTTCC	23
novel-m0196-3p	14	6	5	6	7	4	1.8091	0.9095	0.6304	0.8809	0.6345	0.5041	1.11633333333333	0.673166666666667	-0.729732230003624	0.328102430862587	0.943074070556495	23	GGTGATGATGAGGTCTGAGCCCT	42
novel-m0197-5p	16	5	13	8	3	5	2.0676	0.7579	1.639	1.1745	0.2719	0.6302	1.48816666666667	0.6922	-1.10427526296736	0.0946653087800388	0.81292531162494	24	TAAAACTTGTGAACTGTTTATTTC	50
novel-m0198-5p	5	6	7	4	2	6	0.6461	0.9095	0.8825	0.5872	0.1813	0.7562	0.8127	0.508233333333333	-0.677231894199144	0.369043697779933	0.953425581584346	25	TAGACGCCGCGAACTTGCTTAGAAC	30
novel-m0199-3p	8	6	20	9	16	7	1.0338	0.9095	2.5216	1.3213	1.4503	0.8822	1.4883	1.21793333333333	-0.289230197227092	0.712212442448745	1	25	TGTTTACCTGTCTGAGAGCCAGTCC	66
novel-m0200-3p	6	1	5	3	4	3	0.7753	0.1516	0.6304	0.4404	0.3626	0.3781	0.5191	0.3937	-0.398915775232788	0.752404319612346	1	22	AAACCCAAGTGAACTTGTTGGC	22
novel-m0201-3p	4	15	16	17	11	8	0.5169	2.2737	2.0172	2.4958	0.9971	1.0083	1.6026	1.5004	-0.0950672136947965	0.898943080543795	1	21	ATTATCGAGGCGATTCTGATC	71
novel-m0202-5p	4	7	3	8	1	7	0.5169	1.061	0.3782	1.1745	0.0906	0.8822	0.652033333333333	0.715766666666667	0.13454363886388	0.999999999999998	1	19	CGCCCCCGCCGTTCCCCCC	30
novel-m0203-3p	8	0	0	1	7	6	1.0338	0.01	0.01	0.1468	0.6345	0.7562	0.351266666666667	0.5125	0.544985325627848	0.659042358761835	1	20	TATCCAAATCAAAAGAACTT	22
novel-m0204-3p	2	0	1	8	5	6	0.2584	0.01	0.1261	1.1745	0.4532	0.7562	0.1315	0.794633333333333	2.59522651344788	0.0188084135650174	0.479779531991847	19	TCGGTTCGGGCCACGAATC	22
novel-m0205-3p	2	0	1	8	5	6	0.2584	0.01	0.1261	1.1745	0.4532	0.7562	0.1315	0.794633333333333	2.59522651344788	0.0187141398071466	0.479779531991847	19	TCGGTTCGGGCCACGAATC	22
novel-m0206-3p	3	5	15	1	15	6	0.3877	0.7579	1.8912	0.1468	1.3597	0.7562	1.01226666666667	0.754233333333333	-0.424506579858884	0.81516144110211	1	23	TGAGTTGTCAACTCCCTGAGCAC	45
novel-m0207-5p	7	9	5	3	7	6	0.9046	1.3642	0.6304	0.4404	0.6345	0.7562	0.9664	0.610366666666667	-0.662944278774645	0.438494157810047	0.986951246835617	19	ACAAACTAGGACCTGGCTC	37
novel-m0208-5p	5	0	5	6	5	0	0.6461	0.01	0.6304	0.8809	0.4532	0.01	0.428833333333333	0.448033333333333	0.0631890204327475	1	1	22	AGGGTCTGCACCAACTCCACGT	21
novel-m0209-5p	2	7	1	7	10	6	0.2584	1.061	0.1261	1.0277	0.9064	0.7562	0.481833333333333	0.896766666666667	0.896198450353465	0.305241867347194	0.943074070556495	22	TCCGGGAATGGACACTCAGTGG	33
novel-m0210-3p	5	6	4	2	3	1	0.6461	0.9095	0.5043	0.2936	0.2719	0.126	0.686633333333333	0.2305	-1.57477314548033	0.0946608052852529	0.81292531162494	19	TGGGACCTGGACACAGACA	21
novel-m0211-3p	4	7	1	8	19	8	0.5169	1.061	0.1261	1.1745	1.7222	1.0083	0.568	1.30166666666667	1.19639721280351	0.132362134053563	0.834689912361175	21	CGGGTAGGGCTGTGACCCTCG	47
novel-m0212-3p	7	3	3	2	1	4	0.9046	0.4547	0.3782	0.2936	0.0906	0.5041	0.579166666666667	0.2961	-0.967894081486886	0.357555586158686	0.946968710882933	22	TATTAATACACATTGGATTTCT	20
novel-m0213-5p	10	3	0	2	10	4	1.2922	0.4547	0.01	0.2936	0.9064	0.5041	0.585633333333333	0.568033333333333	-0.044022079456504	1	1	24	TGTAATTTCAAGTGCATAGGCTCT	29
novel-m0214-5p	2	7	2	6	0	3	0.2584	1.061	0.2522	0.8809	0.01	0.3781	0.523866666666667	0.423	-0.30854200373022	0.798388764820312	1	23	TGTATGCAACTCATTGGATGAGA	20
novel-m0215-3p	2	1	1	7	2	6	0.2584	0.1516	0.1261	1.0277	0.1813	0.7562	0.1787	0.655066666666667	1.87410210398837	0.0984168608720266	0.81292531162494	22	AAACCCCGAATGAACTTTCTGG	19
novel-m0216-3p	2	1	1	7	2	6	0.2584	0.1516	0.1261	1.0277	0.1813	0.7562	0.1787	0.655066666666667	1.87410210398837	0.0981585390080821	0.81292531162494	22	AAACCCCGAATGAACTTTCTGG	19
novel-m0217-3p	2	1	1	7	2	6	0.2584	0.1516	0.1261	1.0277	0.1813	0.7562	0.1787	0.655066666666667	1.87410210398837	0.0976864245601982	0.81292531162494	22	AAACCCCGAATGAACTTTCTGG	19
novel-m0218-5p	3	2	4	3	6	8	0.3877	0.3032	0.5043	0.4404	0.5439	1.0083	0.3984	0.6642	0.737400075434628	0.382636186720579	0.953425581584346	24	AGGACCTGACTTGCTGTGGCCAGC	26
novel-m0219-3p	13	5	9	6	2	5	1.6799	0.7579	1.1347	0.8809	0.1813	0.6302	1.19083333333333	0.564133333333333	-1.07786342051419	0.115347389643488	0.813862430868861	19	CCGACCATGGTGTGCTCTT	40
novel-m0220-3p	1	0	1	10	6	1	0.1292	0.01	0.1261	1.4681	0.5439	0.126	0.0884333333333333	0.712666666666667	3.01056527237916	0.0346662467261602	0.592996738115729	19	GAACCAGATTGTCAGCTCT	19
novel-m0221-5p	0	1	7	2	9	0	0.01	0.1516	0.8825	0.2936	0.8158	0.01	0.348033333333333	0.373133333333333	0.100465758376077	0.905015192876873	1	20	GGGCTGCCACAGAAAGTGTC	19
novel-m0222-3p	2	6	9	1	1	8	0.2584	0.9095	1.1347	0.1468	0.0906	1.0083	0.767533333333333	0.415233333333333	-0.886307144539251	0.445777975747693	0.988917968758528	19	GGGGGCCGGCGGCGGCGGC	27
novel-m0223-3p	4	2	1	6	7	6	0.5169	0.3032	0.1261	0.8809	0.6345	0.7562	0.3154	0.7572	1.26349175091319	0.196910146663671	0.886400474455038	20	TAAGTCTGCCTTCTCTCTCT	26
novel-m0224-5p	0	1	7	6	4	1	0.01	0.1516	0.8825	0.8809	0.3626	0.126	0.348033333333333	0.4565	0.391389371573167	0.890996396617596	1	18	TCAAGTCAGGCTTTTCCT	19
novel-m0225-5p	2	6	16	1	3	7	0.2584	0.9095	2.0172	0.1468	0.2719	0.8822	1.0617	0.433633333333333	-1.29182860176503	0.173083846210064	0.865105653753525	21	AAGAAGTTCGTTTGGGTTTTT	35
novel-m0226-5p	2	6	16	1	3	7	0.2584	0.9095	2.0172	0.1468	0.2719	0.8822	1.0617	0.433633333333333	-1.29182860176503	0.172697978525114	0.865105653753525	21	AAGAAGTTCGTTTGGGTTTTT	35
novel-m0227-5p	2	6	16	1	3	7	0.2584	0.9095	2.0172	0.1468	0.2719	0.8822	1.0617	0.433633333333333	-1.29182860176503	0.172587821348482	0.865105653753525	21	AAGAAGTTCGTTTGGGTTTTT	35
novel-m0228-5p	2	6	16	1	3	7	0.2584	0.9095	2.0172	0.1468	0.2719	0.8822	1.0617	0.433633333333333	-1.29182860176503	0.172540813964361	0.865105653753525	21	AAGAAGTTCGTTTGGGTTTTT	35
novel-m0229-3p	1	7	8	1	0	1	0.1292	1.061	1.0086	0.1468	0.01	0.126	0.732933333333333	0.0942666666666667	-2.95886235922836	0.0240358114722691	0.52648645422428	19	AGCAGGAGCAGCAGGACCT	18
novel-m0230-3p	1	7	8	1	0	1	0.1292	1.061	1.0086	0.1468	0.01	0.126	0.732933333333333	0.0942666666666667	-2.95886235922836	0.0241036793311736	0.52648645422428	19	AGCAGGAGCAGCAGGACCT	18
novel-m0231-3p	4	2	7	2	1	2	0.5169	0.3032	0.8825	0.2936	0.0906	0.2521	0.567533333333333	0.2121	-1.41996050884332	0.217916415343789	0.924157458612765	19	AGTTGCTGAGACAAGAACC	18
novel-m0232-5p	9	6	8	9	15	5	1.163	0.9095	1.0086	1.3213	1.3597	0.6302	1.02703333333333	1.10373333333333	0.103908646518487	0.855504809210965	1	19	CGTGCACAAGGGAAGGACT	52
novel-m0233-5p	3	3	0	3	6	3	0.3877	0.4547	0.01	0.4404	0.5439	0.3781	0.284133333333333	0.454133333333333	0.67654784189584	0.625571001131728	1	22	GTGGACCGGGCACCGCTTCTGG	18
novel-m0234-3p	3	3	0	3	6	3	0.3877	0.4547	0.01	0.4404	0.5439	0.3781	0.284133333333333	0.454133333333333	0.67654784189584	0.625676624384632	1	22	GTGGACCGGGCACCGCTTCTGG	18
novel-m0235-5p	11	16	14	12	11	13	1.4215	2.4252	1.7651	1.7617	0.9971	1.6384	1.8706	1.46573333333333	-0.35187844054537	0.527386260292982	1	25	TCCGCCAGAGACTCCTGGACACTCC	77
novel-m0236-5p	4	3	4	3	9	7	0.5169	0.4547	0.5043	0.4404	0.8158	0.8822	0.491966666666667	0.7128	0.534936768173021	0.522552946445736	1	23	TCCGGACGATTCGCCTCCAAGCC	30
novel-m0237-5p	6	5	1	2	2	2	0.7753	0.7579	0.1261	0.2936	0.1813	0.2521	0.5531	0.242333333333333	-1.19054747863013	0.342193251497193	0.943074070556495	23	TGAACAGTTGCTTGGTCCTGAGA	18
novel-m0238-3p	1	1	2	3	6	5	0.1292	0.1516	0.2522	0.4404	0.5439	0.6302	0.177666666666667	0.538166666666667	1.5988800028548	0.126706150712274	0.834689912361175	22	TGGTACCAGCAAGAAGGATTCT	18
novel-m0239-3p	3	1	2	3	1	7	0.3877	0.1516	0.2522	0.4404	0.0906	0.8822	0.263833333333333	0.471066666666667	0.836304398866112	0.508649332408921	1	24	AAAAACCTGGAGGAACTTTTGGGT	17
novel-m0240-3p	3	2	3	2	3	4	0.3877	0.3032	0.3782	0.2936	0.2719	0.5041	0.356366666666667	0.356533333333333	0.000674566356743373	1	1	22	AAAATAATGAATGAACTTTTTG	17
novel-m0241-3p	3	2	3	2	3	4	0.3877	0.3032	0.3782	0.2936	0.2719	0.5041	0.356366666666667	0.356533333333333	0.000674566356743373	1	1	22	AAAATAATGAATGAACTTTTTG	17
novel-m0242-5p	6	5	6	5	0	2	0.7753	0.7579	0.7565	0.7341	0.01	0.2521	0.763233333333333	0.332066666666667	-1.20065127046779	0.169178250227942	0.865105653753525	22	AGGGGCTCTCCAGCTCACCTGG	24
novel-m0243-5p	1	4	3	0	5	4	0.1292	0.6063	0.3782	0.01	0.4532	0.5041	0.371233333333333	0.322433333333333	-0.203325358831731	1	1	21	ATTCTCCATTGGATATAATAG	17
novel-m0244-3p	6	1	4	2	4	0	0.7753	0.1516	0.5043	0.2936	0.3626	0.01	0.477066666666667	0.222066666666667	-1.10319803337756	0.396439683557511	0.957563758730298	19	CCTTTTCAGAGCTAGGGAT	17
novel-m0245-3p	0	6	3	7	0	1	0.01	0.9095	0.3782	1.0277	0.01	0.126	0.432566666666667	0.3879	-0.15723772048111	0.905474058393661	1	19	GAGCCGGGCGTGGAGAGAA	17
novel-m0246-3p	0	6	3	7	0	1	0.01	0.9095	0.3782	1.0277	0.01	0.126	0.432566666666667	0.3879	-0.15723772048111	0.90550463159708	1	19	GAGCCGGGCGTGGAGAGAA	17
novel-m0247-5p	2	2	7	2	1	3	0.2584	0.3032	0.8825	0.2936	0.0906	0.3781	0.481366666666667	0.2541	-0.921739867169579	0.486586005817426	1	20	TCCCTGTTCGGGCGCCATTT	17
novel-m0248-5p	1	5	3	3	8	10	0.1292	0.7579	0.3782	0.4404	0.7252	1.2603	0.421766666666667	0.808633333333333	0.93904059570433	0.287854909941818	0.943074070556495	21	TCGCCCCGCCCCTCTGCACGA	30
novel-m0249-3p	3	8	6	0	6	1	0.3877	1.2126	0.7565	0.01	0.5439	0.126	0.7856	0.226633333333333	-1.79343486064782	0.15411826657475	0.844406234894578	22	TGCCACCCGAACCTTTCTGAGC	24
novel-m0250-3p	2	1	3	3	5	2	0.2584	0.1516	0.3782	0.4404	0.4532	0.2521	0.262733333333333	0.3819	0.539595671205839	0.689815941017799	1	21	AAACCCAGATGAACTTTTTGA	16
novel-m0251-3p	2	1	3	3	5	2	0.2584	0.1516	0.3782	0.4404	0.4532	0.2521	0.262733333333333	0.3819	0.539595671205839	0.68961284710628	1	21	AAACCCAGATGAACTTTTTGA	16
novel-m0252-3p	1	0	0	15	0	0	0.1292	0.01	0.01	2.2022	0.01	0.01	0.0497333333333333	0.740733333333333	3.89666922571672	0.0974830328624863	0.81292531162494	19	ACACCCGAGAAAATCTGAG	16
novel-m0253-5p	2	4	5	1	0	4	0.2584	0.6063	0.6304	0.1468	0.01	0.5041	0.498366666666667	0.2203	-1.17773808166399	0.32142541853162	0.943074070556495	19	ATCGGGGTAGCTAGAGCCT	16
novel-m0254-3p	4	1	9	1	1	0	0.5169	0.1516	1.1347	0.1468	0.0906	0.01	0.601066666666667	0.0824666666666667	-2.86564201519585	0.0468508911263454	0.656330784564643	19	CACCCATCTGTCTTCTGTC	16
novel-m0255-5p	0	5	0	8	1	2	0.01	0.7579	0.01	1.1745	0.0906	0.2521	0.2593	0.505733333333333	0.963754664719786	0.621848846650502	1	19	CAGCACCTTCAAGAAAGCC	16
novel-m0256-5p	0	5	0	8	1	2	0.01	0.7579	0.01	1.1745	0.0906	0.2521	0.2593	0.505733333333333	0.963754664719786	0.621424591900707	1	19	CAGCACCTTCAAGAAAGCC	16
novel-m0257-3p	1	4	2	4	1	4	0.1292	0.6063	0.2522	0.5872	0.0906	0.5041	0.329233333333333	0.393966666666667	0.258963159828638	1	1	22	CCAATTTTCCATGTTCCTGTGC	16
novel-m0258-3p	7	2	5	7	2	2	0.9046	0.3032	0.6304	1.0277	0.1813	0.2521	0.612733333333333	0.487033333333333	-0.331238821545079	0.701968132961197	1	19	GCAACGGTTCTGGGTAGGA	25
novel-m0259-3p	2	4	6	4	3	3	0.2584	0.6063	0.7565	0.5872	0.2719	0.3781	0.5404	0.4124	-0.389983341957576	0.6365701172352	1	18	GCGCAACCGGACGGGGAA	22
novel-m0260-5p	5	1	0	6	4	6	0.6461	0.1516	0.01	0.8809	0.3626	0.7562	0.269233333333333	0.666566666666667	1.30789213498692	0.326461294747293	0.943074070556495	22	GTGCTGGGTCGTCTTGACTTCC	22
novel-m0261-3p	9	14	3	0	2	10	1.163	2.1221	0.3782	0.01	0.1813	1.2603	1.2211	0.483866666666667	-1.33549989112033	0.187686407173218	0.88561398318748	25	TATTACGATTCTGTTACCTAGCATA	38
novel-m0262-5p	3	0	5	4	7	5	0.3877	0.01	0.6304	0.5872	0.6345	0.6302	0.3427	0.6173	0.849025599503815	0.384010544940535	0.953425581584346	22	TTGGCCTACAGAAATGACAGAC	24
novel-m0263-5p	3	0	5	4	7	5	0.3877	0.01	0.6304	0.5872	0.6345	0.6302	0.3427	0.6173	0.849025599503815	0.384223357942533	0.953425581584346	22	TTGGCCTACAGAAATGACAGAC	24
novel-m0264-3p	0	5	1	8	7	0	0.01	0.7579	0.1261	1.1745	0.6345	0.01	0.298	0.606333333333333	1.02479880646817	0.501246296384994	1	21	AAACCCGAACGAACTTTTTGA	21
novel-m0265-5p	1	1	3	4	5	1	0.1292	0.1516	0.3782	0.5872	0.4532	0.126	0.219666666666667	0.3888	0.823712254431521	0.547135645186352	1	23	GACTGGGCTGAAGGAGCCCCCCT	15
novel-m0266-5p	4	2	1	1	3	4	0.5169	0.3032	0.1261	0.1468	0.2719	0.5041	0.3154	0.3076	-0.0361271568286839	0.999999999999997	1	22	TAGGCCTGTACTCCATCCAGCT	15
novel-m0267-5p	8	6	2	4	6	0	1.0338	0.9095	0.2522	0.5872	0.5439	0.01	0.731833333333333	0.380366666666667	-0.944124307095181	0.350885175738695	0.943074070556495	20	TCGACCTTAGAAACTAAACT	26
novel-m0268-3p	5	0	2	0	2	6	0.6461	0.01	0.2522	0.01	0.1813	0.7562	0.302766666666667	0.315833333333333	0.0609570631366902	0.999999999999999	1	22	TCTGAACAAACTTTTTGGCCAC	15
novel-m0269-5p	4	3	1	4	1	2	0.5169	0.4547	0.1261	0.5872	0.0906	0.2521	0.3659	0.309966666666667	-0.239336337017346	0.860494482368565	1	19	TTCAGGTTGTTGGACAAGA	15
novel-m0270-3p	0	5	8	0	3	4	0.01	0.7579	1.0086	0.01	0.2719	0.5041	0.592166666666667	0.262	-1.17643647107262	0.37518231653364	0.953425581584346	21	AAAAACCTGAACTTTTTGTCC	20
novel-m0271-3p	3	7	5	6	0	8	0.3877	1.061	0.6304	0.8809	0.01	1.0083	0.693033333333333	0.633066666666667	-0.130567310135818	0.916157073716869	1	21	AAACTTGAACAAACCTTTTGG	29
novel-m0272-3p	2	3	1	1	2	5	0.2584	0.4547	0.1261	0.1468	0.1813	0.6302	0.279733333333333	0.319433333333333	0.191462690738236	0.999999999999999	1	22	AAAGCCCAAACGAACTTTTTGT	14
novel-m0273-5p	0	0	5	5	4	0	0.01	0.01	0.6304	0.7341	0.3626	0.01	0.2168	0.3689	0.766865032340947	0.763906171115605	1	19	AAGACCAGAGCTGAGGAGC	14
novel-m0274-5p	4	0	2	1	6	1	0.5169	0.01	0.2522	0.1468	0.5439	0.126	0.2597	0.272233333333333	0.0679977129667345	1	1	22	ACCGGGGCGGAGCTTAAGAGCG	14
novel-m0275-3p	3	0	6	4	3	6	0.3877	0.01	0.7565	0.5872	0.2719	0.7562	0.384733333333333	0.538433333333333	0.484908896796383	0.774462281926364	1	21	ATAATGCACATGTATGAACAT	22
novel-m0276-5p	3	0	6	4	3	6	0.3877	0.01	0.7565	0.5872	0.2719	0.7562	0.384733333333333	0.538433333333333	0.484908896796383	0.774334447179725	1	21	ATAATGCACATGTATGAACAT	22
novel-m0277-3p	7	5	4	2	2	4	0.9046	0.7579	0.5043	0.2936	0.1813	0.5041	0.722266666666667	0.326333333333333	-1.14618523098	0.173469323662919	0.865105653753525	21	ATAGCAGAGGAGTAGGAGGAC	24
novel-m0278-3p	2	0	7	1	2	2	0.2584	0.01	0.8825	0.1468	0.1813	0.2521	0.383633333333333	0.1934	-0.988140284627338	0.596559094437638	1	22	ATTCTGACAGACTGGAGTCTGA	14
novel-m0279-5p	3	2	3	2	1	3	0.3877	0.3032	0.3782	0.2936	0.0906	0.3781	0.356366666666667	0.2541	-0.487966022962097	0.831888172863033	1	23	CCCCGCGGCTCCGGGTGACGCTG	14
novel-m0280-5p	3	2	3	2	1	3	0.3877	0.3032	0.3782	0.2936	0.0906	0.3781	0.356366666666667	0.2541	-0.487966022962097	0.831946931182648	1	23	CCCCGCGGCTCCGGGTGACGCTG	14
novel-m0281-3p	5	4	3	2	7	8	0.6461	0.6063	0.3782	0.2936	0.6345	1.0083	0.543533333333333	0.645466666666667	0.24797407918168	0.802957397787056	1	22	TAAAACCCGAGCTCCTTGTTAG	29
novel-m0282-3p	2	1	2	8	4	3	0.2584	0.1516	0.2522	1.1745	0.3626	0.3781	0.220733333333333	0.6384	1.5321561415465	0.173279177808435	0.865105653753525	22	TCACCTCTGGACAAGCCTCTCT	20
novel-m0283-3p	1	0	6	6	1	0	0.1292	0.01	0.7565	0.8809	0.0906	0.01	0.298566666666667	0.327166666666667	0.13197266150815	1	1	22	TCGTGCCCACGCTATCCTCTAG	14
novel-m0284-3p	3	2	3	1	2	3	0.3877	0.3032	0.3782	0.1468	0.1813	0.3781	0.356366666666667	0.2354	-0.598248077977008	0.830586408736074	1	23	TGTAGAGTGAAATGATTTGCAAG	14
novel-m0285-5p	1	3	3	4	1	2	0.1292	0.4547	0.3782	0.5872	0.0906	0.2521	0.3207	0.309966666666667	-0.0491112751199054	1	1	19	TTGTGTAGCCGAGTTTTAT	14
novel-m0286-3p	1	3	3	1	1	4	0.1292	0.4547	0.3782	0.1468	0.0906	0.5041	0.3207	0.247166666666667	-0.375740161820808	0.999999999999996	1	21	AAAAACCTGAGTGAACTTTTC	13
novel-m0287-3p	2	4	4	3	1	6	0.2584	0.6063	0.5043	0.4404	0.0906	0.7562	0.456333333333333	0.429066666666667	-0.0888862154218135	1	1	21	AAAAACCTGAGTGAACTTTTC	20
novel-m0288-5p	0	12	0	0	1	0	0.01	1.8189	0.01	0.01	0.0906	0.01	0.612966666666667	0.0368666666666667	-4.05541973695653	0.113298851589826	0.813862430868861	23	AAAAAGTTTGTTCGAGTTTTTCC	13
novel-m0289-5p	0	12	0	0	1	0	0.01	1.8189	0.01	0.01	0.0906	0.01	0.612966666666667	0.0368666666666667	-4.05541973695653	0.112795804103079	0.813862430868861	23	AAAAAGTTTGTTCGAGTTTTTCC	13
novel-m0290-5p	0	12	0	0	1	0	0.01	1.8189	0.01	0.01	0.0906	0.01	0.612966666666667	0.0368666666666667	-4.05541973695653	0.112436083146272	0.813862430868861	23	AAAAAGTTTGTTCGAGTTTTTCC	13
novel-m0291-5p	0	12	0	0	1	0	0.01	1.8189	0.01	0.01	0.0906	0.01	0.612966666666667	0.0368666666666667	-4.05541973695653	0.112487935046841	0.813862430868861	23	AAAAAGTTTGTTCGAGTTTTTCC	13
novel-m0292-3p	4	1	8	5	4	1	0.5169	0.1516	1.0086	0.7341	0.3626	0.126	0.559033333333333	0.407566666666667	-0.455898245062698	0.671609210764515	1	23	AAAACCCTGAACGAAGGTCTTGG	23
novel-m0293-3p	4	1	8	5	4	1	0.5169	0.1516	1.0086	0.7341	0.3626	0.126	0.559033333333333	0.407566666666667	-0.455898245062698	0.671343002049229	1	23	AAAACCCTGAACGAAGGTCTTGG	23
novel-m0294-3p	0	2	3	1	5	2	0.01	0.3032	0.3782	0.1468	0.4532	0.2521	0.230466666666667	0.284033333333333	0.301502147318206	0.836210731423128	1	21	AAACCCGAACAAACTTTTTGA	13
novel-m0295-3p	1	1	0	5	6	0	0.1292	0.1516	0.01	0.7341	0.5439	0.01	0.0969333333333334	0.429333333333333	2.14703341908238	0.166142677997463	0.865105653753525	21	AACGGGAGTGATCGTGTCATT	13
novel-m0296-3p	3	2	2	3	0	3	0.3877	0.3032	0.2522	0.4404	0.01	0.3781	0.314366666666667	0.276166666666667	-0.18690905527245	1	1	25	AATCACTAGTTCCACTGCCATCAAA	13
novel-m0297-5p	4	1	6	0	0	2	0.5169	0.1516	0.7565	0.01	0.01	0.2521	0.475	0.0907	-2.38875305757715	0.102933413979971	0.81292531162494	19	AGAGTCCGCAACTATCAAC	13
novel-m0298-3p	0	1	4	2	0	6	0.01	0.1516	0.5043	0.2936	0.01	0.7562	0.221966666666667	0.353266666666667	0.670414587226178	0.744207996684766	1	22	CACTGGAGTTTGTTTCAACATT	13
novel-m0299-3p	0	1	4	2	0	6	0.01	0.1516	0.5043	0.2936	0.01	0.7562	0.221966666666667	0.353266666666667	0.670414587226178	0.743914641720113	1	22	CACTGGAGTTTGTTTCAACATT	13
novel-m0300-3p	5	0	4	0	3	1	0.6461	0.01	0.5043	0.01	0.2719	0.126	0.3868	0.135966666666667	-1.50833478840547	0.338392022715141	0.943074070556495	18	CTGGGGGAGAGTGGGGCC	13
novel-m0301-3p	6	2	1	0	0	4	0.7753	0.3032	0.1261	0.01	0.01	0.5041	0.401533333333333	0.1747	-1.20064014994508	0.425065786504699	0.986951246835617	24	TCATTGTTGGTACAGAGACACTGA	13
novel-m0302-5p	1	2	3	3	1	3	0.1292	0.3032	0.3782	0.4404	0.0906	0.3781	0.2702	0.303033333333333	0.165448822630947	1	1	25	TCCCTGGATTGCAGTGGACTTGGAC	13
novel-m0303-5p	2	1	5	0	4	1	0.2584	0.1516	0.6304	0.01	0.3626	0.126	0.3468	0.1662	-1.06118351645149	0.541016168380559	1	23	TCTGGACTGTCAGACACAACACT	13
novel-m0304-3p	0	1	2	2	4	4	0.01	0.1516	0.2522	0.2936	0.3626	0.5041	0.137933333333333	0.386766666666667	1.48749231758996	0.24868226984065	0.939010758289882	20	TGGGGTGGGATGTGGTGGTG	13
novel-m0305-5p	4	4	6	3	6	5	0.5169	0.6063	0.7565	0.4404	0.5439	0.6302	0.626566666666667	0.538166666666667	-0.219414985286905	0.889319381814935	1	23	TTTGGACTTGACATTGCATGTTT	28
novel-m0306-5p	1	6	5	4	1	1	0.1292	0.9095	0.6304	0.5872	0.0906	0.126	0.556366666666667	0.267933333333333	-1.05416191028722	0.370748698001509	0.953425581584346	21	AAATCCAAGAGCATACTGAGT	18
novel-m0307-3p	0	4	7	2	6	1	0.01	0.6063	0.8825	0.2936	0.5439	0.126	0.4996	0.321166666666667	-0.637451311146029	0.782215262578353	1	22	AAGAGGTGCTCAGTAGTGAAGA	20
novel-m0308-5p	5	1	0	3	2	1	0.6461	0.1516	0.01	0.4404	0.1813	0.126	0.269233333333333	0.249233333333333	-0.111360006369824	1	1	23	ACTCCGCTGGCTGCGGCTGCTCT	12
novel-m0309-5p	6	1	2	2	0	1	0.7753	0.1516	0.2522	0.2936	0.01	0.126	0.393033333333333	0.1432	-1.4566201806842	0.299972048168772	0.943074070556495	18	AGCAGGCGCTGGAACCTG	12
novel-m0310-5p	6	1	2	2	0	1	0.7753	0.1516	0.2522	0.2936	0.01	0.126	0.393033333333333	0.1432	-1.4566201806842	0.299537973939136	0.943074070556495	18	AGCAGGCGCTGGAACCTG	12
novel-m0311-3p	1	6	2	0	1	2	0.1292	0.9095	0.2522	0.01	0.0906	0.2521	0.4303	0.117566666666667	-1.87186376524321	0.254485841250702	0.940183271800479	22	ATCCGGGGGTACCTGTAGTTCC	12
novel-m0312-3p	0	0	3	4	1	4	0.01	0.01	0.3782	0.5872	0.0906	0.5041	0.132733333333333	0.393966666666667	1.56954284876301	0.334853763578564	0.943074070556495	19	CAGGAAGACACAGGAGCTG	12
novel-m0313-5p	1	3	4	4	0	0	0.1292	0.4547	0.5043	0.5872	0.01	0.01	0.362733333333333	0.2024	-0.841700037644383	0.578163024250734	1	22	CCTGAACATTATGTATGCATAT	12
novel-m0314-5p	1	4	3	0	1	3	0.1292	0.6063	0.3782	0.01	0.0906	0.3781	0.371233333333333	0.159566666666667	-1.21816695166888	0.437179937103336	0.986951246835617	19	CTGGAGAGCTCCACATCCA	12
novel-m0315-5p	8	5	1	4	0	1	1.0338	0.7579	0.1261	0.5872	0.01	0.126	0.639266666666667	0.241066666666667	-1.40698569220721	0.223790670107094	0.929690383816327	21	GTACATGTAACTTTGAATACA	19
novel-m0316-5p	7	3	0	1	0	1	0.9046	0.4547	0.01	0.1468	0.01	0.126	0.456433333333333	0.0942666666666667	-2.27558453608881	0.147162554239473	0.844406234894578	25	TATTTTGGTATTGTTTGGCCTCACT	12
novel-m0317-3p	1	3	1	2	1	4	0.1292	0.4547	0.1261	0.2936	0.0906	0.5041	0.236666666666667	0.2961	0.323227966619301	1	1	24	TCACTCAGTCGTGTCTGAATTACT	12
novel-m0318-3p	0	0	5	2	5	0	0.01	0.01	0.6304	0.2936	0.4532	0.01	0.2168	0.252266666666667	0.21858483126437	1	1	22	TCTGCTCATACCCCATGGTTCC	12
novel-m0319-3p	0	0	1	4	7	0	0.01	0.01	0.1261	0.5872	0.6345	0.01	0.0487	0.410566666666667	3.07562282438862	0.0966077469950588	0.81292531162494	21	TGCAGCTCTGCAGTGTTTCCT	12
novel-m0320-3p	0	0	6	1	2	3	0.01	0.01	0.7565	0.1468	0.1813	0.3781	0.258833333333333	0.2354	-0.136909103515061	1	1	25	TGCCAACCGCAAGTTAGGACAGTCC	12
novel-m0321-3p	7	6	3	0	3	4	0.9046	0.9095	0.3782	0.01	0.2719	0.5041	0.730766666666667	0.262	-1.47984401633039	0.152762683554711	0.844406234894578	22	TGCCTGTGTAGAGTAAAGCTCA	23
novel-m0322-3p	4	0	1	0	5	2	0.5169	0.01	0.1261	0.01	0.4532	0.2521	0.217666666666667	0.238433333333333	0.131465449753818	1	1	18	TGGCGGAGAGTTGAAGTC	12
novel-m0323-3p	4	0	1	0	5	2	0.5169	0.01	0.1261	0.01	0.4532	0.2521	0.217666666666667	0.238433333333333	0.131465449753818	1	1	18	TGGCGGAGAGTTGAAGTC	12
novel-m0324-3p	1	1	2	2	3	3	0.1292	0.1516	0.2522	0.2936	0.2719	0.3781	0.177666666666667	0.314533333333333	0.82403988559292	0.612782026926832	1	21	TGTGAATACTGTCTGGGTAGA	12
novel-m0325-5p	3	1	1	0	4	3	0.3877	0.1516	0.1261	0.01	0.3626	0.3781	0.2218	0.250233333333333	0.174014616776108	1	1	25	TTCAGCATCAAAGGATTCACACTGG	12
novel-m0326-5p	3	0	6	2	0	1	0.3877	0.01	0.7565	0.2936	0.01	0.126	0.384733333333333	0.1432	-1.42582733768581	0.341195139701741	0.943074070556495	23	TTGCTCCTGCTTGATCGTAGTCT	12
novel-m0327-5p	3	0	6	2	0	1	0.3877	0.01	0.7565	0.2936	0.01	0.126	0.384733333333333	0.1432	-1.42582733768581	0.340802491811328	0.943074070556495	23	TTGCTCCTGCTTGATCGTAGTCT	12
novel-m0328-3p	1	2	5	4	0	0	0.1292	0.3032	0.6304	0.5872	0.01	0.01	0.354266666666667	0.2024	-0.807626437075042	0.584802556174634	1	24	TTGGATCCCGGCACGCACGAGAGC	12
novel-m0329-3p	3	5	2	5	4	2	0.3877	0.7579	0.2522	0.7341	0.3626	0.2521	0.465933333333333	0.4496	-0.0514815104154503	0.99999999999999	1	21	AAACTTGAACGGACTTTTTGG	21
novel-m0330-5p	1	2	2	1	3	2	0.1292	0.3032	0.2522	0.1468	0.2719	0.2521	0.2282	0.2236	-0.0293786034454915	1	1	25	AACGGAATCCCAAAAGCAGCTGTTG	11
novel-m0331-5p	3	0	2	2	3	1	0.3877	0.01	0.2522	0.2936	0.2719	0.126	0.216633333333333	0.2305	0.0895115033929586	1	1	22	AATCCCAAGCTGAAGCTTTACT	11
novel-m0332-3p	3	2	2	5	3	2	0.3877	0.3032	0.2522	0.7341	0.2719	0.2521	0.314366666666667	0.419366666666667	0.415763941468305	1	1	18	CCTGGTGCTGTAGGCTTT	17
novel-m0333-3p	1	0	1	8	1	0	0.1292	0.01	0.1261	1.1745	0.0906	0.01	0.0884333333333333	0.425033333333333	2.26491381451999	0.280298756480943	0.943074070556495	19	GCAGAGATGGGAGCAGGGC	11
novel-m0334-5p	0	3	0	4	2	2	0.01	0.4547	0.01	0.5872	0.1813	0.2521	0.158233333333333	0.3402	1.10432959195511	0.570032672586483	1	22	GTGGGGCCTGGAACCTGCACCT	11
novel-m0335-3p	5	0	0	3	0	3	0.6461	0.01	0.01	0.4404	0.01	0.3781	0.222033333333333	0.276166666666667	0.314762915534384	1	1	22	TCAAGCCCACCTGTTACCCTCT	11
novel-m0336-5p	1	5	3	0	2	0	0.1292	0.7579	0.3782	0.01	0.1813	0.01	0.421766666666667	0.0671	-2.65206040810043	0.150145316243049	0.844406234894578	24	TGCTTGCCACGATGTGGGGGAACT	11
novel-m0337-5p	8	8	2	4	2	6	1.0338	1.2126	0.2522	0.5872	0.1813	0.7562	0.832866666666667	0.508233333333333	-0.712594553469661	0.364920537847601	0.951892393061999	19	TGGGATGGAGTTTAGAGAT	30
novel-m0338-5p	8	2	2	2	1	2	1.0338	0.3032	0.2522	0.2936	0.0906	0.2521	0.529733333333333	0.2121	-1.32052167183639	0.253737608686944	0.940183271800479	19	TGGGATGGAGTTTAGAGAT	17
novel-m0339-3p	8	2	2	2	1	2	1.0338	0.3032	0.2522	0.2936	0.0906	0.2521	0.529733333333333	0.2121	-1.32052167183639	0.25354943911797	0.940183271800479	19	TGGGATGGAGTTTAGAGAT	17
novel-m0340-5p	0	6	1	0	4	0	0.01	0.9095	0.1261	0.01	0.3626	0.01	0.348533333333333	0.127533333333333	-1.45042226744932	0.52824136453862	1	22	TGTAGAGGCTGCAATGTGCTCT	11
novel-m0341-3p	0	0	3	1	6	1	0.01	0.01	0.3782	0.1468	0.5439	0.126	0.132733333333333	0.272233333333333	1.0363130066458	0.544862869062699	1	21	TTCCTTGTCTCGAGAGCGCGA	11
novel-m0342-5p	2	3	1	4	0	1	0.2584	0.4547	0.1261	0.5872	0.01	0.126	0.279733333333333	0.241066666666667	-0.214620000162076	0.845919466532768	1	19	TTCGTGGTCTGCTTTTTCT	11
novel-m0343-3p	2	3	1	4	0	1	0.2584	0.4547	0.1261	0.5872	0.01	0.126	0.279733333333333	0.241066666666667	-0.214620000162076	0.845855662275357	1	19	TTCGTGGTCTGCTTTTTCT	11
novel-m0344-5p	2	3	1	4	0	1	0.2584	0.4547	0.1261	0.5872	0.01	0.126	0.279733333333333	0.241066666666667	-0.214620000162076	0.84562828317654	1	19	TTCGTGGTCTGCTTTTTCT	11
novel-m0345-5p	2	3	1	4	0	1	0.2584	0.4547	0.1261	0.5872	0.01	0.126	0.279733333333333	0.241066666666667	-0.214620000162076	0.845601437273703	1	19	TTCGTGGTCTGCTTTTTCT	11
novel-m0346-3p	1	2	3	0	0	4	0.1292	0.3032	0.3782	0.01	0.01	0.5041	0.2702	0.1747	-0.629148066408925	0.837258427254446	1	23	AAAAACCCAAATGAACTTTTTGT	10
novel-m0347-5p	0	0	5	0	4	1	0.01	0.01	0.6304	0.01	0.3626	0.126	0.2168	0.1662	-0.383444374583527	0.999999999999999	1	21	AAAAGATTTGTTTGGGTTTTT	10
novel-m0348-5p	1	2	2	0	3	2	0.1292	0.3032	0.2522	0.01	0.2719	0.2521	0.2282	0.178	-0.358421550434922	1	1	22	ACTCTCATAGGGTGGGATTTGA	10
novel-m0349-5p	1	2	2	0	3	2	0.1292	0.3032	0.2522	0.01	0.2719	0.2521	0.2282	0.178	-0.358421550434922	1	1	22	ACTCTCATAGGGTGGGATTTGA	10
novel-m0350-5p	0	1	5	0	4	0	0.01	0.1516	0.6304	0.01	0.3626	0.01	0.264	0.127533333333333	-1.04966355662086	0.705748112914317	1	22	CAACAGGAGCAGCGTTGTCACT	10
novel-m0351-3p	0	0	0	8	2	0	0.01	0.01	0.01	1.1745	0.1813	0.01	0.01	0.455266666666667	5.50863992807458	0.0490498616012128	0.672816026114748	18	GAGAATCGCCGGAAGGGT	10
novel-m0352-5p	0	2	1	0	3	4	0.01	0.3032	0.1261	0.01	0.2719	0.5041	0.146433333333333	0.262	0.839322813053211	0.650829339675786	1	20	TAACAAATTTAAAAAAAACT	10
novel-m0353-5p	2	3	0	1	3	1	0.2584	0.4547	0.01	0.1468	0.2719	0.126	0.241033333333333	0.181566666666667	-0.408733309082215	1	1	24	TAGTTCTTGGAGGATCTCTTCAGT	10
novel-m0354-5p	2	1	1	1	3	2	0.2584	0.1516	0.1261	0.1468	0.2719	0.2521	0.1787	0.2236	0.3233805538017	0.797404926416499	1	23	TCCATGAGTGTGGGCATCTGAAA	10
novel-m0355-3p	0	1	3	2	1	3	0.01	0.1516	0.3782	0.2936	0.0906	0.3781	0.179933333333333	0.2541	0.497933899307662	0.816340001178466	1	19	TTAGCTCCTGTGCTCTGCT	10
novel-m0356-3p	3	1	4	0	1	1	0.3877	0.1516	0.5043	0.01	0.0906	0.126	0.347866666666667	0.0755333333333333	-2.20334908299694	0.204859984825831	0.902625508899267	24	TTCTAGCACGTTCACACCTGCTCC	10
novel-m0357-5p	5	1	3	2	4	4	0.6461	0.1516	0.3782	0.2936	0.3626	0.5041	0.391966666666667	0.386766666666667	-0.0192675089078219	1	1	22	TTCTCATTGGCCTCATGTCCTG	19
novel-m0358-5p	5	1	3	2	4	4	0.6461	0.1516	0.3782	0.2936	0.3626	0.5041	0.391966666666667	0.386766666666667	-0.0192675089078219	1	1	22	TTCTCATTGGCCTCATGTCCTG	19
novel-m0359-5p	1	0	0	1	5	3	0.1292	0.01	0.01	0.1468	0.4532	0.3781	0.0497333333333333	0.326033333333333	2.71273443687357	0.1104348317056	0.813862430868861	23	TTCTGCCCGGCGTGAATCCTTGG	10
novel-m0360-5p	1	0	0	1	5	3	0.1292	0.01	0.01	0.1468	0.4532	0.3781	0.0497333333333333	0.326033333333333	2.71273443687357	0.109934195747481	0.813862430868861	23	TTCTGCCCGGCGTGAATCCTTGG	10
novel-m0361-5p	0	3	6	3	4	4	0.01	0.4547	0.7565	0.4404	0.3626	0.5041	0.407066666666667	0.4357	0.0980700244295426	1	1	21	TTGGCCAAACGGATCGTTTAG	20
novel-m0362-5p	1	2	6	0	1	0	0.1292	0.3032	0.7565	0.01	0.0906	0.01	0.3963	0.0368666666666667	-3.42620408245443	0.0875086162730519	0.81292531162494	21	TTTCTGCTGTGCATTGTAGCT	10
novel-m0363-3p	3	0	1	6	0	0	0.3877	0.01	0.1261	0.8809	0.01	0.01	0.1746	0.3003	0.78235091592771	0.868078012697134	1	19	TTTGTCACGTCCTTGAAAT	10
novel-m0364-3p	1	3	1	1	0	3	0.1292	0.4547	0.1261	0.1468	0.01	0.3781	0.236666666666667	0.1783	-0.408549820933258	0.825814147127925	1	20	AATACCTGAACAAATTTTCT	9
novel-m0365-3p	1	3	1	1	0	3	0.1292	0.4547	0.1261	0.1468	0.01	0.3781	0.236666666666667	0.1783	-0.408549820933258	0.82593671041563	1	20	AATACCTGAACAAATTTTCT	9
novel-m0366-5p	1	2	1	4	1	0	0.1292	0.3032	0.1261	0.5872	0.0906	0.01	0.186166666666667	0.229266666666667	0.300431835156113	1	1	21	AATTCGTTCGGGTTTTTCTGT	9
novel-m0367-5p	3	0	0	3	0	3	0.3877	0.01	0.01	0.4404	0.01	0.3781	0.1359	0.276166666666667	1.02299374062027	0.693440549253478	1	19	ACCCCTGGCTGTAGACAGG	9
novel-m0368-5p	4	1	1	0	1	2	0.5169	0.1516	0.1261	0.01	0.0906	0.2521	0.264866666666667	0.117566666666667	-1.17178721766184	0.628985472823761	1	23	AGAAAGCCTGAATGCATCTGAGA	9
novel-m0369-5p	0	2	4	0	3	0	0.01	0.3032	0.5043	0.01	0.2719	0.01	0.2725	0.0973	-1.48574451977054	0.699580210842847	1	19	AGCACTTGCAGGGTCTCAC	9
novel-m0370-5p	5	0	0	0	2	2	0.6461	0.01	0.01	0.01	0.1813	0.2521	0.222033333333333	0.1478	-0.587130011707125	0.999999999999994	1	20	AGCGGGGCAGGGAGCTCACT	9
novel-m0371-3p	3	1	1	4	0	0	0.3877	0.1516	0.1261	0.5872	0.01	0.01	0.2218	0.2024	-0.1320500754674	1	1	19	AGGCCGGGGCTGAGGAATC	9
novel-m0372-3p	3	1	1	4	0	0	0.3877	0.1516	0.1261	0.5872	0.01	0.01	0.2218	0.2024	-0.1320500754674	1	1	19	AGGCCGGGGCTGAGGAATC	9
novel-m0373-3p	1	2	4	2	0	0	0.1292	0.3032	0.5043	0.2936	0.01	0.01	0.312233333333333	0.104533333333333	-1.57866150570629	0.324980884405579	0.943074070556495	19	AGGTGTGGCGTGTGGCTGC	9
novel-m0374-5p	0	1	6	1	0	1	0.01	0.1516	0.7565	0.1468	0.01	0.126	0.306033333333333	0.0942666666666667	-1.69886918125522	0.393807219199998	0.955919360128209	23	ATAAAGTAGAAAGCACTACTAAC	9
novel-m0375-5p	4	0	0	4	1	0	0.5169	0.01	0.01	0.5872	0.0906	0.01	0.178966666666667	0.229266666666667	0.357335710966253	0.999999999999992	1	18	CAGAAAAGGAGCCCAGGA	9
novel-m0376-3p	0	2	2	1	3	1	0.01	0.3032	0.2522	0.1468	0.2719	0.126	0.188466666666667	0.181566666666667	-0.0538100159907317	1	1	22	CAGACTGTCAGACCACCTCTGC	9
novel-m0377-3p	1	2	3	3	0	0	0.1292	0.3032	0.3782	0.4404	0.01	0.01	0.2702	0.153466666666667	-0.816102341914607	0.644761915625816	1	19	CCAAGCGACAATCCTGGCC	9
novel-m0378-3p	0	0	3	1	0	5	0.01	0.01	0.3782	0.1468	0.01	0.6302	0.132733333333333	0.262333333333333	0.982870414674348	0.716083648895602	1	19	CGTCGGAAGGGCAAGACCC	9
novel-m0379-5p	0	0	4	2	1	2	0.01	0.01	0.5043	0.2936	0.0906	0.2521	0.174766666666667	0.2121	0.279314575735354	1	1	21	GAAGTCTGCGTCTCAGTAGCC	9
novel-m0380-3p	7	10	9	8	11	11	0.9046	1.5158	1.1347	1.1745	0.9971	1.3864	1.18503333333333	1.186	0.00117636919216662	1	1	23	TGTTCTGAGAACGGACTGAGACC	56
novel-m0381-5p	1	0	4	3	2	5	0.1292	0.01	0.5043	0.4404	0.1813	0.6302	0.2145	0.4173	0.960107272876487	0.473388726891799	1	21	GGGGCGGGGCTAAAGACCTGA	15
novel-m0382-5p	1	0	4	3	2	5	0.1292	0.01	0.5043	0.4404	0.1813	0.6302	0.2145	0.4173	0.960107272876487	0.475531878607208	1	21	GGGGCGGGGCTAAAGACCTGA	15
novel-m0383-3p	0	3	3	0	1	2	0.01	0.4547	0.3782	0.01	0.0906	0.2521	0.280966666666667	0.117566666666667	-1.25691990705008	0.651024327330932	1	25	TAAATGGGACGATGACAGCAAGAGC	9
novel-m0384-5p	0	4	3	1	0	1	0.01	0.6063	0.3782	0.1468	0.01	0.126	0.3315	0.0942666666666667	-1.81418925091171	0.278772416879338	0.943074070556495	25	TAGCCATGGACTTTGGACCTGGACC	9
novel-m0385-5p	2	6	3	3	0	3	0.2584	0.9095	0.3782	0.4404	0.01	0.3781	0.515366666666667	0.276166666666667	-0.900060031605332	0.432761570355443	0.986951246835617	22	TATTAGTTGGAATTCTCTTGCT	17
novel-m0386-5p	2	6	3	3	0	3	0.2584	0.9095	0.3782	0.4404	0.01	0.3781	0.515366666666667	0.276166666666667	-0.900060031605332	0.433474348513233	0.986951246835617	22	TATTAGTTGGAATTCTCTTGCT	17
novel-m0387-3p	2	2	1	2	4	5	0.2584	0.3032	0.1261	0.2936	0.3626	0.6302	0.229233333333333	0.4288	0.903488060923813	0.571673600464143	1	22	TCAAGGTCCATTTGTAGGAGAA	16
novel-m0388-5p	3	3	3	0	0	0	0.3877	0.4547	0.3782	0.01	0.01	0.01	0.406866666666667	0.01	-5.34648418457751	0.00916364948678141	0.450483224794207	19	TCCCTGGGCCTGCTCTAAT	9
novel-m0389-5p	0	1	2	1	2	3	0.01	0.1516	0.2522	0.1468	0.1813	0.3781	0.137933333333333	0.2354	0.771143175899595	0.612594830929391	1	22	TCGTGGGACAGAGTGGAAGGAG	9
novel-m0390-5p	0	1	2	1	2	3	0.01	0.1516	0.2522	0.1468	0.1813	0.3781	0.137933333333333	0.2354	0.771143175899595	0.612626099322778	1	22	TCGTGGGACAGAGTGGAAGGAG	9
novel-m0391-5p	0	3	0	1	2	3	0.01	0.4547	0.01	0.1468	0.1813	0.3781	0.158233333333333	0.2354	0.573060771330171	0.839070640216822	1	19	TGAACTGGCTATGCCTCCC	9
novel-m0392-3p	2	4	0	0	2	1	0.2584	0.6063	0.01	0.01	0.1813	0.126	0.291566666666667	0.105766666666667	-1.46294077257516	0.536760501799769	1	23	TGCCTGTGACTGAGCAAGCCACC	9
novel-m0393-5p	2	0	3	0	1	3	0.2584	0.01	0.3782	0.01	0.0906	0.3781	0.215533333333333	0.159566666666667	-0.433751701406314	1	1	23	TGCTGGAGGAGGAGCCAGGAACC	9
novel-m0394-3p	1	1	1	1	1	4	0.1292	0.1516	0.1261	0.1468	0.0906	0.5041	0.135633333333333	0.247166666666667	0.865772412268288	0.612242512053815	1	18	TGCTGGCTGTGGAGGGGC	9
novel-m0395-5p	1	1	1	1	1	4	0.1292	0.1516	0.1261	0.1468	0.0906	0.5041	0.135633333333333	0.247166666666667	0.865772412268288	0.612907541992649	1	18	TGCTGGCTGTGGAGGGGC	9
novel-m0396-5p	1	1	1	1	1	4	0.1292	0.1516	0.1261	0.1468	0.0906	0.5041	0.135633333333333	0.247166666666667	0.865772412268288	0.613384811527844	1	18	TGCTGGCTGTGGAGGGGC	9
novel-m0397-3p	1	3	4	1	0	0	0.1292	0.4547	0.5043	0.1468	0.01	0.01	0.362733333333333	0.0556	-2.70575253961519	0.108326612480214	0.813862430868861	24	TGCTTTGAGGTGGAGGTGGTCTGC	9
novel-m0398-5p	5	7	5	2	4	0	0.6461	1.061	0.6304	0.2936	0.3626	0.01	0.779166666666667	0.222066666666667	-1.81093910587537	0.0695407539085982	0.766001940781074	23	TGGCATCAGCGCCTGTACATCCT	23
novel-m0399-3p	0	0	0	1	6	2	0.01	0.01	0.01	0.1468	0.5439	0.2521	0.01	0.314266666666667	4.97391735275429	0.0430017287189995	0.656330784564643	21	TGGCTGAGGATGCACTCGAGC	9
novel-m0400-3p	3	2	2	0	2	0	0.3877	0.3032	0.2522	0.01	0.1813	0.01	0.314366666666667	0.0671	-2.22806358045993	0.298512575866123	0.943074070556495	18	TTCCTACCTCGGACATTC	9
novel-m0401-3p	0	1	3	0	2	3	0.01	0.1516	0.3782	0.01	0.1813	0.3781	0.179933333333333	0.1898	0.0770175162754167	1	1	22	TTTCTGGGACTTGTCTCCTGCC	9
novel-m0402-5p	3	1	0	0	2	2	0.3877	0.1516	0.01	0.01	0.1813	0.2521	0.1831	0.1478	-0.308985521651186	1	1	22	AAAAAGTTCATTCGGGCTTCCT	8
novel-m0403-5p	1	1	2	0	1	3	0.1292	0.1516	0.2522	0.01	0.0906	0.3781	0.177666666666667	0.159566666666667	-0.155013726926772	1	1	21	AAAACGTTCGTTTGGGTTTTT	8
novel-m0404-3p	1	2	1	0	4	0	0.1292	0.3032	0.1261	0.01	0.3626	0.01	0.186166666666667	0.127533333333333	-0.545720407024571	1	1	22	AAACTCGAGCAAACTTTTTGGC	8
novel-m0405-3p	3	1	1	0	1	2	0.3877	0.1516	0.1261	0.01	0.0906	0.2521	0.2218	0.117566666666667	-0.91578029045661	0.79481457300785	1	23	AACCCCAAATGAACTTTTTAAGC	8
novel-m0406-3p	0	0	2	0	4	2	0.01	0.01	0.2522	0.01	0.3626	0.2521	0.0907333333333333	0.208233333333333	1.19849646306152	0.642665236738946	1	22	AACTCCAATGAACTTTTTGGGC	8
novel-m0407-3p	0	0	0	8	0	0	0.01	0.01	0.01	1.1745	0.01	0.01	0.01	0.398166666666667	5.31530054284782	0.166916702665645	0.865105653753525	22	AAGGAGACTGGGAGCCACCCTG	8
novel-m0408-5p	1	2	2	0	0	3	0.1292	0.3032	0.2522	0.01	0.01	0.3781	0.2282	0.1327	-0.782130420918488	0.811814760954533	1	22	ACGAAACTATCAGTACTTTAGC	8
novel-m0409-5p	1	2	2	0	0	3	0.1292	0.3032	0.2522	0.01	0.01	0.3781	0.2282	0.1327	-0.782130420918488	0.811710565367645	1	22	ACGAAACTATCAGTACTTTAGC	8
novel-m0410-5p	1	2	2	0	0	3	0.1292	0.3032	0.2522	0.01	0.01	0.3781	0.2282	0.1327	-0.782130420918488	0.81154927147232	1	22	ACGAAACTATCAGTACTTTAGC	8
novel-m0411-5p	1	2	2	0	0	3	0.1292	0.3032	0.2522	0.01	0.01	0.3781	0.2282	0.1327	-0.782130420918488	0.811063778246796	1	22	ACGAAACTATCAGTACTTTAGC	8
novel-m0412-3p	0	0	0	3	4	1	0.01	0.01	0.01	0.4404	0.3626	0.126	0.01	0.309666666666667	4.95264419077414	0.0582944100245502	0.703757628019398	21	AGACTGCAGCCGAGCCCCTGG	8
novel-m0413-3p	0	0	2	0	4	2	0.01	0.01	0.2522	0.01	0.3626	0.2521	0.0907333333333333	0.208233333333333	1.19849646306152	0.643019873219496	1	23	CCATGGATGTTTGAGCATGTGCT	8
novel-m0414-3p	3	1	0	0	0	4	0.3877	0.1516	0.01	0.01	0.01	0.5041	0.1831	0.1747	-0.0677521828805778	1	1	22	CCTCCTATGTGCATGGATTACA	8
novel-m0415-5p	1	2	0	0	3	2	0.1292	0.3032	0.01	0.01	0.2719	0.2521	0.147466666666667	0.178	0.271488356340206	0.815266118414859	1	22	CGCAGGGGTGGGAGCTGTTGCC	8
novel-m0416-5p	1	2	3	2	0	0	0.1292	0.3032	0.3782	0.2936	0.01	0.01	0.2702	0.104533333333333	-1.37006461593164	0.436329603583706	0.986951246835617	18	CTTGAGGAGCCTGAGGGC	8
novel-m0417-5p	1	0	0	0	6	1	0.1292	0.01	0.01	0.01	0.5439	0.126	0.0497333333333333	0.226633333333333	2.18807503413279	0.351550923155999	0.943074070556495	18	GAGGAGCCGCTGTCCCTG	8
novel-m0418-5p	3	0	0	2	3	0	0.3877	0.01	0.01	0.2936	0.2719	0.01	0.1359	0.191833333333333	0.497307971531043	0.841637947323562	1	21	GAGGCTTGTTGAGCATTTTCT	8
novel-m0419-3p	0	1	0	0	1	6	0.01	0.1516	0.01	0.01	0.0906	0.7562	0.0572	0.2856	2.31990892725071	0.294761998177093	0.943074070556495	19	GTGGAGGTGCTCAGCACAC	8
novel-m0420-5p	1	2	1	4	0	0	0.1292	0.3032	0.1261	0.5872	0.01	0.01	0.186166666666667	0.2024	0.120614510044786	1	1	25	TAAAGAAAGAGGGAAAATGCTGCAC	8
novel-m0421-5p	0	0	4	1	0	3	0.01	0.01	0.5043	0.1468	0.01	0.3781	0.174766666666667	0.1783	0.0288766578297931	1	1	25	TAGAAATGGCCTACTTTTGGATAGT	8
novel-m0422-3p	0	1	0	0	0	7	0.01	0.1516	0.01	0.01	0.01	0.8822	0.0572	0.300733333333333	2.39439773321981	0.371271584859402	0.953425581584346	24	TAGATGACTGAAGGGAATTGAACT	8
novel-m0423-3p	1	0	2	2	2	1	0.1292	0.01	0.2522	0.2936	0.1813	0.126	0.130466666666667	0.2003	0.618481165907056	0.787669194229024	1	21	TATTGCACTCGTCCGGCCTCC	8
novel-m0424-3p	1	1	6	4	6	4	0.1292	0.1516	0.7565	0.5872	0.5439	0.5041	0.345766666666667	0.545066666666667	0.656633901625227	0.540239821514314	1	25	TGACCGATGGCGAGCCTCGACACCT	22
novel-m0425-5p	4	0	2	1	1	0	0.5169	0.01	0.2522	0.1468	0.0906	0.01	0.2597	0.0824666666666667	-1.65496301442319	0.47095939349106	1	21	TCCAGCGGTGGAGGTAGGAAT	8
novel-m0426-3p	0	0	0	4	4	0	0.01	0.01	0.01	0.5872	0.3626	0.01	0.01	0.319933333333333	4.99969940722031	0.101065216645109	0.81292531162494	18	TCCTTGGCAGTGGACACG	8
novel-m0427-5p	2	0	6	0	3	3	0.2584	0.01	0.7565	0.01	0.2719	0.3781	0.341633333333333	0.22	-0.634945222544959	0.727588180335277	1	23	TCGAGACCTTGGGGACGCCCAAC	14
novel-m0428-3p	5	1	0	0	1	1	0.6461	0.1516	0.01	0.01	0.0906	0.126	0.269233333333333	0.0755333333333333	-1.83367167825394	0.493623887426553	1	23	TCTGGATGTAGTTGTGCTGCAGC	8
novel-m0429-5p	3	1	3	0	1	0	0.3877	0.1516	0.3782	0.01	0.0906	0.01	0.305833333333333	0.0368666666666667	-3.05235677238323	0.155224993562392	0.844406234894578	25	TGCCGAGTTGCTCACCTTATGGACT	8
novel-m0430-3p	1	1	3	1	1	1	0.1292	0.1516	0.3782	0.1468	0.0906	0.126	0.219666666666667	0.121133333333333	-0.858720045661305	0.777297827628183	1	24	TGCTCTGGCGTCACGAAGCCTGAC	8
novel-m0431-5p	3	1	0	2	1	1	0.3877	0.1516	0.01	0.2936	0.0906	0.126	0.1831	0.170066666666667	-0.106531392916018	1	1	18	TGGGAGAGGACTGGGGTG	8
novel-m0432-5p	3	1	0	3	6	2	0.3877	0.1516	0.01	0.4404	0.5439	0.2521	0.1831	0.412133333333333	1.17047936233973	0.327614527903484	0.943074070556495	21	TTCGGGAGTTGCTGTGGCAGA	15
novel-m0433-3p	5	1	0	3	0	5	0.6461	0.1516	0.01	0.4404	0.01	0.6302	0.269233333333333	0.3602	0.419941142552974	0.999999999999997	1	25	TTGCAAGGCACCTGTGTACTTAAGA	14
novel-m0434-3p	4	2	0	0	0	1	0.5169	0.3032	0.01	0.01	0.01	0.126	0.2767	0.0486666666666667	-2.50731677556373	0.253176398073244	0.940183271800479	22	AAAAACCCCAGTGAACTTTTTG	7
novel-m0435-3p	2	2	0	2	0	1	0.2584	0.3032	0.01	0.2936	0.01	0.126	0.190533333333333	0.1432	-0.412011923110401	0.999999999999995	1	22	AAAACTCGAACGAACTTTTTAG	7
novel-m0436-3p	2	2	0	2	0	1	0.2584	0.3032	0.01	0.2936	0.01	0.126	0.190533333333333	0.1432	-0.412011923110401	0.999999999999994	1	22	AAAACTCGAACGAACTTTTTAG	7
novel-m0437-3p	1	1	1	0	0	4	0.1292	0.1516	0.1261	0.01	0.01	0.5041	0.135633333333333	0.1747	0.365167828564209	1	1	22	AAAAGCCTGAACGAGTTTTTGG	7
novel-m0438-3p	0	2	2	1	2	0	0.01	0.3032	0.2522	0.1468	0.1813	0.01	0.188466666666667	0.1127	-0.741821866937801	0.999999999999999	1	22	AGGAAGGGGCTTCTGAGCTTCT	7
novel-m0439-5p	0	0	0	6	1	0	0.01	0.01	0.01	0.8809	0.0906	0.01	0.01	0.327166666666667	5.03195386185765	0.136149425169441	0.834925598801734	18	AGGACACGCGGGAGCGCG	7
novel-m0440-3p	4	0	1	0	0	2	0.5169	0.01	0.1261	0.01	0.01	0.2521	0.217666666666667	0.0907	-1.26294603518412	0.655134158142677	1	19	AGGGCGTCATAGGTGAGGC	7
novel-m0441-3p	4	1	3	0	1	4	0.5169	0.1516	0.3782	0.01	0.0906	0.5041	0.3489	0.201566666666667	-0.791556519263976	0.705131985427244	1	20	CAGCTGCTTCCCCTGACACT	13
novel-m0442-5p	1	0	3	0	3	0	0.1292	0.01	0.3782	0.01	0.2719	0.01	0.172466666666667	0.0973	-0.825805843182476	1	1	18	CCCTCTGGCTGGAGGCCT	7
novel-m0443-5p	4	0	0	2	1	0	0.5169	0.01	0.01	0.2936	0.0906	0.01	0.178966666666667	0.1314	-0.445725628517054	0.999999999999997	1	22	CGGGCACCAGCTGACCCTGAGC	7
novel-m0444-3p	4	2	1	0	5	2	0.5169	0.3032	0.1261	0.01	0.4532	0.2521	0.3154	0.238433333333333	-0.403596719324053	0.857616093122491	1	19	CGGGGAGCCCGGCGGGCGC	14
novel-m0445-5p	1	2	4	2	3	2	0.1292	0.3032	0.5043	0.2936	0.2719	0.2521	0.312233333333333	0.272533333333333	-0.196191868883876	0.999999999999999	1	23	TGAGTATTGTCAGAGAGAGCGAT	14
novel-m0446-5p	1	2	4	2	3	2	0.1292	0.3032	0.5043	0.2936	0.2719	0.2521	0.312233333333333	0.272533333333333	-0.196191868883876	1	1	23	TGAGTATTGTCAGAGAGAGCGAT	14
novel-m0447-5p	4	0	0	2	0	1	0.5169	0.01	0.01	0.2936	0.01	0.126	0.178966666666667	0.1432	-0.321659411575128	1	1	20	CTCGACACCTGTGGAGAGCT	7
novel-m0448-3p	1	0	1	0	4	1	0.1292	0.01	0.1261	0.01	0.3626	0.126	0.0884333333333333	0.1662	0.910258207262805	0.778202254218367	1	20	GAAAAACCAAACGAACTTTT	7
novel-m0449-3p	1	0	1	2	0	3	0.1292	0.01	0.1261	0.2936	0.01	0.3781	0.0884333333333333	0.227233333333333	1.36151230747656	0.594719257230019	1	19	GATACGGGGACCTGGGGCT	7
novel-m0450-3p	0	3	1	3	0	0	0.01	0.4547	0.1261	0.4404	0.01	0.01	0.196933333333333	0.153466666666667	-0.359781992632553	0.850727376471981	1	19	GCCGGCCCAGTGGAGGGAC	7
novel-m0451-5p	0	0	3	4	0	0	0.01	0.01	0.3782	0.5872	0.01	0.01	0.132733333333333	0.2024	0.608678569694967	1	1	21	GGACCTGTGCGTGTACACTCA	7
novel-m0452-5p	1	4	0	0	2	0	0.1292	0.6063	0.01	0.01	0.1813	0.01	0.2485	0.0671	-1.88886118024946	0.547905439935996	1	24	GTGGGGCCGGGAAGGGCGCGAGCC	7
novel-m0453-3p	0	0	0	6	0	1	0.01	0.01	0.01	0.8809	0.01	0.126	0.01	0.338966666666667	5.08307150335474	0.129400740778784	0.834689912361175	22	TAATTCACCTGTGTGTCTGTCC	7
novel-m0454-5p	0	1	1	1	0	4	0.01	0.1516	0.1261	0.1468	0.01	0.5041	0.0959	0.2203	1.19986677468275	0.619033393269288	1	22	TACAAGACTGTCCTTTAAAGGC	7
novel-m0455-5p	0	1	1	1	0	4	0.01	0.1516	0.1261	0.1468	0.01	0.5041	0.0959	0.2203	1.19986677468275	0.618706445097102	1	22	TACAAGACTGTCCTTTAAAGGC	7
novel-m0456-5p	0	3	6	2	2	0	0.01	0.4547	0.7565	0.2936	0.1813	0.01	0.407066666666667	0.161633333333333	-1.33254033581045	0.478045923057628	1	21	TAGGCCAAAAAGTTAACTTGG	13
novel-m0457-5p	0	3	0	1	2	1	0.01	0.4547	0.01	0.1468	0.1813	0.126	0.158233333333333	0.151366666666667	-0.0640060130050917	1	1	23	TCTACGCAGAAGGACTGCTTTCT	7
novel-m0458-5p	4	1	0	1	0	1	0.5169	0.1516	0.01	0.1468	0.01	0.126	0.226166666666667	0.0942666666666667	-1.26256669549682	0.615577408684099	1	20	TCTATGAGTCAGGATACTTT	7
novel-m0459-5p	4	1	0	1	0	1	0.5169	0.1516	0.01	0.1468	0.01	0.126	0.226166666666667	0.0942666666666667	-1.26256669549682	0.615824027397517	1	20	TCTATGAGTCAGGATACTTT	7
novel-m0460-5p	1	0	5	0	0	1	0.1292	0.01	0.6304	0.01	0.01	0.126	0.256533333333333	0.0486666666666667	-2.39814043000266	0.329584935793545	0.943074070556495	23	TGCTTCTGGACGCTGAGGAGCCT	7
novel-m0461-5p	0	0	0	0	7	0	0.01	0.01	0.01	0.01	0.6345	0.01	0.01	0.218166666666667	4.44735878633672	0.236938781328718	0.931105373113395	22	TGGAAGTGGTGGAGCATGTCCA	7
novel-m0462-5p	0	2	2	2	1	0	0.01	0.3032	0.2522	0.2936	0.0906	0.01	0.188466666666667	0.1314	-0.520344106787692	0.999999999999994	1	23	TGGTGGGCTGCAGAACATGTGCT	7
novel-m0463-3p	0	0	3	4	3	3	0.01	0.01	0.3782	0.5872	0.2719	0.3781	0.132733333333333	0.4124	1.63551361236877	0.284627486530352	0.943074070556495	21	TTGCCTTGGGACCCAGGGGAC	13
novel-m0464-5p	1	0	1	0	1	3	0.1292	0.01	0.1261	0.01	0.0906	0.3781	0.0884333333333333	0.159566666666667	0.851497130491074	0.777083139741261	1	23	AGCGGGGGAGCCCAGGGATAGGA	6
novel-m0465-5p	1	2	2	2	4	1	0.1292	0.3032	0.2522	0.2936	0.3626	0.126	0.2282	0.260733333333333	0.192276243723106	0.99999999999999	1	22	ATGCCCACACGCGTACGCCAGC	12
novel-m0466-5p	1	0	0	4	1	0	0.1292	0.01	0.01	0.5872	0.0906	0.01	0.0497333333333333	0.229266666666667	2.20474158027156	0.434576968697285	0.986951246835617	19	CGGGTCTCGGGGCACCGAA	6
novel-m0467-3p	0	0	0	0	0	6	0.01	0.01	0.01	0.01	0.01	0.7562	0.01	0.258733333333333	4.69339402728957	0.245151565234683	0.939010758289882	22	CTCGGAGGCGGGCGGGGCCCGA	6
novel-m0468-3p	0	2	3	0	1	0	0.01	0.3032	0.3782	0.01	0.0906	0.01	0.230466666666667	0.0368666666666667	-2.64416921802769	0.390789046378985	0.954970207453855	22	TTCAGCCATGTCCTCTTTGCGA	6
