# Supplementary material for: Caveolin 1 Regulates the Tight Junctions between Sertoli Cells and Promotes the Integrity of Blood–Testis Barrier in Yak via the FAK/ERK Signaling Pathway
Source: Animals (Basel). 2024 Jan 5;14(2):183. doi: 10.3390/ani14020183 (PMC10812639; doi:10.3390/ani14020183)
Supplement: Supplementary file 1 [file animals-14-00183-s001.zip › Table S4.xls]

id	B1_count	B2_count	B3_count	A1_count	A2_count	A3_count	B1_TPM	B2_TPM	B3_TPM	A1_TPM	A2_TPM	A3_TPM	Testis_mean	Crypto_mean	log2(fc)	PValue	FDR	length	seq	total
miR-10164-y	32	22	31	40	115	59	4.1352	3.3347	3.9084	5.8724	10.4241	7.436	3.79276666666667	7.91083333333333	1.06057905844263	0.0120256595501939	0.462780160104969	22	AACTGTTAGGAGGCTTGGCTGC	299
miR-10167-y	150	41	127	240	241	240	19.3836	6.2147	16.0119	35.2344	21.8452	30.2481	13.8700666666667	29.1092333333333	1.06950212085791	0.00960452542546109	0.450483224794207	21	CGGGTGGTCGGGGCGGGTCAG	1039
miR-11972-z	6	8	9	44	21	7	0.7753	1.2126	1.1347	6.4596	1.9035	0.8822	1.04086666666667	3.08176666666667	1.56597235998769	0.036124034189488	0.610748205947856	18	CGGGAGCGGCCGGGGCCC	95
miR-11983-z	2	0	0	11	8	3	0.2584	0.01	0.01	1.6149	0.7252	0.3781	0.0928	0.906066666666667	3.28742049447595	0.00613175758850274	0.424551215889666	22	GACCAGTGCGAGGCCTGTGGGT	24
miR-11993-z	8	5	3	15	27	8	1.0338	0.7579	0.3782	2.2022	2.4474	1.0083	0.7233	1.88596666666667	1.38263812069176	0.0469452555672097	0.656330784564643	22	GACCTGTGCGTGTACACTCATG	66
miR-12058-z	83	59	63	45	31	47	10.7256	8.9431	7.9429	6.6065	2.81	5.9236	9.20386666666667	5.11336666666667	-0.847966602105535	0.0253495111164513	0.52648645422428	19	TTTTTCCAGTAGTCATGTA	328
miR-122-x	308	338	504	284	271	83	39.801	51.2334	63.5432	41.6941	24.5645	10.4608	51.5258666666667	25.5731333333333	-1.01066792936087	0.0128101171504655	0.462780160104969	21	TGGAGTGTGACAATGGTGTTT	1788
miR-12308-y	1	0	32	1	0	0	0.1292	0.01	4.0345	0.1468	0.01	0.01	1.39123333333333	0.0556	-4.64513571133019	0.00769022386738223	0.450483224794207	19	TAAATCCCTGCTCTGACAC	34
miR-1247-x	35	22	20	53	44	63	4.5228	3.3347	2.5216	7.7809	3.9883	7.9401	3.4597	6.56976666666667	0.925195189097589	0.046692048204319	0.656330784564643	22	ACCCGTCCCGTGCGTCCCCGGA	237
miR-127-y	17999	25279	27032	34050	53079	42662	2325.9057	3831.7411	3408.1349	4998.885	4811.291	5376.8591	3188.5939	5062.34503333333	0.666885472962797	0.0180558655471618	0.479779531991847	20	TCGGATCCGTCTGAGCTTGG	200101
miR-135-x	1557	1126	880	489	1101	762	201.202	170.6769	110.9485	71.7902	99.799	96.0378	160.942466666667	89.209	-0.851283877962857	0.0174257948954491	0.479779531991847	23	TATGGCTTTTTATTCCTATGTGA	5915
miR-135-z	41	43	43	5	14	20	5.2982	6.5179	5.4213	0.7341	1.269	2.5207	5.7458	1.50793333333333	-1.92993512879169	0.000154635085951734	0.0562098537434552	24	TATGGCTTTTTATTCCTATGTGAA	166
miR-1417-y	0	0	20	1	0	0	0.01	0.01	2.5216	0.1468	0.01	0.01	0.8472	0.0556	-3.92954580126883	0.0486335526296349	0.672816026114748	18	ATTTCACCGGCTCGGAGA	21
miR-142-x	9596	4863	11406	25744	25410	12435	1240.035	737.124	1438.0433	3779.48	2303.2632	1567.2318	1138.40076666667	2549.99166666667	1.16348399381289	0.000957037047932759	0.162417868007718	21	CATAAAGTAGAAAGCACTACT	89454
miR-150-x	362	279	432	1492	1112	659	46.7791	42.2903	54.4656	219.0407	100.7961	83.0564	47.845	134.297733333333	1.48899488516226	3.3670541219516e-05	0.0412442754205603	22	TCTCCCAACCCTTGTACCAGTG	4336
miR-153-y	332	339	421	147	198	255	42.9024	51.385	53.0788	21.5811	17.9475	32.1386	49.1220666666667	23.8890666666667	-1.04002076958609	0.00122874590652331	0.162417868007718	22	TTGCATAGTCACAAAAGTGATC	1692
miR-154-x	16	24	26	38	59	53	2.0676	3.6379	3.278	5.5788	5.348	6.6798	2.9945	5.86886666666667	0.970766799938671	0.0211755222936729	0.504741137950826	23	AGAGGTCTTCCATGGTGCATTCG	216
miR-155-x	314	266	428	1802	865	414	40.5764	40.3198	53.9613	264.5519	78.407	52.178	44.9525	131.7123	1.55091682097537	0.00115122926853587	0.162417868007718	23	TTAATGCTAATCGTGATAGGGGT	4089
miR-1599-z	4	11	47	1	14	4	0.5169	1.6674	5.9257	0.1468	1.269	0.5041	2.70333333333333	0.639966666666667	-2.07867074581968	0.0422543411645195	0.656330784564643	18	AGGGGGGACAAAAAAAAA	81
miR-181-x	27135	27760	29934	61789	60251	39410	3506.4976	4207.8062	3774.0126	9071.2512	5461.3896	4966.9968	3829.4388	6499.8792	0.763279923673491	0.00959284056770824	0.450483224794207	23	AACATTCAACGCTGTCGGTGAGT	246279
miR-18-x	731	705	867	341	423	689	94.4629	106.8625	109.3094	50.0623	38.3424	86.8374	103.544933333333	58.4140333333333	-0.825870053669213	0.0118555100952684	0.462780160104969	24	TAAGGTGCATCTAGTGCAGATAGA	3756
miR-190-y	37	27	39	13	17	23	4.7813	4.0926	4.917	1.9085	1.5409	2.8988	4.59696666666667	2.11606666666667	-1.11929712471654	0.0134542457483536	0.462780160104969	22	ACTATATATCAAACATATTCCT	156
miR-196-x	348	221	347	154	173	281	44.97	33.4987	43.749	22.6088	15.6814	35.4155	40.7392333333333	24.5685666666667	-0.729605137515878	0.0314747142829539	0.5867209559925	21	TAGGTAGTTTCATGTTGTTGG	1524
miR-214-x	95	74	110	115	285	169	12.2763	11.2168	13.8686	16.8832	25.8335	21.2997	12.4539	21.3388	0.776881447546023	0.024699606010011	0.52648645422428	22	TGCCTGTCTACACTTGCTGTGA	848
miR-215-x	295	190	416	201	149	99	38.1211	28.7998	52.4484	29.5088	13.506	12.4774	39.7897666666667	18.4974	-1.10507493951848	0.00200955710656086	0.243491336078291	21	ATGACCTATGAATTGACAGAC	1350
miR-215-z	94	99	106	71	37	63	12.1471	15.0062	13.3642	10.4235	3.3538	7.9401	13.5058333333333	7.23913333333333	-0.899693765596186	0.0137365443127335	0.462780160104969	22	TGACCTATGAATTGACAGCCAT	470
miR-21-y	423	228	595	964	770	670	54.6618	34.5598	75.0163	141.525	69.7959	84.4427	54.7459666666667	98.5878666666667	0.848657423158129	0.0164930141016636	0.473057685918066	21	CAACAGCAGTCGATGGGCTGT	3650
miR-221-x	747	589	686	1680	1602	821	96.5304	89.2795	86.4894	246.641	145.2116	103.4738	90.7664333333333	165.1088	0.863186242404914	0.0117815531468628	0.462780160104969	22	ACCTGGCATACAATGTAGATTT	6125
miR-221-z	132	110	166	518	301	183	17.0576	16.6736	20.9289	76.0476	27.2838	23.0642	18.2200333333333	42.1318666666667	1.2093862378744	0.00443223206064905	0.402779088511483	22	AGCTACATTGTCTGCTGGGTTT	1410
miR-235-y	429	342	488	743	2410	838	55.4372	51.8397	61.526	109.0799	218.452	105.6164	56.2676333333333	144.382766666667	1.35952136560771	0.000215213542541173	0.0625840981709732	20	TATTGCACTCGTCCCGGCCT	5250
miR-2396-z	2	3	1	8	13	5	0.2584	0.4547	0.1261	1.1745	1.1784	0.6302	0.279733333333333	0.994366666666667	1.82972575773145	0.0409071424268386	0.656330784564643	22	TCATGCACTGGGATCTTGATGG	32
miR-2422-z	0	0	2	6	6	3	0.01	0.01	0.2522	0.8809	0.5439	0.3781	0.0907333333333333	0.600966666666667	2.72758040623276	0.0339754408020267	0.592996738115729	23	TTGAGGGGACTGAGGTGCGGAGA	17
miR-2431-y	19	1	0	0	1	0	2.4553	0.1516	0.01	0.01	0.0906	0.01	0.8723	0.0368666666666667	-4.56443550482772	0.0264135436105399	0.52648645422428	23	CACCCCCACTTGCATGACCCTGA	21
miR-2432-z	0	0	1	4	8	4	0.01	0.01	0.1261	0.5872	0.7252	0.5041	0.0487	0.6055	3.63613328249935	0.00740861551561543	0.450483224794207	21	AGGATTCTAGGCTTAGAGGTC	17
miR-26-x	274149	229614	304687	387124	761323	391624	35426.6743	34804.4386	38414.2641	56833.7253	69009.3358	49357.9076	36215.1256666667	58400.3229	0.689383964433311	0.0145915816244411	0.462780160104969	22	TTCAAGTAATCCAGGATAGGCT	2348521
miR-2713-z	21	0	2	0	0	2	2.7137	0.01	0.2522	0.01	0.01	0.2521	0.991966666666667	0.0907	-3.45111718627528	0.0339092753597323	0.592996738115729	19	GTCACGGGCATCATTGAAG	25
miR-2779-z	928	709	983	555	730	551	119.92	107.4688	123.9345	81.4796	66.1701	69.4447	117.107766666667	72.3648	-0.694476748466237	0.0131587653015975	0.462780160104969	18	ATCCGGCTCGAAGGACCA	4456
miR-3064-x	0	1	1	6	8	1	0.01	0.1516	0.1261	0.8809	0.7252	0.126	0.0959	0.577366666666667	2.58988509795068	0.046597389418068	0.656330784564643	19	TCTGGCTGTTGTGGTGTGC	17
miR-3116-z	161	107	176	97	44	92	20.8051	16.2188	22.1897	14.2406	3.9883	11.5951	19.7378666666667	9.94133333333333	-0.989454802627397	0.00841097984543301	0.450483224794207	19	CCTGGAACATAGTAGGTGC	677
miR-335-x	7136	7419	9481	2817	3829	6776	922.1436	1124.5574	1195.3435	413.5641	347.0757	854.0058	1080.6815	538.2152	-1.00568635204153	0.00321709573052408	0.334118370870143	21	TCAAGAGCAATAACGAAAAAT	37458
miR-3535-z	639	581	587	304	481	468	82.5742	88.0668	74.0077	44.6303	43.5997	58.9839	81.5495666666667	49.0713	-0.732797718967548	0.0157793257470859	0.473057685918066	26	TGGATATGATGACTGATTATCTGAGA	3060
miR-361-x	4899	3510	6017	6643	10901	7783	633.0692	532.0389	758.6101	975.2597	988.1099	980.922	641.2394	981.430533333333	0.61402308339613	0.0244455186157732	0.52648645422428	22	TTATCAGAATCTCCAGGGGTAC	39753
miR-361-y	155	155	149	409	279	192	20.0297	23.4946	18.7856	60.0453	25.2897	24.1985	20.7699666666667	36.5111666666667	0.813838868116004	0.0393940493634301	0.65089713380031	22	TCCCCCAGGTGTGATTCTGATT	1339
miR-365-y	193	186	219	433	342	312	24.9403	28.1935	27.611	63.5688	31.0002	39.3226	26.9149333333333	44.6305333333333	0.729624194955577	0.0290817942839661	0.563799051851823	22	TAATGCCCCTAAAAATCCTTAT	1685
miR-3660-z	19	24	26	11	17	12	2.4553	3.6379	3.278	1.6149	1.5409	1.5124	3.12373333333333	1.55606666666667	-1.00536742771207	0.0416545224386686	0.656330784564643	22	ACTGACAGGAGAGCATTTTAAT	109
miR-370-y	51	60	55	155	204	147	6.5904	9.0947	6.9343	22.7556	18.4914	18.527	7.5398	19.9246666666667	1.4019574282626	5.67321532607432e-05	0.0412442754205603	22	GCCTGCTGGGGTGGAACCTGGT	672
miR-3964-z	48	9	61	148	164	58	6.2028	1.3642	7.6907	21.7279	14.8656	7.31	5.0859	14.6345	1.52479845484304	0.00526825384452911	0.410908178096606	20	CATAAAGTAGAAAGCACTAA	488
miR-409-x	870	1313	1362	2207	2571	1732	112.425	199.022	171.718	324.01	233.0456	218.2907	161.055	258.448766666667	0.682324867362161	0.0308428004215421	0.582408205362626	23	AGGTTACCCGAGCAACTTTGCAT	10055
miR-409-y	213	391	411	877	659	616	27.5247	59.267	51.818	128.7525	59.7344	77.6369	46.2032333333333	88.7079333333333	0.941069317544346	0.0100035592022869	0.45453672125391	22	GAATGTTGCTCGGTGAACCCCT	3167
miR-429-y	4	8	1	0	0	0	0.5169	1.2126	0.1261	0.01	0.01	0.01	0.618533333333333	0.01	-5.95077944035395	0.00545179932827587	0.410908178096606	21	TAATACTGTCTGGTAATGCCT	13
miR-449-z	65	61	92	39	19	64	8.3996	9.2463	11.5992	5.7256	1.7222	8.0662	9.74836666666667	5.17133333333333	-0.914624215446212	0.037400738077142	0.6250652087835	25	TGGCAGTGTATTGTTAGCTGGTAGT	340
miR-4667-z	11	10	2	1	2	2	1.4215	1.5158	0.2522	0.1468	0.1813	0.2521	1.06316666666667	0.1934	-2.45870807786878	0.0241373874546474	0.52648645422428	19	ATTGGGGGCAGGAGGAGAA	28
miR-485-y	0	0	0	11	2	0	0.01	0.01	0.01	1.6149	0.1813	0.01	0.01	0.602066666666667	5.91185133991922	0.0264329512781103	0.52648645422428	22	GTCATACACGGCTCTCCTCTCT	13
miR-486-x	760	749	1150	2260	1393	1353	98.2104	113.5319	144.9895	331.7909	126.267	170.5239	118.9106	209.527266666667	0.817260673727975	0.0205521646975619	0.498047457837583	22	TCCTGTACTGAGCTGCCCCGAG	7665
miR-493-x	120	189	199	321	352	296	15.5069	28.6482	25.0895	47.1261	31.9067	37.306	23.0815333333333	38.7796	0.748558855461964	0.0253945030019942	0.52648645422428	22	TTGTACATGGTAGGCTTTCATT	1477
miR-496-y	0	1	5	7	11	8	0.01	0.1516	0.6304	1.0277	0.9971	1.0083	0.264	1.01103333333333	1.9372207283625	0.0307930837167345	0.582408205362626	21	TGAGTATTACATGGCCAATCT	32
miR-6089-z	30	23	52	12	12	21	3.8767	3.4863	6.556	1.7617	1.0877	2.6467	4.63966666666667	1.83203333333333	-1.34057540663896	0.00565210698894919	0.410908178096606	19	ACCGGGGTGGGTCGGGGCG	150
miR-6518-z	1	2	1	6	7	9	0.1292	0.3032	0.1261	0.8809	0.6345	1.1343	0.186166666666667	0.883233333333333	2.24619984064226	0.0258746073215929	0.52648645422428	22	TCACGGAGAGGAGAAACTGCGA	26
miR-6651-x	0	0	0	6	2	2	0.01	0.01	0.01	0.8809	0.1813	0.2521	0.01	0.4381	5.45318830954823	0.0176848974983482	0.479779531991847	20	ACCAGGTTGCCTAAGGAGGG	10
miR-670-z	0	0	0	2	3	5	0.01	0.01	0.01	0.2936	0.2719	0.6302	0.01	0.398566666666667	5.31674915316873	0.0182533675890082	0.479779531991847	24	GTCCCTGAGTATATGTGGTGAACC	10
miR-7275-x	12	10	2	4	0	2	1.5507	1.5158	0.2522	0.5872	0.01	0.2521	1.10623333333333	0.2831	-1.96627206515709	0.0439230273551568	0.656330784564643	18	TCAACCCTGAATATTCAC	30
miR-7550-z	822	626	842	496	662	455	106.2223	94.8878	106.1575	72.8178	60.0063	57.3454	102.422533333333	63.3898333333333	-0.692209768532988	0.0146409129056593	0.462780160104969	18	ATCCGGCTCGAAGGACCA	3903
miR-7862-z	19	10	9	5	8	3	2.4553	1.5158	1.1347	0.7341	0.7252	0.3781	1.70193333333333	0.612466666666667	-1.47447129304761	0.0343670047173432	0.592996738115729	21	TGGTGCTCCCTGGAGCTGAGC	54
miR-7890-y	0	3	48	0	0	0	0.01	0.4547	6.0517	0.01	0.01	0.01	2.17213333333333	0.01	-7.76296885343026	0.000362304562541435	0.075255833419321	19	TGTTCTGGGTGCTGAAAAC	51
miR-7-x	353	344	436	233	216	323	45.6161	52.1428	54.9699	34.2068	19.5791	40.709	50.9096	31.4983	-0.692663763519445	0.0232011021304126	0.52648645422428	24	TGGAAGACTAGTGATTTTGTTGTT	1905
miR-8549-z	10	3	5	60	11	9	1.2922	0.4547	0.6304	8.8086	0.9971	1.1343	0.792433333333333	3.64666666666667	2.20221685939576	0.013999290836393	0.462780160104969	18	GGAGGTAGTAGGTTGTAT	98
miR-873-x	34	43	44	122	76	57	4.3936	6.5179	5.5474	17.9108	6.8889	7.1839	5.4863	10.6612	0.958464415234027	0.0337200304942126	0.592996738115729	21	TGCAGGAACTTGTGAGTCTCC	376
miR-8851-z	11	9	12	1	0	2	1.4215	1.3642	1.5129	0.1468	0.01	0.2521	1.43286666666667	0.1363	-3.39404690069157	0.000112747620656567	0.0546450134782161	19	TCAGTGAGGTTAAATTCTC	35
miR-9089-z	2	4	4	0	0	0	0.2584	0.6063	0.5043	0.01	0.01	0.01	0.456333333333333	0.01	-5.51201613564938	0.00748722856101264	0.450483224794207	19	ACAGACAAGAACACCCAGA	10
miR-9261-z	5	8	4	15	51	3	0.6461	1.2126	0.5043	2.2022	4.6228	0.3781	0.787666666666667	2.40103333333333	1.60799830392436	0.0467047774829597	0.656330784564643	18	GCGGTGGGGCGCGGGACA	86
miR-9270-z	21	34	22	9	9	8	2.7137	5.1537	2.7737	1.3213	0.8158	1.0083	3.54703333333333	1.04846666666667	-1.75833189275816	0.00101005736297069	0.162417868007718	18	GAAGGGACGGGCGATGGC	103
miR-9-z	1165	1149	1236	708	743	924	150.5461	174.1632	155.8322	103.9416	67.3485	116.4553	160.1805	95.9151333333333	-0.739868163724832	0.00936308633430903	0.450483224794207	23	TCTTTGGTTATCTAGCTGTATGA	5925
novel-m0001-3p	3195	2062	2714	1200	2406	2292	412.8712	312.5539	342.1751	176.1722	218.0894	288.8697	355.866733333333	227.710433333333	-0.644136680024573	0.0451490026885942	0.656330784564643	22	TACTGTGCCTTGAATGGGTATT	13869
novel-m0002-3p	3195	2062	2714	1200	2406	2292	412.8712	312.5539	342.1751	176.1722	218.0894	288.8697	355.866733333333	227.710433333333	-0.644136680024573	0.0450574764158966	0.656330784564643	22	TACTGTGCCTTGAATGGGTATT	13869
novel-m0008-3p	925	735	833	525	402	678	119.5323	111.4099	105.0228	77.0753	36.4389	85.451	111.988333333333	66.3217333333333	-0.755794826125211	0.0128201522840841	0.462780160104969	19	TGGCCTCTGGGAACACTGT	4098
novel-m0009-3p	404	222	239	680	1067	292	52.2066	33.6503	30.1326	99.8309	96.7171	36.8019	38.6631666666667	77.7833	1.00850063838124	0.0145702545098779	0.462780160104969	18	GTGGGACGCGTGCGTTTT	2904
novel-m0011-5p	520	673	758	245	129	492	67.1966	102.012	95.567	35.9685	11.6931	62.0087	88.2585333333333	36.5567666666667	-1.2715972989208	0.00295515029862389	0.330522194938395	23	GTGGACTATGACCTCTGGGTCAC	2817
novel-m0015-3p	328	159	348	166	67	165	42.3855	24.1009	43.8751	24.3705	6.0731	20.7956	36.7871666666667	17.0797333333333	-1.10691711450643	0.00545315771083294	0.410908178096606	19	CCGTGTTGCTGTCTTTAAA	1233
novel-m0016-5p	114	117	104	436	220	193	14.7316	17.7346	13.1121	64.0092	19.9417	24.3245	15.1927666666667	36.0918	1.24828648171078	0.00353826304888075	0.342975631538174	19	TTTCCCGGCCAATGCACCA	1184
novel-m0027-5p	164	153	243	127	20	115	21.1928	23.1914	30.6369	18.6449	1.8129	14.4939	25.0070333333333	11.6505666666667	-1.10193378882871	0.0252429157502319	0.52648645422428	19	ATGATATTTCTGTGTGAAT	822
novel-m0042-5p	52	61	118	23	11	57	6.7197	9.2463	14.8772	3.3766	0.9971	7.1839	10.2810666666667	3.85253333333333	-1.41611060819033	0.00945853194189018	0.450483224794207	20	TGAATTCTGAACATGTTGTG	322
novel-m0044-3p	51	31	62	185	94	62	6.5904	4.6989	7.8168	27.1599	8.5205	7.8141	6.3687	14.4981666666667	1.18679965900265	0.0159992668773053	0.473057685918066	21	AAACCCGAACGAACTTTTTGG	485
novel-m0045-3p	33	27	48	135	78	53	4.2644	4.0926	6.0517	19.8194	7.0702	6.6798	4.8029	11.1898	1.22020657464778	0.0090129986256617	0.450483224794207	21	AAACCCGAACGAACTTTTTGG	374
novel-m0046-3p	51	31	62	185	94	62	6.5904	4.6989	7.8168	27.1599	8.5205	7.8141	6.3687	14.4981666666667	1.18679965900265	0.0165928074152829	0.473057685918066	21	AAACCCGAACGAACTTTTTGG	485
novel-m0052-3p	154	197	359	170	110	177	19.9005	29.8609	45.2619	24.9577	9.9708	22.308	31.6744333333333	19.0788333333333	-0.731345855738444	0.0435400229496901	0.656330784564643	21	CTAAGTCAAGTAGAACCAAGA	1167
novel-m0053-3p	232	340	505	252	250	239	29.98	51.5365	63.6693	36.9962	22.661	30.1221	48.3952666666667	29.9264333333333	-0.693445603558716	0.0342582261870102	0.592996738115729	21	CTAAGTCAAGTAGAACCAAGA	1818
novel-m0071-5p	26	37	56	22	13	22	3.3598	5.6084	7.0604	3.2298	1.1784	2.7727	5.34286666666667	2.39363333333333	-1.15841184338386	0.0112047806106275	0.462780160104969	19	CCTTCTGTCTTGTGTAGCC	176
novel-m0073-3p	25	28	51	8	7	16	3.2306	4.2442	6.43	1.1745	0.6345	2.0165	4.63493333333333	1.27516666666667	-1.86186276561757	0.000332463994646203	0.075255833419321	19	TTCCGGAAGGAAGAATTGG	135
novel-m0094-3p	15	7	17	66	29	17	1.9384	1.061	2.1433	9.6895	2.6287	2.1426	1.71423333333333	4.82026666666667	1.49154946575882	0.0204043777430941	0.498047457837583	22	AAAAACCCGAACGAACTTTTTG	151
novel-m0108-3p	0	0	76	3	0	0	0.01	0.01	9.5819	0.4404	0.01	0.01	3.20063333333333	0.153466666666667	-4.38236017239234	0.0118381053146111	0.462780160104969	19	GGAAGACATGGAGATAGAA	79
novel-m0118-3p	52	42	51	31	30	26	6.7197	6.3663	6.43	4.5511	2.7193	3.2769	6.50533333333333	3.51576666666667	-0.887783657230199	0.0196546596954635	0.492721986158688	22	TCATCCAGGTGGGAACATGACC	232
novel-m0139-3p	16	2	13	1	3	5	2.0676	0.3032	1.639	0.1468	0.2719	0.6302	1.3366	0.349633333333333	-1.93465313917056	0.027597356739972	0.542250766215125	22	TGCCAGACGGTCTCTGCCCTGC	40
novel-m0153-3p	11	3	14	2	0	4	1.4215	0.4547	1.7651	0.2936	0.01	0.5041	1.21376666666667	0.269233333333333	-2.17256216214114	0.0155654352092975	0.473057685918066	19	CCTCCCATGAAGGGCTGAT	34
novel-m0165-3p	9	6	6	2	3	2	1.163	0.9095	0.7565	0.2936	0.2719	0.2521	0.943	0.272533333333333	-1.790825075346	0.0319554527495902	0.588142130353217	25	TGCCTTTTTGAAGCGGCTCCTGTGG	28
novel-m0204-3p	2	0	1	8	5	6	0.2584	0.01	0.1261	1.1745	0.4532	0.7562	0.1315	0.794633333333333	2.59522651344788	0.0188084135650174	0.479779531991847	19	TCGGTTCGGGCCACGAATC	22
novel-m0205-3p	2	0	1	8	5	6	0.2584	0.01	0.1261	1.1745	0.4532	0.7562	0.1315	0.794633333333333	2.59522651344788	0.0187141398071466	0.479779531991847	19	TCGGTTCGGGCCACGAATC	22
novel-m0220-3p	1	0	1	10	6	1	0.1292	0.01	0.1261	1.4681	0.5439	0.126	0.0884333333333333	0.712666666666667	3.01056527237916	0.0346662467261602	0.592996738115729	19	GAACCAGATTGTCAGCTCT	19
novel-m0229-3p	1	7	8	1	0	1	0.1292	1.061	1.0086	0.1468	0.01	0.126	0.732933333333333	0.0942666666666667	-2.95886235922836	0.0240358114722691	0.52648645422428	19	AGCAGGAGCAGCAGGACCT	18
novel-m0230-3p	1	7	8	1	0	1	0.1292	1.061	1.0086	0.1468	0.01	0.126	0.732933333333333	0.0942666666666667	-2.95886235922836	0.0241036793311736	0.52648645422428	19	AGCAGGAGCAGCAGGACCT	18
novel-m0254-3p	4	1	9	1	1	0	0.5169	0.1516	1.1347	0.1468	0.0906	0.01	0.601066666666667	0.0824666666666667	-2.86564201519585	0.0468508911263454	0.656330784564643	19	CACCCATCTGTCTTCTGTC	16
novel-m0351-3p	0	0	0	8	2	0	0.01	0.01	0.01	1.1745	0.1813	0.01	0.01	0.455266666666667	5.50863992807458	0.0490498616012128	0.672816026114748	18	GAGAATCGCCGGAAGGGT	10
novel-m0388-5p	3	3	3	0	0	0	0.3877	0.4547	0.3782	0.01	0.01	0.01	0.406866666666667	0.01	-5.34648418457751	0.00916364948678141	0.450483224794207	19	TCCCTGGGCCTGCTCTAAT	9
novel-m0399-3p	0	0	0	1	6	2	0.01	0.01	0.01	0.1468	0.5439	0.2521	0.01	0.314266666666667	4.97391735275429	0.0430017287189995	0.656330784564643	21	TGGCTGAGGATGCACTCGAGC	9
