# Supplementary material for: Caveolin 1 Regulates the Tight Junctions between Sertoli Cells and Promotes the Integrity of Blood–Testis Barrier in Yak via the FAK/ERK Signaling Pathway
Source: Animals (Basel). 2024 Jan 5;14(2):183. doi: 10.3390/ani14020183 (PMC10812639; doi:10.3390/ani14020183)
Supplement: Supplementary file 1 [file animals-14-00183-s001.zip › Table S5.xls]

miRNA	A1	A2	A3	B1	B2	B3	mRNA	A1	A2	A3	B1	B2	B3	rho	Symbol	Description	KEGG_A_class	KEGG_B_class	Pathway	K_ID	GO Component	GO Function	GO Process
miR-10164-y	5.8724	10.4241	7.4360	4.1352	3.3347	3.9084	ENSBGRG00000001883	1.45	0.67	3.52	4.36	4.14	4.06	-0.771428571428571	-	-	-	-	-	-	-	-	-
miR-10167-y	35.2344	21.8452	30.2481	19.3836	6.2147	16.0119	ENSBGRG00000006748	0.07	0.05	0.04	0.20	0.22	0.12	-0.771428571428571	SORCS2	sortilin related VPS10 domain containing receptor 2 [Source:HGNC Symbol;Acc:HGNC:16698]	-	-	-	-	GO:0005887//integral component of plasma membrane;GO:0014069//postsynaptic density;GO:0016021//integral component of membrane;GO:0031901//early endosome membrane;GO:0055038//recycling endosome membrane	GO:0005515//protein binding	GO:0006886//intracellular protein transport;GO:0060292//long-term synaptic depression
miR-10167-y	35.2344	21.8452	30.2481	19.3836	6.2147	16.0119	ENSBGRG00000021104	0.04	0.13	0.10	0.30	0.38	0.29	-0.942857142857143	DEGS2	delta 4-desaturase, sphingolipid 2 [Source:HGNC Symbol;Acc:HGNC:20113]	Metabolism;Environmental Information Processing;Metabolism	Global and overview maps;Signal transduction;Lipid metabolism	ko01100//Metabolic pathways;ko04071//Sphingolipid signaling pathway;ko00600//Sphingolipid metabolism	K04712;K04712;K04712	GO:0016021//integral component of membrane	GO:0042284//sphingolipid delta-4 desaturase activity	GO:0006629//lipid metabolic process;GO:0006667//sphinganine metabolic process;GO:0030148//sphingolipid biosynthetic process
miR-11983-z	1.6149	0.7252	0.3781	0.2584	0.01	0.01	ENSBGRG00000020040	7.66	11.00	8.50	17.92	12.98	11.89	-0.753702346348183	PCSK5	proprotein convertase subtilisin/kexin type 5 [Source:HGNC Symbol;Acc:HGNC:8747]	-	-	-	-	GO:0005615//extracellular space;GO:0005794//Golgi apparatus	GO:0004175//endopeptidase activity;GO:0004252//serine-type endopeptidase activity;GO:0008233//peptidase activity;GO:0042277//peptide binding	GO:0001822//kidney development;GO:0002001//renin secretion into blood stream;GO:0003279//cardiac septum development;GO:0006465//signal peptide processing;GO:0006508//proteolysis;GO:0007368//determination of left/right symmetry;GO:0007507//heart development;GO:0007566//embryo implantation;GO:0009952//anterior/posterior pattern specification;GO:0016485//protein processing;GO:0016486//peptide hormon…
miR-11983-z	1.6149	0.7252	0.3781	0.2584	0.01	0.01	ENSBGRG00000021104	0.04	0.13	0.10	0.30	0.38	0.29	-0.84066800169605	DEGS2	delta 4-desaturase, sphingolipid 2 [Source:HGNC Symbol;Acc:HGNC:20113]	Metabolism;Environmental Information Processing;Metabolism	Global and overview maps;Signal transduction;Lipid metabolism	ko01100//Metabolic pathways;ko04071//Sphingolipid signaling pathway;ko00600//Sphingolipid metabolism	K04712;K04712;K04712	GO:0016021//integral component of membrane	GO:0042284//sphingolipid delta-4 desaturase activity	GO:0006629//lipid metabolic process;GO:0006667//sphinganine metabolic process;GO:0030148//sphingolipid biosynthetic process
miR-12058-z	6.6065	2.8100	5.9236	10.7256	8.9431	7.9429	ENSBGRG00000000131	1.31	1.55	1.38	0.89	0.76	0.58	-0.771428571428571	-	-	Human Diseases;Human Diseases;Environmental Information Processing;Human Diseases;Environmental Information Processing;Human Diseases;Human Diseases;Environmental Information Processing;Human Diseases;Organismal Systems;Human Diseases;Cellular Processes;Human Diseases;Organismal Systems;Organismal Systems;Organismal Systems	Infectious diseases;Cancers;Signal transduction;Infectious diseases;Signaling molecules and interaction;Infectious diseases;Infectious diseases;Signal transduction;Infectious diseases;Immune system;Infectious diseases;Cell growth and death;Infectious diseases;Immune system;Development;Immune system	ko05168//Herpes simplex infection;ko05200//Pathways in cancer;ko04151//PI3K-Akt signaling pathway;ko05165//Human papillomavirus infection;ko04060//Cytokine-cytokine receptor interaction;ko05169//Epstein-Barr virus infection;ko05162//Measles;ko04630//Jak-STAT signaling pathway;ko05167//Kaposi sarcoma-associated herpesvirus infection;ko04621//NOD-like receptor signaling pathway;ko05164//Influenza A…	K05131;K05131;K05131;K05131;K05131;K05131;K05131;K05131;K05131;K05131;K05131;K05131;K05131;K05131;K05131;K05131	-	GO:0005515//protein binding	-
miR-12058-z	6.6065	2.8100	5.9236	10.7256	8.9431	7.9429	ENSBGRG00000002438	4.82	9.14	6.15	3.43	3.04	3.48	-0.942857142857143	TGFBI	transforming growth factor beta induced [Source:HGNC Symbol;Acc:HGNC:11771]	-	-	-	-	GO:0005615//extracellular space;GO:0005802//trans-Golgi network;GO:0031012//extracellular matrix	GO:0005178//integrin binding;GO:0005515//protein binding;GO:0005518//collagen binding;GO:0050840//extracellular matrix binding	GO:0001525//angiogenesis;GO:0007155//cell adhesion;GO:0008283//cell proliferation;GO:0030198//extracellular matrix organization
miR-12058-z	6.6065	2.8100	5.9236	10.7256	8.9431	7.9429	ENSBGRG00000004372	5.46	10.49	6.85	3.52	3.60	4.17	-1	NTRK2	neurotrophic receptor tyrosine kinase 2 [Source:HGNC Symbol;Acc:HGNC:8032]	Environmental Information Processing;Environmental Information Processing;Environmental Information Processing;Human Diseases;Organismal Systems	Signal transduction;Signal transduction;Signal transduction;Substance dependence;Nervous system	ko04151//PI3K-Akt signaling pathway;ko04014//Ras signaling pathway;ko04010//MAPK signaling pathway;ko05034//Alcoholism;ko04722//Neurotrophin signaling pathway	K04360;K04360;K04360;K04360;K04360	GO:0005768//endosome;GO:0005769//early endosome;GO:0005829//cytosol;GO:0005886//plasma membrane;GO:0005887//integral component of plasma membrane;GO:0014069//postsynaptic density;GO:0016020//membrane;GO:0043195//terminal bouton;GO:0043235//receptor complex	GO:0004672//protein kinase activity;GO:0004713//protein tyrosine kinase activity;GO:0004714//transmembrane receptor protein tyrosine kinase activity;GO:0005030//neurotrophin receptor activity;GO:0005515//protein binding;GO:0005524//ATP binding;GO:0043121//neurotrophin binding;GO:0048403//brain-derived neurotrophic factor binding;GO:0060175//brain-derived neurotrophic factor-activated receptor act…	GO:0001570//vasculogenesis;GO:0001764//neuron migration;GO:0006468//protein phosphorylation;GO:0007169//transmembrane receptor protein tyrosine kinase signaling pathway;GO:0007612//learning;GO:0007623//circadian rhythm;GO:0007631//feeding behavior;GO:0010628//positive regulation of gene expression;GO:0010976//positive regulation of neuron projection development;GO:0014047//glutamate secretion;GO:…
miR-12058-z	6.6065	2.8100	5.9236	10.7256	8.9431	7.9429	ENSBGRG00000005255	4.26	6.19	4.25	2.60	2.01	2.58	-0.771428571428571	COL5A1	collagen type V alpha 1 chain [Source:HGNC Symbol;Acc:HGNC:2209]	Organismal Systems	Digestive system	ko04974//Protein digestion and absorption	K19721	GO:0005581//collagen trimer;GO:0005588//collagen type V trimer;GO:0005604//basement membrane;GO:0031012//extracellular matrix;GO:0062023//collagen-containing extracellular matrix	GO:0005201//extracellular matrix structural constituent;GO:0008201//heparin binding;GO:0043394//proteoglycan binding;GO:0048407//platelet-derived growth factor binding	GO:0001568//blood vessel development;GO:0003007//heart morphogenesis;GO:0007155//cell adhesion;GO:0016477//cell migration;GO:0030199//collagen fibril organization;GO:0032964//collagen biosynthetic process;GO:0035313//wound healing, spreading of epidermal cells;GO:0035989//tendon development;GO:0043588//skin development;GO:0045112//integrin biosynthetic process;GO:0048592//eye morphogenesis;GO:005…
miR-12058-z	6.6065	2.8100	5.9236	10.7256	8.9431	7.9429	ENSBGRG00000006329	2.94	6.08	2.56	1.42	1.50	1.75	-0.942857142857143	CYTH4	cytohesin 4 [Source:HGNC Symbol;Acc:HGNC:9505]	Cellular Processes;Human Diseases;Human Diseases;Environmental Information Processing	Transport and catabolism;Infectious diseases;Infectious diseases;Signal transduction	ko04144//Endocytosis;ko05132//Salmonella infection;ko05130//Pathogenic Escherichia coli infection;ko04072//Phospholipase D signaling pathway	K18441;K18441;K18441;K18441	GO:0005886//plasma membrane	GO:0005086//ARF guanyl-nucleotide exchange factor activity	GO:0032012//regulation of ARF protein signal transduction
miR-12058-z	6.6065	2.8100	5.9236	10.7256	8.9431	7.9429	ENSBGRG00000006576	6.18	9.06	3.67	2.29	1.51	2.24	-0.771428571428571	IL2RB	interleukin 2 receptor subunit beta [Source:HGNC Symbol;Acc:HGNC:6009]	Human Diseases;Environmental Information Processing;Environmental Information Processing;Human Diseases;Human Diseases;Cellular Processes;Human Diseases;Environmental Information Processing;Organismal Systems;Organismal Systems;Environmental Information Processing	Cancers;Signal transduction;Signaling molecules and interaction;Infectious diseases;Cancers;Transport and catabolism;Infectious diseases;Signal transduction;Immune system;Immune system;Signaling molecules and interaction	ko05200//Pathways in cancer;ko04151//PI3K-Akt signaling pathway;ko04060//Cytokine-cytokine receptor interaction;ko05166//HTLV-I infection;ko05202//Transcriptional misregulation in cancers;ko04144//Endocytosis;ko05162//Measles;ko04630//Jak-STAT signaling pathway;ko04659//Th17 cell differentiation;ko04658//Th1 and Th2 cell differentiation;ko04061//Viral protein interaction with cytokine and cytokin…	K05069;K05069;K05069;K05069;K05069;K05069;K05069;K05069;K05069;K05069;K05069	GO:0005886//plasma membrane;GO:0009986//cell surface;GO:0016020//membrane	GO:0004896//cytokine receptor activity;GO:0004911//interleukin-2 receptor activity;GO:0005515//protein binding;GO:0019976//interleukin-2 binding;GO:0042010//interleukin-15 receptor activity	GO:0019221//cytokine-mediated signaling pathway;GO:0035723//interleukin-15-mediated signaling pathway;GO:0038110//interleukin-2-mediated signaling pathway;GO:0043066//negative regulation of apoptotic process;GO:0050766//positive regulation of phagocytosis
miR-12058-z	6.6065	2.8100	5.9236	10.7256	8.9431	7.9429	ENSBGRG00000007186	0.20	0.32	0.17	0.07	0.15	0.11	-0.885714285714286	KIF26B	kinesin family member 26B [Source:HGNC Symbol;Acc:HGNC:25484]	-	-	-	-	-	GO:0003777//microtubule motor activity;GO:0005524//ATP binding;GO:0008017//microtubule binding	GO:0007018//microtubule-based movement;GO:0022409//positive regulation of cell-cell adhesion;GO:0030010//establishment of cell polarity;GO:0072092//ureteric bud invasion
miR-12058-z	6.6065	2.8100	5.9236	10.7256	8.9431	7.9429	ENSBGRG00000009429	2.61	9.01	3.34	2.25	1.41	2.15	-0.828571428571429	NCALD	neurocalcin delta [Source:HGNC Symbol;Acc:HGNC:7655]	Organismal Systems	Sensory system	ko04740//Olfactory transduction	K19695	-	GO:0003779//actin binding;GO:0005509//calcium ion binding;GO:0015631//tubulin binding;GO:0030276//clathrin binding	GO:0003073//regulation of systemic arterial blood pressure;GO:0019722//calcium-mediated signaling
miR-12058-z	6.6065	2.8100	5.9236	10.7256	8.9431	7.9429	ENSBGRG00000009456	7.11	3.62	3.48	1.43	1.79	1.90	-0.828571428571429	MSR1	macrophage scavenger receptor 1 [Source:HGNC Symbol;Acc:HGNC:7376]	Cellular Processes	Transport and catabolism	ko04145//Phagosome	K06558	GO:0005886//plasma membrane;GO:0016020//membrane	GO:0001540//amyloid-beta binding;GO:0005044//scavenger receptor activity;GO:0030169//low-density lipoprotein particle binding;GO:0038024//cargo receptor activity	GO:0006898//receptor-mediated endocytosis;GO:0006911//phagocytosis, engulfment;GO:0010629//negative regulation of gene expression;GO:0010744//positive regulation of macrophage derived foam cell differentiation;GO:0010886//positive regulation of cholesterol storage;GO:0030301//cholesterol transport;GO:0034381//plasma lipoprotein particle clearance;GO:0042953//lipoprotein transport;GO:0097242//amyl…
miR-12058-z	6.6065	2.8100	5.9236	10.7256	8.9431	7.9429	ENSBGRG00000012523	1.99	3.92	0.95	0.73	0.71	0.99	-0.771428571428571	EIF2AK2	eukaryotic translation initiation factor 2 alpha kinase 2 [Source:HGNC Symbol;Acc:HGNC:9437]	Human Diseases;Human Diseases;Human Diseases;Human Diseases;Human Diseases;Human Diseases;Genetic Information Processing;Human Diseases;Human Diseases;Cellular Processes;Human Diseases	Infectious diseases;Neurodegenerative diseases;Infectious diseases;Infectious diseases;Cancers;Infectious diseases;Folding, sorting and degradation;Infectious diseases;Infectious diseases;Cell growth and death;Infectious diseases	ko05168//Herpes simplex infection;ko05010//Alzheimer disease;ko05165//Human papillomavirus infection;ko05169//Epstein-Barr virus infection;ko05203//Viral carcinogenesis;ko05162//Measles;ko04141//Protein processing in endoplasmic reticulum;ko05167//Kaposi sarcoma-associated herpesvirus infection;ko05164//Influenza A;ko04217//Necroptosis;ko05160//Hepatitis C	K16195;K16195;K16195;K16195;K16195;K16195;K16195;K16195;K16195;K16195;K16195	GO:0005737//cytoplasm;GO:0005829//cytosol;GO:0048471//perinuclear region of cytoplasm	GO:0003725//double-stranded RNA binding;GO:0004672//protein kinase activity;GO:0004694//eukaryotic translation initiation factor 2alpha kinase activity;GO:0005524//ATP binding;GO:0042802//identical protein binding	GO:0000186//activation of MAPKK activity;GO:0001819//positive regulation of cytokine production;GO:0006412//translation;GO:0006468//protein phosphorylation;GO:0009615//response to virus;GO:0017148//negative regulation of translation;GO:0030968//endoplasmic reticulum unfolded protein response;GO:0032722//positive regulation of chemokine production;GO:0032874//positive regulation of stress-activate…
miR-12058-z	6.6065	2.8100	5.9236	10.7256	8.9431	7.9429	ENSBGRG00000013500	5.11	7.02	2.66	2.08	2.35	3.07	-0.828571428571429	SEPTIN11	septin 11 [Source:HGNC Symbol;Acc:HGNC:25589]	Human Diseases;Human Diseases	Infectious diseases;Infectious diseases	ko05131//Shigellosis;ko05100//Bacterial invasion of epithelial cells	K16939;K16939	GO:0001725//stress fiber;GO:0031105//septin complex	GO:0005525//GTP binding	-
miR-12058-z	6.6065	2.8100	5.9236	10.7256	8.9431	7.9429	ENSBGRG00000013785	5.97	9.35	8.63	5.16	4.65	4.72	-0.828571428571429	CPXM1	carboxypeptidase X, M14 family member 1 [Source:HGNC Symbol;Acc:HGNC:15771]	-	-	-	-	GO:0005615//extracellular space	GO:0004181//metallocarboxypeptidase activity;GO:0008270//zinc ion binding	GO:0006508//proteolysis
miR-12058-z	6.6065	2.8100	5.9236	10.7256	8.9431	7.9429	ENSBGRG00000014147	3.49	3.49	2.50	1.78	0.97	2.05	-0.84066800169605	DPT	dermatopontin [Source:HGNC Symbol;Acc:HGNC:3011]	-	-	-	-	-	-	GO:0008285//negative regulation of cell proliferation;GO:0030199//collagen fibril organization
miR-12058-z	6.6065	2.8100	5.9236	10.7256	8.9431	7.9429	ENSBGRG00000014840	14.69	11.27	6.62	4.01	5.51	5.75	-0.828571428571429	SPARCL1	SPARC like 1 [Source:HGNC Symbol;Acc:HGNC:11220]	-	-	-	-	GO:0005615//extracellular space;GO:0098978//glutamatergic synapse	GO:0005509//calcium ion binding;GO:0005515//protein binding	GO:0099560//synaptic membrane adhesion
miR-12058-z	6.6065	2.8100	5.9236	10.7256	8.9431	7.9429	ENSBGRG00000015926	0.27	0.52	0.40	0.07	0.17	0.09	-0.942857142857143	PI15	peptidase inhibitor 15 [Source:HGNC Symbol;Acc:HGNC:8946]	-	-	-	-	GO:0005576//extracellular region	-	-
miR-12058-z	6.6065	2.8100	5.9236	10.7256	8.9431	7.9429	ENSBGRG00000017549	1.20	1.73	0.63	0.43	0.42	0.49	-0.885714285714286	TLR2	toll like receptor 2 [Source:HGNC Symbol;Acc:HGNC:11848]	Human Diseases;Environmental Information Processing;Human Diseases;Human Diseases;Human Diseases;Human Diseases;Human Diseases;Human Diseases;Human Diseases;Cellular Processes;Human Diseases;Human Diseases;Human Diseases;Human Diseases;Human Diseases;Human Diseases;Human Diseases;Organismal Systems;Human Diseases;Human Diseases	Infectious diseases;Signal transduction;Infectious disease: viral;Infectious diseases;Infectious diseases;Infectious diseases;Cancers;Infectious diseases;Immune diseases;Transport and catabolism;Infectious diseases;Infectious diseases;Cancer: overview;Immune diseases;Infectious diseases;Infectious diseases;Infectious diseases;Immune system;Infectious diseases;Infectious diseases	ko05168//Herpes simplex infection;ko04151//PI3K-Akt signaling pathway;ko05170//Human immunodeficiency virus 1 infection;ko05169//Epstein-Barr virus infection;ko05132//Salmonella infection;ko05162//Measles;ko05205//Proteoglycans in cancer;ko05152//Tuberculosis;ko05323//Rheumatoid arthritis;ko04145//Phagosome;ko05142//Chagas disease (American trypanosomiasis);ko05161//Hepatitis B;ko05235//PD-L1 exp…	K10159;K10159;K10159;K10159;K10159;K10159;K10159;K10159;K10159;K10159;K10159;K10159;K10159;K10159;K10159;K10159;K10159;K10159;K10159;K10159	GO:0005737//cytoplasm;GO:0005794//Golgi apparatus;GO:0005886//plasma membrane;GO:0005887//integral component of plasma membrane;GO:0009986//cell surface;GO:0016021//integral component of membrane;GO:0031226//intrinsic component of plasma membrane;GO:0035354//Toll-like receptor 1-Toll-like receptor 2 protein complex;GO:0045121//membrane raft	GO:0001530//lipopolysaccharide binding;GO:0001540//amyloid-beta binding;GO:0005515//protein binding;GO:0035325//Toll-like receptor binding;GO:0038187//pattern recognition receptor activity;GO:0042497//triacyl lipopeptide binding;GO:0042802//identical protein binding;GO:0042834//peptidoglycan binding;GO:0044877//protein-containing complex binding	GO:0001775//cell activation;GO:0002237//response to molecule of bacterial origin;GO:0002374//cytokine secretion involved in immune response;GO:0002755//MyD88-dependent toll-like receptor signaling pathway;GO:0006954//inflammatory response;GO:0007165//signal transduction;GO:0007252//I-kappaB phosphorylation;GO:0010628//positive regulation of gene expression;GO:0030177//positive regulation of Wnt s…
miR-12058-z	6.6065	2.8100	5.9236	10.7256	8.9431	7.9429	ENSBGRG00000022347	0.97	1.98	1.23	0.44	0.28	0.53	-0.942857142857143	HLA-DOB	major histocompatibility complex, class II, DO beta [Source:HGNC Symbol;Acc:HGNC:4937]	Human Diseases;Human Diseases;Human Diseases;Human Diseases;Environmental Information Processing;Human Diseases;Human Diseases;Cellular Processes;Human Diseases;Human Diseases;Organismal Systems;Organismal Systems;Human Diseases;Organismal Systems;Human Diseases;Human Diseases;Organismal Systems;Human Diseases;Human Diseases;Organismal Systems;Human Diseases;Human Diseases;Human Diseases;Human Di…	Infectious diseases;Infectious diseases;Infectious diseases;Immune diseases;Signaling molecules and interaction;Infectious diseases;Immune diseases;Transport and catabolism;Infectious diseases;Infectious diseases;Immune system;Immune system;Cardiovascular diseases;Immune system;Immune diseases;Immune diseases;Immune system;Immune diseases;Infectious diseases;Immune system;Endocrine and metabolic …	ko05168//Herpes simplex infection;ko05166//HTLV-I infection;ko05169//Epstein-Barr virus infection;ko05322//Systemic lupus erythematosus;ko04514//Cell adhesion molecules (CAMs);ko05152//Tuberculosis;ko05323//Rheumatoid arthritis;ko04145//Phagosome;ko05150//Staphylococcus aureus infection;ko05164//Influenza A;ko04659//Th17 cell differentiation;ko04658//Th1 and Th2 cell differentiation;ko05416//Vira…	K06752;K06752;K06752;K06752;K06752;K06752;K06752;K06752;K06752;K06752;K06752;K06752;K06752;K06752;K06752;K06752;K06752;K06752;K06752;K06752;K06752;K06752;K06752;K06752	GO:0005764//lysosome;GO:0016020//membrane;GO:0042613//MHC class II protein complex	GO:0023026//MHC class II protein complex binding	GO:0002587//negative regulation of antigen processing and presentation of peptide antigen via MHC class II;GO:0006955//immune response;GO:0019882//antigen processing and presentation
miR-12058-z	6.6065	2.8100	5.9236	10.7256	8.9431	7.9429	ENSBGRG00000022435	0.91	1.12	0.68	0.38	0.27	0.56	-0.885714285714286	-	-	-	-	-	-	-	GO:0005515//protein binding	-
miR-12058-z	6.6065	2.8100	5.9236	10.7256	8.9431	7.9429	ENSBGRG00000022578	6.00	6.43	3.71	2.95	2.98	3.26	-0.942857142857143	CFLAR	CASP8 and FADD like apoptosis regulator [Source:HGNC Symbol;Acc:HGNC:1876]	Environmental Information Processing;Human Diseases;Cellular Processes;Human Diseases;Cellular Processes;Cellular Processes;Environmental Information Processing	Signal transduction;Infectious diseases;Cell growth and death;Infectious diseases;Transport and catabolism;Cell growth and death;Signal transduction	ko04064//NF-kappa B signaling pathway;ko05142//Chagas disease (American trypanosomiasis);ko04217//Necroptosis;ko05160//Hepatitis C;ko04140//Autophagy - animal;ko04210//Apoptosis;ko04668//TNF signaling pathway	K04724;K04724;K04724;K04724;K04724;K04724;K04724	GO:0005737//cytoplasm;GO:0031264//death-inducing signaling complex;GO:0097342//ripoptosome	GO:0002020//protease binding;GO:0004197//cysteine-type endopeptidase activity;GO:0005515//protein binding;GO:0008047//enzyme activator activity;GO:0008234//cysteine-type peptidase activity;GO:0016504//peptidase activator activity	GO:0006508//proteolysis;GO:0006915//apoptotic process;GO:0007519//skeletal muscle tissue development;GO:0009617//response to bacterium;GO:0014732//skeletal muscle atrophy;GO:0014842//regulation of skeletal muscle satellite cell proliferation;GO:0014866//skeletal myofibril assembly;GO:0042981//regulation of apoptotic process;GO:0043066//negative regulation of apoptotic process;GO:0043123//positive…
miR-12058-z	6.6065	2.8100	5.9236	10.7256	8.9431	7.9429	ENSBGRG00000022920	3.42	3.28	1.96	1.52	1.43	1.71	-0.771428571428571	OSMR	oncostatin M receptor [Source:HGNC Symbol;Acc:HGNC:8507]	Environmental Information Processing;Environmental Information Processing;Environmental Information Processing	Signal transduction;Signaling molecules and interaction;Signal transduction	ko04151//PI3K-Akt signaling pathway;ko04060//Cytokine-cytokine receptor interaction;ko04630//Jak-STAT signaling pathway	K05057;K05057;K05057	GO:0005900//oncostatin-M receptor complex;GO:0016020//membrane;GO:0016324//apical plasma membrane	GO:0004896//cytokine receptor activity;GO:0004924//oncostatin-M receptor activity;GO:0005515//protein binding;GO:0019838//growth factor binding	GO:0008284//positive regulation of cell proliferation;GO:0034097//response to cytokine;GO:0038165//oncostatin-M-mediated signaling pathway
miR-12058-z	6.6065	2.8100	5.9236	10.7256	8.9431	7.9429	ENSBGRG00000024907	4.13	4.49	1.68	0.63	0.15	0.44	-0.771428571428571	CRABP2	cellular retinoic acid binding protein 2 [Source:HGNC Symbol;Acc:HGNC:2339]	-	-	-	-	GO:0005634//nucleus;GO:0005654//nucleoplasm;GO:0005737//cytoplasm;GO:0005783//endoplasmic reticulum;GO:0005829//cytosol	GO:0001972//retinoic acid binding;GO:0008289//lipid binding;GO:0030332//cyclin binding	GO:0035115//embryonic forelimb morphogenesis;GO:0042573//retinoic acid metabolic process;GO:0048385//regulation of retinoic acid receptor signaling pathway;GO:0048672//positive regulation of collateral sprouting
miR-12058-z	6.6065	2.8100	5.9236	10.7256	8.9431	7.9429	ENSBGRG00000024991	4.04	6.82	2.74	2.11	2.43	2.01	-0.771428571428571	-	-	-	-	-	-	-	-	-
miR-12058-z	6.6065	2.8100	5.9236	10.7256	8.9431	7.9429	ENSBGRG00000025440	0.73	0.93	0.53	0.27	0.41	0.42	-0.942857142857143	SERPINE1	serpin family E member 1 [Source:HGNC Symbol;Acc:HGNC:8583]	Environmental Information Processing;Human Diseases;Cellular Processes;Environmental Information Processing;Environmental Information Processing;Human Diseases;Organismal Systems;Cellular Processes	Signal transduction;Infectious diseases;Cell growth and death;Signal transduction;Signal transduction;Endocrine and metabolic diseases;Immune system;Cell growth and death	ko04390//Hippo signaling pathway;ko05142//Chagas disease (American trypanosomiasis);ko04218//Cellular senescence;ko04371//Apelin signaling pathway;ko04066//HIF-1 signaling pathway;ko04933//AGE-RAGE signaling pathway in diabetic complications;ko04610//Complement and coagulation cascades;ko04115//p53 signaling pathway	K03982;K03982;K03982;K03982;K03982;K03982;K03982;K03982	GO:0005576//extracellular region;GO:0005615//extracellular space;GO:0062023//collagen-containing extracellular matrix;GO:0070062//extracellular exosome	GO:0002020//protease binding;GO:0004867//serine-type endopeptidase inhibitor activity;GO:0005102//signaling receptor binding	GO:0001300//chronological cell aging;GO:0001525//angiogenesis;GO:0010469//regulation of signaling receptor activity;GO:0010757//negative regulation of plasminogen activation;GO:0010951//negative regulation of endopeptidase activity;GO:0014912//negative regulation of smooth muscle cell migration;GO:0030194//positive regulation of blood coagulation;GO:0030336//negative regulation of cell migration;…
miR-122-x	41.6941	24.5645	10.4608	39.8010	51.2334	63.5432	ENSBGRG00000010593	0.16	0.10	1.42	0.09	0.00	0.06	-0.771428571428571	PDYN	prodynorphin [Source:HGNC Symbol;Acc:HGNC:8820]	Environmental Information Processing;Human Diseases;Human Diseases;Human Diseases;Human Diseases	Signaling molecules and interaction;Substance dependence;Neurodegenerative disease;Substance dependence;Substance dependence	ko04080//Neuroactive ligand-receptor interaction;ko05034//Alcoholism;ko05017//Spinocerebellar ataxia;ko05031//Amphetamine addiction;ko05030//Cocaine addiction	K15840;K15840;K15840;K15840;K15840	GO:0005886//plasma membrane	-	GO:0007218//neuropeptide signaling pathway
miR-127-y	4998.8850	4811.2910	5376.8591	2325.9057	3831.7411	3408.1349	ENSBGRG00000001883	1.45	0.67	3.52	4.36	4.14	4.06	-0.714285714285714	-	-	-	-	-	-	-	-	-
miR-135-x	71.7902	99.7990	96.0378	201.2020	170.6769	110.9485	ENSBGRG00000000343	1.74	0.91	0.31	0.15	0.06	0.23	-0.885714285714286	SLAMF7	SLAM family member 7 [Source:HGNC Symbol;Acc:HGNC:21394]	-	-	-	-	-	GO:0042802//identical protein binding	-
miR-135-x	71.7902	99.7990	96.0378	201.2020	170.6769	110.9485	ENSBGRG00000002438	4.82	9.14	6.15	3.43	3.04	3.48	-0.714285714285714	TGFBI	transforming growth factor beta induced [Source:HGNC Symbol;Acc:HGNC:11771]	-	-	-	-	GO:0005615//extracellular space;GO:0005802//trans-Golgi network;GO:0031012//extracellular matrix	GO:0005178//integrin binding;GO:0005515//protein binding;GO:0005518//collagen binding;GO:0050840//extracellular matrix binding	GO:0001525//angiogenesis;GO:0007155//cell adhesion;GO:0008283//cell proliferation;GO:0030198//extracellular matrix organization
miR-135-x	71.7902	99.7990	96.0378	201.2020	170.6769	110.9485	ENSBGRG00000003767	5.86	10.34	4.73	3.50	4.05	3.82	-0.771428571428571	TENT5A	terminal nucleotidyltransferase 5A [Source:HGNC Symbol;Acc:HGNC:18345]	-	-	-	-	-	GO:1990817//RNA adenylyltransferase activity	GO:0009617//response to bacterium
miR-135-x	71.7902	99.7990	96.0378	201.2020	170.6769	110.9485	ENSBGRG00000006598	0.96	1.74	0.84	0.62	0.59	0.68	-0.771428571428571	LOXL3	lysyl oxidase like 3 [Source:HGNC Symbol;Acc:HGNC:13869]	-	-	-	-	GO:0005576//extracellular region;GO:0005615//extracellular space;GO:0005634//nucleus;GO:0005737//cytoplasm;GO:0016020//membrane	GO:0001968//fibronectin binding;GO:0004720//protein-lysine 6-oxidase activity;GO:0005044//scavenger receptor activity;GO:0005507//copper ion binding;GO:0016641//oxidoreductase activity, acting on the CH-NH2 group of donors, oxygen as acceptor	GO:0001837//epithelial to mesenchymal transition;GO:0006954//inflammatory response;GO:0018057//peptidyl-lysine oxidation;GO:0021510//spinal cord development;GO:0030324//lung development;GO:0045892//negative regulation of transcription, DNA-templated;GO:0055114//oxidation-reduction process;GO:0060021//roof of mouth development;GO:0061053//somite development;GO:1905590//fibronectin fibril organizat…
miR-135-x	71.7902	99.7990	96.0378	201.2020	170.6769	110.9485	ENSBGRG00000007208	1.35	2.39	1.07	0.72	0.86	0.95	-0.828571428571429	RCSD1	RCSD domain containing 1 [Source:HGNC Symbol;Acc:HGNC:28310]	-	-	-	-	-	GO:0051015//actin filament binding	GO:0071474//cellular hyperosmotic response
miR-135-x	71.7902	99.7990	96.0378	201.2020	170.6769	110.9485	ENSBGRG00000010593	0.16	0.10	1.42	0.09	0.00	0.06	-0.771428571428571	PDYN	prodynorphin [Source:HGNC Symbol;Acc:HGNC:8820]	Environmental Information Processing;Human Diseases;Human Diseases;Human Diseases;Human Diseases	Signaling molecules and interaction;Substance dependence;Neurodegenerative disease;Substance dependence;Substance dependence	ko04080//Neuroactive ligand-receptor interaction;ko05034//Alcoholism;ko05017//Spinocerebellar ataxia;ko05031//Amphetamine addiction;ko05030//Cocaine addiction	K15840;K15840;K15840;K15840;K15840	GO:0005886//plasma membrane	-	GO:0007218//neuropeptide signaling pathway
miR-135-x	71.7902	99.7990	96.0378	201.2020	170.6769	110.9485	ENSBGRG00000011217	2.72	6.02	3.58	1.68	1.35	2.06	-0.714285714285714	CADM4	cell adhesion molecule 4 [Source:HGNC Symbol;Acc:HGNC:30825]	-	-	-	-	GO:0031252//cell leading edge;GO:0044291//cell-cell contact zone	GO:0019903//protein phosphatase binding;GO:0030971//receptor tyrosine kinase binding;GO:0043183//vascular endothelial growth factor receptor 1 binding;GO:0043184//vascular endothelial growth factor receptor 2 binding	GO:0001932//regulation of protein phosphorylation;GO:0001933//negative regulation of protein phosphorylation;GO:0010801//negative regulation of peptidyl-threonine phosphorylation;GO:0030948//negative regulation of vascular endothelial growth factor receptor signaling pathway;GO:0035020//regulation of Rac protein signal transduction;GO:0042127//regulation of cell proliferation;GO:0050732//negative…
miR-135-x	71.7902	99.7990	96.0378	201.2020	170.6769	110.9485	ENSBGRG00000017486	2.26	2.11	1.12	0.83	1.04	1.03	-0.885714285714286	ATAD5	ATPase family AAA domain containing 5 [Source:HGNC Symbol;Acc:HGNC:25752]	-	-	-	-	GO:0005634//nucleus;GO:0031391//Elg1 RFC-like complex	GO:0005524//ATP binding;GO:0061860//DNA clamp unloader activity	GO:0002377//immunoglobulin production;GO:0006974//cellular response to DNA damage stimulus;GO:0008630//intrinsic apoptotic signaling pathway in response to DNA damage;GO:0030890//positive regulation of B cell proliferation;GO:0033260//nuclear DNA replication;GO:0042100//B cell proliferation;GO:0042770//signal transduction in response to DNA damage;GO:0042771//intrinsic apoptotic signaling pathway…
miR-135-x	71.7902	99.7990	96.0378	201.2020	170.6769	110.9485	ENSBGRG00000017897	0.62	0.57	0.45	0.17	0.04	0.30	-0.885714285714286	FCMR	Fc fragment of IgM receptor [Source:HGNC Symbol;Acc:HGNC:14315]	-	-	-	-	-	-	-
miR-135-x	71.7902	99.7990	96.0378	201.2020	170.6769	110.9485	ENSBGRG00000022191	5.94	5.68	3.06	2.11	1.28	3.24	-0.771428571428571	-	-	Organismal Systems;Organismal Systems	Immune system;Development	ko04650//Natural killer cell mediated cytotoxicity;ko04380//Osteoclast differentiation	K07992;K07992	-	-	-
miR-135-x	71.7902	99.7990	96.0378	201.2020	170.6769	110.9485	ENSBGRG00000022497	1.03	0.80	0.63	0.25	0.09	0.45	-0.885714285714286	SLA	Src like adaptor [Source:HGNC Symbol;Acc:HGNC:10902]	-	-	-	-	-	GO:0005070//SH3/SH2 adaptor activity;GO:0005515//protein binding	GO:0009966//regulation of signal transduction
miR-135-x	71.7902	99.7990	96.0378	201.2020	170.6769	110.9485	ENSBGRG00000025935	0.40	0.12	0.06	0.00	0.01	0.01	-0.927633657043918	-	-	Metabolism;Metabolism	Global and overview maps;Glycan biosynthesis and metabolism	ko01100//Metabolic pathways;ko00601//Glycosphingolipid biosynthesis - lacto and neolacto series	K00709;K00709	GO:0016020//membrane	GO:0016758//transferase activity, transferring hexosyl groups	GO:0005975//carbohydrate metabolic process
miR-135-z	0.7341	1.2690	2.5207	5.2982	6.5179	5.4213	ENSBGRG00000000343	1.74	0.91	0.31	0.15	0.06	0.23	-0.942857142857143	SLAMF7	SLAM family member 7 [Source:HGNC Symbol;Acc:HGNC:21394]	-	-	-	-	-	GO:0042802//identical protein binding	-
miR-135-z	0.7341	1.2690	2.5207	5.2982	6.5179	5.4213	ENSBGRG00000002438	4.82	9.14	6.15	3.43	3.04	3.48	-0.771428571428571	TGFBI	transforming growth factor beta induced [Source:HGNC Symbol;Acc:HGNC:11771]	-	-	-	-	GO:0005615//extracellular space;GO:0005802//trans-Golgi network;GO:0031012//extracellular matrix	GO:0005178//integrin binding;GO:0005515//protein binding;GO:0005518//collagen binding;GO:0050840//extracellular matrix binding	GO:0001525//angiogenesis;GO:0007155//cell adhesion;GO:0008283//cell proliferation;GO:0030198//extracellular matrix organization
miR-135-z	0.7341	1.2690	2.5207	5.2982	6.5179	5.4213	ENSBGRG00000003767	5.86	10.34	4.73	3.50	4.05	3.82	-0.714285714285714	TENT5A	terminal nucleotidyltransferase 5A [Source:HGNC Symbol;Acc:HGNC:18345]	-	-	-	-	-	GO:1990817//RNA adenylyltransferase activity	GO:0009617//response to bacterium
miR-135-z	0.7341	1.2690	2.5207	5.2982	6.5179	5.4213	ENSBGRG00000005255	4.26	6.19	4.25	2.60	2.01	2.58	-0.942857142857143	COL5A1	collagen type V alpha 1 chain [Source:HGNC Symbol;Acc:HGNC:2209]	Organismal Systems	Digestive system	ko04974//Protein digestion and absorption	K19721	GO:0005581//collagen trimer;GO:0005588//collagen type V trimer;GO:0005604//basement membrane;GO:0031012//extracellular matrix;GO:0062023//collagen-containing extracellular matrix	GO:0005201//extracellular matrix structural constituent;GO:0008201//heparin binding;GO:0043394//proteoglycan binding;GO:0048407//platelet-derived growth factor binding	GO:0001568//blood vessel development;GO:0003007//heart morphogenesis;GO:0007155//cell adhesion;GO:0016477//cell migration;GO:0030199//collagen fibril organization;GO:0032964//collagen biosynthetic process;GO:0035313//wound healing, spreading of epidermal cells;GO:0035989//tendon development;GO:0043588//skin development;GO:0045112//integrin biosynthetic process;GO:0048592//eye morphogenesis;GO:005…
miR-135-z	0.7341	1.2690	2.5207	5.2982	6.5179	5.4213	ENSBGRG00000006598	0.96	1.74	0.84	0.62	0.59	0.68	-0.885714285714286	LOXL3	lysyl oxidase like 3 [Source:HGNC Symbol;Acc:HGNC:13869]	-	-	-	-	GO:0005576//extracellular region;GO:0005615//extracellular space;GO:0005634//nucleus;GO:0005737//cytoplasm;GO:0016020//membrane	GO:0001968//fibronectin binding;GO:0004720//protein-lysine 6-oxidase activity;GO:0005044//scavenger receptor activity;GO:0005507//copper ion binding;GO:0016641//oxidoreductase activity, acting on the CH-NH2 group of donors, oxygen as acceptor	GO:0001837//epithelial to mesenchymal transition;GO:0006954//inflammatory response;GO:0018057//peptidyl-lysine oxidation;GO:0021510//spinal cord development;GO:0030324//lung development;GO:0045892//negative regulation of transcription, DNA-templated;GO:0055114//oxidation-reduction process;GO:0060021//roof of mouth development;GO:0061053//somite development;GO:1905590//fibronectin fibril organizat…
miR-135-z	0.7341	1.2690	2.5207	5.2982	6.5179	5.4213	ENSBGRG00000007208	1.35	2.39	1.07	0.72	0.86	0.95	-0.771428571428571	RCSD1	RCSD domain containing 1 [Source:HGNC Symbol;Acc:HGNC:28310]	-	-	-	-	-	GO:0051015//actin filament binding	GO:0071474//cellular hyperosmotic response
miR-135-z	0.7341	1.2690	2.5207	5.2982	6.5179	5.4213	ENSBGRG00000009291	0.74	0.82	0.60	0.40	0.25	0.37	-0.942857142857143	EOMES	eomesodermin [Source:HGNC Symbol;Acc:HGNC:3372]	-	-	-	-	GO:0005634//nucleus	GO:0003700//DNA-binding transcription factor activity;GO:0043565//sequence-specific DNA binding	GO:0002302//CD8-positive, alpha-beta T cell differentiation involved in immune response;GO:0006355//regulation of transcription, DNA-templated;GO:0007420//brain development;GO:0045944//positive regulation of transcription by RNA polymerase II
miR-135-z	0.7341	1.2690	2.5207	5.2982	6.5179	5.4213	ENSBGRG00000010593	0.16	0.10	1.42	0.09	0.00	0.06	-0.828571428571429	PDYN	prodynorphin [Source:HGNC Symbol;Acc:HGNC:8820]	Environmental Information Processing;Human Diseases;Human Diseases;Human Diseases;Human Diseases	Signaling molecules and interaction;Substance dependence;Neurodegenerative disease;Substance dependence;Substance dependence	ko04080//Neuroactive ligand-receptor interaction;ko05034//Alcoholism;ko05017//Spinocerebellar ataxia;ko05031//Amphetamine addiction;ko05030//Cocaine addiction	K15840;K15840;K15840;K15840;K15840	GO:0005886//plasma membrane	-	GO:0007218//neuropeptide signaling pathway
miR-135-z	0.7341	1.2690	2.5207	5.2982	6.5179	5.4213	ENSBGRG00000011217	2.72	6.02	3.58	1.68	1.35	2.06	-0.771428571428571	CADM4	cell adhesion molecule 4 [Source:HGNC Symbol;Acc:HGNC:30825]	-	-	-	-	GO:0031252//cell leading edge;GO:0044291//cell-cell contact zone	GO:0019903//protein phosphatase binding;GO:0030971//receptor tyrosine kinase binding;GO:0043183//vascular endothelial growth factor receptor 1 binding;GO:0043184//vascular endothelial growth factor receptor 2 binding	GO:0001932//regulation of protein phosphorylation;GO:0001933//negative regulation of protein phosphorylation;GO:0010801//negative regulation of peptidyl-threonine phosphorylation;GO:0030948//negative regulation of vascular endothelial growth factor receptor signaling pathway;GO:0035020//regulation of Rac protein signal transduction;GO:0042127//regulation of cell proliferation;GO:0050732//negative…
miR-135-z	0.7341	1.2690	2.5207	5.2982	6.5179	5.4213	ENSBGRG00000012023	6.53	9.33	4.91	3.71	3.94	3.54	-0.771428571428571	KLF6	Kruppel like factor 6 [Source:HGNC Symbol;Acc:HGNC:2235]	-	-	-	-	GO:0001650//fibrillar center;GO:0005654//nucleoplasm;GO:0005730//nucleolus;GO:0005829//cytosol;GO:0043231//intracellular membrane-bounded organelle	GO:0000978//RNA polymerase II proximal promoter sequence-specific DNA binding;GO:0001228//DNA-binding transcription activator activity, RNA polymerase II-specific;GO:0003676//nucleic acid binding	GO:0045944//positive regulation of transcription by RNA polymerase II
miR-135-z	0.7341	1.2690	2.5207	5.2982	6.5179	5.4213	ENSBGRG00000013785	5.97	9.35	8.63	5.16	4.65	4.72	-0.828571428571429	CPXM1	carboxypeptidase X, M14 family member 1 [Source:HGNC Symbol;Acc:HGNC:15771]	-	-	-	-	GO:0005615//extracellular space	GO:0004181//metallocarboxypeptidase activity;GO:0008270//zinc ion binding	GO:0006508//proteolysis
miR-135-z	0.7341	1.2690	2.5207	5.2982	6.5179	5.4213	ENSBGRG00000017486	2.26	2.11	1.12	0.83	1.04	1.03	-0.771428571428571	ATAD5	ATPase family AAA domain containing 5 [Source:HGNC Symbol;Acc:HGNC:25752]	-	-	-	-	GO:0005634//nucleus;GO:0031391//Elg1 RFC-like complex	GO:0005524//ATP binding;GO:0061860//DNA clamp unloader activity	GO:0002377//immunoglobulin production;GO:0006974//cellular response to DNA damage stimulus;GO:0008630//intrinsic apoptotic signaling pathway in response to DNA damage;GO:0030890//positive regulation of B cell proliferation;GO:0033260//nuclear DNA replication;GO:0042100//B cell proliferation;GO:0042770//signal transduction in response to DNA damage;GO:0042771//intrinsic apoptotic signaling pathway…
miR-135-z	0.7341	1.2690	2.5207	5.2982	6.5179	5.4213	ENSBGRG00000017897	0.62	0.57	0.45	0.17	0.04	0.30	-0.942857142857143	FCMR	Fc fragment of IgM receptor [Source:HGNC Symbol;Acc:HGNC:14315]	-	-	-	-	-	-	-
miR-135-z	0.7341	1.2690	2.5207	5.2982	6.5179	5.4213	ENSBGRG00000022191	5.94	5.68	3.06	2.11	1.28	3.24	-0.828571428571429	-	-	Organismal Systems;Organismal Systems	Immune system;Development	ko04650//Natural killer cell mediated cytotoxicity;ko04380//Osteoclast differentiation	K07992;K07992	-	-	-
miR-135-z	0.7341	1.2690	2.5207	5.2982	6.5179	5.4213	ENSBGRG00000022497	1.03	0.80	0.63	0.25	0.09	0.45	-0.942857142857143	SLA	Src like adaptor [Source:HGNC Symbol;Acc:HGNC:10902]	-	-	-	-	-	GO:0005070//SH3/SH2 adaptor activity;GO:0005515//protein binding	GO:0009966//regulation of signal transduction
miR-135-z	0.7341	1.2690	2.5207	5.2982	6.5179	5.4213	ENSBGRG00000025935	0.40	0.12	0.06	0.00	0.01	0.01	-0.811679449913428	-	-	Metabolism;Metabolism	Global and overview maps;Glycan biosynthesis and metabolism	ko01100//Metabolic pathways;ko00601//Glycosphingolipid biosynthesis - lacto and neolacto series	K00709;K00709	GO:0016020//membrane	GO:0016758//transferase activity, transferring hexosyl groups	GO:0005975//carbohydrate metabolic process
miR-153-y	21.5811	17.9475	32.1386	42.9024	51.3850	53.0788	ENSBGRG00000000131	1.31	1.55	1.38	0.89	0.76	0.58	-0.942857142857143	-	-	Human Diseases;Human Diseases;Environmental Information Processing;Human Diseases;Environmental Information Processing;Human Diseases;Human Diseases;Environmental Information Processing;Human Diseases;Organismal Systems;Human Diseases;Cellular Processes;Human Diseases;Organismal Systems;Organismal Systems;Organismal Systems	Infectious diseases;Cancers;Signal transduction;Infectious diseases;Signaling molecules and interaction;Infectious diseases;Infectious diseases;Signal transduction;Infectious diseases;Immune system;Infectious diseases;Cell growth and death;Infectious diseases;Immune system;Development;Immune system	ko05168//Herpes simplex infection;ko05200//Pathways in cancer;ko04151//PI3K-Akt signaling pathway;ko05165//Human papillomavirus infection;ko04060//Cytokine-cytokine receptor interaction;ko05169//Epstein-Barr virus infection;ko05162//Measles;ko04630//Jak-STAT signaling pathway;ko05167//Kaposi sarcoma-associated herpesvirus infection;ko04621//NOD-like receptor signaling pathway;ko05164//Influenza A…	K05131;K05131;K05131;K05131;K05131;K05131;K05131;K05131;K05131;K05131;K05131;K05131;K05131;K05131;K05131;K05131	-	GO:0005515//protein binding	-
miR-153-y	21.5811	17.9475	32.1386	42.9024	51.3850	53.0788	ENSBGRG00000001789	24.27	54.16	15.91	15.32	14.57	15.36	-0.828571428571429	STAT1	signal transducer and activator of transcription 1 [Source:HGNC Symbol;Acc:HGNC:11362]	Human Diseases;Human Diseases;Human Diseases;Human Diseases;Human Diseases;Human Diseases;Organismal Systems;Environmental Information Processing;Human Diseases;Organismal Systems;Human Diseases;Cellular Processes;Organismal Systems;Human Diseases;Human Diseases;Organismal Systems;Human Diseases;Human Diseases;Organismal Systems;Organismal Systems;Human Diseases;Organismal Systems;Organismal Syst…	Infectious diseases;Cancers;Infectious diseases;Infectious diseases;Infectious diseases;Infectious diseases;Immune system;Signal transduction;Infectious diseases;Immune system;Infectious diseases;Cell growth and death;Immune system;Infectious diseases;Infectious diseases;Immune system;Cancer: overview;Immune diseases;Development;Endocrine system;Infectious diseases;Endocrine system;Immune system;…	ko05168//Herpes simplex infection;ko05200//Pathways in cancer;ko05165//Human papillomavirus infection;ko05169//Epstein-Barr virus infection;ko05162//Measles;ko05152//Tuberculosis;ko04062//Chemokine signaling pathway;ko04630//Jak-STAT signaling pathway;ko05167//Kaposi sarcoma-associated herpesvirus infection;ko04621//NOD-like receptor signaling pathway;ko05164//Influenza A;ko04217//Necroptosis;ko0…	K11220;K11220;K11220;K11220;K11220;K11220;K11220;K11220;K11220;K11220;K11220;K11220;K11220;K11220;K11220;K11220;K11220;K11220;K11220;K11220;K11220;K11220;K11220;K11220;K11220;K11220;K11220;K11220	GO:0000790//nuclear chromatin;GO:0005634//nucleus;GO:0005654//nucleoplasm;GO:0005730//nucleolus;GO:0005737//cytoplasm;GO:0005829//cytosol;GO:0032991//protein-containing complex;GO:0048471//perinuclear region of cytoplasm	GO:0000978//RNA polymerase II proximal promoter sequence-specific DNA binding;GO:0000979//RNA polymerase II core promoter sequence-specific DNA binding;GO:0000981//DNA-binding transcription factor activity, RNA polymerase II-specific;GO:0003677//DNA binding;GO:0003690//double-stranded DNA binding;GO:0003700//DNA-binding transcription factor activity;GO:0005164//tumor necrosis factor receptor bind…	GO:0001937//negative regulation of endothelial cell proliferation;GO:0002230//positive regulation of defense response to virus by host;GO:0006355//regulation of transcription, DNA-templated;GO:0007165//signal transduction;GO:0007259//JAK-STAT cascade;GO:0010742//macrophage derived foam cell differentiation;GO:0016525//negative regulation of angiogenesis;GO:0032727//positive regulation of interfer…
miR-153-y	21.5811	17.9475	32.1386	42.9024	51.3850	53.0788	ENSBGRG00000003642	4.15	5.19	4.00	2.56	1.12	2.21	-0.942857142857143	-	-	Organismal Systems	Digestive system	ko04977//Vitamin digestion and absorption	K14611	GO:0016020//membrane	GO:0022857//transmembrane transporter activity	GO:0055085//transmembrane transport
miR-153-y	21.5811	17.9475	32.1386	42.9024	51.3850	53.0788	ENSBGRG00000017486	2.26	2.11	1.12	0.83	1.04	1.03	-0.771428571428571	ATAD5	ATPase family AAA domain containing 5 [Source:HGNC Symbol;Acc:HGNC:25752]	-	-	-	-	GO:0005634//nucleus;GO:0031391//Elg1 RFC-like complex	GO:0005524//ATP binding;GO:0061860//DNA clamp unloader activity	GO:0002377//immunoglobulin production;GO:0006974//cellular response to DNA damage stimulus;GO:0008630//intrinsic apoptotic signaling pathway in response to DNA damage;GO:0030890//positive regulation of B cell proliferation;GO:0033260//nuclear DNA replication;GO:0042100//B cell proliferation;GO:0042770//signal transduction in response to DNA damage;GO:0042771//intrinsic apoptotic signaling pathway…
miR-154-x	5.5788	5.3480	6.6798	2.0676	3.6379	3.2780	ENSBGRG00000004382	8.61	13.35	6.13	20.35	15.69	11.23	-0.828571428571429	-	-	-	-	-	-	-	-	-
miR-155-x	264.5519	78.4070	52.1780	40.5764	40.3198	53.9613	ENSBGRG00000020040	7.66	11.00	8.50	17.92	12.98	11.89	-0.771428571428571	PCSK5	proprotein convertase subtilisin/kexin type 5 [Source:HGNC Symbol;Acc:HGNC:8747]	-	-	-	-	GO:0005615//extracellular space;GO:0005794//Golgi apparatus	GO:0004175//endopeptidase activity;GO:0004252//serine-type endopeptidase activity;GO:0008233//peptidase activity;GO:0042277//peptide binding	GO:0001822//kidney development;GO:0002001//renin secretion into blood stream;GO:0003279//cardiac septum development;GO:0006465//signal peptide processing;GO:0006508//proteolysis;GO:0007368//determination of left/right symmetry;GO:0007507//heart development;GO:0007566//embryo implantation;GO:0009952//anterior/posterior pattern specification;GO:0016485//protein processing;GO:0016486//peptide hormon…
miR-1599-z	0.1468	1.2690	0.5041	0.5169	1.6674	5.9257	ENSBGRG00000010188	1.37	0.93	0.85	0.67	0.44	0.54	-0.771428571428571	-	-	Environmental Information Processing;Human Diseases	Signaling molecules and interaction;Infectious diseases	ko04514//Cell adhesion molecules (CAMs);ko05150//Staphylococcus aureus infection	K06544;K06544	-	-	-
miR-18-x	50.0623	38.3424	86.8374	94.4629	106.8625	109.3094	ENSBGRG00000007480	0.57	1.00	1.00	0.28	0.16	0.55	-0.724713794565561	KCTD17	potassium channel tetramerization domain containing 17 [Source:HGNC Symbol;Acc:HGNC:25705]	-	-	-	-	GO:0005737//cytoplasm;GO:0031463//Cul3-RING ubiquitin ligase complex	GO:0005515//protein binding;GO:0042802//identical protein binding;GO:0097602//cullin family protein binding	GO:0032469//endoplasmic reticulum calcium ion homeostasis;GO:0043161//proteasome-mediated ubiquitin-dependent protein catabolic process;GO:0045724//positive regulation of cilium assembly;GO:0051260//protein homooligomerization
miR-18-x	50.0623	38.3424	86.8374	94.4629	106.8625	109.3094	ENSBGRG00000008872	1.63	2.71	1.84	1.21	0.65	1.34	-0.771428571428571	IER3	immediate early response 3 [Source:HGNC Symbol;Acc:HGNC:5392]	-	-	-	-	GO:0005634//nucleus	-	GO:0043066//negative regulation of apoptotic process;GO:2001020//regulation of response to DNA damage stimulus
miR-18-x	50.0623	38.3424	86.8374	94.4629	106.8625	109.3094	ENSBGRG00000010188	1.37	0.93	0.85	0.67	0.44	0.54	-0.885714285714286	-	-	Environmental Information Processing;Human Diseases	Signaling molecules and interaction;Infectious diseases	ko04514//Cell adhesion molecules (CAMs);ko05150//Staphylococcus aureus infection	K06544;K06544	-	-	-
miR-18-x	50.0623	38.3424	86.8374	94.4629	106.8625	109.3094	ENSBGRG00000013785	5.97	9.35	8.63	5.16	4.65	4.72	-0.885714285714286	CPXM1	carboxypeptidase X, M14 family member 1 [Source:HGNC Symbol;Acc:HGNC:15771]	-	-	-	-	GO:0005615//extracellular space	GO:0004181//metallocarboxypeptidase activity;GO:0008270//zinc ion binding	GO:0006508//proteolysis
miR-18-x	50.0623	38.3424	86.8374	94.4629	106.8625	109.3094	ENSBGRG00000017338	0.27	0.27	0.26	0.02	0.05	0.11	-0.753702346348183	BDKRB2	bradykinin receptor B2 [Source:HGNC Symbol;Acc:HGNC:1030]	Human Diseases;Environmental Information Processing;Environmental Information Processing;Cellular Processes;Human Diseases;Environmental Information Processing;Environmental Information Processing;Organismal Systems;Organismal Systems;Organismal Systems	Cancers;Signaling molecules and interaction;Signal transduction;Cell motility;Infectious diseases;Signal transduction;Signal transduction;Sensory system;Immune system;Excretory system	ko05200//Pathways in cancer;ko04080//Neuroactive ligand-receptor interaction;ko04020//Calcium signaling pathway;ko04810//Regulation of actin cytoskeleton;ko05142//Chagas disease (American trypanosomiasis);ko04022//cGMP - PKG signaling pathway;ko04071//Sphingolipid signaling pathway;ko04750//Inflammatory mediator regulation of TRP channels;ko04610//Complement and coagulation cascades;ko04961//Endo…	K03916;K03916;K03916;K03916;K03916;K03916;K03916;K03916;K03916;K03916	GO:0005768//endosome;GO:0005886//plasma membrane;GO:0016021//integral component of membrane	GO:0002020//protease binding;GO:0004930//G protein-coupled receptor activity;GO:0004947//bradykinin receptor activity;GO:0031702//type 1 angiotensin receptor binding;GO:0046982//protein heterodimerization activity	GO:0006939//smooth muscle contraction;GO:0007186//G protein-coupled receptor signaling pathway;GO:0009651//response to salt stress;GO:0033137//negative regulation of peptidyl-serine phosphorylation;GO:0042310//vasoconstriction;GO:0042311//vasodilation;GO:0050482//arachidonic acid secretion;GO:1902219//negative regulation of intrinsic apoptotic signaling pathway in response to osmotic stress;GO:19…
miR-18-x	50.0623	38.3424	86.8374	94.4629	106.8625	109.3094	ENSBGRG00000017486	2.26	2.11	1.12	0.83	1.04	1.03	-0.771428571428571	ATAD5	ATPase family AAA domain containing 5 [Source:HGNC Symbol;Acc:HGNC:25752]	-	-	-	-	GO:0005634//nucleus;GO:0031391//Elg1 RFC-like complex	GO:0005524//ATP binding;GO:0061860//DNA clamp unloader activity	GO:0002377//immunoglobulin production;GO:0006974//cellular response to DNA damage stimulus;GO:0008630//intrinsic apoptotic signaling pathway in response to DNA damage;GO:0030890//positive regulation of B cell proliferation;GO:0033260//nuclear DNA replication;GO:0042100//B cell proliferation;GO:0042770//signal transduction in response to DNA damage;GO:0042771//intrinsic apoptotic signaling pathway…
miR-18-x	50.0623	38.3424	86.8374	94.4629	106.8625	109.3094	ENSBGRG00000019800	0.82	1.25	0.88	0.53	0.41	0.43	-0.885714285714286	-	-	-	-	-	-	-	GO:0008289//lipid binding	-
miR-18-x	50.0623	38.3424	86.8374	94.4629	106.8625	109.3094	ENSBGRG00000021461	0.30	0.12	0.09	0.05	0.02	0.00	-0.942857142857143	-	-	-	-	-	-	-	-	-
miR-18-x	50.0623	38.3424	86.8374	94.4629	106.8625	109.3094	ENSBGRG00000022744	0.79	1.21	0.87	0.37	0.38	0.25	-0.885714285714286	PYCARD	PYD and CARD domain containing [Source:HGNC Symbol;Acc:HGNC:16608]	Human Diseases;Human Diseases;Human Diseases;Human Diseases;Organismal Systems;Human Diseases;Cellular Processes;Organismal Systems;Human Diseases;Human Diseases;Organismal Systems	Infectious diseases;Infectious diseases;Infectious diseases;Infectious disease: bacterial;Immune system;Infectious diseases;Cell growth and death;Immune system;Infectious diseases;Infectious diseases;Immune system	ko05131//Shigellosis;ko05132//Salmonella infection;ko05130//Pathogenic Escherichia coli infection;ko05135//Yersinia infection;ko04621//NOD-like receptor signaling pathway;ko05164//Influenza A;ko04217//Necroptosis;ko04625//C-type lectin receptor signaling pathway;ko05133//Pertussis;ko05134//Legionellosis;ko04623//Cytosolic DNA-sensing pathway	K12799;K12799;K12799;K12799;K12799;K12799;K12799;K12799;K12799;K12799;K12799	GO:0000139//Golgi membrane;GO:0005576//extracellular region;GO:0005634//nucleus;GO:0005654//nucleoplasm;GO:0005730//nucleolus;GO:0005737//cytoplasm;GO:0005739//mitochondrion;GO:0005829//cytosol;GO:0008385//IkappaB kinase complex;GO:0032991//protein-containing complex;GO:0072558//NLRP1 inflammasome complex;GO:0072559//NLRP3 inflammasome complex;GO:0097169//AIM2 inflammasome complex	GO:0002020//protease binding;GO:0004197//cysteine-type endopeptidase activity;GO:0005138//interleukin-6 receptor binding;GO:0005523//tropomyosin binding;GO:0017024//myosin I binding;GO:0019899//enzyme binding;GO:0032090//Pyrin domain binding;GO:0042802//identical protein binding;GO:0042803//protein homodimerization activity;GO:0046983//protein dimerization activity;GO:0070700//BMP receptor binding	GO:0001773//myeloid dendritic cell activation;GO:0002218//activation of innate immune response;GO:0002230//positive regulation of defense response to virus by host;GO:0002277//myeloid dendritic cell activation involved in immune response;GO:0002588//positive regulation of antigen processing and presentation of peptide antigen via MHC class II;GO:0002821//positive regulation of adaptive immune res…
miR-18-x	50.0623	38.3424	86.8374	94.4629	106.8625	109.3094	ENSBGRG00000026196	0.69	0.38	0.41	0.18	0.19	0.18	-0.724713794565561	-	-	Metabolism;Environmental Information Processing;Metabolism;Organismal Systems;Human Diseases	Global and overview maps;Signal transduction;Nucleotide metabolism;Endocrine system;Substance dependence	ko01100//Metabolic pathways;ko04024//cAMP signaling pathway;ko00230//Purine metabolism;ko04928//Parathyroid hormone synthesis, secretion and action;ko05032//Morphine addiction	K13293;K13293;K13293;K13293;K13293	GO:0005929//cilium	GO:0004114//3',5'-cyclic-nucleotide phosphodiesterase activity;GO:0008081//phosphoric diester hydrolase activity	GO:0007165//signal transduction
miR-181-x	9071.2512	5461.3896	4966.9968	3506.4976	4207.8062	3774.0126	ENSBGRG00000006714	2.63	2.86	2.04	5.25	3.76	6.16	-0.771428571428571	CYP2U1	cytochrome P450 family 2 subfamily U member 1 [Source:HGNC Symbol;Acc:HGNC:20582]	Metabolism;Metabolism	Global and overview maps;Lipid metabolism	ko01100//Metabolic pathways;ko00590//Arachidonic acid metabolism	K07422;K07422	-	GO:0005506//iron ion binding;GO:0016705//oxidoreductase activity, acting on paired donors, with incorporation or reduction of molecular oxygen;GO:0016712//oxidoreductase activity, acting on paired donors, with incorporation or reduction of molecular oxygen, reduced flavin or flavoprotein as one donor, and incorporation of one atom of oxygen;GO:0020037//heme binding;GO:0052869//arachidonic acid om…	GO:0055114//oxidation-reduction process;GO:0097267//omega-hydroxylase P450 pathway
miR-181-x	9071.2512	5461.3896	4966.9968	3506.4976	4207.8062	3774.0126	ENSBGRG00000024130	0.00	0.04	0.03	0.16	0.16	0.06	-0.84066800169605	TINAG	tubulointerstitial nephritis antigen [Source:HGNC Symbol;Acc:HGNC:14599]	-	-	-	-	GO:0005604//basement membrane	GO:0008234//cysteine-type peptidase activity	GO:0006508//proteolysis;GO:0007155//cell adhesion
miR-190-y	1.9085	1.5409	2.8988	4.7813	4.0926	4.9170	ENSBGRG00000008065	5.23	7.37	5.28	3.21	2.32	3.25	-0.714285714285714	TRDC	T cell receptor delta constant [Source:HGNC Symbol;Acc:HGNC:12253]	-	-	-	-	GO:0009897//external side of plasma membrane	-	-
miR-190-y	1.9085	1.5409	2.8988	4.7813	4.0926	4.9170	ENSBGRG00000009706	0.38	0.63	0.30	0.24	0.09	0.16	-0.828571428571429	ZC4H2	zinc finger C4H2-type containing [Source:HGNC Symbol;Acc:HGNC:24931]	-	-	-	-	GO:0005634//nucleus;GO:0005737//cytoplasm;GO:0045211//postsynaptic membrane	-	GO:0007399//nervous system development;GO:0045666//positive regulation of neuron differentiation
miR-190-y	1.9085	1.5409	2.8988	4.7813	4.0926	4.9170	ENSBGRG00000019242	2.98	4.98	2.27	1.96	1.65	1.56	-0.942857142857143	COLEC12	collectin subfamily member 12 [Source:HGNC Symbol;Acc:HGNC:16016]	Cellular Processes	Transport and catabolism	ko04145//Phagosome	K10062	-	GO:0005044//scavenger receptor activity;GO:0030169//low-density lipoprotein particle binding;GO:0038187//pattern recognition receptor activity	GO:0006910//phagocytosis, recognition;GO:0006955//immune response;GO:0034138//toll-like receptor 3 signaling pathway;GO:0042742//defense response to bacterium;GO:0060355//positive regulation of cell adhesion molecule production;GO:0071360//cellular response to exogenous dsRNA
miR-190-y	1.9085	1.5409	2.8988	4.7813	4.0926	4.9170	ENSBGRG00000019800	0.82	1.25	0.88	0.53	0.41	0.43	-0.771428571428571	-	-	-	-	-	-	-	GO:0008289//lipid binding	-
miR-190-y	1.9085	1.5409	2.8988	4.7813	4.0926	4.9170	ENSBGRG00000024907	4.13	4.49	1.68	0.63	0.15	0.44	-0.828571428571429	CRABP2	cellular retinoic acid binding protein 2 [Source:HGNC Symbol;Acc:HGNC:2339]	-	-	-	-	GO:0005634//nucleus;GO:0005654//nucleoplasm;GO:0005737//cytoplasm;GO:0005783//endoplasmic reticulum;GO:0005829//cytosol	GO:0001972//retinoic acid binding;GO:0008289//lipid binding;GO:0030332//cyclin binding	GO:0035115//embryonic forelimb morphogenesis;GO:0042573//retinoic acid metabolic process;GO:0048385//regulation of retinoic acid receptor signaling pathway;GO:0048672//positive regulation of collateral sprouting
miR-196-x	22.6088	15.6814	35.4155	44.9700	33.4987	43.7490	ENSBGRG00000009456	7.11	3.62	3.48	1.43	1.79	1.90	-0.771428571428571	MSR1	macrophage scavenger receptor 1 [Source:HGNC Symbol;Acc:HGNC:7376]	Cellular Processes	Transport and catabolism	ko04145//Phagosome	K06558	GO:0005886//plasma membrane;GO:0016020//membrane	GO:0001540//amyloid-beta binding;GO:0005044//scavenger receptor activity;GO:0030169//low-density lipoprotein particle binding;GO:0038024//cargo receptor activity	GO:0006898//receptor-mediated endocytosis;GO:0006911//phagocytosis, engulfment;GO:0010629//negative regulation of gene expression;GO:0010744//positive regulation of macrophage derived foam cell differentiation;GO:0010886//positive regulation of cholesterol storage;GO:0030301//cholesterol transport;GO:0034381//plasma lipoprotein particle clearance;GO:0042953//lipoprotein transport;GO:0097242//amyl…
miR-196-x	22.6088	15.6814	35.4155	44.9700	33.4987	43.7490	ENSBGRG00000017486	2.26	2.11	1.12	0.83	1.04	1.03	-0.885714285714286	ATAD5	ATPase family AAA domain containing 5 [Source:HGNC Symbol;Acc:HGNC:25752]	-	-	-	-	GO:0005634//nucleus;GO:0031391//Elg1 RFC-like complex	GO:0005524//ATP binding;GO:0061860//DNA clamp unloader activity	GO:0002377//immunoglobulin production;GO:0006974//cellular response to DNA damage stimulus;GO:0008630//intrinsic apoptotic signaling pathway in response to DNA damage;GO:0030890//positive regulation of B cell proliferation;GO:0033260//nuclear DNA replication;GO:0042100//B cell proliferation;GO:0042770//signal transduction in response to DNA damage;GO:0042771//intrinsic apoptotic signaling pathway…
miR-21-y	141.5250	69.7959	84.4427	54.6618	34.5598	75.0163	ENSBGRG00000004382	8.61	13.35	6.13	20.35	15.69	11.23	-0.885714285714286	-	-	-	-	-	-	-	-	-
miR-214-x	16.8832	25.8335	21.2997	12.2763	11.2168	13.8686	ENSBGRG00000001883	1.45	0.67	3.52	4.36	4.14	4.06	-0.885714285714286	-	-	-	-	-	-	-	-	-
miR-215-z	10.4235	3.3538	7.9401	12.1471	15.0062	13.3642	ENSBGRG00000002278	2.18	3.27	2.83	1.78	1.39	1.67	-1	GMIP	GEM interacting protein [Source:HGNC Symbol;Acc:HGNC:24852]	-	-	-	-	GO:0005654//nucleoplasm;GO:0005829//cytosol;GO:0005886//plasma membrane	GO:0005096//GTPase activator activity	GO:0007165//signal transduction;GO:0034260//negative regulation of GTPase activity;GO:0035556//intracellular signal transduction
miR-215-z	10.4235	3.3538	7.9401	12.1471	15.0062	13.3642	ENSBGRG00000002310	2.38	5.78	2.79	1.81	0.99	1.17	-1	CSF1	colony stimulating factor 1 [Source:HGNC Symbol;Acc:HGNC:2432]	Environmental Information Processing;Human Diseases;Environmental Information Processing;Environmental Information Processing;Environmental Information Processing;Environmental Information Processing;Human Diseases;Organismal Systems;Organismal Systems;Environmental Information Processing;Environmental Information Processing	Signal transduction;Neurodegenerative diseases;Signaling molecules and interaction;Signal transduction;Signal transduction;Signal transduction;Immune diseases;Development;Immune system;Signal transduction;Signaling molecules and interaction	ko04151//PI3K-Akt signaling pathway;ko05010//Alzheimer disease;ko04060//Cytokine-cytokine receptor interaction;ko04014//Ras signaling pathway;ko04010//MAPK signaling pathway;ko04015//Rap1 signaling pathway;ko05323//Rheumatoid arthritis;ko04380//Osteoclast differentiation;ko04640//Hematopoietic cell lineage;ko04668//TNF signaling pathway;ko04061//Viral protein interaction with cytokine and cytokin…	K05453;K05453;K05453;K05453;K05453;K05453;K05453;K05453;K05453;K05453;K05453	GO:0005615//extracellular space;GO:0005886//plasma membrane;GO:0016021//integral component of membrane;GO:0016604//nuclear body;GO:0048471//perinuclear region of cytoplasm;GO:1990682//CSF1-CSF1R complex	GO:0005125//cytokine activity;GO:0005157//macrophage colony-stimulating factor receptor binding;GO:0008083//growth factor activity;GO:0042802//identical protein binding;GO:0042803//protein homodimerization activity	GO:0001954//positive regulation of cell-matrix adhesion;GO:0002158//osteoclast proliferation;GO:0002931//response to ischemia;GO:0003006//developmental process involved in reproduction;GO:0007169//transmembrane receptor protein tyrosine kinase signaling pathway;GO:0008284//positive regulation of cell proliferation;GO:0010628//positive regulation of gene expression;GO:0010744//positive regulation …
miR-215-z	10.4235	3.3538	7.9401	12.1471	15.0062	13.3642	ENSBGRG00000008065	5.23	7.37	5.28	3.21	2.32	3.25	-0.942857142857143	TRDC	T cell receptor delta constant [Source:HGNC Symbol;Acc:HGNC:12253]	-	-	-	-	GO:0009897//external side of plasma membrane	-	-
miR-215-z	10.4235	3.3538	7.9401	12.1471	15.0062	13.3642	ENSBGRG00000008249	1.74	2.12	1.19	0.74	0.95	0.89	-0.714285714285714	-	-	-	-	-	-	GO:0005634//nucleus	GO:0003677//DNA binding;GO:0005515//protein binding	-
miR-221-x	246.6410	145.2116	103.4738	96.5304	89.2795	86.4894	ENSBGRG00000018123	1.16	0.85	0.70	1.20	1.91	1.57	-0.714285714285714	CACNG5	calcium voltage-gated channel auxiliary subunit gamma 5 [Source:HGNC Symbol;Acc:HGNC:1409]	Environmental Information Processing;Organismal Systems;Organismal Systems;Human Diseases;Human Diseases;Organismal Systems;Human Diseases	Signal transduction;Circulatory system;Endocrine system;Cardiovascular diseases;Cardiovascular diseases;Circulatory system;Cardiovascular diseases	ko04010//MAPK signaling pathway;ko04261//Adrenergic signaling in cardiomyocytes;ko04921//Oxytocin signaling pathway;ko05414//Dilated cardiomyopathy (DCM);ko05412//Arrhythmogenic right ventricular cardiomyopathy (ARVC);ko04260//Cardiac muscle contraction;ko05410//Hypertrophic cardiomyopathy (HCM)	K04870;K04870;K04870;K04870;K04870;K04870;K04870	GO:0016020//membrane;GO:0016021//integral component of membrane;GO:0098978//glutamatergic synapse	-	GO:0006816//calcium ion transport;GO:0098962//regulation of postsynaptic neurotransmitter receptor activity
miR-2396-z	1.1745	1.1784	0.6302	0.2584	0.4547	0.1261	ENSBGRG00000006714	2.63	2.86	2.04	5.25	3.76	6.16	-0.771428571428571	CYP2U1	cytochrome P450 family 2 subfamily U member 1 [Source:HGNC Symbol;Acc:HGNC:20582]	Metabolism;Metabolism	Global and overview maps;Lipid metabolism	ko01100//Metabolic pathways;ko00590//Arachidonic acid metabolism	K07422;K07422	-	GO:0005506//iron ion binding;GO:0016705//oxidoreductase activity, acting on paired donors, with incorporation or reduction of molecular oxygen;GO:0016712//oxidoreductase activity, acting on paired donors, with incorporation or reduction of molecular oxygen, reduced flavin or flavoprotein as one donor, and incorporation of one atom of oxygen;GO:0020037//heme binding;GO:0052869//arachidonic acid om…	GO:0055114//oxidation-reduction process;GO:0097267//omega-hydroxylase P450 pathway
miR-2422-z	0.8809	0.5439	0.3781	0.01	0.01	0.2522	ENSBGRG00000021104	0.04	0.13	0.10	0.30	0.38	0.29	-0.927633657043918	DEGS2	delta 4-desaturase, sphingolipid 2 [Source:HGNC Symbol;Acc:HGNC:20113]	Metabolism;Environmental Information Processing;Metabolism	Global and overview maps;Signal transduction;Lipid metabolism	ko01100//Metabolic pathways;ko04071//Sphingolipid signaling pathway;ko00600//Sphingolipid metabolism	K04712;K04712;K04712	GO:0016021//integral component of membrane	GO:0042284//sphingolipid delta-4 desaturase activity	GO:0006629//lipid metabolic process;GO:0006667//sphinganine metabolic process;GO:0030148//sphingolipid biosynthetic process
miR-2431-y	0.01	0.0906	0.01	2.4553	0.1516	0.01	ENSBGRG00000013652	0.37	0.08	0.24	0.04	0.00	0.05	-0.758970925898645	-	CD300e molecule [Source:HGNC Symbol;Acc:HGNC:28874]	-	-	-	-	-	-	-
miR-2432-z	0.5872	0.7252	0.5041	0.01	0.01	0.1261	ENSBGRG00000005455	2.64	2.10	4.03	5.43	5.42	5.41	-0.985610760609162	-	-	-	-	-	-	-	GO:0004252//serine-type endopeptidase activity	GO:0006508//proteolysis
miR-2432-z	0.5872	0.7252	0.5041	0.01	0.01	0.1261	ENSBGRG00000007450	0.07	0.00	0.00	0.12	2.45	0.07	-0.835914007637145	-	-	Human Diseases;Environmental Information Processing;Human Diseases;Human Diseases;Environmental Information Processing;Environmental Information Processing;Human Diseases;Human Diseases;Environmental Information Processing;Human Diseases;Human Diseases;Environmental Information Processing;Human Diseases;Human Diseases;Human Diseases;Organismal Systems;Organismal Systems;Organismal Systems;Human D…	Infectious diseases;Signal transduction;Infectious disease: viral;Infectious diseases;Signal transduction;Signal transduction;Cancers;Immune diseases;Signaling molecules and interaction;Infectious diseases;Infectious disease: bacterial;Signal transduction;Immune diseases;Infectious diseases;Infectious diseases;Immune system;Immune system;Immune system;Cardiovascular diseases;Cancer: overview;Immu…	ko05166//HTLV-I infection;ko04014//Ras signaling pathway;ko05170//Human immunodeficiency virus 1 infection;ko05169//Epstein-Barr virus infection;ko04015//Rap1 signaling pathway;ko04020//Calcium signaling pathway;ko05202//Transcriptional misregulation in cancers;ko05322//Systemic lupus erythematosus;ko04514//Cell adhesion molecules (CAMs);ko05162//Measles;ko05135//Yersinia infection;ko04064//NF-ka…	K10784;K10784;K10784;K10784;K10784;K10784;K10784;K10784;K10784;K10784;K10784;K10784;K10784;K10784;K10784;K10784;K10784;K10784;K10784;K10784;K10784;K10784;K10784;K10784;K10784;K10784;K10784;K10784;K10784	-	-	-
miR-2432-z	0.5872	0.7252	0.5041	0.01	0.01	0.1261	ENSBGRG00000019561	0.00	0.00	0.00	0.06	0.18	0.00	-0.823193208684042	-	-	-	-	-	-	GO:0016020//membrane	GO:0005044//scavenger receptor activity	-
miR-2713-z	0.01	0.01	0.2521	2.7137	0.01	0.2522	ENSBGRG00000007186	0.20	0.32	0.17	0.07	0.15	0.11	-0.819688599970537	KIF26B	kinesin family member 26B [Source:HGNC Symbol;Acc:HGNC:25484]	-	-	-	-	-	GO:0003777//microtubule motor activity;GO:0005524//ATP binding;GO:0008017//microtubule binding	GO:0007018//microtubule-based movement;GO:0022409//positive regulation of cell-cell adhesion;GO:0030010//establishment of cell polarity;GO:0072092//ureteric bud invasion
miR-2779-z	81.4796	66.1701	69.4447	119.9200	107.4688	123.9345	ENSBGRG00000009568	9.51	30.93	14.43	8.73	9.17	7.63	-1	LAMC3	laminin subunit gamma 3 [Source:HGNC Symbol;Acc:HGNC:6494]	Human Diseases;Environmental Information Processing;Human Diseases;Cellular Processes;Human Diseases;Human Diseases;Human Diseases;Environmental Information Processing	Cancers;Signal transduction;Infectious diseases;Cellular community - eukaryotes;Infectious diseases;Infectious diseases;Cancers;Signaling molecules and interaction	ko05200//Pathways in cancer;ko04151//PI3K-Akt signaling pathway;ko05165//Human papillomavirus infection;ko04510//Focal adhesion;ko05146//Amoebiasis;ko05145//Toxoplasmosis;ko05222//Small cell lung cancer;ko04512//ECM-receptor interaction	K06247;K06247;K06247;K06247;K06247;K06247;K06247;K06247	GO:0005604//basement membrane	-	GO:0000904//cell morphogenesis involved in differentiation;GO:0007601//visual perception;GO:0014002//astrocyte development;GO:0060041//retina development in camera-type eye
miR-3116-z	14.2406	3.9883	11.5951	20.8051	16.2188	22.1897	ENSBGRG00000000131	1.31	1.55	1.38	0.89	0.76	0.58	-0.942857142857143	-	-	Human Diseases;Human Diseases;Environmental Information Processing;Human Diseases;Environmental Information Processing;Human Diseases;Human Diseases;Environmental Information Processing;Human Diseases;Organismal Systems;Human Diseases;Cellular Processes;Human Diseases;Organismal Systems;Organismal Systems;Organismal Systems	Infectious diseases;Cancers;Signal transduction;Infectious diseases;Signaling molecules and interaction;Infectious diseases;Infectious diseases;Signal transduction;Infectious diseases;Immune system;Infectious diseases;Cell growth and death;Infectious diseases;Immune system;Development;Immune system	ko05168//Herpes simplex infection;ko05200//Pathways in cancer;ko04151//PI3K-Akt signaling pathway;ko05165//Human papillomavirus infection;ko04060//Cytokine-cytokine receptor interaction;ko05169//Epstein-Barr virus infection;ko05162//Measles;ko04630//Jak-STAT signaling pathway;ko05167//Kaposi sarcoma-associated herpesvirus infection;ko04621//NOD-like receptor signaling pathway;ko05164//Influenza A…	K05131;K05131;K05131;K05131;K05131;K05131;K05131;K05131;K05131;K05131;K05131;K05131;K05131;K05131;K05131;K05131	-	GO:0005515//protein binding	-
miR-3116-z	14.2406	3.9883	11.5951	20.8051	16.2188	22.1897	ENSBGRG00000002173	1.27	5.88	1.06	0.69	0.53	0.99	-0.714285714285714	IFI44L	interferon induced protein 44 like [Source:HGNC Symbol;Acc:HGNC:17817]	-	-	-	-	-	-	GO:0051607//defense response to virus
miR-3116-z	14.2406	3.9883	11.5951	20.8051	16.2188	22.1897	ENSBGRG00000004372	5.46	10.49	6.85	3.52	3.60	4.17	-0.828571428571429	NTRK2	neurotrophic receptor tyrosine kinase 2 [Source:HGNC Symbol;Acc:HGNC:8032]	Environmental Information Processing;Environmental Information Processing;Environmental Information Processing;Human Diseases;Organismal Systems	Signal transduction;Signal transduction;Signal transduction;Substance dependence;Nervous system	ko04151//PI3K-Akt signaling pathway;ko04014//Ras signaling pathway;ko04010//MAPK signaling pathway;ko05034//Alcoholism;ko04722//Neurotrophin signaling pathway	K04360;K04360;K04360;K04360;K04360	GO:0005768//endosome;GO:0005769//early endosome;GO:0005829//cytosol;GO:0005886//plasma membrane;GO:0005887//integral component of plasma membrane;GO:0014069//postsynaptic density;GO:0016020//membrane;GO:0043195//terminal bouton;GO:0043235//receptor complex	GO:0004672//protein kinase activity;GO:0004713//protein tyrosine kinase activity;GO:0004714//transmembrane receptor protein tyrosine kinase activity;GO:0005030//neurotrophin receptor activity;GO:0005515//protein binding;GO:0005524//ATP binding;GO:0043121//neurotrophin binding;GO:0048403//brain-derived neurotrophic factor binding;GO:0060175//brain-derived neurotrophic factor-activated receptor act…	GO:0001570//vasculogenesis;GO:0001764//neuron migration;GO:0006468//protein phosphorylation;GO:0007169//transmembrane receptor protein tyrosine kinase signaling pathway;GO:0007612//learning;GO:0007623//circadian rhythm;GO:0007631//feeding behavior;GO:0010628//positive regulation of gene expression;GO:0010976//positive regulation of neuron projection development;GO:0014047//glutamate secretion;GO:…
miR-3116-z	14.2406	3.9883	11.5951	20.8051	16.2188	22.1897	ENSBGRG00000005255	4.26	6.19	4.25	2.60	2.01	2.58	-0.771428571428571	COL5A1	collagen type V alpha 1 chain [Source:HGNC Symbol;Acc:HGNC:2209]	Organismal Systems	Digestive system	ko04974//Protein digestion and absorption	K19721	GO:0005581//collagen trimer;GO:0005588//collagen type V trimer;GO:0005604//basement membrane;GO:0031012//extracellular matrix;GO:0062023//collagen-containing extracellular matrix	GO:0005201//extracellular matrix structural constituent;GO:0008201//heparin binding;GO:0043394//proteoglycan binding;GO:0048407//platelet-derived growth factor binding	GO:0001568//blood vessel development;GO:0003007//heart morphogenesis;GO:0007155//cell adhesion;GO:0016477//cell migration;GO:0030199//collagen fibril organization;GO:0032964//collagen biosynthetic process;GO:0035313//wound healing, spreading of epidermal cells;GO:0035989//tendon development;GO:0043588//skin development;GO:0045112//integrin biosynthetic process;GO:0048592//eye morphogenesis;GO:005…
miR-3116-z	14.2406	3.9883	11.5951	20.8051	16.2188	22.1897	ENSBGRG00000007208	1.35	2.39	1.07	0.72	0.86	0.95	-0.771428571428571	RCSD1	RCSD domain containing 1 [Source:HGNC Symbol;Acc:HGNC:28310]	-	-	-	-	-	GO:0051015//actin filament binding	GO:0071474//cellular hyperosmotic response
miR-3116-z	14.2406	3.9883	11.5951	20.8051	16.2188	22.1897	ENSBGRG00000008065	5.23	7.37	5.28	3.21	2.32	3.25	-0.771428571428571	TRDC	T cell receptor delta constant [Source:HGNC Symbol;Acc:HGNC:12253]	-	-	-	-	GO:0009897//external side of plasma membrane	-	-
miR-3116-z	14.2406	3.9883	11.5951	20.8051	16.2188	22.1897	ENSBGRG00000009706	0.38	0.63	0.30	0.24	0.09	0.16	-0.771428571428571	ZC4H2	zinc finger C4H2-type containing [Source:HGNC Symbol;Acc:HGNC:24931]	-	-	-	-	GO:0005634//nucleus;GO:0005737//cytoplasm;GO:0045211//postsynaptic membrane	-	GO:0007399//nervous system development;GO:0045666//positive regulation of neuron differentiation
miR-3116-z	14.2406	3.9883	11.5951	20.8051	16.2188	22.1897	ENSBGRG00000010195	1.44	1.40	0.66	0.48	0.32	0.32	-0.724713794565561	IRF5	interferon regulatory factor 5 [Source:HGNC Symbol;Acc:HGNC:6120]	Organismal Systems	Immune system	ko04620//Toll-like receptor signaling pathway	K09446	GO:0005634//nucleus;GO:0005737//cytoplasm	GO:0001228//DNA-binding transcription activator activity, RNA polymerase II-specific;GO:0003700//DNA-binding transcription factor activity;GO:0005515//protein binding;GO:0042802//identical protein binding;GO:0043565//sequence-specific DNA binding;GO:0044212//transcription regulatory region DNA binding	GO:0006355//regulation of transcription, DNA-templated;GO:0006357//regulation of transcription by RNA polymerase II;GO:0019221//cytokine-mediated signaling pathway;GO:0032494//response to peptidoglycan;GO:0032495//response to muramyl dipeptide;GO:0043065//positive regulation of apoptotic process;GO:0045944//positive regulation of transcription by RNA polymerase II;GO:0051607//defense response to …
miR-3116-z	14.2406	3.9883	11.5951	20.8051	16.2188	22.1897	ENSBGRG00000010693	1.56	2.99	1.45	1.47	0.82	0.71	-0.714285714285714	PTPRE	protein tyrosine phosphatase receptor type E [Source:HGNC Symbol;Acc:HGNC:9669]	-	-	-	-	-	GO:0004725//protein tyrosine phosphatase activity;GO:0016791//phosphatase activity	GO:0006470//protein dephosphorylation;GO:0016311//dephosphorylation
miR-3116-z	14.2406	3.9883	11.5951	20.8051	16.2188	22.1897	ENSBGRG00000012023	6.53	9.33	4.91	3.71	3.94	3.54	-0.942857142857143	KLF6	Kruppel like factor 6 [Source:HGNC Symbol;Acc:HGNC:2235]	-	-	-	-	GO:0001650//fibrillar center;GO:0005654//nucleoplasm;GO:0005730//nucleolus;GO:0005829//cytosol;GO:0043231//intracellular membrane-bounded organelle	GO:0000978//RNA polymerase II proximal promoter sequence-specific DNA binding;GO:0001228//DNA-binding transcription activator activity, RNA polymerase II-specific;GO:0003676//nucleic acid binding	GO:0045944//positive regulation of transcription by RNA polymerase II
miR-3116-z	14.2406	3.9883	11.5951	20.8051	16.2188	22.1897	ENSBGRG00000013127	5.17	8.07	3.82	2.98	2.90	3.17	-0.714285714285714	NCF2	neutrophil cytosolic factor 2 [Source:HGNC Symbol;Acc:HGNC:7661]	Cellular Processes;Organismal Systems;Human Diseases;Organismal Systems;Human Diseases	Transport and catabolism;Immune system;Cardiovascular diseases;Development;Infectious diseases	ko04145//Phagosome;ko04670//Leukocyte transendothelial migration;ko05418//Fluid shear stress and atherosclerosis;ko04380//Osteoclast differentiation;ko05140//Leishmaniasis	K08010;K08010;K08010;K08010;K08010	GO:0001669//acrosomal vesicle;GO:0005730//nucleolus;GO:0005737//cytoplasm;GO:0005829//cytosol;GO:0016020//membrane;GO:0043020//NADPH oxidase complex	GO:0005515//protein binding;GO:0008022//protein C-terminus binding;GO:0016175//superoxide-generating NADPH oxidase activity;GO:0016176//superoxide-generating NADPH oxidase activator activity;GO:0048365//Rac GTPase binding	GO:0006909//phagocytosis;GO:0042554//superoxide anion generation;GO:0045730//respiratory burst;GO:0055114//oxidation-reduction process
miR-3116-z	14.2406	3.9883	11.5951	20.8051	16.2188	22.1897	ENSBGRG00000015644	1.33	0.32	0.36	0.17	0.23	0.16	-0.771428571428571	SLC6A12	solute carrier family 6 member 12 [Source:HGNC Symbol;Acc:HGNC:11045]	Organismal Systems;Organismal Systems	Nervous system;Nervous system	ko04727//GABAergic synapse;ko04721//Synaptic vesicle cycle	K05045;K05045	GO:0005887//integral component of plasma membrane;GO:0016020//membrane;GO:0016021//integral component of membrane	GO:0005328//neurotransmitter:sodium symporter activity;GO:0005332//gamma-aminobutyric acid:sodium symporter activity	GO:0006836//neurotransmitter transport
miR-3116-z	14.2406	3.9883	11.5951	20.8051	16.2188	22.1897	ENSBGRG00000016979	0.09	0.08	0.10	0.02	0.00	0.00	-0.724713794565561	HOXD10	homeobox D10 [Source:HGNC Symbol;Acc:HGNC:5133]	Human Diseases;Human Diseases	Cancers;Cancers	ko05205//Proteoglycans in cancer;ko05206//MicroRNAs in cancer	K09295;K09295	GO:0005654//nucleoplasm;GO:0005829//cytosol;GO:0036464//cytoplasmic ribonucleoprotein granule	GO:0000977//RNA polymerase II regulatory region sequence-specific DNA binding;GO:0001228//DNA-binding transcription activator activity, RNA polymerase II-specific;GO:0003677//DNA binding;GO:0003682//chromatin binding;GO:0003700//DNA-binding transcription factor activity;GO:0043565//sequence-specific DNA binding	GO:0001501//skeletal system development;GO:0006355//regulation of transcription, DNA-templated;GO:0007338//single fertilization;GO:0007519//skeletal muscle tissue development;GO:0008344//adult locomotory behavior;GO:0009952//anterior/posterior pattern specification;GO:0009954//proximal/distal pattern formation;GO:0010468//regulation of gene expression;GO:0021520//spinal cord motor neuron cell fat…
miR-3116-z	14.2406	3.9883	11.5951	20.8051	16.2188	22.1897	ENSBGRG00000017486	2.26	2.11	1.12	0.83	1.04	1.03	-0.771428571428571	ATAD5	ATPase family AAA domain containing 5 [Source:HGNC Symbol;Acc:HGNC:25752]	-	-	-	-	GO:0005634//nucleus;GO:0031391//Elg1 RFC-like complex	GO:0005524//ATP binding;GO:0061860//DNA clamp unloader activity	GO:0002377//immunoglobulin production;GO:0006974//cellular response to DNA damage stimulus;GO:0008630//intrinsic apoptotic signaling pathway in response to DNA damage;GO:0030890//positive regulation of B cell proliferation;GO:0033260//nuclear DNA replication;GO:0042100//B cell proliferation;GO:0042770//signal transduction in response to DNA damage;GO:0042771//intrinsic apoptotic signaling pathway…
miR-3116-z	14.2406	3.9883	11.5951	20.8051	16.2188	22.1897	ENSBGRG00000019008	3.33	5.28	2.77	2.21	2.05	1.59	-0.885714285714286	LMO2	LIM domain only 2 [Source:HGNC Symbol;Acc:HGNC:6642]	Human Diseases	Cancers	ko05202//Transcriptional misregulation in cancers	K15612	-	-	-
miR-3116-z	14.2406	3.9883	11.5951	20.8051	16.2188	22.1897	ENSBGRG00000019141	1.32	3.18	1.53	1.08	0.64	0.63	-0.942857142857143	-	-	-	-	-	-	-	-	-
miR-3116-z	14.2406	3.9883	11.5951	20.8051	16.2188	22.1897	ENSBGRG00000020974	0.21	0.48	0.28	0.19	0.10	0.16	-0.828571428571429	L1CAM	L1 cell adhesion molecule [Source:HGNC Symbol;Acc:HGNC:6470]	Environmental Information Processing;Organismal Systems	Signaling molecules and interaction;Development	ko04514//Cell adhesion molecules (CAMs);ko04360//Axon guidance	K06550;K06550	GO:0005886//plasma membrane;GO:0009986//cell surface;GO:0030424//axon;GO:0043025//neuronal cell body	GO:0005515//protein binding;GO:0019904//protein domain specific binding	GO:0007160//cell-matrix adhesion;GO:0007411//axon guidance;GO:0016477//cell migration;GO:0031175//neuron projection development;GO:0050808//synapse organization;GO:0061564//axon development
miR-3116-z	14.2406	3.9883	11.5951	20.8051	16.2188	22.1897	ENSBGRG00000021595	0.82	1.35	0.85	0.37	0.23	0.57	-0.771428571428571	ARHGAP4	Rho GTPase activating protein 4 [Source:HGNC Symbol;Acc:HGNC:674]	-	-	-	-	GO:0005737//cytoplasm	GO:0005515//protein binding	GO:0007165//signal transduction
miR-3116-z	14.2406	3.9883	11.5951	20.8051	16.2188	22.1897	ENSBGRG00000022744	0.79	1.21	0.87	0.37	0.38	0.25	-1	PYCARD	PYD and CARD domain containing [Source:HGNC Symbol;Acc:HGNC:16608]	Human Diseases;Human Diseases;Human Diseases;Human Diseases;Organismal Systems;Human Diseases;Cellular Processes;Organismal Systems;Human Diseases;Human Diseases;Organismal Systems	Infectious diseases;Infectious diseases;Infectious diseases;Infectious disease: bacterial;Immune system;Infectious diseases;Cell growth and death;Immune system;Infectious diseases;Infectious diseases;Immune system	ko05131//Shigellosis;ko05132//Salmonella infection;ko05130//Pathogenic Escherichia coli infection;ko05135//Yersinia infection;ko04621//NOD-like receptor signaling pathway;ko05164//Influenza A;ko04217//Necroptosis;ko04625//C-type lectin receptor signaling pathway;ko05133//Pertussis;ko05134//Legionellosis;ko04623//Cytosolic DNA-sensing pathway	K12799;K12799;K12799;K12799;K12799;K12799;K12799;K12799;K12799;K12799;K12799	GO:0000139//Golgi membrane;GO:0005576//extracellular region;GO:0005634//nucleus;GO:0005654//nucleoplasm;GO:0005730//nucleolus;GO:0005737//cytoplasm;GO:0005739//mitochondrion;GO:0005829//cytosol;GO:0008385//IkappaB kinase complex;GO:0032991//protein-containing complex;GO:0072558//NLRP1 inflammasome complex;GO:0072559//NLRP3 inflammasome complex;GO:0097169//AIM2 inflammasome complex	GO:0002020//protease binding;GO:0004197//cysteine-type endopeptidase activity;GO:0005138//interleukin-6 receptor binding;GO:0005523//tropomyosin binding;GO:0017024//myosin I binding;GO:0019899//enzyme binding;GO:0032090//Pyrin domain binding;GO:0042802//identical protein binding;GO:0042803//protein homodimerization activity;GO:0046983//protein dimerization activity;GO:0070700//BMP receptor binding	GO:0001773//myeloid dendritic cell activation;GO:0002218//activation of innate immune response;GO:0002230//positive regulation of defense response to virus by host;GO:0002277//myeloid dendritic cell activation involved in immune response;GO:0002588//positive regulation of antigen processing and presentation of peptide antigen via MHC class II;GO:0002821//positive regulation of adaptive immune res…
miR-3116-z	14.2406	3.9883	11.5951	20.8051	16.2188	22.1897	ENSBGRG00000026196	0.69	0.38	0.41	0.18	0.19	0.18	-0.753702346348183	-	-	Metabolism;Environmental Information Processing;Metabolism;Organismal Systems;Human Diseases	Global and overview maps;Signal transduction;Nucleotide metabolism;Endocrine system;Substance dependence	ko01100//Metabolic pathways;ko04024//cAMP signaling pathway;ko00230//Purine metabolism;ko04928//Parathyroid hormone synthesis, secretion and action;ko05032//Morphine addiction	K13293;K13293;K13293;K13293;K13293	GO:0005929//cilium	GO:0004114//3',5'-cyclic-nucleotide phosphodiesterase activity;GO:0008081//phosphoric diester hydrolase activity	GO:0007165//signal transduction
miR-335-x	413.5641	347.0757	854.0058	922.1436	1124.5574	1195.3435	ENSBGRG00000002310	2.38	5.78	2.79	1.81	0.99	1.17	-0.885714285714286	CSF1	colony stimulating factor 1 [Source:HGNC Symbol;Acc:HGNC:2432]	Environmental Information Processing;Human Diseases;Environmental Information Processing;Environmental Information Processing;Environmental Information Processing;Environmental Information Processing;Human Diseases;Organismal Systems;Organismal Systems;Environmental Information Processing;Environmental Information Processing	Signal transduction;Neurodegenerative diseases;Signaling molecules and interaction;Signal transduction;Signal transduction;Signal transduction;Immune diseases;Development;Immune system;Signal transduction;Signaling molecules and interaction	ko04151//PI3K-Akt signaling pathway;ko05010//Alzheimer disease;ko04060//Cytokine-cytokine receptor interaction;ko04014//Ras signaling pathway;ko04010//MAPK signaling pathway;ko04015//Rap1 signaling pathway;ko05323//Rheumatoid arthritis;ko04380//Osteoclast differentiation;ko04640//Hematopoietic cell lineage;ko04668//TNF signaling pathway;ko04061//Viral protein interaction with cytokine and cytokin…	K05453;K05453;K05453;K05453;K05453;K05453;K05453;K05453;K05453;K05453;K05453	GO:0005615//extracellular space;GO:0005886//plasma membrane;GO:0016021//integral component of membrane;GO:0016604//nuclear body;GO:0048471//perinuclear region of cytoplasm;GO:1990682//CSF1-CSF1R complex	GO:0005125//cytokine activity;GO:0005157//macrophage colony-stimulating factor receptor binding;GO:0008083//growth factor activity;GO:0042802//identical protein binding;GO:0042803//protein homodimerization activity	GO:0001954//positive regulation of cell-matrix adhesion;GO:0002158//osteoclast proliferation;GO:0002931//response to ischemia;GO:0003006//developmental process involved in reproduction;GO:0007169//transmembrane receptor protein tyrosine kinase signaling pathway;GO:0008284//positive regulation of cell proliferation;GO:0010628//positive regulation of gene expression;GO:0010744//positive regulation …
miR-335-x	413.5641	347.0757	854.0058	922.1436	1124.5574	1195.3435	ENSBGRG00000003116	28.87	59.80	19.11	21.33	16.88	15.63	-0.942857142857143	IRF1	interferon regulatory factor 1 [Source:HGNC Symbol;Acc:HGNC:6116]	Human Diseases;Environmental Information Processing;Organismal Systems;Human Diseases;Organismal Systems	Infectious diseases;Signal transduction;Immune system;Infectious diseases;Endocrine system	ko05165//Human papillomavirus infection;ko04668//TNF signaling pathway;ko04625//C-type lectin receptor signaling pathway;ko05133//Pertussis;ko04917//Prolactin signaling pathway	K09444;K09444;K09444;K09444;K09444	GO:0000790//nuclear chromatin;GO:0005634//nucleus;GO:0005737//cytoplasm	GO:0000978//RNA polymerase II proximal promoter sequence-specific DNA binding;GO:0001228//DNA-binding transcription activator activity, RNA polymerase II-specific;GO:0003677//DNA binding;GO:0003700//DNA-binding transcription factor activity;GO:0043565//sequence-specific DNA binding;GO:0044212//transcription regulatory region DNA binding	GO:0006355//regulation of transcription, DNA-templated;GO:0006915//apoptotic process;GO:0007050//cell cycle arrest;GO:0008285//negative regulation of cell proliferation;GO:0010468//regulation of gene expression;GO:0032481//positive regulation of type I interferon production;GO:0032728//positive regulation of interferon-beta production;GO:0034124//regulation of MyD88-dependent toll-like receptor s…
miR-335-x	413.5641	347.0757	854.0058	922.1436	1124.5574	1195.3435	ENSBGRG00000005255	4.26	6.19	4.25	2.60	2.01	2.58	-0.942857142857143	COL5A1	collagen type V alpha 1 chain [Source:HGNC Symbol;Acc:HGNC:2209]	Organismal Systems	Digestive system	ko04974//Protein digestion and absorption	K19721	GO:0005581//collagen trimer;GO:0005588//collagen type V trimer;GO:0005604//basement membrane;GO:0031012//extracellular matrix;GO:0062023//collagen-containing extracellular matrix	GO:0005201//extracellular matrix structural constituent;GO:0008201//heparin binding;GO:0043394//proteoglycan binding;GO:0048407//platelet-derived growth factor binding	GO:0001568//blood vessel development;GO:0003007//heart morphogenesis;GO:0007155//cell adhesion;GO:0016477//cell migration;GO:0030199//collagen fibril organization;GO:0032964//collagen biosynthetic process;GO:0035313//wound healing, spreading of epidermal cells;GO:0035989//tendon development;GO:0043588//skin development;GO:0045112//integrin biosynthetic process;GO:0048592//eye morphogenesis;GO:005…
miR-335-x	413.5641	347.0757	854.0058	922.1436	1124.5574	1195.3435	ENSBGRG00000015644	1.33	0.32	0.36	0.17	0.23	0.16	-0.771428571428571	SLC6A12	solute carrier family 6 member 12 [Source:HGNC Symbol;Acc:HGNC:11045]	Organismal Systems;Organismal Systems	Nervous system;Nervous system	ko04727//GABAergic synapse;ko04721//Synaptic vesicle cycle	K05045;K05045	GO:0005887//integral component of plasma membrane;GO:0016020//membrane;GO:0016021//integral component of membrane	GO:0005328//neurotransmitter:sodium symporter activity;GO:0005332//gamma-aminobutyric acid:sodium symporter activity	GO:0006836//neurotransmitter transport
miR-335-x	413.5641	347.0757	854.0058	922.1436	1124.5574	1195.3435	ENSBGRG00000020974	0.21	0.48	0.28	0.19	0.10	0.16	-0.885714285714286	L1CAM	L1 cell adhesion molecule [Source:HGNC Symbol;Acc:HGNC:6470]	Environmental Information Processing;Organismal Systems	Signaling molecules and interaction;Development	ko04514//Cell adhesion molecules (CAMs);ko04360//Axon guidance	K06550;K06550	GO:0005886//plasma membrane;GO:0009986//cell surface;GO:0030424//axon;GO:0043025//neuronal cell body	GO:0005515//protein binding;GO:0019904//protein domain specific binding	GO:0007160//cell-matrix adhesion;GO:0007411//axon guidance;GO:0016477//cell migration;GO:0031175//neuron projection development;GO:0050808//synapse organization;GO:0061564//axon development
miR-335-x	413.5641	347.0757	854.0058	922.1436	1124.5574	1195.3435	ENSBGRG00000024149	8.05	15.15	2.75	2.44	1.23	1.27	-0.942857142857143	-	-	Environmental Information Processing	Signaling molecules and interaction	ko04060//Cytokine-cytokine receptor interaction	K22632	-	-	GO:0006955//immune response
miR-335-x	413.5641	347.0757	854.0058	922.1436	1124.5574	1195.3435	ENSBGRG00000024907	4.13	4.49	1.68	0.63	0.15	0.44	-0.942857142857143	CRABP2	cellular retinoic acid binding protein 2 [Source:HGNC Symbol;Acc:HGNC:2339]	-	-	-	-	GO:0005634//nucleus;GO:0005654//nucleoplasm;GO:0005737//cytoplasm;GO:0005783//endoplasmic reticulum;GO:0005829//cytosol	GO:0001972//retinoic acid binding;GO:0008289//lipid binding;GO:0030332//cyclin binding	GO:0035115//embryonic forelimb morphogenesis;GO:0042573//retinoic acid metabolic process;GO:0048385//regulation of retinoic acid receptor signaling pathway;GO:0048672//positive regulation of collateral sprouting
miR-335-x	413.5641	347.0757	854.0058	922.1436	1124.5574	1195.3435	ENSBGRG00000025440	0.73	0.93	0.53	0.27	0.41	0.42	-0.771428571428571	SERPINE1	serpin family E member 1 [Source:HGNC Symbol;Acc:HGNC:8583]	Environmental Information Processing;Human Diseases;Cellular Processes;Environmental Information Processing;Environmental Information Processing;Human Diseases;Organismal Systems;Cellular Processes	Signal transduction;Infectious diseases;Cell growth and death;Signal transduction;Signal transduction;Endocrine and metabolic diseases;Immune system;Cell growth and death	ko04390//Hippo signaling pathway;ko05142//Chagas disease (American trypanosomiasis);ko04218//Cellular senescence;ko04371//Apelin signaling pathway;ko04066//HIF-1 signaling pathway;ko04933//AGE-RAGE signaling pathway in diabetic complications;ko04610//Complement and coagulation cascades;ko04115//p53 signaling pathway	K03982;K03982;K03982;K03982;K03982;K03982;K03982;K03982	GO:0005576//extracellular region;GO:0005615//extracellular space;GO:0062023//collagen-containing extracellular matrix;GO:0070062//extracellular exosome	GO:0002020//protease binding;GO:0004867//serine-type endopeptidase inhibitor activity;GO:0005102//signaling receptor binding	GO:0001300//chronological cell aging;GO:0001525//angiogenesis;GO:0010469//regulation of signaling receptor activity;GO:0010757//negative regulation of plasminogen activation;GO:0010951//negative regulation of endopeptidase activity;GO:0014912//negative regulation of smooth muscle cell migration;GO:0030194//positive regulation of blood coagulation;GO:0030336//negative regulation of cell migration;…
miR-3535-z	44.6303	43.5997	58.9839	82.5742	88.0668	74.0077	ENSBGRG00000002134	7.94	12.13	6.86	4.35	3.98	5.41	-1	CAV1	caveolin 1 [Source:HGNC Symbol;Acc:HGNC:1527]	Cellular Processes;Human Diseases;Cellular Processes;Human Diseases;Human Diseases;Human Diseases	Transport and catabolism;Cancers;Cellular community - eukaryotes;Cardiovascular diseases;Cardiovascular diseases;Infectious diseases	ko04144//Endocytosis;ko05205//Proteoglycans in cancer;ko04510//Focal adhesion;ko05416//Viral myocarditis;ko05418//Fluid shear stress and atherosclerosis;ko05100//Bacterial invasion of epithelial cells	K06278;K06278;K06278;K06278;K06278;K06278	GO:0000139//Golgi membrane;GO:0002080//acrosomal membrane;GO:0002095//caveolar macromolecular signaling complex;GO:0005768//endosome;GO:0005783//endoplasmic reticulum;GO:0005794//Golgi apparatus;GO:0005886//plasma membrane;GO:0005887//integral component of plasma membrane;GO:0005901//caveola;GO:0005925//focal adhesion;GO:0005929//cilium;GO:0005938//cell cortex;GO:0016020//membrane;GO:0016021//int…	GO:0005102//signaling receptor binding;GO:0016504//peptidase activator activity;GO:0019899//enzyme binding;GO:0019901//protein kinase binding;GO:0030674//protein binding, bridging;GO:0042802//identical protein binding;GO:0044325//ion channel binding;GO:0044877//protein-containing complex binding;GO:0046982//protein heterodimerization activity;GO:0048365//Rac GTPase binding;GO:0050998//nitric-oxid…	GO:0000122//negative regulation of transcription by RNA polymerase II;GO:0000188//inactivation of MAPK activity;GO:0001525//angiogenesis;GO:0001570//vasculogenesis;GO:0001666//response to hypoxia;GO:0001937//negative regulation of endothelial cell proliferation;GO:0001960//negative regulation of cytokine-mediated signaling pathway;GO:0002026//regulation of the force of heart contraction;GO:000293…
miR-3535-z	44.6303	43.5997	58.9839	82.5742	88.0668	74.0077	ENSBGRG00000003451	29.39	110.59	22.13	16.03	6.21	15.37	-0.942857142857143	C1QB	complement C1q B chain [Source:HGNC Symbol;Acc:HGNC:1242]	Human Diseases;Human Diseases;Human Diseases;Organismal Systems;Human Diseases;Human Diseases	Immune diseases;Infectious diseases;Infectious diseases;Immune system;Infectious diseases;Neurodegenerative diseases	ko05322//Systemic lupus erythematosus;ko05150//Staphylococcus aureus infection;ko05142//Chagas disease (American trypanosomiasis);ko04610//Complement and coagulation cascades;ko05133//Pertussis;ko05020//Prion diseases	K03987;K03987;K03987;K03987;K03987;K03987	GO:0005623//cell;GO:0045202//synapse;GO:0098794//postsynapse	GO:0005515//protein binding	GO:0006958//complement activation, classical pathway;GO:0048839//inner ear development;GO:0098883//synapse pruning
miR-3535-z	44.6303	43.5997	58.9839	82.5742	88.0668	74.0077	ENSBGRG00000009456	7.11	3.62	3.48	1.43	1.79	1.90	-0.885714285714286	MSR1	macrophage scavenger receptor 1 [Source:HGNC Symbol;Acc:HGNC:7376]	Cellular Processes	Transport and catabolism	ko04145//Phagosome	K06558	GO:0005886//plasma membrane;GO:0016020//membrane	GO:0001540//amyloid-beta binding;GO:0005044//scavenger receptor activity;GO:0030169//low-density lipoprotein particle binding;GO:0038024//cargo receptor activity	GO:0006898//receptor-mediated endocytosis;GO:0006911//phagocytosis, engulfment;GO:0010629//negative regulation of gene expression;GO:0010744//positive regulation of macrophage derived foam cell differentiation;GO:0010886//positive regulation of cholesterol storage;GO:0030301//cholesterol transport;GO:0034381//plasma lipoprotein particle clearance;GO:0042953//lipoprotein transport;GO:0097242//amyl…
miR-3535-z	44.6303	43.5997	58.9839	82.5742	88.0668	74.0077	ENSBGRG00000013500	5.11	7.02	2.66	2.08	2.35	3.07	-0.885714285714286	SEPTIN11	septin 11 [Source:HGNC Symbol;Acc:HGNC:25589]	Human Diseases;Human Diseases	Infectious diseases;Infectious diseases	ko05131//Shigellosis;ko05100//Bacterial invasion of epithelial cells	K16939;K16939	GO:0001725//stress fiber;GO:0031105//septin complex	GO:0005525//GTP binding	-
miR-3535-z	44.6303	43.5997	58.9839	82.5742	88.0668	74.0077	ENSBGRG00000013652	0.37	0.08	0.24	0.04	0.00	0.05	-0.828571428571429	-	CD300e molecule [Source:HGNC Symbol;Acc:HGNC:28874]	-	-	-	-	-	-	-
miR-3535-z	44.6303	43.5997	58.9839	82.5742	88.0668	74.0077	ENSBGRG00000022744	0.79	1.21	0.87	0.37	0.38	0.25	-0.714285714285714	PYCARD	PYD and CARD domain containing [Source:HGNC Symbol;Acc:HGNC:16608]	Human Diseases;Human Diseases;Human Diseases;Human Diseases;Organismal Systems;Human Diseases;Cellular Processes;Organismal Systems;Human Diseases;Human Diseases;Organismal Systems	Infectious diseases;Infectious diseases;Infectious diseases;Infectious disease: bacterial;Immune system;Infectious diseases;Cell growth and death;Immune system;Infectious diseases;Infectious diseases;Immune system	ko05131//Shigellosis;ko05132//Salmonella infection;ko05130//Pathogenic Escherichia coli infection;ko05135//Yersinia infection;ko04621//NOD-like receptor signaling pathway;ko05164//Influenza A;ko04217//Necroptosis;ko04625//C-type lectin receptor signaling pathway;ko05133//Pertussis;ko05134//Legionellosis;ko04623//Cytosolic DNA-sensing pathway	K12799;K12799;K12799;K12799;K12799;K12799;K12799;K12799;K12799;K12799;K12799	GO:0000139//Golgi membrane;GO:0005576//extracellular region;GO:0005634//nucleus;GO:0005654//nucleoplasm;GO:0005730//nucleolus;GO:0005737//cytoplasm;GO:0005739//mitochondrion;GO:0005829//cytosol;GO:0008385//IkappaB kinase complex;GO:0032991//protein-containing complex;GO:0072558//NLRP1 inflammasome complex;GO:0072559//NLRP3 inflammasome complex;GO:0097169//AIM2 inflammasome complex	GO:0002020//protease binding;GO:0004197//cysteine-type endopeptidase activity;GO:0005138//interleukin-6 receptor binding;GO:0005523//tropomyosin binding;GO:0017024//myosin I binding;GO:0019899//enzyme binding;GO:0032090//Pyrin domain binding;GO:0042802//identical protein binding;GO:0042803//protein homodimerization activity;GO:0046983//protein dimerization activity;GO:0070700//BMP receptor binding	GO:0001773//myeloid dendritic cell activation;GO:0002218//activation of innate immune response;GO:0002230//positive regulation of defense response to virus by host;GO:0002277//myeloid dendritic cell activation involved in immune response;GO:0002588//positive regulation of antigen processing and presentation of peptide antigen via MHC class II;GO:0002821//positive regulation of adaptive immune res…
miR-3535-z	44.6303	43.5997	58.9839	82.5742	88.0668	74.0077	ENSBGRG00000022920	3.42	3.28	1.96	1.52	1.43	1.71	-0.942857142857143	OSMR	oncostatin M receptor [Source:HGNC Symbol;Acc:HGNC:8507]	Environmental Information Processing;Environmental Information Processing;Environmental Information Processing	Signal transduction;Signaling molecules and interaction;Signal transduction	ko04151//PI3K-Akt signaling pathway;ko04060//Cytokine-cytokine receptor interaction;ko04630//Jak-STAT signaling pathway	K05057;K05057;K05057	GO:0005900//oncostatin-M receptor complex;GO:0016020//membrane;GO:0016324//apical plasma membrane	GO:0004896//cytokine receptor activity;GO:0004924//oncostatin-M receptor activity;GO:0005515//protein binding;GO:0019838//growth factor binding	GO:0008284//positive regulation of cell proliferation;GO:0034097//response to cytokine;GO:0038165//oncostatin-M-mediated signaling pathway
miR-3535-z	44.6303	43.5997	58.9839	82.5742	88.0668	74.0077	ENSBGRG00000025617	4.25	2.40	1.54	1.38	0.83	1.63	-0.885714285714286	-	-	Environmental Information Processing;Organismal Systems	Signaling molecules and interaction;Immune system	ko04060//Cytokine-cytokine receptor interaction;ko04062//Chemokine signaling pathway	K10035;K10035	-	GO:0005041//low-density lipoprotein particle receptor activity;GO:0005044//scavenger receptor activity;GO:0008009//chemokine activity	GO:0006898//receptor-mediated endocytosis;GO:0006935//chemotaxis;GO:0030307//positive regulation of cell growth;GO:0030335//positive regulation of cell migration;GO:0034097//response to cytokine;GO:0034341//response to interferon-gamma;GO:0034612//response to tumor necrosis factor;GO:0048247//lymphocyte chemotaxis
miR-361-y	60.0453	25.2897	24.1985	20.0297	23.4946	18.7856	ENSBGRG00000001883	1.45	0.67	3.52	4.36	4.14	4.06	-0.771428571428571	-	-	-	-	-	-	-	-	-
miR-361-y	60.0453	25.2897	24.1985	20.0297	23.4946	18.7856	ENSBGRG00000021104	0.04	0.13	0.10	0.30	0.38	0.29	-0.714285714285714	DEGS2	delta 4-desaturase, sphingolipid 2 [Source:HGNC Symbol;Acc:HGNC:20113]	Metabolism;Environmental Information Processing;Metabolism	Global and overview maps;Signal transduction;Lipid metabolism	ko01100//Metabolic pathways;ko04071//Sphingolipid signaling pathway;ko00600//Sphingolipid metabolism	K04712;K04712;K04712	GO:0016021//integral component of membrane	GO:0042284//sphingolipid delta-4 desaturase activity	GO:0006629//lipid metabolic process;GO:0006667//sphinganine metabolic process;GO:0030148//sphingolipid biosynthetic process
miR-361-y	60.0453	25.2897	24.1985	20.0297	23.4946	18.7856	ENSBGRG00000023169	1.95	2.31	5.97	5.02	8.82	7.64	-0.714285714285714	CPT1C	carnitine palmitoyltransferase 1C [Source:HGNC Symbol;Acc:HGNC:18540]	Organismal Systems;Environmental Information Processing;Organismal Systems;Organismal Systems;Organismal Systems;Metabolism;Metabolism	Environmental adaptation;Signal transduction;Endocrine system;Endocrine system;Endocrine system;Global and overview maps;Lipid metabolism	ko04714//Thermogenesis;ko04152//AMPK signaling pathway;ko04922//Glucagon signaling pathway;ko03320//PPAR signaling pathway;ko04920//Adipocytokine signaling pathway;ko01212//Fatty acid metabolism;ko00071//Fatty acid degradation	K19524;K19524;K19524;K19524;K19524;K19524;K19524	GO:0005783//endoplasmic reticulum;GO:0030176//integral component of endoplasmic reticulum membrane;GO:0030424//axon;GO:0030425//dendrite;GO:0032281//AMPA glutamate receptor complex;GO:0098794//postsynapse;GO:0098978//glutamatergic synapse	GO:0016746//transferase activity, transferring acyl groups	GO:0099072//regulation of postsynaptic membrane neurotransmitter receptor levels
miR-361-y	60.0453	25.2897	24.1985	20.0297	23.4946	18.7856	ENSBGRG00000024130	0.00	0.04	0.03	0.16	0.16	0.06	-0.753702346348183	TINAG	tubulointerstitial nephritis antigen [Source:HGNC Symbol;Acc:HGNC:14599]	-	-	-	-	GO:0005604//basement membrane	GO:0008234//cysteine-type peptidase activity	GO:0006508//proteolysis;GO:0007155//cell adhesion
miR-365-y	63.5688	31.0002	39.3226	24.9403	28.1935	27.6110	ENSBGRG00000006714	2.63	2.86	2.04	5.25	3.76	6.16	-0.885714285714286	CYP2U1	cytochrome P450 family 2 subfamily U member 1 [Source:HGNC Symbol;Acc:HGNC:20582]	Metabolism;Metabolism	Global and overview maps;Lipid metabolism	ko01100//Metabolic pathways;ko00590//Arachidonic acid metabolism	K07422;K07422	-	GO:0005506//iron ion binding;GO:0016705//oxidoreductase activity, acting on paired donors, with incorporation or reduction of molecular oxygen;GO:0016712//oxidoreductase activity, acting on paired donors, with incorporation or reduction of molecular oxygen, reduced flavin or flavoprotein as one donor, and incorporation of one atom of oxygen;GO:0020037//heme binding;GO:0052869//arachidonic acid om…	GO:0055114//oxidation-reduction process;GO:0097267//omega-hydroxylase P450 pathway
miR-365-y	63.5688	31.0002	39.3226	24.9403	28.1935	27.6110	ENSBGRG00000020040	7.66	11.00	8.50	17.92	12.98	11.89	-0.942857142857143	PCSK5	proprotein convertase subtilisin/kexin type 5 [Source:HGNC Symbol;Acc:HGNC:8747]	-	-	-	-	GO:0005615//extracellular space;GO:0005794//Golgi apparatus	GO:0004175//endopeptidase activity;GO:0004252//serine-type endopeptidase activity;GO:0008233//peptidase activity;GO:0042277//peptide binding	GO:0001822//kidney development;GO:0002001//renin secretion into blood stream;GO:0003279//cardiac septum development;GO:0006465//signal peptide processing;GO:0006508//proteolysis;GO:0007368//determination of left/right symmetry;GO:0007507//heart development;GO:0007566//embryo implantation;GO:0009952//anterior/posterior pattern specification;GO:0016485//protein processing;GO:0016486//peptide hormon…
miR-3660-z	1.6149	1.5409	1.5124	2.4553	3.6379	3.2780	ENSBGRG00000002310	2.38	5.78	2.79	1.81	0.99	1.17	-0.942857142857143	CSF1	colony stimulating factor 1 [Source:HGNC Symbol;Acc:HGNC:2432]	Environmental Information Processing;Human Diseases;Environmental Information Processing;Environmental Information Processing;Environmental Information Processing;Environmental Information Processing;Human Diseases;Organismal Systems;Organismal Systems;Environmental Information Processing;Environmental Information Processing	Signal transduction;Neurodegenerative diseases;Signaling molecules and interaction;Signal transduction;Signal transduction;Signal transduction;Immune diseases;Development;Immune system;Signal transduction;Signaling molecules and interaction	ko04151//PI3K-Akt signaling pathway;ko05010//Alzheimer disease;ko04060//Cytokine-cytokine receptor interaction;ko04014//Ras signaling pathway;ko04010//MAPK signaling pathway;ko04015//Rap1 signaling pathway;ko05323//Rheumatoid arthritis;ko04380//Osteoclast differentiation;ko04640//Hematopoietic cell lineage;ko04668//TNF signaling pathway;ko04061//Viral protein interaction with cytokine and cytokin…	K05453;K05453;K05453;K05453;K05453;K05453;K05453;K05453;K05453;K05453;K05453	GO:0005615//extracellular space;GO:0005886//plasma membrane;GO:0016021//integral component of membrane;GO:0016604//nuclear body;GO:0048471//perinuclear region of cytoplasm;GO:1990682//CSF1-CSF1R complex	GO:0005125//cytokine activity;GO:0005157//macrophage colony-stimulating factor receptor binding;GO:0008083//growth factor activity;GO:0042802//identical protein binding;GO:0042803//protein homodimerization activity	GO:0001954//positive regulation of cell-matrix adhesion;GO:0002158//osteoclast proliferation;GO:0002931//response to ischemia;GO:0003006//developmental process involved in reproduction;GO:0007169//transmembrane receptor protein tyrosine kinase signaling pathway;GO:0008284//positive regulation of cell proliferation;GO:0010628//positive regulation of gene expression;GO:0010744//positive regulation …
miR-3660-z	1.6149	1.5409	1.5124	2.4553	3.6379	3.2780	ENSBGRG00000002914	5.22	10.33	1.57	1.17	0.29	0.26	-0.771428571428571	-	-	Organismal Systems	Immune system	ko04621//NOD-like receptor signaling pathway	K20899	-	GO:0003924//GTPase activity;GO:0005525//GTP binding	-
miR-3660-z	1.6149	1.5409	1.5124	2.4553	3.6379	3.2780	ENSBGRG00000004776	7.04	16.33	8.85	4.56	6.25	4.69	-0.714285714285714	LY6E	lymphocyte antigen 6 family member E [Source:HGNC Symbol;Acc:HGNC:6727]	-	-	-	-	-	-	-
miR-3660-z	1.6149	1.5409	1.5124	2.4553	3.6379	3.2780	ENSBGRG00000008639	6.06	12.70	8.41	4.97	3.63	6.12	-0.771428571428571	PLAT	plasminogen activator, tissue type [Source:HGNC Symbol;Acc:HGNC:9051]	Human Diseases;Environmental Information Processing;Human Diseases;Organismal Systems;Human Diseases	Cancers;Signal transduction;Cardiovascular diseases;Immune system;Cancers	ko05202//Transcriptional misregulation in cancers;ko04371//Apelin signaling pathway;ko05418//Fluid shear stress and atherosclerosis;ko04610//Complement and coagulation cascades;ko05215//Prostate cancer	K01343;K01343;K01343;K01343;K01343	GO:0005576//extracellular region;GO:0005615//extracellular space;GO:0005737//cytoplasm;GO:0009986//cell surface;GO:0030141//secretory granule;GO:0045177//apical part of cell;GO:0098685//Schaffer collateral - CA1 synapse;GO:0098978//glutamatergic synapse	GO:0004252//serine-type endopeptidase activity;GO:0005102//signaling receptor binding;GO:0051219//phosphoprotein binding	GO:0001666//response to hypoxia;GO:0006508//proteolysis;GO:0014909//smooth muscle cell migration;GO:0031639//plasminogen activation;GO:0045861//negative regulation of proteolysis;GO:0048008//platelet-derived growth factor receptor signaling pathway;GO:0099183//trans-synaptic signaling by BDNF, modulating synaptic transmission
miR-3660-z	1.6149	1.5409	1.5124	2.4553	3.6379	3.2780	ENSBGRG00000008872	1.63	2.71	1.84	1.21	0.65	1.34	-0.885714285714286	IER3	immediate early response 3 [Source:HGNC Symbol;Acc:HGNC:5392]	-	-	-	-	GO:0005634//nucleus	-	GO:0043066//negative regulation of apoptotic process;GO:2001020//regulation of response to DNA damage stimulus
miR-3660-z	1.6149	1.5409	1.5124	2.4553	3.6379	3.2780	ENSBGRG00000009706	0.38	0.63	0.30	0.24	0.09	0.16	-0.828571428571429	ZC4H2	zinc finger C4H2-type containing [Source:HGNC Symbol;Acc:HGNC:24931]	-	-	-	-	GO:0005634//nucleus;GO:0005737//cytoplasm;GO:0045211//postsynaptic membrane	-	GO:0007399//nervous system development;GO:0045666//positive regulation of neuron differentiation
miR-3660-z	1.6149	1.5409	1.5124	2.4553	3.6379	3.2780	ENSBGRG00000010213	2.12	1.87	0.53	0.47	0.18	0.51	-0.714285714285714	CXCR6	C-X-C motif chemokine receptor 6 [Source:HGNC Symbol;Acc:HGNC:16647]	Environmental Information Processing;Organismal Systems	Signaling molecules and interaction;Immune system	ko04060//Cytokine-cytokine receptor interaction;ko04062//Chemokine signaling pathway	K04191;K04191	GO:0016021//integral component of membrane	GO:0004930//G protein-coupled receptor activity;GO:0004950//chemokine receptor activity;GO:0015026//coreceptor activity;GO:0016494//C-X-C chemokine receptor activity;GO:0019958//C-X-C chemokine binding	GO:0006935//chemotaxis;GO:0006954//inflammatory response;GO:0007186//G protein-coupled receptor signaling pathway
miR-3660-z	1.6149	1.5409	1.5124	2.4553	3.6379	3.2780	ENSBGRG00000012122	4.27	9.13	8.29	5.11	2.78	4.36	-0.771428571428571	MR1	major histocompatibility complex, class I-related [Source:HGNC Symbol;Acc:HGNC:4975]	-	-	-	-	GO:0005783//endoplasmic reticulum;GO:0005886//plasma membrane	-	GO:0002367//cytokine production involved in immune response;GO:0032611//interleukin-1 beta production;GO:0032620//interleukin-17 production;GO:0050829//defense response to Gram-negative bacterium
miR-3660-z	1.6149	1.5409	1.5124	2.4553	3.6379	3.2780	ENSBGRG00000014066	5.44	46.67	2.85	2.43	2.17	2.17	-0.811679449913428	MX1	MX dynamin like GTPase 1 [Source:HGNC Symbol;Acc:HGNC:7532]	Human Diseases;Human Diseases;Human Diseases;Human Diseases	Infectious diseases;Infectious diseases;Infectious diseases;Infectious diseases	ko05165//Human papillomavirus infection;ko05162//Measles;ko05164//Influenza A;ko05160//Hepatitis C	K14754;K14754;K14754;K14754	GO:0005737//cytoplasm;GO:0005829//cytosol;GO:0031965//nuclear membrane;GO:0048471//perinuclear region of cytoplasm	GO:0003924//GTPase activity;GO:0005525//GTP binding;GO:0042802//identical protein binding	GO:0009615//response to virus;GO:0045071//negative regulation of viral genome replication;GO:0051607//defense response to virus
miR-3660-z	1.6149	1.5409	1.5124	2.4553	3.6379	3.2780	ENSBGRG00000015837	25.48	8.26	2.59	1.52	0.37	1.88	-0.714285714285714	CXCL9	C-X-C motif chemokine ligand 9 [Source:HGNC Symbol;Acc:HGNC:7098]	Environmental Information Processing;Organismal Systems;Organismal Systems;Environmental Information Processing	Signaling molecules and interaction;Immune system;Immune system;Signaling molecules and interaction	ko04060//Cytokine-cytokine receptor interaction;ko04062//Chemokine signaling pathway;ko04620//Toll-like receptor signaling pathway;ko04061//Viral protein interaction with cytokine and cytokine receptor	K05416;K05416;K05416;K05416	GO:0005576//extracellular region;GO:0005615//extracellular space;GO:0009897//external side of plasma membrane	GO:0008009//chemokine activity;GO:0048248//CXCR3 chemokine receptor binding	GO:0006935//chemotaxis;GO:0006952//defense response;GO:0006955//immune response;GO:0007189//adenylate cyclase-activating G protein-coupled receptor signaling pathway;GO:0009617//response to bacterium;GO:0042127//regulation of cell proliferation;GO:0045663//positive regulation of myoblast differentiation;GO:0051281//positive regulation of release of sequestered calcium ion into cytosol;GO:0051607/…
miR-3660-z	1.6149	1.5409	1.5124	2.4553	3.6379	3.2780	ENSBGRG00000020676	10.81	18.80	9.32	8.29	3.48	5.19	-0.828571428571429	CSF1R	colony stimulating factor 1 receptor [Source:HGNC Symbol;Acc:HGNC:2433]	Human Diseases;Environmental Information Processing;Environmental Information Processing;Environmental Information Processing;Environmental Information Processing;Environmental Information Processing;Human Diseases;Organismal Systems;Organismal Systems;Environmental Information Processing;Human Diseases	Cancers;Signal transduction;Signaling molecules and interaction;Signal transduction;Signal transduction;Signal transduction;Cancers;Development;Immune system;Signaling molecules and interaction;Cancers	ko05200//Pathways in cancer;ko04151//PI3K-Akt signaling pathway;ko04060//Cytokine-cytokine receptor interaction;ko04014//Ras signaling pathway;ko04010//MAPK signaling pathway;ko04015//Rap1 signaling pathway;ko05202//Transcriptional misregulation in cancers;ko04380//Osteoclast differentiation;ko04640//Hematopoietic cell lineage;ko04061//Viral protein interaction with cytokine and cytokine receptor…	K05090;K05090;K05090;K05090;K05090;K05090;K05090;K05090;K05090;K05090;K05090	GO:0005654//nucleoplasm;GO:0005886//plasma membrane;GO:0009986//cell surface;GO:0016020//membrane;GO:0043231//intracellular membrane-bounded organelle;GO:1990682//CSF1-CSF1R complex	GO:0004672//protein kinase activity;GO:0004713//protein tyrosine kinase activity;GO:0004714//transmembrane receptor protein tyrosine kinase activity;GO:0005011//macrophage colony-stimulating factor receptor activity;GO:0005524//ATP binding;GO:0019903//protein phosphatase binding;GO:0019955//cytokine binding;GO:0042803//protein homodimerization activity	GO:0001934//positive regulation of protein phosphorylation;GO:0002931//response to ischemia;GO:0006468//protein phosphorylation;GO:0007169//transmembrane receptor protein tyrosine kinase signaling pathway;GO:0007411//axon guidance;GO:0008283//cell proliferation;GO:0008284//positive regulation of cell proliferation;GO:0008285//negative regulation of cell proliferation;GO:0008360//regulation of cel…
miR-3660-z	1.6149	1.5409	1.5124	2.4553	3.6379	3.2780	ENSBGRG00000022497	1.03	0.80	0.63	0.25	0.09	0.45	-0.714285714285714	SLA	Src like adaptor [Source:HGNC Symbol;Acc:HGNC:10902]	-	-	-	-	-	GO:0005070//SH3/SH2 adaptor activity;GO:0005515//protein binding	GO:0009966//regulation of signal transduction
miR-3660-z	1.6149	1.5409	1.5124	2.4553	3.6379	3.2780	ENSBGRG00000024149	8.05	15.15	2.75	2.44	1.23	1.27	-0.828571428571429	-	-	Environmental Information Processing	Signaling molecules and interaction	ko04060//Cytokine-cytokine receptor interaction	K22632	-	-	GO:0006955//immune response
miR-370-y	22.7556	18.4914	18.5270	6.5904	9.0947	6.9343	ENSBGRG00000021104	0.04	0.13	0.10	0.30	0.38	0.29	-0.828571428571429	DEGS2	delta 4-desaturase, sphingolipid 2 [Source:HGNC Symbol;Acc:HGNC:20113]	Metabolism;Environmental Information Processing;Metabolism	Global and overview maps;Signal transduction;Lipid metabolism	ko01100//Metabolic pathways;ko04071//Sphingolipid signaling pathway;ko00600//Sphingolipid metabolism	K04712;K04712;K04712	GO:0016021//integral component of membrane	GO:0042284//sphingolipid delta-4 desaturase activity	GO:0006629//lipid metabolic process;GO:0006667//sphinganine metabolic process;GO:0030148//sphingolipid biosynthetic process
miR-409-y	128.7525	59.7344	77.6369	27.5247	59.2670	51.8180	ENSBGRG00000021619	0.10	0.21	0.04	0.35	0.94	0.98	-0.771428571428571	ENTPD3	ectonucleoside triphosphate diphosphohydrolase 3 [Source:HGNC Symbol;Acc:HGNC:3365]	Metabolism;Human Diseases;Metabolism;Metabolism	Global and overview maps;Infectious diseases;Nucleotide metabolism;Nucleotide metabolism	ko01100//Metabolic pathways;ko05169//Epstein-Barr virus infection;ko00230//Purine metabolism;ko00240//Pyrimidine metabolism	K01510;K01510;K01510;K01510	GO:0005886//plasma membrane	GO:0016787//hydrolase activity;GO:0017110//nucleoside-diphosphatase activity;GO:0017111//nucleoside-triphosphatase activity	GO:0009134//nucleoside diphosphate catabolic process;GO:0009143//nucleoside triphosphate catabolic process
miR-429-y	0.01	0.01	0.01	0.5169	1.2126	0.1261	ENSBGRG00000003140	0.26	0.28	0.30	0.17	0.09	0.09	-0.831655489905492	CHRD	chordin [Source:HGNC Symbol;Acc:HGNC:1949]	Environmental Information Processing	Signal transduction	ko04350//TGF-beta signaling pathway	K04657	GO:0005615//extracellular space	GO:0005515//protein binding;GO:0008201//heparin binding;GO:0045545//syndecan binding	GO:0001501//skeletal system development;GO:0001649//osteoblast differentiation;GO:0001702//gastrulation with mouth forming second;GO:0001707//mesoderm formation;GO:0002053//positive regulation of mesenchymal cell proliferation;GO:0007275//multicellular organism development;GO:0007389//pattern specification process;GO:0007417//central nervous system development;GO:0009953//dorsal/ventral pattern f…
miR-429-y	0.01	0.01	0.01	0.5169	1.2126	0.1261	ENSBGRG00000003642	4.15	5.19	4.00	2.56	1.12	2.21	-0.880406274042429	-	-	Organismal Systems	Digestive system	ko04977//Vitamin digestion and absorption	K14611	GO:0016020//membrane	GO:0022857//transmembrane transporter activity	GO:0055085//transmembrane transport
miR-429-y	0.01	0.01	0.01	0.5169	1.2126	0.1261	ENSBGRG00000004019	4.56	1.00	4.98	0.03	0.11	0.91	-0.880406274042429	HIGD1C	HIG1 hypoxia inducible domain family member 1C [Source:HGNC Symbol;Acc:HGNC:28044]	-	-	-	-	-	-	-
miR-429-y	0.01	0.01	0.01	0.5169	1.2126	0.1261	ENSBGRG00000004372	5.46	10.49	6.85	3.52	3.60	4.17	-0.880406274042429	NTRK2	neurotrophic receptor tyrosine kinase 2 [Source:HGNC Symbol;Acc:HGNC:8032]	Environmental Information Processing;Environmental Information Processing;Environmental Information Processing;Human Diseases;Organismal Systems	Signal transduction;Signal transduction;Signal transduction;Substance dependence;Nervous system	ko04151//PI3K-Akt signaling pathway;ko04014//Ras signaling pathway;ko04010//MAPK signaling pathway;ko05034//Alcoholism;ko04722//Neurotrophin signaling pathway	K04360;K04360;K04360;K04360;K04360	GO:0005768//endosome;GO:0005769//early endosome;GO:0005829//cytosol;GO:0005886//plasma membrane;GO:0005887//integral component of plasma membrane;GO:0014069//postsynaptic density;GO:0016020//membrane;GO:0043195//terminal bouton;GO:0043235//receptor complex	GO:0004672//protein kinase activity;GO:0004713//protein tyrosine kinase activity;GO:0004714//transmembrane receptor protein tyrosine kinase activity;GO:0005030//neurotrophin receptor activity;GO:0005515//protein binding;GO:0005524//ATP binding;GO:0043121//neurotrophin binding;GO:0048403//brain-derived neurotrophic factor binding;GO:0060175//brain-derived neurotrophic factor-activated receptor act…	GO:0001570//vasculogenesis;GO:0001764//neuron migration;GO:0006468//protein phosphorylation;GO:0007169//transmembrane receptor protein tyrosine kinase signaling pathway;GO:0007612//learning;GO:0007623//circadian rhythm;GO:0007631//feeding behavior;GO:0010628//positive regulation of gene expression;GO:0010976//positive regulation of neuron projection development;GO:0014047//glutamate secretion;GO:…
miR-429-y	0.01	0.01	0.01	0.5169	1.2126	0.1261	ENSBGRG00000004435	2.01	2.30	1.33	0.85	1.13	1.24	-0.880406274042429	TRPS1	transcriptional repressor GATA binding 1 [Source:HGNC Symbol;Acc:HGNC:12340]	-	-	-	-	GO:0000790//nuclear chromatin;GO:0005634//nucleus;GO:0005654//nucleoplasm;GO:0032991//protein-containing complex	GO:0000977//RNA polymerase II regulatory region sequence-specific DNA binding;GO:0003676//nucleic acid binding;GO:0003700//DNA-binding transcription factor activity;GO:0008270//zinc ion binding;GO:0019904//protein domain specific binding;GO:0043565//sequence-specific DNA binding	GO:0000122//negative regulation of transcription by RNA polymerase II;GO:0001501//skeletal system development;GO:0006355//regulation of transcription, DNA-templated
miR-429-y	0.01	0.01	0.01	0.5169	1.2126	0.1261	ENSBGRG00000007186	0.20	0.32	0.17	0.07	0.15	0.11	-0.758970925898645	KIF26B	kinesin family member 26B [Source:HGNC Symbol;Acc:HGNC:25484]	-	-	-	-	-	GO:0003777//microtubule motor activity;GO:0005524//ATP binding;GO:0008017//microtubule binding	GO:0007018//microtubule-based movement;GO:0022409//positive regulation of cell-cell adhesion;GO:0030010//establishment of cell polarity;GO:0072092//ureteric bud invasion
miR-429-y	0.01	0.01	0.01	0.5169	1.2126	0.1261	ENSBGRG00000008065	5.23	7.37	5.28	3.21	2.32	3.25	-0.94112394811432	TRDC	T cell receptor delta constant [Source:HGNC Symbol;Acc:HGNC:12253]	-	-	-	-	GO:0009897//external side of plasma membrane	-	-
miR-429-y	0.01	0.01	0.01	0.5169	1.2126	0.1261	ENSBGRG00000009391	0.89	0.29	0.58	0.12	0.20	0.28	-0.880406274042429	-	-	-	-	-	-	GO:0005576//extracellular region	GO:0008289//lipid binding	GO:0006869//lipid transport;GO:0042157//lipoprotein metabolic process
miR-429-y	0.01	0.01	0.01	0.5169	1.2126	0.1261	ENSBGRG00000010195	1.44	1.40	0.66	0.48	0.32	0.32	-0.831655489905492	IRF5	interferon regulatory factor 5 [Source:HGNC Symbol;Acc:HGNC:6120]	Organismal Systems	Immune system	ko04620//Toll-like receptor signaling pathway	K09446	GO:0005634//nucleus;GO:0005737//cytoplasm	GO:0001228//DNA-binding transcription activator activity, RNA polymerase II-specific;GO:0003700//DNA-binding transcription factor activity;GO:0005515//protein binding;GO:0042802//identical protein binding;GO:0043565//sequence-specific DNA binding;GO:0044212//transcription regulatory region DNA binding	GO:0006355//regulation of transcription, DNA-templated;GO:0006357//regulation of transcription by RNA polymerase II;GO:0019221//cytokine-mediated signaling pathway;GO:0032494//response to peptidoglycan;GO:0032495//response to muramyl dipeptide;GO:0043065//positive regulation of apoptotic process;GO:0045944//positive regulation of transcription by RNA polymerase II;GO:0051607//defense response to …
miR-429-y	0.01	0.01	0.01	0.5169	1.2126	0.1261	ENSBGRG00000012523	1.99	3.92	0.95	0.73	0.71	0.99	-0.819688599970537	EIF2AK2	eukaryotic translation initiation factor 2 alpha kinase 2 [Source:HGNC Symbol;Acc:HGNC:9437]	Human Diseases;Human Diseases;Human Diseases;Human Diseases;Human Diseases;Human Diseases;Genetic Information Processing;Human Diseases;Human Diseases;Cellular Processes;Human Diseases	Infectious diseases;Neurodegenerative diseases;Infectious diseases;Infectious diseases;Cancers;Infectious diseases;Folding, sorting and degradation;Infectious diseases;Infectious diseases;Cell growth and death;Infectious diseases	ko05168//Herpes simplex infection;ko05010//Alzheimer disease;ko05165//Human papillomavirus infection;ko05169//Epstein-Barr virus infection;ko05203//Viral carcinogenesis;ko05162//Measles;ko04141//Protein processing in endoplasmic reticulum;ko05167//Kaposi sarcoma-associated herpesvirus infection;ko05164//Influenza A;ko04217//Necroptosis;ko05160//Hepatitis C	K16195;K16195;K16195;K16195;K16195;K16195;K16195;K16195;K16195;K16195;K16195	GO:0005737//cytoplasm;GO:0005829//cytosol;GO:0048471//perinuclear region of cytoplasm	GO:0003725//double-stranded RNA binding;GO:0004672//protein kinase activity;GO:0004694//eukaryotic translation initiation factor 2alpha kinase activity;GO:0005524//ATP binding;GO:0042802//identical protein binding	GO:0000186//activation of MAPKK activity;GO:0001819//positive regulation of cytokine production;GO:0006412//translation;GO:0006468//protein phosphorylation;GO:0009615//response to virus;GO:0017148//negative regulation of translation;GO:0030968//endoplasmic reticulum unfolded protein response;GO:0032722//positive regulation of chemokine production;GO:0032874//positive regulation of stress-activate…
miR-429-y	0.01	0.01	0.01	0.5169	1.2126	0.1261	ENSBGRG00000012779	0.12	0.14	0.02	0.00	0.00	0.00	-0.870967741935484	C20orf202	chromosome 20 open reading frame 202 [Source:HGNC Symbol;Acc:HGNC:37254]	-	-	-	-	-	-	-
miR-429-y	0.01	0.01	0.01	0.5169	1.2126	0.1261	ENSBGRG00000013500	5.11	7.02	2.66	2.08	2.35	3.07	-0.758970925898645	SEPTIN11	septin 11 [Source:HGNC Symbol;Acc:HGNC:25589]	Human Diseases;Human Diseases	Infectious diseases;Infectious diseases	ko05131//Shigellosis;ko05100//Bacterial invasion of epithelial cells	K16939;K16939	GO:0001725//stress fiber;GO:0031105//septin complex	GO:0005525//GTP binding	-
miR-429-y	0.01	0.01	0.01	0.5169	1.2126	0.1261	ENSBGRG00000013652	0.37	0.08	0.24	0.04	0.00	0.05	-0.94112394811432	-	CD300e molecule [Source:HGNC Symbol;Acc:HGNC:28874]	-	-	-	-	-	-	-
miR-429-y	0.01	0.01	0.01	0.5169	1.2126	0.1261	ENSBGRG00000014840	14.69	11.27	6.62	4.01	5.51	5.75	-0.880406274042429	SPARCL1	SPARC like 1 [Source:HGNC Symbol;Acc:HGNC:11220]	-	-	-	-	GO:0005615//extracellular space;GO:0098978//glutamatergic synapse	GO:0005509//calcium ion binding;GO:0005515//protein binding	GO:0099560//synaptic membrane adhesion
miR-429-y	0.01	0.01	0.01	0.5169	1.2126	0.1261	ENSBGRG00000015837	25.48	8.26	2.59	1.52	0.37	1.88	-0.94112394811432	CXCL9	C-X-C motif chemokine ligand 9 [Source:HGNC Symbol;Acc:HGNC:7098]	Environmental Information Processing;Organismal Systems;Organismal Systems;Environmental Information Processing	Signaling molecules and interaction;Immune system;Immune system;Signaling molecules and interaction	ko04060//Cytokine-cytokine receptor interaction;ko04062//Chemokine signaling pathway;ko04620//Toll-like receptor signaling pathway;ko04061//Viral protein interaction with cytokine and cytokine receptor	K05416;K05416;K05416;K05416	GO:0005576//extracellular region;GO:0005615//extracellular space;GO:0009897//external side of plasma membrane	GO:0008009//chemokine activity;GO:0048248//CXCR3 chemokine receptor binding	GO:0006935//chemotaxis;GO:0006952//defense response;GO:0006955//immune response;GO:0007189//adenylate cyclase-activating G protein-coupled receptor signaling pathway;GO:0009617//response to bacterium;GO:0042127//regulation of cell proliferation;GO:0045663//positive regulation of myoblast differentiation;GO:0051281//positive regulation of release of sequestered calcium ion into cytosol;GO:0051607/…
miR-429-y	0.01	0.01	0.01	0.5169	1.2126	0.1261	ENSBGRG00000017338	0.27	0.27	0.26	0.02	0.05	0.11	-0.893259600268861	BDKRB2	bradykinin receptor B2 [Source:HGNC Symbol;Acc:HGNC:1030]	Human Diseases;Environmental Information Processing;Environmental Information Processing;Cellular Processes;Human Diseases;Environmental Information Processing;Environmental Information Processing;Organismal Systems;Organismal Systems;Organismal Systems	Cancers;Signaling molecules and interaction;Signal transduction;Cell motility;Infectious diseases;Signal transduction;Signal transduction;Sensory system;Immune system;Excretory system	ko05200//Pathways in cancer;ko04080//Neuroactive ligand-receptor interaction;ko04020//Calcium signaling pathway;ko04810//Regulation of actin cytoskeleton;ko05142//Chagas disease (American trypanosomiasis);ko04022//cGMP - PKG signaling pathway;ko04071//Sphingolipid signaling pathway;ko04750//Inflammatory mediator regulation of TRP channels;ko04610//Complement and coagulation cascades;ko04961//Endo…	K03916;K03916;K03916;K03916;K03916;K03916;K03916;K03916;K03916;K03916	GO:0005768//endosome;GO:0005886//plasma membrane;GO:0016021//integral component of membrane	GO:0002020//protease binding;GO:0004930//G protein-coupled receptor activity;GO:0004947//bradykinin receptor activity;GO:0031702//type 1 angiotensin receptor binding;GO:0046982//protein heterodimerization activity	GO:0006939//smooth muscle contraction;GO:0007186//G protein-coupled receptor signaling pathway;GO:0009651//response to salt stress;GO:0033137//negative regulation of peptidyl-serine phosphorylation;GO:0042310//vasoconstriction;GO:0042311//vasodilation;GO:0050482//arachidonic acid secretion;GO:1902219//negative regulation of intrinsic apoptotic signaling pathway in response to osmotic stress;GO:19…
miR-429-y	0.01	0.01	0.01	0.5169	1.2126	0.1261	ENSBGRG00000022461	4.44	5.22	2.98	1.40	1.61	2.47	-0.880406274042429	GDA	guanine deaminase [Source:HGNC Symbol;Acc:HGNC:4212]	Metabolism;Metabolism	Global and overview maps;Nucleotide metabolism	ko01100//Metabolic pathways;ko00230//Purine metabolism	K01487;K01487	-	GO:0008270//zinc ion binding;GO:0008892//guanine deaminase activity;GO:0016787//hydrolase activity;GO:0016810//hydrolase activity, acting on carbon-nitrogen (but not peptide) bonds	GO:0006147//guanine catabolic process
miR-429-y	0.01	0.01	0.01	0.5169	1.2126	0.1261	ENSBGRG00000022578	6.00	6.43	3.71	2.95	2.98	3.26	-0.880406274042429	CFLAR	CASP8 and FADD like apoptosis regulator [Source:HGNC Symbol;Acc:HGNC:1876]	Environmental Information Processing;Human Diseases;Cellular Processes;Human Diseases;Cellular Processes;Cellular Processes;Environmental Information Processing	Signal transduction;Infectious diseases;Cell growth and death;Infectious diseases;Transport and catabolism;Cell growth and death;Signal transduction	ko04064//NF-kappa B signaling pathway;ko05142//Chagas disease (American trypanosomiasis);ko04217//Necroptosis;ko05160//Hepatitis C;ko04140//Autophagy - animal;ko04210//Apoptosis;ko04668//TNF signaling pathway	K04724;K04724;K04724;K04724;K04724;K04724;K04724	GO:0005737//cytoplasm;GO:0031264//death-inducing signaling complex;GO:0097342//ripoptosome	GO:0002020//protease binding;GO:0004197//cysteine-type endopeptidase activity;GO:0005515//protein binding;GO:0008047//enzyme activator activity;GO:0008234//cysteine-type peptidase activity;GO:0016504//peptidase activator activity	GO:0006508//proteolysis;GO:0006915//apoptotic process;GO:0007519//skeletal muscle tissue development;GO:0009617//response to bacterium;GO:0014732//skeletal muscle atrophy;GO:0014842//regulation of skeletal muscle satellite cell proliferation;GO:0014866//skeletal myofibril assembly;GO:0042981//regulation of apoptotic process;GO:0043066//negative regulation of apoptotic process;GO:0043123//positive…
miR-429-y	0.01	0.01	0.01	0.5169	1.2126	0.1261	ENSBGRG00000023311	4.52	5.23	4.88	2.00	2.61	2.65	-0.880406274042429	MMP28	matrix metallopeptidase 28 [Source:HGNC Symbol;Acc:HGNC:14366]	-	-	-	-	GO:0005737//cytoplasm;GO:0031012//extracellular matrix	GO:0004222//metalloendopeptidase activity;GO:0008237//metallopeptidase activity;GO:0008270//zinc ion binding	GO:0006508//proteolysis;GO:0010760//negative regulation of macrophage chemotaxis
miR-429-y	0.01	0.01	0.01	0.5169	1.2126	0.1261	ENSBGRG00000024907	4.13	4.49	1.68	0.63	0.15	0.44	-0.880406274042429	CRABP2	cellular retinoic acid binding protein 2 [Source:HGNC Symbol;Acc:HGNC:2339]	-	-	-	-	GO:0005634//nucleus;GO:0005654//nucleoplasm;GO:0005737//cytoplasm;GO:0005783//endoplasmic reticulum;GO:0005829//cytosol	GO:0001972//retinoic acid binding;GO:0008289//lipid binding;GO:0030332//cyclin binding	GO:0035115//embryonic forelimb morphogenesis;GO:0042573//retinoic acid metabolic process;GO:0048385//regulation of retinoic acid receptor signaling pathway;GO:0048672//positive regulation of collateral sprouting
miR-449-z	5.7256	1.7222	8.0662	8.3996	9.2463	11.5992	ENSBGRG00000002134	7.94	12.13	6.86	4.35	3.98	5.41	-0.828571428571429	CAV1	caveolin 1 [Source:HGNC Symbol;Acc:HGNC:1527]	Cellular Processes;Human Diseases;Cellular Processes;Human Diseases;Human Diseases;Human Diseases	Transport and catabolism;Cancers;Cellular community - eukaryotes;Cardiovascular diseases;Cardiovascular diseases;Infectious diseases	ko04144//Endocytosis;ko05205//Proteoglycans in cancer;ko04510//Focal adhesion;ko05416//Viral myocarditis;ko05418//Fluid shear stress and atherosclerosis;ko05100//Bacterial invasion of epithelial cells	K06278;K06278;K06278;K06278;K06278;K06278	GO:0000139//Golgi membrane;GO:0002080//acrosomal membrane;GO:0002095//caveolar macromolecular signaling complex;GO:0005768//endosome;GO:0005783//endoplasmic reticulum;GO:0005794//Golgi apparatus;GO:0005886//plasma membrane;GO:0005887//integral component of plasma membrane;GO:0005901//caveola;GO:0005925//focal adhesion;GO:0005929//cilium;GO:0005938//cell cortex;GO:0016020//membrane;GO:0016021//int…	GO:0005102//signaling receptor binding;GO:0016504//peptidase activator activity;GO:0019899//enzyme binding;GO:0019901//protein kinase binding;GO:0030674//protein binding, bridging;GO:0042802//identical protein binding;GO:0044325//ion channel binding;GO:0044877//protein-containing complex binding;GO:0046982//protein heterodimerization activity;GO:0048365//Rac GTPase binding;GO:0050998//nitric-oxid…	GO:0000122//negative regulation of transcription by RNA polymerase II;GO:0000188//inactivation of MAPK activity;GO:0001525//angiogenesis;GO:0001570//vasculogenesis;GO:0001666//response to hypoxia;GO:0001937//negative regulation of endothelial cell proliferation;GO:0001960//negative regulation of cytokine-mediated signaling pathway;GO:0002026//regulation of the force of heart contraction;GO:000293…
miR-449-z	5.7256	1.7222	8.0662	8.3996	9.2463	11.5992	ENSBGRG00000002173	1.27	5.88	1.06	0.69	0.53	0.99	-0.828571428571429	IFI44L	interferon induced protein 44 like [Source:HGNC Symbol;Acc:HGNC:17817]	-	-	-	-	-	-	GO:0051607//defense response to virus
miR-449-z	5.7256	1.7222	8.0662	8.3996	9.2463	11.5992	ENSBGRG00000002438	4.82	9.14	6.15	3.43	3.04	3.48	-0.771428571428571	TGFBI	transforming growth factor beta induced [Source:HGNC Symbol;Acc:HGNC:11771]	-	-	-	-	GO:0005615//extracellular space;GO:0005802//trans-Golgi network;GO:0031012//extracellular matrix	GO:0005178//integrin binding;GO:0005515//protein binding;GO:0005518//collagen binding;GO:0050840//extracellular matrix binding	GO:0001525//angiogenesis;GO:0007155//cell adhesion;GO:0008283//cell proliferation;GO:0030198//extracellular matrix organization
miR-449-z	5.7256	1.7222	8.0662	8.3996	9.2463	11.5992	ENSBGRG00000003116	28.87	59.80	19.11	21.33	16.88	15.63	-0.942857142857143	IRF1	interferon regulatory factor 1 [Source:HGNC Symbol;Acc:HGNC:6116]	Human Diseases;Environmental Information Processing;Organismal Systems;Human Diseases;Organismal Systems	Infectious diseases;Signal transduction;Immune system;Infectious diseases;Endocrine system	ko05165//Human papillomavirus infection;ko04668//TNF signaling pathway;ko04625//C-type lectin receptor signaling pathway;ko05133//Pertussis;ko04917//Prolactin signaling pathway	K09444;K09444;K09444;K09444;K09444	GO:0000790//nuclear chromatin;GO:0005634//nucleus;GO:0005737//cytoplasm	GO:0000978//RNA polymerase II proximal promoter sequence-specific DNA binding;GO:0001228//DNA-binding transcription activator activity, RNA polymerase II-specific;GO:0003677//DNA binding;GO:0003700//DNA-binding transcription factor activity;GO:0043565//sequence-specific DNA binding;GO:0044212//transcription regulatory region DNA binding	GO:0006355//regulation of transcription, DNA-templated;GO:0006915//apoptotic process;GO:0007050//cell cycle arrest;GO:0008285//negative regulation of cell proliferation;GO:0010468//regulation of gene expression;GO:0032481//positive regulation of type I interferon production;GO:0032728//positive regulation of interferon-beta production;GO:0034124//regulation of MyD88-dependent toll-like receptor s…
miR-449-z	5.7256	1.7222	8.0662	8.3996	9.2463	11.5992	ENSBGRG00000003430	8.44	32.74	6.92	5.15	1.63	4.26	-0.942857142857143	C1QC	complement C1q C chain [Source:HGNC Symbol;Acc:HGNC:1245]	Human Diseases;Human Diseases;Human Diseases;Organismal Systems;Human Diseases;Human Diseases	Immune diseases;Infectious diseases;Infectious diseases;Immune system;Infectious diseases;Neurodegenerative diseases	ko05322//Systemic lupus erythematosus;ko05150//Staphylococcus aureus infection;ko05142//Chagas disease (American trypanosomiasis);ko04610//Complement and coagulation cascades;ko05133//Pertussis;ko05020//Prion diseases	K03988;K03988;K03988;K03988;K03988;K03988	GO:0005623//cell;GO:0045202//synapse;GO:0098794//postsynapse	GO:0005515//protein binding	GO:0030853//negative regulation of granulocyte differentiation;GO:0045650//negative regulation of macrophage differentiation;GO:0098883//synapse pruning
miR-449-z	5.7256	1.7222	8.0662	8.3996	9.2463	11.5992	ENSBGRG00000004464	1.51	3.75	1.55	0.85	0.73	1.03	-0.771428571428571	PCDH18	protocadherin 18 [Source:HGNC Symbol;Acc:HGNC:14268]	-	-	-	-	GO:0005886//plasma membrane;GO:0016020//membrane	GO:0005509//calcium ion binding	GO:0007155//cell adhesion;GO:0007156//homophilic cell adhesion via plasma membrane adhesion molecules;GO:0007399//nervous system development;GO:0007420//brain development
miR-449-z	5.7256	1.7222	8.0662	8.3996	9.2463	11.5992	ENSBGRG00000006329	2.94	6.08	2.56	1.42	1.50	1.75	-0.771428571428571	CYTH4	cytohesin 4 [Source:HGNC Symbol;Acc:HGNC:9505]	Cellular Processes;Human Diseases;Human Diseases;Environmental Information Processing	Transport and catabolism;Infectious diseases;Infectious diseases;Signal transduction	ko04144//Endocytosis;ko05132//Salmonella infection;ko05130//Pathogenic Escherichia coli infection;ko04072//Phospholipase D signaling pathway	K18441;K18441;K18441;K18441	GO:0005886//plasma membrane	GO:0005086//ARF guanyl-nucleotide exchange factor activity	GO:0032012//regulation of ARF protein signal transduction
miR-449-z	5.7256	1.7222	8.0662	8.3996	9.2463	11.5992	ENSBGRG00000006576	6.18	9.06	3.67	2.29	1.51	2.24	-0.942857142857143	IL2RB	interleukin 2 receptor subunit beta [Source:HGNC Symbol;Acc:HGNC:6009]	Human Diseases;Environmental Information Processing;Environmental Information Processing;Human Diseases;Human Diseases;Cellular Processes;Human Diseases;Environmental Information Processing;Organismal Systems;Organismal Systems;Environmental Information Processing	Cancers;Signal transduction;Signaling molecules and interaction;Infectious diseases;Cancers;Transport and catabolism;Infectious diseases;Signal transduction;Immune system;Immune system;Signaling molecules and interaction	ko05200//Pathways in cancer;ko04151//PI3K-Akt signaling pathway;ko04060//Cytokine-cytokine receptor interaction;ko05166//HTLV-I infection;ko05202//Transcriptional misregulation in cancers;ko04144//Endocytosis;ko05162//Measles;ko04630//Jak-STAT signaling pathway;ko04659//Th17 cell differentiation;ko04658//Th1 and Th2 cell differentiation;ko04061//Viral protein interaction with cytokine and cytokin…	K05069;K05069;K05069;K05069;K05069;K05069;K05069;K05069;K05069;K05069;K05069	GO:0005886//plasma membrane;GO:0009986//cell surface;GO:0016020//membrane	GO:0004896//cytokine receptor activity;GO:0004911//interleukin-2 receptor activity;GO:0005515//protein binding;GO:0019976//interleukin-2 binding;GO:0042010//interleukin-15 receptor activity	GO:0019221//cytokine-mediated signaling pathway;GO:0035723//interleukin-15-mediated signaling pathway;GO:0038110//interleukin-2-mediated signaling pathway;GO:0043066//negative regulation of apoptotic process;GO:0050766//positive regulation of phagocytosis
miR-449-z	5.7256	1.7222	8.0662	8.3996	9.2463	11.5992	ENSBGRG00000006598	0.96	1.74	0.84	0.62	0.59	0.68	-0.828571428571429	LOXL3	lysyl oxidase like 3 [Source:HGNC Symbol;Acc:HGNC:13869]	-	-	-	-	GO:0005576//extracellular region;GO:0005615//extracellular space;GO:0005634//nucleus;GO:0005737//cytoplasm;GO:0016020//membrane	GO:0001968//fibronectin binding;GO:0004720//protein-lysine 6-oxidase activity;GO:0005044//scavenger receptor activity;GO:0005507//copper ion binding;GO:0016641//oxidoreductase activity, acting on the CH-NH2 group of donors, oxygen as acceptor	GO:0001837//epithelial to mesenchymal transition;GO:0006954//inflammatory response;GO:0018057//peptidyl-lysine oxidation;GO:0021510//spinal cord development;GO:0030324//lung development;GO:0045892//negative regulation of transcription, DNA-templated;GO:0055114//oxidation-reduction process;GO:0060021//roof of mouth development;GO:0061053//somite development;GO:1905590//fibronectin fibril organizat…
miR-449-z	5.7256	1.7222	8.0662	8.3996	9.2463	11.5992	ENSBGRG00000007208	1.35	2.39	1.07	0.72	0.86	0.95	-0.771428571428571	RCSD1	RCSD domain containing 1 [Source:HGNC Symbol;Acc:HGNC:28310]	-	-	-	-	-	GO:0051015//actin filament binding	GO:0071474//cellular hyperosmotic response
miR-449-z	5.7256	1.7222	8.0662	8.3996	9.2463	11.5992	ENSBGRG00000007631	0.27	0.11	0.16	0.07	0.04	0.01	-0.828571428571429	PLEKHD1	pleckstrin homology and coiled-coil domain containing D1 [Source:HGNC Symbol;Acc:HGNC:20148]	-	-	-	-	-	-	-
miR-449-z	5.7256	1.7222	8.0662	8.3996	9.2463	11.5992	ENSBGRG00000011217	2.72	6.02	3.58	1.68	1.35	2.06	-0.771428571428571	CADM4	cell adhesion molecule 4 [Source:HGNC Symbol;Acc:HGNC:30825]	-	-	-	-	GO:0031252//cell leading edge;GO:0044291//cell-cell contact zone	GO:0019903//protein phosphatase binding;GO:0030971//receptor tyrosine kinase binding;GO:0043183//vascular endothelial growth factor receptor 1 binding;GO:0043184//vascular endothelial growth factor receptor 2 binding	GO:0001932//regulation of protein phosphorylation;GO:0001933//negative regulation of protein phosphorylation;GO:0010801//negative regulation of peptidyl-threonine phosphorylation;GO:0030948//negative regulation of vascular endothelial growth factor receptor signaling pathway;GO:0035020//regulation of Rac protein signal transduction;GO:0042127//regulation of cell proliferation;GO:0050732//negative…
miR-449-z	5.7256	1.7222	8.0662	8.3996	9.2463	11.5992	ENSBGRG00000013053	1.46	1.33	0.44	0.33	0.00	0.15	-0.885714285714286	-	-	-	-	-	-	GO:0016020//membrane	-	-
miR-449-z	5.7256	1.7222	8.0662	8.3996	9.2463	11.5992	ENSBGRG00000013639	4.86	11.01	4.54	3.86	2.65	2.84	-0.942857142857143	OAF	out at first homolog [Source:HGNC Symbol;Acc:HGNC:28752]	-	-	-	-	-	-	-
miR-449-z	5.7256	1.7222	8.0662	8.3996	9.2463	11.5992	ENSBGRG00000015347	0.17	0.69	0.17	0.10	0.05	0.09	-0.927633657043918	CD22	CD22 molecule [Source:HGNC Symbol;Acc:HGNC:1643]	Environmental Information Processing;Organismal Systems;Organismal Systems	Signaling molecules and interaction;Immune system;Immune system	ko04514//Cell adhesion molecules (CAMs);ko04640//Hematopoietic cell lineage;ko04662//B cell receptor signaling pathway	K06467;K06467;K06467	GO:0005769//early endosome;GO:0055037//recycling endosome	-	GO:0030100//regulation of endocytosis;GO:0042113//B cell activation;GO:0050859//negative regulation of B cell receptor signaling pathway
miR-449-z	5.7256	1.7222	8.0662	8.3996	9.2463	11.5992	ENSBGRG00000015786	10.99	7.48	1.21	0.66	0.72	0.60	-0.885714285714286	CXCL10	C-X-C motif chemokine ligand 10 [Source:HGNC Symbol;Acc:HGNC:10637]	Environmental Information Processing;Human Diseases;Organismal Systems;Human Diseases;Human Diseases;Environmental Information Processing;Organismal Systems;Environmental Information Processing;Organismal Systems;Organismal Systems;Organismal Systems	Signaling molecules and interaction;Infectious diseases;Immune system;Infectious diseases;Infectious diseases;Signal transduction;Immune system;Signaling molecules and interaction;Immune system;Immune system;Immune system	ko04060//Cytokine-cytokine receptor interaction;ko05169//Epstein-Barr virus infection;ko04062//Chemokine signaling pathway;ko05164//Influenza A;ko05160//Hepatitis C;ko04668//TNF signaling pathway;ko04620//Toll-like receptor signaling pathway;ko04061//Viral protein interaction with cytokine and cytokine receptor;ko04657//IL-17 signaling pathway;ko04622//RIG-I-like receptor signaling pathway;ko0462…	K12671;K12671;K12671;K12671;K12671;K12671;K12671;K12671;K12671;K12671;K12671	GO:0005576//extracellular region;GO:0005615//extracellular space;GO:0009897//external side of plasma membrane	GO:0008009//chemokine activity;GO:0008201//heparin binding;GO:0042056//chemoattractant activity;GO:0048248//CXCR3 chemokine receptor binding	GO:0006935//chemotaxis;GO:0006952//defense response;GO:0006955//immune response;GO:0007186//G protein-coupled receptor signaling pathway;GO:0007189//adenylate cyclase-activating G protein-coupled receptor signaling pathway;GO:0009617//response to bacterium;GO:0010818//T cell chemotaxis;GO:0010819//regulation of T cell chemotaxis;GO:0016525//negative regulation of angiogenesis;GO:0042118//endothel…
miR-449-z	5.7256	1.7222	8.0662	8.3996	9.2463	11.5992	ENSBGRG00000018634	0.05	0.03	0.10	0.02	0.01	0.01	-0.753702346348183	-	-	-	-	-	-	-	GO:0005515//protein binding	-
miR-449-z	5.7256	1.7222	8.0662	8.3996	9.2463	11.5992	ENSBGRG00000019141	1.32	3.18	1.53	1.08	0.64	0.63	-0.942857142857143	-	-	-	-	-	-	-	-	-
miR-449-z	5.7256	1.7222	8.0662	8.3996	9.2463	11.5992	ENSBGRG00000019800	0.82	1.25	0.88	0.53	0.41	0.43	-0.885714285714286	-	-	-	-	-	-	-	GO:0008289//lipid binding	-
miR-449-z	5.7256	1.7222	8.0662	8.3996	9.2463	11.5992	ENSBGRG00000020017	13.18	27.31	11.64	9.87	6.74	7.87	-0.942857142857143	DES	desmin [Source:HGNC Symbol;Acc:HGNC:2770]	Human Diseases;Human Diseases;Human Diseases	Cardiovascular diseases;Cardiovascular diseases;Cardiovascular diseases	ko05414//Dilated cardiomyopathy (DCM);ko05412//Arrhythmogenic right ventricular cardiomyopathy (ARVC);ko05410//Hypertrophic cardiomyopathy (HCM)	K07610;K07610;K07610	GO:0005634//nucleus;GO:0005737//cytoplasm;GO:0005856//cytoskeleton;GO:0005882//intermediate filament;GO:0005911//cell-cell junction;GO:0005916//fascia adherens;GO:0014704//intercalated disc;GO:0030018//Z disc;GO:0031594//neuromuscular junction;GO:0042383//sarcolemma;GO:0043292//contractile fiber;GO:0045111//intermediate filament cytoskeleton;GO:0097512//cardiac myofibril	GO:0008092//cytoskeletal protein binding;GO:0042802//identical protein binding	GO:0045109//intermediate filament organization
miR-449-z	5.7256	1.7222	8.0662	8.3996	9.2463	11.5992	ENSBGRG00000020676	10.81	18.80	9.32	8.29	3.48	5.19	-0.942857142857143	CSF1R	colony stimulating factor 1 receptor [Source:HGNC Symbol;Acc:HGNC:2433]	Human Diseases;Environmental Information Processing;Environmental Information Processing;Environmental Information Processing;Environmental Information Processing;Environmental Information Processing;Human Diseases;Organismal Systems;Organismal Systems;Environmental Information Processing;Human Diseases	Cancers;Signal transduction;Signaling molecules and interaction;Signal transduction;Signal transduction;Signal transduction;Cancers;Development;Immune system;Signaling molecules and interaction;Cancers	ko05200//Pathways in cancer;ko04151//PI3K-Akt signaling pathway;ko04060//Cytokine-cytokine receptor interaction;ko04014//Ras signaling pathway;ko04010//MAPK signaling pathway;ko04015//Rap1 signaling pathway;ko05202//Transcriptional misregulation in cancers;ko04380//Osteoclast differentiation;ko04640//Hematopoietic cell lineage;ko04061//Viral protein interaction with cytokine and cytokine receptor…	K05090;K05090;K05090;K05090;K05090;K05090;K05090;K05090;K05090;K05090;K05090	GO:0005654//nucleoplasm;GO:0005886//plasma membrane;GO:0009986//cell surface;GO:0016020//membrane;GO:0043231//intracellular membrane-bounded organelle;GO:1990682//CSF1-CSF1R complex	GO:0004672//protein kinase activity;GO:0004713//protein tyrosine kinase activity;GO:0004714//transmembrane receptor protein tyrosine kinase activity;GO:0005011//macrophage colony-stimulating factor receptor activity;GO:0005524//ATP binding;GO:0019903//protein phosphatase binding;GO:0019955//cytokine binding;GO:0042803//protein homodimerization activity	GO:0001934//positive regulation of protein phosphorylation;GO:0002931//response to ischemia;GO:0006468//protein phosphorylation;GO:0007169//transmembrane receptor protein tyrosine kinase signaling pathway;GO:0007411//axon guidance;GO:0008283//cell proliferation;GO:0008284//positive regulation of cell proliferation;GO:0008285//negative regulation of cell proliferation;GO:0008360//regulation of cel…
miR-449-z	5.7256	1.7222	8.0662	8.3996	9.2463	11.5992	ENSBGRG00000020782	9.33	18.27	10.15	7.05	5.27	7.20	-0.771428571428571	PDGFRB	platelet derived growth factor receptor beta [Source:HGNC Symbol;Acc:HGNC:8804]	Human Diseases;Environmental Information Processing;Human Diseases;Environmental Information Processing;Environmental Information Processing;Environmental Information Processing;Environmental Information Processing;Cellular Processes;Cellular Processes;Environmental Information Processing;Human Diseases;Environmental Information Processing;Human Diseases;Human Diseases;Cellular Processes;Human Di…	Cancers;Signal transduction;Infectious diseases;Signal transduction;Signal transduction;Signal transduction;Signal transduction;Cell motility;Cellular community - eukaryotes;Signal transduction;Cancers;Signal transduction;Cancers;Cancers;Cellular community - eukaryotes;Drug resistance;Cancers;Cancers;Cancers	ko05200//Pathways in cancer;ko04151//PI3K-Akt signaling pathway;ko05165//Human papillomavirus infection;ko04014//Ras signaling pathway;ko04010//MAPK signaling pathway;ko04015//Rap1 signaling pathway;ko04020//Calcium signaling pathway;ko04810//Regulation of actin cytoskeleton;ko04510//Focal adhesion;ko04630//Jak-STAT signaling pathway;ko05206//MicroRNAs in cancer;ko04072//Phospholipase D signaling…	K05089;K05089;K05089;K05089;K05089;K05089;K05089;K05089;K05089;K05089;K05089;K05089;K05089;K05089;K05089;K05089;K05089;K05089;K05089	GO:0001726//ruffle;GO:0005737//cytoplasm;GO:0005794//Golgi apparatus;GO:0009986//cell surface;GO:0016020//membrane;GO:0031226//intrinsic component of plasma membrane;GO:0043231//intracellular membrane-bounded organelle	GO:0004672//protein kinase activity;GO:0004713//protein tyrosine kinase activity;GO:0004714//transmembrane receptor protein tyrosine kinase activity;GO:0005017//platelet-derived growth factor-activated receptor activity;GO:0005019//platelet-derived growth factor beta-receptor activity;GO:0005102//signaling receptor binding;GO:0005161//platelet-derived growth factor receptor binding;GO:0005524//AT…	GO:0001568//blood vessel development;GO:0001701//in utero embryonic development;GO:0001822//kidney development;GO:0001894//tissue homeostasis;GO:0006468//protein phosphorylation;GO:0006807//nitrogen compound metabolic process;GO:0007165//signal transduction;GO:0007169//transmembrane receptor protein tyrosine kinase signaling pathway;GO:0008284//positive regulation of cell proliferation;GO:0010863…
miR-449-z	5.7256	1.7222	8.0662	8.3996	9.2463	11.5992	ENSBGRG00000020974	0.21	0.48	0.28	0.19	0.10	0.16	-0.885714285714286	L1CAM	L1 cell adhesion molecule [Source:HGNC Symbol;Acc:HGNC:6470]	Environmental Information Processing;Organismal Systems	Signaling molecules and interaction;Development	ko04514//Cell adhesion molecules (CAMs);ko04360//Axon guidance	K06550;K06550	GO:0005886//plasma membrane;GO:0009986//cell surface;GO:0030424//axon;GO:0043025//neuronal cell body	GO:0005515//protein binding;GO:0019904//protein domain specific binding	GO:0007160//cell-matrix adhesion;GO:0007411//axon guidance;GO:0016477//cell migration;GO:0031175//neuron projection development;GO:0050808//synapse organization;GO:0061564//axon development
miR-449-z	5.7256	1.7222	8.0662	8.3996	9.2463	11.5992	ENSBGRG00000022435	0.91	1.12	0.68	0.38	0.27	0.56	-0.828571428571429	-	-	-	-	-	-	-	GO:0005515//protein binding	-
miR-449-z	5.7256	1.7222	8.0662	8.3996	9.2463	11.5992	ENSBGRG00000024149	8.05	15.15	2.75	2.44	1.23	1.27	-0.942857142857143	-	-	Environmental Information Processing	Signaling molecules and interaction	ko04060//Cytokine-cytokine receptor interaction	K22632	-	-	GO:0006955//immune response
miR-449-z	5.7256	1.7222	8.0662	8.3996	9.2463	11.5992	ENSBGRG00000024991	4.04	6.82	2.74	2.11	2.43	2.01	-0.942857142857143	-	-	-	-	-	-	-	-	-
miR-449-z	5.7256	1.7222	8.0662	8.3996	9.2463	11.5992	ENSBGRG00000025440	0.73	0.93	0.53	0.27	0.41	0.42	-0.771428571428571	SERPINE1	serpin family E member 1 [Source:HGNC Symbol;Acc:HGNC:8583]	Environmental Information Processing;Human Diseases;Cellular Processes;Environmental Information Processing;Environmental Information Processing;Human Diseases;Organismal Systems;Cellular Processes	Signal transduction;Infectious diseases;Cell growth and death;Signal transduction;Signal transduction;Endocrine and metabolic diseases;Immune system;Cell growth and death	ko04390//Hippo signaling pathway;ko05142//Chagas disease (American trypanosomiasis);ko04218//Cellular senescence;ko04371//Apelin signaling pathway;ko04066//HIF-1 signaling pathway;ko04933//AGE-RAGE signaling pathway in diabetic complications;ko04610//Complement and coagulation cascades;ko04115//p53 signaling pathway	K03982;K03982;K03982;K03982;K03982;K03982;K03982;K03982	GO:0005576//extracellular region;GO:0005615//extracellular space;GO:0062023//collagen-containing extracellular matrix;GO:0070062//extracellular exosome	GO:0002020//protease binding;GO:0004867//serine-type endopeptidase inhibitor activity;GO:0005102//signaling receptor binding	GO:0001300//chronological cell aging;GO:0001525//angiogenesis;GO:0010469//regulation of signaling receptor activity;GO:0010757//negative regulation of plasminogen activation;GO:0010951//negative regulation of endopeptidase activity;GO:0014912//negative regulation of smooth muscle cell migration;GO:0030194//positive regulation of blood coagulation;GO:0030336//negative regulation of cell migration;…
miR-4667-z	0.1468	0.1813	0.2521	1.4215	1.5158	0.2522	ENSBGRG00000000208	5.38	7.91	3.33	1.66	1.48	1.92	-0.942857142857143	ITGB2	integrin subunit beta 2 [Source:HGNC Symbol;Acc:HGNC:6155]	Human Diseases;Environmental Information Processing;Environmental Information Processing;Cellular Processes;Environmental Information Processing;Human Diseases;Human Diseases;Cellular Processes;Human Diseases;Organismal Systems;Human Diseases;Organismal Systems;Human Diseases;Human Diseases;Organismal Systems;Human Diseases;Human Diseases;Human Diseases	Infectious diseases;Signal transduction;Signaling molecules and interaction;Cell motility;Signal transduction;Infectious diseases;Immune diseases;Transport and catabolism;Infectious diseases;Immune system;Cardiovascular diseases;Immune system;Infectious diseases;Infectious diseases;Immune system;Infectious diseases;Infectious diseases;Infectious diseases	ko05166//HTLV-I infection;ko04015//Rap1 signaling pathway;ko04514//Cell adhesion molecules (CAMs);ko04810//Regulation of actin cytoskeleton;ko04390//Hippo signaling pathway;ko05152//Tuberculosis;ko05323//Rheumatoid arthritis;ko04145//Phagosome;ko05150//Staphylococcus aureus infection;ko04670//Leukocyte transendothelial migration;ko05416//Viral myocarditis;ko04650//Natural killer cell mediated cyt…	K06464;K06464;K06464;K06464;K06464;K06464;K06464;K06464;K06464;K06464;K06464;K06464;K06464;K06464;K06464;K06464;K06464;K06464	GO:0005886//plasma membrane;GO:0008305//integrin complex;GO:0009986//cell surface;GO:0034687//integrin alphaL-beta2 complex;GO:0043235//receptor complex;GO:0044853//plasma membrane raft;GO:0099568//cytoplasmic region	GO:0019901//protein kinase binding;GO:0030369//ICAM-3 receptor activity;GO:0031072//heat shock protein binding;GO:0038023//signaling receptor activity;GO:0050839//cell adhesion molecule binding	GO:0007155//cell adhesion;GO:0007159//leukocyte cell-cell adhesion;GO:0007160//cell-matrix adhesion;GO:0007229//integrin-mediated signaling pathway;GO:0030593//neutrophil chemotaxis;GO:0032930//positive regulation of superoxide anion generation;GO:0034113//heterotypic cell-cell adhesion;GO:0035987//endodermal cell differentiation;GO:0043113//receptor clustering;GO:0043315//positive regulation of …
miR-4667-z	0.1468	0.1813	0.2521	1.4215	1.5158	0.2522	ENSBGRG00000000298	2.49	0.56	0.43	0.29	0.18	0.21	-0.942857142857143	CD4	CD4 molecule [Source:HGNC Symbol;Acc:HGNC:1678]	Environmental Information Processing;Human Diseases;Human Diseases;Environmental Information Processing;Organismal Systems;Organismal Systems;Organismal Systems;Human Diseases;Organismal Systems;Organismal Systems;Human Diseases	Signaling molecules and interaction;Infectious diseases;Infectious disease: viral;Signaling molecules and interaction;Immune system;Immune system;Immune system;Cancer: overview;Immune system;Immune system;Immune diseases	ko04060//Cytokine-cytokine receptor interaction;ko05166//HTLV-I infection;ko05170//Human immunodeficiency virus 1 infection;ko04514//Cell adhesion molecules (CAMs);ko04659//Th17 cell differentiation;ko04660//T cell receptor signaling pathway;ko04658//Th1 and Th2 cell differentiation;ko05235//PD-L1 expression and PD-1 checkpoint pathway in cancer;ko04612//Antigen processing and presentation;ko0464…	K06454;K06454;K06454;K06454;K06454;K06454;K06454;K06454;K06454;K06454;K06454	GO:0005788//endoplasmic reticulum lumen;GO:0005789//endoplasmic reticulum membrane;GO:0005886//plasma membrane;GO:0005887//integral component of plasma membrane;GO:0009897//external side of plasma membrane;GO:0009986//cell surface;GO:0016020//membrane;GO:0016021//integral component of membrane;GO:0045121//membrane raft	GO:0008270//zinc ion binding;GO:0015026//coreceptor activity;GO:0019899//enzyme binding;GO:0019901//protein kinase binding;GO:0042011//interleukin-16 binding;GO:0042012//interleukin-16 receptor activity;GO:0042289//MHC class II protein binding;GO:0042802//identical protein binding;GO:0042803//protein homodimerization activity;GO:1990782//protein tyrosine kinase binding	GO:0001816//cytokine production;GO:0001934//positive regulation of protein phosphorylation;GO:0006948//induction by virus of host cell-cell fusion;GO:0006955//immune response;GO:0007155//cell adhesion;GO:0007166//cell surface receptor signaling pathway;GO:0030217//T cell differentiation;GO:0030225//macrophage differentiation;GO:0032507//maintenance of protein location in cell;GO:0033674//positive…
miR-4667-z	0.1468	0.1813	0.2521	1.4215	1.5158	0.2522	ENSBGRG00000002310	2.38	5.78	2.79	1.81	0.99	1.17	-0.771428571428571	CSF1	colony stimulating factor 1 [Source:HGNC Symbol;Acc:HGNC:2432]	Environmental Information Processing;Human Diseases;Environmental Information Processing;Environmental Information Processing;Environmental Information Processing;Environmental Information Processing;Human Diseases;Organismal Systems;Organismal Systems;Environmental Information Processing;Environmental Information Processing	Signal transduction;Neurodegenerative diseases;Signaling molecules and interaction;Signal transduction;Signal transduction;Signal transduction;Immune diseases;Development;Immune system;Signal transduction;Signaling molecules and interaction	ko04151//PI3K-Akt signaling pathway;ko05010//Alzheimer disease;ko04060//Cytokine-cytokine receptor interaction;ko04014//Ras signaling pathway;ko04010//MAPK signaling pathway;ko04015//Rap1 signaling pathway;ko05323//Rheumatoid arthritis;ko04380//Osteoclast differentiation;ko04640//Hematopoietic cell lineage;ko04668//TNF signaling pathway;ko04061//Viral protein interaction with cytokine and cytokin…	K05453;K05453;K05453;K05453;K05453;K05453;K05453;K05453;K05453;K05453;K05453	GO:0005615//extracellular space;GO:0005886//plasma membrane;GO:0016021//integral component of membrane;GO:0016604//nuclear body;GO:0048471//perinuclear region of cytoplasm;GO:1990682//CSF1-CSF1R complex	GO:0005125//cytokine activity;GO:0005157//macrophage colony-stimulating factor receptor binding;GO:0008083//growth factor activity;GO:0042802//identical protein binding;GO:0042803//protein homodimerization activity	GO:0001954//positive regulation of cell-matrix adhesion;GO:0002158//osteoclast proliferation;GO:0002931//response to ischemia;GO:0003006//developmental process involved in reproduction;GO:0007169//transmembrane receptor protein tyrosine kinase signaling pathway;GO:0008284//positive regulation of cell proliferation;GO:0010628//positive regulation of gene expression;GO:0010744//positive regulation …
miR-4667-z	0.1468	0.1813	0.2521	1.4215	1.5158	0.2522	ENSBGRG00000006598	0.96	1.74	0.84	0.62	0.59	0.68	-0.942857142857143	LOXL3	lysyl oxidase like 3 [Source:HGNC Symbol;Acc:HGNC:13869]	-	-	-	-	GO:0005576//extracellular region;GO:0005615//extracellular space;GO:0005634//nucleus;GO:0005737//cytoplasm;GO:0016020//membrane	GO:0001968//fibronectin binding;GO:0004720//protein-lysine 6-oxidase activity;GO:0005044//scavenger receptor activity;GO:0005507//copper ion binding;GO:0016641//oxidoreductase activity, acting on the CH-NH2 group of donors, oxygen as acceptor	GO:0001837//epithelial to mesenchymal transition;GO:0006954//inflammatory response;GO:0018057//peptidyl-lysine oxidation;GO:0021510//spinal cord development;GO:0030324//lung development;GO:0045892//negative regulation of transcription, DNA-templated;GO:0055114//oxidation-reduction process;GO:0060021//roof of mouth development;GO:0061053//somite development;GO:1905590//fibronectin fibril organizat…
miR-4667-z	0.1468	0.1813	0.2521	1.4215	1.5158	0.2522	ENSBGRG00000007631	0.27	0.11	0.16	0.07	0.04	0.01	-0.771428571428571	PLEKHD1	pleckstrin homology and coiled-coil domain containing D1 [Source:HGNC Symbol;Acc:HGNC:20148]	-	-	-	-	-	-	-
miR-4667-z	0.1468	0.1813	0.2521	1.4215	1.5158	0.2522	ENSBGRG00000008065	5.23	7.37	5.28	3.21	2.32	3.25	-0.828571428571429	TRDC	T cell receptor delta constant [Source:HGNC Symbol;Acc:HGNC:12253]	-	-	-	-	GO:0009897//external side of plasma membrane	-	-
miR-4667-z	0.1468	0.1813	0.2521	1.4215	1.5158	0.2522	ENSBGRG00000008249	1.74	2.12	1.19	0.74	0.95	0.89	-0.771428571428571	-	-	-	-	-	-	GO:0005634//nucleus	GO:0003677//DNA binding;GO:0005515//protein binding	-
miR-4667-z	0.1468	0.1813	0.2521	1.4215	1.5158	0.2522	ENSBGRG00000010717	6.07	7.25	2.35	2.81	1.67	2.87	-0.771428571428571	-	-	Organismal Systems	Development	ko04380//Osteoclast differentiation	K06551	-	-	-
miR-4667-z	0.1468	0.1813	0.2521	1.4215	1.5158	0.2522	ENSBGRG00000011695	4.47	2.18	1.79	1.06	1.12	1.45	-0.942857142857143	FGR	FGR proto-oncogene, Src family tyrosine kinase [Source:HGNC Symbol;Acc:HGNC:3697]	Organismal Systems	Immune system	ko04062//Chemokine signaling pathway	K08891	GO:0005856//cytoskeleton;GO:0005886//plasma membrane;GO:0015629//actin cytoskeleton;GO:0016235//aggresome;GO:0032587//ruffle membrane	GO:0001784//phosphotyrosine residue binding;GO:0004672//protein kinase activity;GO:0004713//protein tyrosine kinase activity;GO:0004715//non-membrane spanning protein tyrosine kinase activity;GO:0005515//protein binding;GO:0005524//ATP binding;GO:0019901//protein kinase binding;GO:0034987//immunoglobulin receptor binding;GO:0034988//Fc-gamma receptor I complex binding	GO:0006468//protein phosphorylation;GO:0007229//integrin-mediated signaling pathway;GO:0008360//regulation of cell shape;GO:0014068//positive regulation of phosphatidylinositol 3-kinase signaling;GO:0018108//peptidyl-tyrosine phosphorylation;GO:0030282//bone mineralization;GO:0030335//positive regulation of cell migration;GO:0032815//negative regulation of natural killer cell activation;GO:004330…
miR-4667-z	0.1468	0.1813	0.2521	1.4215	1.5158	0.2522	ENSBGRG00000012023	6.53	9.33	4.91	3.71	3.94	3.54	-0.714285714285714	KLF6	Kruppel like factor 6 [Source:HGNC Symbol;Acc:HGNC:2235]	-	-	-	-	GO:0001650//fibrillar center;GO:0005654//nucleoplasm;GO:0005730//nucleolus;GO:0005829//cytosol;GO:0043231//intracellular membrane-bounded organelle	GO:0000978//RNA polymerase II proximal promoter sequence-specific DNA binding;GO:0001228//DNA-binding transcription activator activity, RNA polymerase II-specific;GO:0003676//nucleic acid binding	GO:0045944//positive regulation of transcription by RNA polymerase II
miR-4667-z	0.1468	0.1813	0.2521	1.4215	1.5158	0.2522	ENSBGRG00000012779	0.12	0.14	0.02	0.00	0.00	0.00	-0.880406274042429	C20orf202	chromosome 20 open reading frame 202 [Source:HGNC Symbol;Acc:HGNC:37254]	-	-	-	-	-	-	-
miR-4667-z	0.1468	0.1813	0.2521	1.4215	1.5158	0.2522	ENSBGRG00000013500	5.11	7.02	2.66	2.08	2.35	3.07	-0.828571428571429	SEPTIN11	septin 11 [Source:HGNC Symbol;Acc:HGNC:25589]	Human Diseases;Human Diseases	Infectious diseases;Infectious diseases	ko05131//Shigellosis;ko05100//Bacterial invasion of epithelial cells	K16939;K16939	GO:0001725//stress fiber;GO:0031105//septin complex	GO:0005525//GTP binding	-
miR-4667-z	0.1468	0.1813	0.2521	1.4215	1.5158	0.2522	ENSBGRG00000013785	5.97	9.35	8.63	5.16	4.65	4.72	-0.771428571428571	CPXM1	carboxypeptidase X, M14 family member 1 [Source:HGNC Symbol;Acc:HGNC:15771]	-	-	-	-	GO:0005615//extracellular space	GO:0004181//metallocarboxypeptidase activity;GO:0008270//zinc ion binding	GO:0006508//proteolysis
miR-4667-z	0.1468	0.1813	0.2521	1.4215	1.5158	0.2522	ENSBGRG00000015364	10.58	16.50	8.85	7.84	5.62	8.14	-0.942857142857143	FBN1	fibrillin 1 [Source:HGNC Symbol;Acc:HGNC:3603]	Environmental Information Processing	Signal transduction	ko04350//TGF-beta signaling pathway	K06825	GO:0001527//microfibril;GO:0005576//extracellular region;GO:0005604//basement membrane;GO:0005615//extracellular space;GO:0031012//extracellular matrix;GO:0062023//collagen-containing extracellular matrix	GO:0005178//integrin binding;GO:0005201//extracellular matrix structural constituent;GO:0005509//calcium ion binding;GO:0008201//heparin binding;GO:0042802//identical protein binding;GO:0044877//protein-containing complex binding	GO:0001501//skeletal system development;GO:0007507//heart development;GO:0033627//cell adhesion mediated by integrin;GO:0035582//sequestering of BMP in extracellular matrix;GO:0035583//sequestering of TGFbeta in extracellular matrix;GO:0043010//camera-type eye development;GO:0045671//negative regulation of osteoclast differentiation;GO:0048048//embryonic eye morphogenesis;GO:0048050//post-embryon…
miR-4667-z	0.1468	0.1813	0.2521	1.4215	1.5158	0.2522	ENSBGRG00000015837	25.48	8.26	2.59	1.52	0.37	1.88	-1	CXCL9	C-X-C motif chemokine ligand 9 [Source:HGNC Symbol;Acc:HGNC:7098]	Environmental Information Processing;Organismal Systems;Organismal Systems;Environmental Information Processing	Signaling molecules and interaction;Immune system;Immune system;Signaling molecules and interaction	ko04060//Cytokine-cytokine receptor interaction;ko04062//Chemokine signaling pathway;ko04620//Toll-like receptor signaling pathway;ko04061//Viral protein interaction with cytokine and cytokine receptor	K05416;K05416;K05416;K05416	GO:0005576//extracellular region;GO:0005615//extracellular space;GO:0009897//external side of plasma membrane	GO:0008009//chemokine activity;GO:0048248//CXCR3 chemokine receptor binding	GO:0006935//chemotaxis;GO:0006952//defense response;GO:0006955//immune response;GO:0007189//adenylate cyclase-activating G protein-coupled receptor signaling pathway;GO:0009617//response to bacterium;GO:0042127//regulation of cell proliferation;GO:0045663//positive regulation of myoblast differentiation;GO:0051281//positive regulation of release of sequestered calcium ion into cytosol;GO:0051607/…
miR-4667-z	0.1468	0.1813	0.2521	1.4215	1.5158	0.2522	ENSBGRG00000019034	23.32	35.71	20.48	19.35	14.85	14.91	-0.885714285714286	BGN	biglycan [Source:HGNC Symbol;Acc:HGNC:1044]	-	-	-	-	GO:0009986//cell surface;GO:0030133//transport vesicle;GO:0031012//extracellular matrix;GO:0042383//sarcolemma	GO:0005515//protein binding;GO:0005539//glycosaminoglycan binding;GO:0050840//extracellular matrix binding	GO:0019800//peptide cross-linking via chondroitin 4-sulfate glycosaminoglycan;GO:0060348//bone development;GO:0061975//articular cartilage development
miR-4667-z	0.1468	0.1813	0.2521	1.4215	1.5158	0.2522	ENSBGRG00000019207	1.64	1.65	0.83	0.55	0.28	0.37	-0.885714285714286	WAS	WASP actin nucleation promoting factor [Source:HGNC Symbol;Acc:HGNC:12731]	Organismal Systems;Human Diseases;Cellular Processes;Cellular Processes;Organismal Systems;Human Diseases	Immune system;Infectious disease: bacterial;Cellular community - eukaryotes;Cellular community - eukaryotes;Immune system;Cancers	ko04062//Chemokine signaling pathway;ko05135//Yersinia infection;ko04530//Tight junction;ko04520//Adherens junction;ko04666//Fc gamma R-mediated phagocytosis;ko05231//Choline metabolism in cancer	K05747;K05747;K05747;K05747;K05747;K05747	GO:0005634//nucleus;GO:0005829//cytosol;GO:0005884//actin filament;GO:0005886//plasma membrane;GO:0005911//cell-cell junction;GO:0012506//vesicle membrane;GO:0035861//site of double-strand break;GO:0045335//phagocytic vesicle	GO:0003779//actin binding;GO:0017124//SH3 domain binding;GO:0019901//protein kinase binding;GO:0031267//small GTPase binding;GO:0042802//identical protein binding;GO:0043274//phospholipase binding;GO:0048365//Rac GTPase binding	GO:0002625//regulation of T cell antigen processing and presentation;GO:0006955//immune response;GO:0007015//actin filament organization;GO:0008064//regulation of actin polymerization or depolymerization;GO:0008154//actin polymerization or depolymerization;GO:0010591//regulation of lamellipodium assembly;GO:0016197//endosomal transport;GO:0030041//actin filament polymerization;GO:0030048//actin f…
miR-4667-z	0.1468	0.1813	0.2521	1.4215	1.5158	0.2522	ENSBGRG00000020389	3.07	5.51	2.33	1.80	1.34	1.60	-0.885714285714286	SLC15A3	solute carrier family 15 member 3 [Source:HGNC Symbol;Acc:HGNC:18068]	-	-	-	-	GO:0016020//membrane;GO:0043231//intracellular membrane-bounded organelle	GO:0022857//transmembrane transporter activity	GO:0006857//oligopeptide transport;GO:0055085//transmembrane transport
miR-4667-z	0.1468	0.1813	0.2521	1.4215	1.5158	0.2522	ENSBGRG00000020974	0.21	0.48	0.28	0.19	0.10	0.16	-0.771428571428571	L1CAM	L1 cell adhesion molecule [Source:HGNC Symbol;Acc:HGNC:6470]	Environmental Information Processing;Organismal Systems	Signaling molecules and interaction;Development	ko04514//Cell adhesion molecules (CAMs);ko04360//Axon guidance	K06550;K06550	GO:0005886//plasma membrane;GO:0009986//cell surface;GO:0030424//axon;GO:0043025//neuronal cell body	GO:0005515//protein binding;GO:0019904//protein domain specific binding	GO:0007160//cell-matrix adhesion;GO:0007411//axon guidance;GO:0016477//cell migration;GO:0031175//neuron projection development;GO:0050808//synapse organization;GO:0061564//axon development
miR-4667-z	0.1468	0.1813	0.2521	1.4215	1.5158	0.2522	ENSBGRG00000021595	0.82	1.35	0.85	0.37	0.23	0.57	-0.828571428571429	ARHGAP4	Rho GTPase activating protein 4 [Source:HGNC Symbol;Acc:HGNC:674]	-	-	-	-	GO:0005737//cytoplasm	GO:0005515//protein binding	GO:0007165//signal transduction
miR-4667-z	0.1468	0.1813	0.2521	1.4215	1.5158	0.2522	ENSBGRG00000022191	5.94	5.68	3.06	2.11	1.28	3.24	-0.942857142857143	-	-	Organismal Systems;Organismal Systems	Immune system;Development	ko04650//Natural killer cell mediated cytotoxicity;ko04380//Osteoclast differentiation	K07992;K07992	-	-	-
miR-4667-z	0.1468	0.1813	0.2521	1.4215	1.5158	0.2522	ENSBGRG00000022347	0.97	1.98	1.23	0.44	0.28	0.53	-0.828571428571429	HLA-DOB	major histocompatibility complex, class II, DO beta [Source:HGNC Symbol;Acc:HGNC:4937]	Human Diseases;Human Diseases;Human Diseases;Human Diseases;Environmental Information Processing;Human Diseases;Human Diseases;Cellular Processes;Human Diseases;Human Diseases;Organismal Systems;Organismal Systems;Human Diseases;Organismal Systems;Human Diseases;Human Diseases;Organismal Systems;Human Diseases;Human Diseases;Organismal Systems;Human Diseases;Human Diseases;Human Diseases;Human Di…	Infectious diseases;Infectious diseases;Infectious diseases;Immune diseases;Signaling molecules and interaction;Infectious diseases;Immune diseases;Transport and catabolism;Infectious diseases;Infectious diseases;Immune system;Immune system;Cardiovascular diseases;Immune system;Immune diseases;Immune diseases;Immune system;Immune diseases;Infectious diseases;Immune system;Endocrine and metabolic …	ko05168//Herpes simplex infection;ko05166//HTLV-I infection;ko05169//Epstein-Barr virus infection;ko05322//Systemic lupus erythematosus;ko04514//Cell adhesion molecules (CAMs);ko05152//Tuberculosis;ko05323//Rheumatoid arthritis;ko04145//Phagosome;ko05150//Staphylococcus aureus infection;ko05164//Influenza A;ko04659//Th17 cell differentiation;ko04658//Th1 and Th2 cell differentiation;ko05416//Vira…	K06752;K06752;K06752;K06752;K06752;K06752;K06752;K06752;K06752;K06752;K06752;K06752;K06752;K06752;K06752;K06752;K06752;K06752;K06752;K06752;K06752;K06752;K06752;K06752	GO:0005764//lysosome;GO:0016020//membrane;GO:0042613//MHC class II protein complex	GO:0023026//MHC class II protein complex binding	GO:0002587//negative regulation of antigen processing and presentation of peptide antigen via MHC class II;GO:0006955//immune response;GO:0019882//antigen processing and presentation
miR-4667-z	0.1468	0.1813	0.2521	1.4215	1.5158	0.2522	ENSBGRG00000022423	245.10	280.26	107.47	84.84	40.15	101.02	-0.942857142857143	CD74	CD74 molecule [Source:HGNC Symbol;Acc:HGNC:1697]	Human Diseases;Human Diseases;Organismal Systems	Infectious diseases;Infectious diseases;Immune system	ko05168//Herpes simplex infection;ko05152//Tuberculosis;ko04612//Antigen processing and presentation	K06505;K06505;K06505	GO:0005634//nucleus;GO:0005737//cytoplasm;GO:0005764//lysosome;GO:0005770//late endosome;GO:0005771//multivesicular body;GO:0005773//vacuole;GO:0005783//endoplasmic reticulum;GO:0005794//Golgi apparatus;GO:0005886//plasma membrane;GO:0009897//external side of plasma membrane;GO:0009986//cell surface;GO:0016020//membrane;GO:0016021//integral component of membrane;GO:0032991//protein-containing com…	GO:0001540//amyloid-beta binding;GO:0004896//cytokine receptor activity;GO:0019955//cytokine binding;GO:0023026//MHC class II protein complex binding;GO:0035718//macrophage migration inhibitory factor binding;GO:0042289//MHC class II protein binding;GO:0042609//CD4 receptor binding;GO:0042658//MHC class II protein binding, via antigen binding groove;GO:0044183//protein binding involved in protein…	GO:0001516//prostaglandin biosynthetic process;GO:0001934//positive regulation of protein phosphorylation;GO:0001961//positive regulation of cytokine-mediated signaling pathway;GO:0002606//positive regulation of dendritic cell antigen processing and presentation;GO:0002792//negative regulation of peptide secretion;GO:0002830//positive regulation of type 2 immune response;GO:0002906//negative regu…
miR-4667-z	0.1468	0.1813	0.2521	1.4215	1.5158	0.2522	ENSBGRG00000022435	0.91	1.12	0.68	0.38	0.27	0.56	-0.942857142857143	-	-	-	-	-	-	-	GO:0005515//protein binding	-
miR-4667-z	0.1468	0.1813	0.2521	1.4215	1.5158	0.2522	ENSBGRG00000024629	18.13	8.95	12.07	7.57	7.13	3.07	-0.771428571428571	-	-	-	-	-	-	GO:0005783//endoplasmic reticulum	GO:0042802//identical protein binding	-
miR-493-x	47.1261	31.9067	37.3060	15.5069	28.6482	25.0895	ENSBGRG00000021104	0.04	0.13	0.10	0.30	0.38	0.29	-0.828571428571429	DEGS2	delta 4-desaturase, sphingolipid 2 [Source:HGNC Symbol;Acc:HGNC:20113]	Metabolism;Environmental Information Processing;Metabolism	Global and overview maps;Signal transduction;Lipid metabolism	ko01100//Metabolic pathways;ko04071//Sphingolipid signaling pathway;ko00600//Sphingolipid metabolism	K04712;K04712;K04712	GO:0016021//integral component of membrane	GO:0042284//sphingolipid delta-4 desaturase activity	GO:0006629//lipid metabolic process;GO:0006667//sphinganine metabolic process;GO:0030148//sphingolipid biosynthetic process
miR-6089-z	1.7617	1.0877	2.6467	3.8767	3.4863	6.5560	ENSBGRG00000003422	36.83	96.84	31.48	20.69	8.49	15.90	-0.828571428571429	C1QA	complement C1q A chain [Source:HGNC Symbol;Acc:HGNC:1241]	Human Diseases;Human Diseases;Human Diseases;Organismal Systems;Human Diseases;Human Diseases	Immune diseases;Infectious diseases;Infectious diseases;Immune system;Infectious diseases;Neurodegenerative diseases	ko05322//Systemic lupus erythematosus;ko05150//Staphylococcus aureus infection;ko05142//Chagas disease (American trypanosomiasis);ko04610//Complement and coagulation cascades;ko05133//Pertussis;ko05020//Prion diseases	K03986;K03986;K03986;K03986;K03986;K03986	GO:0005623//cell;GO:0045202//synapse;GO:0098794//postsynapse	GO:0005515//protein binding	GO:0001774//microglial cell activation;GO:0006958//complement activation, classical pathway;GO:0007568//aging;GO:0016322//neuron remodeling;GO:0048143//astrocyte activation;GO:0050808//synapse organization;GO:0098883//synapse pruning;GO:0150062//complement-mediated synapse pruning;GO:0150064//vertebrate eye-specific patterning;GO:1901216//positive regulation of neuron death
miR-6089-z	1.7617	1.0877	2.6467	3.8767	3.4863	6.5560	ENSBGRG00000005255	4.26	6.19	4.25	2.60	2.01	2.58	-0.828571428571429	COL5A1	collagen type V alpha 1 chain [Source:HGNC Symbol;Acc:HGNC:2209]	Organismal Systems	Digestive system	ko04974//Protein digestion and absorption	K19721	GO:0005581//collagen trimer;GO:0005588//collagen type V trimer;GO:0005604//basement membrane;GO:0031012//extracellular matrix;GO:0062023//collagen-containing extracellular matrix	GO:0005201//extracellular matrix structural constituent;GO:0008201//heparin binding;GO:0043394//proteoglycan binding;GO:0048407//platelet-derived growth factor binding	GO:0001568//blood vessel development;GO:0003007//heart morphogenesis;GO:0007155//cell adhesion;GO:0016477//cell migration;GO:0030199//collagen fibril organization;GO:0032964//collagen biosynthetic process;GO:0035313//wound healing, spreading of epidermal cells;GO:0035989//tendon development;GO:0043588//skin development;GO:0045112//integrin biosynthetic process;GO:0048592//eye morphogenesis;GO:005…
miR-6089-z	1.7617	1.0877	2.6467	3.8767	3.4863	6.5560	ENSBGRG00000010195	1.44	1.40	0.66	0.48	0.32	0.32	-0.84066800169605	IRF5	interferon regulatory factor 5 [Source:HGNC Symbol;Acc:HGNC:6120]	Organismal Systems	Immune system	ko04620//Toll-like receptor signaling pathway	K09446	GO:0005634//nucleus;GO:0005737//cytoplasm	GO:0001228//DNA-binding transcription activator activity, RNA polymerase II-specific;GO:0003700//DNA-binding transcription factor activity;GO:0005515//protein binding;GO:0042802//identical protein binding;GO:0043565//sequence-specific DNA binding;GO:0044212//transcription regulatory region DNA binding	GO:0006355//regulation of transcription, DNA-templated;GO:0006357//regulation of transcription by RNA polymerase II;GO:0019221//cytokine-mediated signaling pathway;GO:0032494//response to peptidoglycan;GO:0032495//response to muramyl dipeptide;GO:0043065//positive regulation of apoptotic process;GO:0045944//positive regulation of transcription by RNA polymerase II;GO:0051607//defense response to …
miR-6089-z	1.7617	1.0877	2.6467	3.8767	3.4863	6.5560	ENSBGRG00000018824	12.06	20.42	14.12	6.20	6.50	5.33	-0.942857142857143	CXCL12	C-X-C motif chemokine ligand 12 [Source:HGNC Symbol;Acc:HGNC:10672]	Human Diseases;Environmental Information Processing;Human Diseases;Cellular Processes;Organismal Systems;Environmental Information Processing;Human Diseases;Organismal Systems;Organismal Systems;Organismal Systems;Environmental Information Processing	Cancers;Signaling molecules and interaction;Infectious diseases;Cell motility;Immune system;Signal transduction;Immune diseases;Development;Immune system;Immune system;Signaling molecules and interaction	ko05200//Pathways in cancer;ko04060//Cytokine-cytokine receptor interaction;ko05163//Human cytomegalovirus infection;ko04810//Regulation of actin cytoskeleton;ko04062//Chemokine signaling pathway;ko04064//NF-kappa B signaling pathway;ko05323//Rheumatoid arthritis;ko04360//Axon guidance;ko04670//Leukocyte transendothelial migration;ko04672//Intestinal immune network for IgA production;ko04061//Vir…	K10031;K10031;K10031;K10031;K10031;K10031;K10031;K10031;K10031;K10031;K10031	GO:0005576//extracellular region	GO:0005178//integrin binding;GO:0008009//chemokine activity;GO:0042379//chemokine receptor binding;GO:0045236//CXCR chemokine receptor binding	GO:0006935//chemotaxis;GO:0006952//defense response;GO:0006955//immune response;GO:0033622//integrin activation;GO:0038146//chemokine (C-X-C motif) ligand 12 signaling pathway;GO:0045785//positive regulation of cell adhesion;GO:0060326//cell chemotaxis;GO:0070098//chemokine-mediated signaling pathway;GO:0090026//positive regulation of monocyte chemotaxis;GO:1902230//negative regulation of intrins…
miR-6089-z	1.7617	1.0877	2.6467	3.8767	3.4863	6.5560	ENSBGRG00000019141	1.32	3.18	1.53	1.08	0.64	0.63	-0.885714285714286	-	-	-	-	-	-	-	-	-
miR-6089-z	1.7617	1.0877	2.6467	3.8767	3.4863	6.5560	ENSBGRG00000024596	6.75	15.10	8.30	5.45	4.61	5.94	-0.714285714285714	TCN2	transcobalamin 2 [Source:HGNC Symbol;Acc:HGNC:11653]	Organismal Systems	Digestive system	ko04977//Vitamin digestion and absorption	K14619	GO:0005615//extracellular space	GO:0031419//cobalamin binding	GO:0015889//cobalamin transport
miR-6089-z	1.7617	1.0877	2.6467	3.8767	3.4863	6.5560	ENSBGRG00000024991	4.04	6.82	2.74	2.11	2.43	2.01	-1	-	-	-	-	-	-	-	-	-
miR-6518-z	0.8809	0.6345	1.1343	0.1292	0.3032	0.1261	ENSBGRG00000024373	0.00	0.04	0.00	0.09	0.08	0.23	-0.985610760609162	RHO	rhodopsin [Source:HGNC Symbol;Acc:HGNC:10012]	Organismal Systems	Sensory system	ko04744//Phototransduction	K04250	GO:0001750//photoreceptor outer segment;GO:0001917//photoreceptor inner segment;GO:0005794//Golgi apparatus;GO:0005886//plasma membrane;GO:0005911//cell-cell junction;GO:0016021//integral component of membrane;GO:0042622//photoreceptor outer segment membrane;GO:0060342//photoreceptor inner segment membrane;GO:0097381//photoreceptor disc membrane	GO:0004930//G protein-coupled receptor activity	GO:0006468//protein phosphorylation;GO:0007186//G protein-coupled receptor signaling pathway;GO:0007601//visual perception;GO:0007602//phototransduction;GO:0009416//response to light stimulus;GO:0009583//detection of light stimulus;GO:0045494//photoreceptor cell maintenance;GO:0050953//sensory perception of light stimulus;GO:0060041//retina development in camera-type eye;GO:0071482//cellular resp…
miR-6651-x	0.8809	0.1813	0.2521	0.01	0.01	0.01	ENSBGRG00000006714	2.63	2.86	2.04	5.25	3.76	6.16	-0.880406274042429	CYP2U1	cytochrome P450 family 2 subfamily U member 1 [Source:HGNC Symbol;Acc:HGNC:20582]	Metabolism;Metabolism	Global and overview maps;Lipid metabolism	ko01100//Metabolic pathways;ko00590//Arachidonic acid metabolism	K07422;K07422	-	GO:0005506//iron ion binding;GO:0016705//oxidoreductase activity, acting on paired donors, with incorporation or reduction of molecular oxygen;GO:0016712//oxidoreductase activity, acting on paired donors, with incorporation or reduction of molecular oxygen, reduced flavin or flavoprotein as one donor, and incorporation of one atom of oxygen;GO:0020037//heme binding;GO:0052869//arachidonic acid om…	GO:0055114//oxidation-reduction process;GO:0097267//omega-hydroxylase P450 pathway
miR-670-z	0.2936	0.2719	0.6302	0.01	0.01	0.01	ENSBGRG00000004382	8.61	13.35	6.13	20.35	15.69	11.23	-0.819688599970537	-	-	-	-	-	-	-	-	-
miR-670-z	0.2936	0.2719	0.6302	0.01	0.01	0.01	ENSBGRG00000007450	0.07	0.00	0.00	0.12	2.45	0.07	-0.750366479376867	-	-	Human Diseases;Environmental Information Processing;Human Diseases;Human Diseases;Environmental Information Processing;Environmental Information Processing;Human Diseases;Human Diseases;Environmental Information Processing;Human Diseases;Human Diseases;Environmental Information Processing;Human Diseases;Human Diseases;Human Diseases;Organismal Systems;Organismal Systems;Organismal Systems;Human D…	Infectious diseases;Signal transduction;Infectious disease: viral;Infectious diseases;Signal transduction;Signal transduction;Cancers;Immune diseases;Signaling molecules and interaction;Infectious diseases;Infectious disease: bacterial;Signal transduction;Immune diseases;Infectious diseases;Infectious diseases;Immune system;Immune system;Immune system;Cardiovascular diseases;Cancer: overview;Immu…	ko05166//HTLV-I infection;ko04014//Ras signaling pathway;ko05170//Human immunodeficiency virus 1 infection;ko05169//Epstein-Barr virus infection;ko04015//Rap1 signaling pathway;ko04020//Calcium signaling pathway;ko05202//Transcriptional misregulation in cancers;ko05322//Systemic lupus erythematosus;ko04514//Cell adhesion molecules (CAMs);ko05162//Measles;ko05135//Yersinia infection;ko04064//NF-ka…	K10784;K10784;K10784;K10784;K10784;K10784;K10784;K10784;K10784;K10784;K10784;K10784;K10784;K10784;K10784;K10784;K10784;K10784;K10784;K10784;K10784;K10784;K10784;K10784;K10784;K10784;K10784;K10784;K10784	-	-	-
miR-7-x	34.2068	19.5791	40.7090	45.6161	52.1428	54.9699	ENSBGRG00000004372	5.46	10.49	6.85	3.52	3.60	4.17	-0.714285714285714	NTRK2	neurotrophic receptor tyrosine kinase 2 [Source:HGNC Symbol;Acc:HGNC:8032]	Environmental Information Processing;Environmental Information Processing;Environmental Information Processing;Human Diseases;Organismal Systems	Signal transduction;Signal transduction;Signal transduction;Substance dependence;Nervous system	ko04151//PI3K-Akt signaling pathway;ko04014//Ras signaling pathway;ko04010//MAPK signaling pathway;ko05034//Alcoholism;ko04722//Neurotrophin signaling pathway	K04360;K04360;K04360;K04360;K04360	GO:0005768//endosome;GO:0005769//early endosome;GO:0005829//cytosol;GO:0005886//plasma membrane;GO:0005887//integral component of plasma membrane;GO:0014069//postsynaptic density;GO:0016020//membrane;GO:0043195//terminal bouton;GO:0043235//receptor complex	GO:0004672//protein kinase activity;GO:0004713//protein tyrosine kinase activity;GO:0004714//transmembrane receptor protein tyrosine kinase activity;GO:0005030//neurotrophin receptor activity;GO:0005515//protein binding;GO:0005524//ATP binding;GO:0043121//neurotrophin binding;GO:0048403//brain-derived neurotrophic factor binding;GO:0060175//brain-derived neurotrophic factor-activated receptor act…	GO:0001570//vasculogenesis;GO:0001764//neuron migration;GO:0006468//protein phosphorylation;GO:0007169//transmembrane receptor protein tyrosine kinase signaling pathway;GO:0007612//learning;GO:0007623//circadian rhythm;GO:0007631//feeding behavior;GO:0010628//positive regulation of gene expression;GO:0010976//positive regulation of neuron projection development;GO:0014047//glutamate secretion;GO:…
miR-7-x	34.2068	19.5791	40.7090	45.6161	52.1428	54.9699	ENSBGRG00000006329	2.94	6.08	2.56	1.42	1.50	1.75	-0.771428571428571	CYTH4	cytohesin 4 [Source:HGNC Symbol;Acc:HGNC:9505]	Cellular Processes;Human Diseases;Human Diseases;Environmental Information Processing	Transport and catabolism;Infectious diseases;Infectious diseases;Signal transduction	ko04144//Endocytosis;ko05132//Salmonella infection;ko05130//Pathogenic Escherichia coli infection;ko04072//Phospholipase D signaling pathway	K18441;K18441;K18441;K18441	GO:0005886//plasma membrane	GO:0005086//ARF guanyl-nucleotide exchange factor activity	GO:0032012//regulation of ARF protein signal transduction
miR-7-x	34.2068	19.5791	40.7090	45.6161	52.1428	54.9699	ENSBGRG00000007480	0.57	1.00	1.00	0.28	0.16	0.55	-0.724713794565561	KCTD17	potassium channel tetramerization domain containing 17 [Source:HGNC Symbol;Acc:HGNC:25705]	-	-	-	-	GO:0005737//cytoplasm;GO:0031463//Cul3-RING ubiquitin ligase complex	GO:0005515//protein binding;GO:0042802//identical protein binding;GO:0097602//cullin family protein binding	GO:0032469//endoplasmic reticulum calcium ion homeostasis;GO:0043161//proteasome-mediated ubiquitin-dependent protein catabolic process;GO:0045724//positive regulation of cilium assembly;GO:0051260//protein homooligomerization
miR-7-x	34.2068	19.5791	40.7090	45.6161	52.1428	54.9699	ENSBGRG00000007631	0.27	0.11	0.16	0.07	0.04	0.01	-0.828571428571429	PLEKHD1	pleckstrin homology and coiled-coil domain containing D1 [Source:HGNC Symbol;Acc:HGNC:20148]	-	-	-	-	-	-	-
miR-7-x	34.2068	19.5791	40.7090	45.6161	52.1428	54.9699	ENSBGRG00000008065	5.23	7.37	5.28	3.21	2.32	3.25	-0.771428571428571	TRDC	T cell receptor delta constant [Source:HGNC Symbol;Acc:HGNC:12253]	-	-	-	-	GO:0009897//external side of plasma membrane	-	-
miR-7-x	34.2068	19.5791	40.7090	45.6161	52.1428	54.9699	ENSBGRG00000009304	4.85	3.56	2.30	1.35	1.22	1.15	-0.942857142857143	MAN1A1	mannosidase alpha class 1A member 1 [Source:HGNC Symbol;Acc:HGNC:6821]	Metabolism;Genetic Information Processing;Metabolism;Metabolism	Global and overview maps;Folding, sorting and degradation;Glycan biosynthesis and metabolism;Glycan biosynthesis and metabolism	ko01100//Metabolic pathways;ko04141//Protein processing in endoplasmic reticulum;ko00510//N-Glycan biosynthesis;ko00513//Various types of N-glycan biosynthesis	K01230;K01230;K01230;K01230	GO:0000139//Golgi membrane;GO:0005793//endoplasmic reticulum-Golgi intermediate compartment;GO:0005794//Golgi apparatus;GO:0005829//cytosol;GO:0016020//membrane	GO:0003824//catalytic activity;GO:0004571//mannosyl-oligosaccharide 1,2-alpha-mannosidase activity;GO:0005509//calcium ion binding	-
miR-7-x	34.2068	19.5791	40.7090	45.6161	52.1428	54.9699	ENSBGRG00000010195	1.44	1.40	0.66	0.48	0.32	0.32	-0.927633657043918	IRF5	interferon regulatory factor 5 [Source:HGNC Symbol;Acc:HGNC:6120]	Organismal Systems	Immune system	ko04620//Toll-like receptor signaling pathway	K09446	GO:0005634//nucleus;GO:0005737//cytoplasm	GO:0001228//DNA-binding transcription activator activity, RNA polymerase II-specific;GO:0003700//DNA-binding transcription factor activity;GO:0005515//protein binding;GO:0042802//identical protein binding;GO:0043565//sequence-specific DNA binding;GO:0044212//transcription regulatory region DNA binding	GO:0006355//regulation of transcription, DNA-templated;GO:0006357//regulation of transcription by RNA polymerase II;GO:0019221//cytokine-mediated signaling pathway;GO:0032494//response to peptidoglycan;GO:0032495//response to muramyl dipeptide;GO:0043065//positive regulation of apoptotic process;GO:0045944//positive regulation of transcription by RNA polymerase II;GO:0051607//defense response to …
miR-7-x	34.2068	19.5791	40.7090	45.6161	52.1428	54.9699	ENSBGRG00000010213	2.12	1.87	0.53	0.47	0.18	0.51	-0.771428571428571	CXCR6	C-X-C motif chemokine receptor 6 [Source:HGNC Symbol;Acc:HGNC:16647]	Environmental Information Processing;Organismal Systems	Signaling molecules and interaction;Immune system	ko04060//Cytokine-cytokine receptor interaction;ko04062//Chemokine signaling pathway	K04191;K04191	GO:0016021//integral component of membrane	GO:0004930//G protein-coupled receptor activity;GO:0004950//chemokine receptor activity;GO:0015026//coreceptor activity;GO:0016494//C-X-C chemokine receptor activity;GO:0019958//C-X-C chemokine binding	GO:0006935//chemotaxis;GO:0006954//inflammatory response;GO:0007186//G protein-coupled receptor signaling pathway
miR-7-x	34.2068	19.5791	40.7090	45.6161	52.1428	54.9699	ENSBGRG00000010844	4.53	24.20	5.49	5.68	4.40	3.92	-0.771428571428571	-	-	Metabolism;Metabolism;Metabolism;Organismal Systems;Metabolism	Global and overview maps;Lipid metabolism;Lipid metabolism;Endocrine system;Metabolism of cofactors and vitamins	ko01100//Metabolic pathways;ko00590//Arachidonic acid metabolism;ko00140//Steroid hormone biosynthesis;ko04913//Ovarian Steroidogenesis;ko00790//Folate biosynthesis	K04119;K04119;K04119;K04119;K04119	-	GO:0016491//oxidoreductase activity	GO:0055114//oxidation-reduction process
miR-7-x	34.2068	19.5791	40.7090	45.6161	52.1428	54.9699	ENSBGRG00000011979	17.85	30.10	14.18	9.60	9.86	12.21	-0.771428571428571	HMOX1	heme oxygenase 1 [Source:HGNC Symbol;Acc:HGNC:5013]	Metabolism;Human Diseases;Human Diseases;Human Diseases;Human Diseases;Environmental Information Processing;Organismal Systems;Cellular Processes;Metabolism	Global and overview maps;Cancers;Cancers;Cancers;Cardiovascular diseases;Signal transduction;Digestive system;Cell growth and death;Metabolism of cofactors and vitamins	ko01100//Metabolic pathways;ko05200//Pathways in cancer;ko05225//Hepatocellular carcinoma;ko05206//MicroRNAs in cancer;ko05418//Fluid shear stress and atherosclerosis;ko04066//HIF-1 signaling pathway;ko04978//Mineral absorption;ko04216//Ferroptosis;ko00860//Porphyrin and chlorophyll metabolism	K00510;K00510;K00510;K00510;K00510;K00510;K00510;K00510;K00510	GO:0005623//cell;GO:0005634//nucleus;GO:0005783//endoplasmic reticulum;GO:0016020//membrane;GO:0016021//integral component of membrane;GO:0048471//perinuclear region of cytoplasm	GO:0004392//heme oxygenase (decyclizing) activity;GO:0005198//structural molecule activity;GO:0020037//heme binding;GO:0042802//identical protein binding;GO:0042803//protein homodimerization activity	GO:0002246//wound healing involved in inflammatory response;GO:0006788//heme oxidation;GO:0006879//cellular iron ion homeostasis;GO:0006979//response to oxidative stress;GO:0016239//positive regulation of macroautophagy;GO:0016242//negative regulation of macroautophagy;GO:0034101//erythrocyte homeostasis;GO:0034395//regulation of transcription from RNA polymerase II promoter in response to iron;G…
miR-7-x	34.2068	19.5791	40.7090	45.6161	52.1428	54.9699	ENSBGRG00000013639	4.86	11.01	4.54	3.86	2.65	2.84	-0.942857142857143	OAF	out at first homolog [Source:HGNC Symbol;Acc:HGNC:28752]	-	-	-	-	-	-	-
miR-7-x	34.2068	19.5791	40.7090	45.6161	52.1428	54.9699	ENSBGRG00000013785	5.97	9.35	8.63	5.16	4.65	4.72	-0.885714285714286	CPXM1	carboxypeptidase X, M14 family member 1 [Source:HGNC Symbol;Acc:HGNC:15771]	-	-	-	-	GO:0005615//extracellular space	GO:0004181//metallocarboxypeptidase activity;GO:0008270//zinc ion binding	GO:0006508//proteolysis
miR-7-x	34.2068	19.5791	40.7090	45.6161	52.1428	54.9699	ENSBGRG00000014066	5.44	46.67	2.85	2.43	2.17	2.17	-0.985610760609162	MX1	MX dynamin like GTPase 1 [Source:HGNC Symbol;Acc:HGNC:7532]	Human Diseases;Human Diseases;Human Diseases;Human Diseases	Infectious diseases;Infectious diseases;Infectious diseases;Infectious diseases	ko05165//Human papillomavirus infection;ko05162//Measles;ko05164//Influenza A;ko05160//Hepatitis C	K14754;K14754;K14754;K14754	GO:0005737//cytoplasm;GO:0005829//cytosol;GO:0031965//nuclear membrane;GO:0048471//perinuclear region of cytoplasm	GO:0003924//GTPase activity;GO:0005525//GTP binding;GO:0042802//identical protein binding	GO:0009615//response to virus;GO:0045071//negative regulation of viral genome replication;GO:0051607//defense response to virus
miR-7-x	34.2068	19.5791	40.7090	45.6161	52.1428	54.9699	ENSBGRG00000015016	1.55	2.11	1.59	0.59	0.47	0.96	-0.771428571428571	GCNT2	glucosaminyl (N-acetyl) transferase 2 (I blood group) [Source:HGNC Symbol;Acc:HGNC:4204]	Metabolism;Metabolism	Global and overview maps;Glycan biosynthesis and metabolism	ko01100//Metabolic pathways;ko00601//Glycosphingolipid biosynthesis - lacto and neolacto series	K00742;K00742	GO:0005794//Golgi apparatus;GO:0016020//membrane	GO:0008109//N-acetyllactosaminide beta-1,6-N-acetylglucosaminyltransferase activity;GO:0008375//acetylglucosaminyltransferase activity	GO:0006486//protein glycosylation;GO:0007179//transforming growth factor beta receptor signaling pathway;GO:0010608//posttranscriptional regulation of gene expression;GO:0010718//positive regulation of epithelial to mesenchymal transition;GO:0010812//negative regulation of cell-substrate adhesion;GO:0030335//positive regulation of cell migration;GO:0034116//positive regulation of heterotypic cell…
miR-7-x	34.2068	19.5791	40.7090	45.6161	52.1428	54.9699	ENSBGRG00000015644	1.33	0.32	0.36	0.17	0.23	0.16	-0.771428571428571	SLC6A12	solute carrier family 6 member 12 [Source:HGNC Symbol;Acc:HGNC:11045]	Organismal Systems;Organismal Systems	Nervous system;Nervous system	ko04727//GABAergic synapse;ko04721//Synaptic vesicle cycle	K05045;K05045	GO:0005887//integral component of plasma membrane;GO:0016020//membrane;GO:0016021//integral component of membrane	GO:0005328//neurotransmitter:sodium symporter activity;GO:0005332//gamma-aminobutyric acid:sodium symporter activity	GO:0006836//neurotransmitter transport
miR-7-x	34.2068	19.5791	40.7090	45.6161	52.1428	54.9699	ENSBGRG00000017897	0.62	0.57	0.45	0.17	0.04	0.30	-0.771428571428571	FCMR	Fc fragment of IgM receptor [Source:HGNC Symbol;Acc:HGNC:14315]	-	-	-	-	-	-	-
miR-7-x	34.2068	19.5791	40.7090	45.6161	52.1428	54.9699	ENSBGRG00000020782	9.33	18.27	10.15	7.05	5.27	7.20	-0.771428571428571	PDGFRB	platelet derived growth factor receptor beta [Source:HGNC Symbol;Acc:HGNC:8804]	Human Diseases;Environmental Information Processing;Human Diseases;Environmental Information Processing;Environmental Information Processing;Environmental Information Processing;Environmental Information Processing;Cellular Processes;Cellular Processes;Environmental Information Processing;Human Diseases;Environmental Information Processing;Human Diseases;Human Diseases;Cellular Processes;Human Di…	Cancers;Signal transduction;Infectious diseases;Signal transduction;Signal transduction;Signal transduction;Signal transduction;Cell motility;Cellular community - eukaryotes;Signal transduction;Cancers;Signal transduction;Cancers;Cancers;Cellular community - eukaryotes;Drug resistance;Cancers;Cancers;Cancers	ko05200//Pathways in cancer;ko04151//PI3K-Akt signaling pathway;ko05165//Human papillomavirus infection;ko04014//Ras signaling pathway;ko04010//MAPK signaling pathway;ko04015//Rap1 signaling pathway;ko04020//Calcium signaling pathway;ko04810//Regulation of actin cytoskeleton;ko04510//Focal adhesion;ko04630//Jak-STAT signaling pathway;ko05206//MicroRNAs in cancer;ko04072//Phospholipase D signaling…	K05089;K05089;K05089;K05089;K05089;K05089;K05089;K05089;K05089;K05089;K05089;K05089;K05089;K05089;K05089;K05089;K05089;K05089;K05089	GO:0001726//ruffle;GO:0005737//cytoplasm;GO:0005794//Golgi apparatus;GO:0009986//cell surface;GO:0016020//membrane;GO:0031226//intrinsic component of plasma membrane;GO:0043231//intracellular membrane-bounded organelle	GO:0004672//protein kinase activity;GO:0004713//protein tyrosine kinase activity;GO:0004714//transmembrane receptor protein tyrosine kinase activity;GO:0005017//platelet-derived growth factor-activated receptor activity;GO:0005019//platelet-derived growth factor beta-receptor activity;GO:0005102//signaling receptor binding;GO:0005161//platelet-derived growth factor receptor binding;GO:0005524//AT…	GO:0001568//blood vessel development;GO:0001701//in utero embryonic development;GO:0001822//kidney development;GO:0001894//tissue homeostasis;GO:0006468//protein phosphorylation;GO:0006807//nitrogen compound metabolic process;GO:0007165//signal transduction;GO:0007169//transmembrane receptor protein tyrosine kinase signaling pathway;GO:0008284//positive regulation of cell proliferation;GO:0010863…
miR-7-x	34.2068	19.5791	40.7090	45.6161	52.1428	54.9699	ENSBGRG00000021876	7.48	8.96	7.40	4.28	3.04	6.19	-0.828571428571429	TBC1D9	TBC1 domain family member 9 [Source:HGNC Symbol;Acc:HGNC:21710]	-	-	-	-	-	GO:0005509//calcium ion binding	-
miR-7-x	34.2068	19.5791	40.7090	45.6161	52.1428	54.9699	ENSBGRG00000022461	4.44	5.22	2.98	1.40	1.61	2.47	-0.771428571428571	GDA	guanine deaminase [Source:HGNC Symbol;Acc:HGNC:4212]	Metabolism;Metabolism	Global and overview maps;Nucleotide metabolism	ko01100//Metabolic pathways;ko00230//Purine metabolism	K01487;K01487	-	GO:0008270//zinc ion binding;GO:0008892//guanine deaminase activity;GO:0016787//hydrolase activity;GO:0016810//hydrolase activity, acting on carbon-nitrogen (but not peptide) bonds	GO:0006147//guanine catabolic process
miR-7-x	34.2068	19.5791	40.7090	45.6161	52.1428	54.9699	ENSBGRG00000022497	1.03	0.80	0.63	0.25	0.09	0.45	-0.771428571428571	SLA	Src like adaptor [Source:HGNC Symbol;Acc:HGNC:10902]	-	-	-	-	-	GO:0005070//SH3/SH2 adaptor activity;GO:0005515//protein binding	GO:0009966//regulation of signal transduction
miR-7-x	34.2068	19.5791	40.7090	45.6161	52.1428	54.9699	ENSBGRG00000023311	4.52	5.23	4.88	2.00	2.61	2.65	-0.714285714285714	MMP28	matrix metallopeptidase 28 [Source:HGNC Symbol;Acc:HGNC:14366]	-	-	-	-	GO:0005737//cytoplasm;GO:0031012//extracellular matrix	GO:0004222//metalloendopeptidase activity;GO:0008237//metallopeptidase activity;GO:0008270//zinc ion binding	GO:0006508//proteolysis;GO:0010760//negative regulation of macrophage chemotaxis
miR-7-x	34.2068	19.5791	40.7090	45.6161	52.1428	54.9699	ENSBGRG00000024149	8.05	15.15	2.75	2.44	1.23	1.27	-0.942857142857143	-	-	Environmental Information Processing	Signaling molecules and interaction	ko04060//Cytokine-cytokine receptor interaction	K22632	-	-	GO:0006955//immune response
miR-7-x	34.2068	19.5791	40.7090	45.6161	52.1428	54.9699	ENSBGRG00000024907	4.13	4.49	1.68	0.63	0.15	0.44	-0.942857142857143	CRABP2	cellular retinoic acid binding protein 2 [Source:HGNC Symbol;Acc:HGNC:2339]	-	-	-	-	GO:0005634//nucleus;GO:0005654//nucleoplasm;GO:0005737//cytoplasm;GO:0005783//endoplasmic reticulum;GO:0005829//cytosol	GO:0001972//retinoic acid binding;GO:0008289//lipid binding;GO:0030332//cyclin binding	GO:0035115//embryonic forelimb morphogenesis;GO:0042573//retinoic acid metabolic process;GO:0048385//regulation of retinoic acid receptor signaling pathway;GO:0048672//positive regulation of collateral sprouting
miR-7275-x	0.5872	0.01	0.2521	1.5507	1.5158	0.2522	ENSBGRG00000009429	2.61	9.01	3.34	2.25	1.41	2.15	-0.714285714285714	NCALD	neurocalcin delta [Source:HGNC Symbol;Acc:HGNC:7655]	Organismal Systems	Sensory system	ko04740//Olfactory transduction	K19695	-	GO:0003779//actin binding;GO:0005509//calcium ion binding;GO:0015631//tubulin binding;GO:0030276//clathrin binding	GO:0003073//regulation of systemic arterial blood pressure;GO:0019722//calcium-mediated signaling
miR-7275-x	0.5872	0.01	0.2521	1.5507	1.5158	0.2522	ENSBGRG00000011217	2.72	6.02	3.58	1.68	1.35	2.06	-0.885714285714286	CADM4	cell adhesion molecule 4 [Source:HGNC Symbol;Acc:HGNC:30825]	-	-	-	-	GO:0031252//cell leading edge;GO:0044291//cell-cell contact zone	GO:0019903//protein phosphatase binding;GO:0030971//receptor tyrosine kinase binding;GO:0043183//vascular endothelial growth factor receptor 1 binding;GO:0043184//vascular endothelial growth factor receptor 2 binding	GO:0001932//regulation of protein phosphorylation;GO:0001933//negative regulation of protein phosphorylation;GO:0010801//negative regulation of peptidyl-threonine phosphorylation;GO:0030948//negative regulation of vascular endothelial growth factor receptor signaling pathway;GO:0035020//regulation of Rac protein signal transduction;GO:0042127//regulation of cell proliferation;GO:0050732//negative…
miR-7275-x	0.5872	0.01	0.2521	1.5507	1.5158	0.2522	ENSBGRG00000020782	9.33	18.27	10.15	7.05	5.27	7.20	-0.885714285714286	PDGFRB	platelet derived growth factor receptor beta [Source:HGNC Symbol;Acc:HGNC:8804]	Human Diseases;Environmental Information Processing;Human Diseases;Environmental Information Processing;Environmental Information Processing;Environmental Information Processing;Environmental Information Processing;Cellular Processes;Cellular Processes;Environmental Information Processing;Human Diseases;Environmental Information Processing;Human Diseases;Human Diseases;Cellular Processes;Human Di…	Cancers;Signal transduction;Infectious diseases;Signal transduction;Signal transduction;Signal transduction;Signal transduction;Cell motility;Cellular community - eukaryotes;Signal transduction;Cancers;Signal transduction;Cancers;Cancers;Cellular community - eukaryotes;Drug resistance;Cancers;Cancers;Cancers	ko05200//Pathways in cancer;ko04151//PI3K-Akt signaling pathway;ko05165//Human papillomavirus infection;ko04014//Ras signaling pathway;ko04010//MAPK signaling pathway;ko04015//Rap1 signaling pathway;ko04020//Calcium signaling pathway;ko04810//Regulation of actin cytoskeleton;ko04510//Focal adhesion;ko04630//Jak-STAT signaling pathway;ko05206//MicroRNAs in cancer;ko04072//Phospholipase D signaling…	K05089;K05089;K05089;K05089;K05089;K05089;K05089;K05089;K05089;K05089;K05089;K05089;K05089;K05089;K05089;K05089;K05089;K05089;K05089	GO:0001726//ruffle;GO:0005737//cytoplasm;GO:0005794//Golgi apparatus;GO:0009986//cell surface;GO:0016020//membrane;GO:0031226//intrinsic component of plasma membrane;GO:0043231//intracellular membrane-bounded organelle	GO:0004672//protein kinase activity;GO:0004713//protein tyrosine kinase activity;GO:0004714//transmembrane receptor protein tyrosine kinase activity;GO:0005017//platelet-derived growth factor-activated receptor activity;GO:0005019//platelet-derived growth factor beta-receptor activity;GO:0005102//signaling receptor binding;GO:0005161//platelet-derived growth factor receptor binding;GO:0005524//AT…	GO:0001568//blood vessel development;GO:0001701//in utero embryonic development;GO:0001822//kidney development;GO:0001894//tissue homeostasis;GO:0006468//protein phosphorylation;GO:0006807//nitrogen compound metabolic process;GO:0007165//signal transduction;GO:0007169//transmembrane receptor protein tyrosine kinase signaling pathway;GO:0008284//positive regulation of cell proliferation;GO:0010863…
miR-7275-x	0.5872	0.01	0.2521	1.5507	1.5158	0.2522	ENSBGRG00000020974	0.21	0.48	0.28	0.19	0.10	0.16	-0.714285714285714	L1CAM	L1 cell adhesion molecule [Source:HGNC Symbol;Acc:HGNC:6470]	Environmental Information Processing;Organismal Systems	Signaling molecules and interaction;Development	ko04514//Cell adhesion molecules (CAMs);ko04360//Axon guidance	K06550;K06550	GO:0005886//plasma membrane;GO:0009986//cell surface;GO:0030424//axon;GO:0043025//neuronal cell body	GO:0005515//protein binding;GO:0019904//protein domain specific binding	GO:0007160//cell-matrix adhesion;GO:0007411//axon guidance;GO:0016477//cell migration;GO:0031175//neuron projection development;GO:0050808//synapse organization;GO:0061564//axon development
miR-7550-z	72.8178	60.0063	57.3454	106.2223	94.8878	106.1575	ENSBGRG00000009568	9.51	30.93	14.43	8.73	9.17	7.63	-0.885714285714286	LAMC3	laminin subunit gamma 3 [Source:HGNC Symbol;Acc:HGNC:6494]	Human Diseases;Environmental Information Processing;Human Diseases;Cellular Processes;Human Diseases;Human Diseases;Human Diseases;Environmental Information Processing	Cancers;Signal transduction;Infectious diseases;Cellular community - eukaryotes;Infectious diseases;Infectious diseases;Cancers;Signaling molecules and interaction	ko05200//Pathways in cancer;ko04151//PI3K-Akt signaling pathway;ko05165//Human papillomavirus infection;ko04510//Focal adhesion;ko05146//Amoebiasis;ko05145//Toxoplasmosis;ko05222//Small cell lung cancer;ko04512//ECM-receptor interaction	K06247;K06247;K06247;K06247;K06247;K06247;K06247;K06247	GO:0005604//basement membrane	-	GO:0000904//cell morphogenesis involved in differentiation;GO:0007601//visual perception;GO:0014002//astrocyte development;GO:0060041//retina development in camera-type eye
miR-7862-z	0.7341	0.7252	0.3781	2.4553	1.5158	1.1347	ENSBGRG00000007480	0.57	1.00	1.00	0.28	0.16	0.55	-0.927633657043918	KCTD17	potassium channel tetramerization domain containing 17 [Source:HGNC Symbol;Acc:HGNC:25705]	-	-	-	-	GO:0005737//cytoplasm;GO:0031463//Cul3-RING ubiquitin ligase complex	GO:0005515//protein binding;GO:0042802//identical protein binding;GO:0097602//cullin family protein binding	GO:0032469//endoplasmic reticulum calcium ion homeostasis;GO:0043161//proteasome-mediated ubiquitin-dependent protein catabolic process;GO:0045724//positive regulation of cilium assembly;GO:0051260//protein homooligomerization
miR-7862-z	0.7341	0.7252	0.3781	2.4553	1.5158	1.1347	ENSBGRG00000007508	21.14	41.73	20.53	11.80	8.77	14.32	-0.771428571428571	SAT1	spermidine/spermine N1-acetyltransferase 1 [Source:HGNC Symbol;Acc:HGNC:10540]	Metabolism;Cellular Processes;Metabolism	Global and overview maps;Cell growth and death;Amino acid metabolism	ko01100//Metabolic pathways;ko04216//Ferroptosis;ko00330//Arginine and proline metabolism	K00657;K00657;K00657	-	GO:0004145//diamine N-acetyltransferase activity;GO:0005515//protein binding;GO:0008080//N-acetyltransferase activity;GO:0042802//identical protein binding	GO:0001525//angiogenesis
miR-7862-z	0.7341	0.7252	0.3781	2.4553	1.5158	1.1347	ENSBGRG00000008065	5.23	7.37	5.28	3.21	2.32	3.25	-0.885714285714286	TRDC	T cell receptor delta constant [Source:HGNC Symbol;Acc:HGNC:12253]	-	-	-	-	GO:0009897//external side of plasma membrane	-	-
miR-7862-z	0.7341	0.7252	0.3781	2.4553	1.5158	1.1347	ENSBGRG00000009429	2.61	9.01	3.34	2.25	1.41	2.15	-0.771428571428571	NCALD	neurocalcin delta [Source:HGNC Symbol;Acc:HGNC:7655]	Organismal Systems	Sensory system	ko04740//Olfactory transduction	K19695	-	GO:0003779//actin binding;GO:0005509//calcium ion binding;GO:0015631//tubulin binding;GO:0030276//clathrin binding	GO:0003073//regulation of systemic arterial blood pressure;GO:0019722//calcium-mediated signaling
miR-7862-z	0.7341	0.7252	0.3781	2.4553	1.5158	1.1347	ENSBGRG00000018824	12.06	20.42	14.12	6.20	6.50	5.33	-0.771428571428571	CXCL12	C-X-C motif chemokine ligand 12 [Source:HGNC Symbol;Acc:HGNC:10672]	Human Diseases;Environmental Information Processing;Human Diseases;Cellular Processes;Organismal Systems;Environmental Information Processing;Human Diseases;Organismal Systems;Organismal Systems;Organismal Systems;Environmental Information Processing	Cancers;Signaling molecules and interaction;Infectious diseases;Cell motility;Immune system;Signal transduction;Immune diseases;Development;Immune system;Immune system;Signaling molecules and interaction	ko05200//Pathways in cancer;ko04060//Cytokine-cytokine receptor interaction;ko05163//Human cytomegalovirus infection;ko04810//Regulation of actin cytoskeleton;ko04062//Chemokine signaling pathway;ko04064//NF-kappa B signaling pathway;ko05323//Rheumatoid arthritis;ko04360//Axon guidance;ko04670//Leukocyte transendothelial migration;ko04672//Intestinal immune network for IgA production;ko04061//Vir…	K10031;K10031;K10031;K10031;K10031;K10031;K10031;K10031;K10031;K10031;K10031	GO:0005576//extracellular region	GO:0005178//integrin binding;GO:0008009//chemokine activity;GO:0042379//chemokine receptor binding;GO:0045236//CXCR chemokine receptor binding	GO:0006935//chemotaxis;GO:0006952//defense response;GO:0006955//immune response;GO:0033622//integrin activation;GO:0038146//chemokine (C-X-C motif) ligand 12 signaling pathway;GO:0045785//positive regulation of cell adhesion;GO:0060326//cell chemotaxis;GO:0070098//chemokine-mediated signaling pathway;GO:0090026//positive regulation of monocyte chemotaxis;GO:1902230//negative regulation of intrins…
miR-7862-z	0.7341	0.7252	0.3781	2.4553	1.5158	1.1347	ENSBGRG00000020517	12.87	7.72	5.74	4.68	3.55	5.72	-0.714285714285714	CD44	CD44 molecule (Indian blood group) [Source:HGNC Symbol;Acc:HGNC:1681]	Human Diseases;Human Diseases;Human Diseases;Human Diseases;Organismal Systems;Environmental Information Processing	Infectious diseases;Infectious diseases;Cancers;Cancers;Immune system;Signaling molecules and interaction	ko05169//Epstein-Barr virus infection;ko05131//Shigellosis;ko05205//Proteoglycans in cancer;ko05206//MicroRNAs in cancer;ko04640//Hematopoietic cell lineage;ko04512//ECM-receptor interaction	K06256;K06256;K06256;K06256;K06256;K06256	GO:0005794//Golgi apparatus;GO:0005829//cytosol;GO:0005886//plasma membrane;GO:0009986//cell surface;GO:0016021//integral component of membrane;GO:0016324//apical plasma membrane;GO:0031258//lamellipodium membrane;GO:0035692//macrophage migration inhibitory factor receptor complex;GO:0042995//cell projection	GO:0004896//cytokine receptor activity;GO:0005540//hyaluronic acid binding	GO:0007155//cell adhesion;GO:0016477//cell migration;GO:0030214//hyaluronan catabolic process;GO:0033138//positive regulation of peptidyl-serine phosphorylation;GO:0034116//positive regulation of heterotypic cell-cell adhesion;GO:0042110//T cell activation;GO:0043066//negative regulation of apoptotic process;GO:0043154//negative regulation of cysteine-type endopeptidase activity involved in apopt…
miR-7862-z	0.7341	0.7252	0.3781	2.4553	1.5158	1.1347	ENSBGRG00000020782	9.33	18.27	10.15	7.05	5.27	7.20	-0.885714285714286	PDGFRB	platelet derived growth factor receptor beta [Source:HGNC Symbol;Acc:HGNC:8804]	Human Diseases;Environmental Information Processing;Human Diseases;Environmental Information Processing;Environmental Information Processing;Environmental Information Processing;Environmental Information Processing;Cellular Processes;Cellular Processes;Environmental Information Processing;Human Diseases;Environmental Information Processing;Human Diseases;Human Diseases;Cellular Processes;Human Di…	Cancers;Signal transduction;Infectious diseases;Signal transduction;Signal transduction;Signal transduction;Signal transduction;Cell motility;Cellular community - eukaryotes;Signal transduction;Cancers;Signal transduction;Cancers;Cancers;Cellular community - eukaryotes;Drug resistance;Cancers;Cancers;Cancers	ko05200//Pathways in cancer;ko04151//PI3K-Akt signaling pathway;ko05165//Human papillomavirus infection;ko04014//Ras signaling pathway;ko04010//MAPK signaling pathway;ko04015//Rap1 signaling pathway;ko04020//Calcium signaling pathway;ko04810//Regulation of actin cytoskeleton;ko04510//Focal adhesion;ko04630//Jak-STAT signaling pathway;ko05206//MicroRNAs in cancer;ko04072//Phospholipase D signaling…	K05089;K05089;K05089;K05089;K05089;K05089;K05089;K05089;K05089;K05089;K05089;K05089;K05089;K05089;K05089;K05089;K05089;K05089;K05089	GO:0001726//ruffle;GO:0005737//cytoplasm;GO:0005794//Golgi apparatus;GO:0009986//cell surface;GO:0016020//membrane;GO:0031226//intrinsic component of plasma membrane;GO:0043231//intracellular membrane-bounded organelle	GO:0004672//protein kinase activity;GO:0004713//protein tyrosine kinase activity;GO:0004714//transmembrane receptor protein tyrosine kinase activity;GO:0005017//platelet-derived growth factor-activated receptor activity;GO:0005019//platelet-derived growth factor beta-receptor activity;GO:0005102//signaling receptor binding;GO:0005161//platelet-derived growth factor receptor binding;GO:0005524//AT…	GO:0001568//blood vessel development;GO:0001701//in utero embryonic development;GO:0001822//kidney development;GO:0001894//tissue homeostasis;GO:0006468//protein phosphorylation;GO:0006807//nitrogen compound metabolic process;GO:0007165//signal transduction;GO:0007169//transmembrane receptor protein tyrosine kinase signaling pathway;GO:0008284//positive regulation of cell proliferation;GO:0010863…
miR-7862-z	0.7341	0.7252	0.3781	2.4553	1.5158	1.1347	ENSBGRG00000020974	0.21	0.48	0.28	0.19	0.10	0.16	-0.771428571428571	L1CAM	L1 cell adhesion molecule [Source:HGNC Symbol;Acc:HGNC:6470]	Environmental Information Processing;Organismal Systems	Signaling molecules and interaction;Development	ko04514//Cell adhesion molecules (CAMs);ko04360//Axon guidance	K06550;K06550	GO:0005886//plasma membrane;GO:0009986//cell surface;GO:0030424//axon;GO:0043025//neuronal cell body	GO:0005515//protein binding;GO:0019904//protein domain specific binding	GO:0007160//cell-matrix adhesion;GO:0007411//axon guidance;GO:0016477//cell migration;GO:0031175//neuron projection development;GO:0050808//synapse organization;GO:0061564//axon development
miR-7890-y	0.01	0.01	0.01	0.01	0.4547	6.0517	ENSBGRG00000003642	4.15	5.19	4.00	2.56	1.12	2.21	-0.777541914350235	-	-	Organismal Systems	Digestive system	ko04977//Vitamin digestion and absorption	K14611	GO:0016020//membrane	GO:0022857//transmembrane transporter activity	GO:0055085//transmembrane transport
miR-7890-y	0.01	0.01	0.01	0.01	0.4547	6.0517	ENSBGRG00000006163	2.20	5.72	1.18	1.61	0.71	0.91	-0.777541914350235	IFI35	interferon induced protein 35 [Source:HGNC Symbol;Acc:HGNC:5399]	-	-	-	-	GO:0005634//nucleus	-	-
miR-7890-y	0.01	0.01	0.01	0.01	0.4547	6.0517	ENSBGRG00000010844	4.53	24.20	5.49	5.68	4.40	3.92	-0.845154254728516	-	-	Metabolism;Metabolism;Metabolism;Organismal Systems;Metabolism	Global and overview maps;Lipid metabolism;Lipid metabolism;Endocrine system;Metabolism of cofactors and vitamins	ko01100//Metabolic pathways;ko00590//Arachidonic acid metabolism;ko00140//Steroid hormone biosynthesis;ko04913//Ovarian Steroidogenesis;ko00790//Folate biosynthesis	K04119;K04119;K04119;K04119;K04119	-	GO:0016491//oxidoreductase activity	GO:0055114//oxidation-reduction process
miR-7890-y	0.01	0.01	0.01	0.01	0.4547	6.0517	ENSBGRG00000013785	5.97	9.35	8.63	5.16	4.65	4.72	-0.777541914350235	CPXM1	carboxypeptidase X, M14 family member 1 [Source:HGNC Symbol;Acc:HGNC:15771]	-	-	-	-	GO:0005615//extracellular space	GO:0004181//metallocarboxypeptidase activity;GO:0008270//zinc ion binding	GO:0006508//proteolysis
miR-7890-y	0.01	0.01	0.01	0.01	0.4547	6.0517	ENSBGRG00000015132	2.66	3.11	1.06	1.09	0.74	0.94	-0.777541914350235	RASSF5	Ras association domain family member 5 [Source:HGNC Symbol;Acc:HGNC:17609]	Human Diseases;Environmental Information Processing;Environmental Information Processing;Cellular Processes;Organismal Systems;Human Diseases	Cancers;Signal transduction;Signal transduction;Cell growth and death;Immune system;Cancers	ko05200//Pathways in cancer;ko04014//Ras signaling pathway;ko04015//Rap1 signaling pathway;ko04218//Cellular senescence;ko04670//Leukocyte transendothelial migration;ko05223//Non-small cell lung cancer	K08015;K08015;K08015;K08015;K08015;K08015	GO:0005634//nucleus	GO:0017016//Ras GTPase binding	GO:0007165//signal transduction;GO:0008285//negative regulation of cell proliferation;GO:0031398//positive regulation of protein ubiquitination;GO:0035556//intracellular signal transduction;GO:0042981//regulation of apoptotic process;GO:1900180//regulation of protein localization to nucleus
miR-7890-y	0.01	0.01	0.01	0.01	0.4547	6.0517	ENSBGRG00000019878	2.06	1.83	0.94	0.77	0.55	0.76	-0.777541914350235	LAT2	linker for activation of T cells family member 2 [Source:HGNC Symbol;Acc:HGNC:12749]	-	-	-	-	GO:0005886//plasma membrane;GO:0045121//membrane raft	GO:0042169//SH2 domain binding	GO:0002764//immune response-regulating signaling pathway;GO:0019722//calcium-mediated signaling;GO:0035556//intracellular signal transduction;GO:0042113//B cell activation;GO:0050853//B cell receptor signaling pathway
miR-873-x	17.9108	6.8889	7.1839	4.3936	6.5179	5.5474	ENSBGRG00000006714	2.63	2.86	2.04	5.25	3.76	6.16	-0.885714285714286	CYP2U1	cytochrome P450 family 2 subfamily U member 1 [Source:HGNC Symbol;Acc:HGNC:20582]	Metabolism;Metabolism	Global and overview maps;Lipid metabolism	ko01100//Metabolic pathways;ko00590//Arachidonic acid metabolism	K07422;K07422	-	GO:0005506//iron ion binding;GO:0016705//oxidoreductase activity, acting on paired donors, with incorporation or reduction of molecular oxygen;GO:0016712//oxidoreductase activity, acting on paired donors, with incorporation or reduction of molecular oxygen, reduced flavin or flavoprotein as one donor, and incorporation of one atom of oxygen;GO:0020037//heme binding;GO:0052869//arachidonic acid om…	GO:0055114//oxidation-reduction process;GO:0097267//omega-hydroxylase P450 pathway
miR-873-x	17.9108	6.8889	7.1839	4.3936	6.5179	5.5474	ENSBGRG00000020040	7.66	11.00	8.50	17.92	12.98	11.89	-0.942857142857143	PCSK5	proprotein convertase subtilisin/kexin type 5 [Source:HGNC Symbol;Acc:HGNC:8747]	-	-	-	-	GO:0005615//extracellular space;GO:0005794//Golgi apparatus	GO:0004175//endopeptidase activity;GO:0004252//serine-type endopeptidase activity;GO:0008233//peptidase activity;GO:0042277//peptide binding	GO:0001822//kidney development;GO:0002001//renin secretion into blood stream;GO:0003279//cardiac septum development;GO:0006465//signal peptide processing;GO:0006508//proteolysis;GO:0007368//determination of left/right symmetry;GO:0007507//heart development;GO:0007566//embryo implantation;GO:0009952//anterior/posterior pattern specification;GO:0016485//protein processing;GO:0016486//peptide hormon…
miR-8851-z	0.1468	0.01	0.2521	1.4215	1.3642	1.5129	ENSBGRG00000003430	8.44	32.74	6.92	5.15	1.63	4.26	-0.828571428571429	C1QC	complement C1q C chain [Source:HGNC Symbol;Acc:HGNC:1245]	Human Diseases;Human Diseases;Human Diseases;Organismal Systems;Human Diseases;Human Diseases	Immune diseases;Infectious diseases;Infectious diseases;Immune system;Infectious diseases;Neurodegenerative diseases	ko05322//Systemic lupus erythematosus;ko05150//Staphylococcus aureus infection;ko05142//Chagas disease (American trypanosomiasis);ko04610//Complement and coagulation cascades;ko05133//Pertussis;ko05020//Prion diseases	K03988;K03988;K03988;K03988;K03988;K03988	GO:0005623//cell;GO:0045202//synapse;GO:0098794//postsynapse	GO:0005515//protein binding	GO:0030853//negative regulation of granulocyte differentiation;GO:0045650//negative regulation of macrophage differentiation;GO:0098883//synapse pruning
miR-8851-z	0.1468	0.01	0.2521	1.4215	1.3642	1.5129	ENSBGRG00000004372	5.46	10.49	6.85	3.52	3.60	4.17	-0.771428571428571	NTRK2	neurotrophic receptor tyrosine kinase 2 [Source:HGNC Symbol;Acc:HGNC:8032]	Environmental Information Processing;Environmental Information Processing;Environmental Information Processing;Human Diseases;Organismal Systems	Signal transduction;Signal transduction;Signal transduction;Substance dependence;Nervous system	ko04151//PI3K-Akt signaling pathway;ko04014//Ras signaling pathway;ko04010//MAPK signaling pathway;ko05034//Alcoholism;ko04722//Neurotrophin signaling pathway	K04360;K04360;K04360;K04360;K04360	GO:0005768//endosome;GO:0005769//early endosome;GO:0005829//cytosol;GO:0005886//plasma membrane;GO:0005887//integral component of plasma membrane;GO:0014069//postsynaptic density;GO:0016020//membrane;GO:0043195//terminal bouton;GO:0043235//receptor complex	GO:0004672//protein kinase activity;GO:0004713//protein tyrosine kinase activity;GO:0004714//transmembrane receptor protein tyrosine kinase activity;GO:0005030//neurotrophin receptor activity;GO:0005515//protein binding;GO:0005524//ATP binding;GO:0043121//neurotrophin binding;GO:0048403//brain-derived neurotrophic factor binding;GO:0060175//brain-derived neurotrophic factor-activated receptor act…	GO:0001570//vasculogenesis;GO:0001764//neuron migration;GO:0006468//protein phosphorylation;GO:0007169//transmembrane receptor protein tyrosine kinase signaling pathway;GO:0007612//learning;GO:0007623//circadian rhythm;GO:0007631//feeding behavior;GO:0010628//positive regulation of gene expression;GO:0010976//positive regulation of neuron projection development;GO:0014047//glutamate secretion;GO:…
miR-8851-z	0.1468	0.01	0.2521	1.4215	1.3642	1.5129	ENSBGRG00000006576	6.18	9.06	3.67	2.29	1.51	2.24	-0.828571428571429	IL2RB	interleukin 2 receptor subunit beta [Source:HGNC Symbol;Acc:HGNC:6009]	Human Diseases;Environmental Information Processing;Environmental Information Processing;Human Diseases;Human Diseases;Cellular Processes;Human Diseases;Environmental Information Processing;Organismal Systems;Organismal Systems;Environmental Information Processing	Cancers;Signal transduction;Signaling molecules and interaction;Infectious diseases;Cancers;Transport and catabolism;Infectious diseases;Signal transduction;Immune system;Immune system;Signaling molecules and interaction	ko05200//Pathways in cancer;ko04151//PI3K-Akt signaling pathway;ko04060//Cytokine-cytokine receptor interaction;ko05166//HTLV-I infection;ko05202//Transcriptional misregulation in cancers;ko04144//Endocytosis;ko05162//Measles;ko04630//Jak-STAT signaling pathway;ko04659//Th17 cell differentiation;ko04658//Th1 and Th2 cell differentiation;ko04061//Viral protein interaction with cytokine and cytokin…	K05069;K05069;K05069;K05069;K05069;K05069;K05069;K05069;K05069;K05069;K05069	GO:0005886//plasma membrane;GO:0009986//cell surface;GO:0016020//membrane	GO:0004896//cytokine receptor activity;GO:0004911//interleukin-2 receptor activity;GO:0005515//protein binding;GO:0019976//interleukin-2 binding;GO:0042010//interleukin-15 receptor activity	GO:0019221//cytokine-mediated signaling pathway;GO:0035723//interleukin-15-mediated signaling pathway;GO:0038110//interleukin-2-mediated signaling pathway;GO:0043066//negative regulation of apoptotic process;GO:0050766//positive regulation of phagocytosis
miR-8851-z	0.1468	0.01	0.2521	1.4215	1.3642	1.5129	ENSBGRG00000007208	1.35	2.39	1.07	0.72	0.86	0.95	-0.828571428571429	RCSD1	RCSD domain containing 1 [Source:HGNC Symbol;Acc:HGNC:28310]	-	-	-	-	-	GO:0051015//actin filament binding	GO:0071474//cellular hyperosmotic response
miR-8851-z	0.1468	0.01	0.2521	1.4215	1.3642	1.5129	ENSBGRG00000007631	0.27	0.11	0.16	0.07	0.04	0.01	-0.771428571428571	PLEKHD1	pleckstrin homology and coiled-coil domain containing D1 [Source:HGNC Symbol;Acc:HGNC:20148]	-	-	-	-	-	-	-
miR-8851-z	0.1468	0.01	0.2521	1.4215	1.3642	1.5129	ENSBGRG00000008065	5.23	7.37	5.28	3.21	2.32	3.25	-0.714285714285714	TRDC	T cell receptor delta constant [Source:HGNC Symbol;Acc:HGNC:12253]	-	-	-	-	GO:0009897//external side of plasma membrane	-	-
miR-8851-z	0.1468	0.01	0.2521	1.4215	1.3642	1.5129	ENSBGRG00000009429	2.61	9.01	3.34	2.25	1.41	2.15	-0.771428571428571	NCALD	neurocalcin delta [Source:HGNC Symbol;Acc:HGNC:7655]	Organismal Systems	Sensory system	ko04740//Olfactory transduction	K19695	-	GO:0003779//actin binding;GO:0005509//calcium ion binding;GO:0015631//tubulin binding;GO:0030276//clathrin binding	GO:0003073//regulation of systemic arterial blood pressure;GO:0019722//calcium-mediated signaling
miR-8851-z	0.1468	0.01	0.2521	1.4215	1.3642	1.5129	ENSBGRG00000009456	7.11	3.62	3.48	1.43	1.79	1.90	-0.771428571428571	MSR1	macrophage scavenger receptor 1 [Source:HGNC Symbol;Acc:HGNC:7376]	Cellular Processes	Transport and catabolism	ko04145//Phagosome	K06558	GO:0005886//plasma membrane;GO:0016020//membrane	GO:0001540//amyloid-beta binding;GO:0005044//scavenger receptor activity;GO:0030169//low-density lipoprotein particle binding;GO:0038024//cargo receptor activity	GO:0006898//receptor-mediated endocytosis;GO:0006911//phagocytosis, engulfment;GO:0010629//negative regulation of gene expression;GO:0010744//positive regulation of macrophage derived foam cell differentiation;GO:0010886//positive regulation of cholesterol storage;GO:0030301//cholesterol transport;GO:0034381//plasma lipoprotein particle clearance;GO:0042953//lipoprotein transport;GO:0097242//amyl…
miR-8851-z	0.1468	0.01	0.2521	1.4215	1.3642	1.5129	ENSBGRG00000013785	5.97	9.35	8.63	5.16	4.65	4.72	-0.771428571428571	CPXM1	carboxypeptidase X, M14 family member 1 [Source:HGNC Symbol;Acc:HGNC:15771]	-	-	-	-	GO:0005615//extracellular space	GO:0004181//metallocarboxypeptidase activity;GO:0008270//zinc ion binding	GO:0006508//proteolysis
miR-8851-z	0.1468	0.01	0.2521	1.4215	1.3642	1.5129	ENSBGRG00000015926	0.27	0.52	0.40	0.07	0.17	0.09	-0.885714285714286	PI15	peptidase inhibitor 15 [Source:HGNC Symbol;Acc:HGNC:8946]	-	-	-	-	GO:0005576//extracellular region	-	-
miR-8851-z	0.1468	0.01	0.2521	1.4215	1.3642	1.5129	ENSBGRG00000017549	1.20	1.73	0.63	0.43	0.42	0.49	-0.771428571428571	TLR2	toll like receptor 2 [Source:HGNC Symbol;Acc:HGNC:11848]	Human Diseases;Environmental Information Processing;Human Diseases;Human Diseases;Human Diseases;Human Diseases;Human Diseases;Human Diseases;Human Diseases;Cellular Processes;Human Diseases;Human Diseases;Human Diseases;Human Diseases;Human Diseases;Human Diseases;Human Diseases;Organismal Systems;Human Diseases;Human Diseases	Infectious diseases;Signal transduction;Infectious disease: viral;Infectious diseases;Infectious diseases;Infectious diseases;Cancers;Infectious diseases;Immune diseases;Transport and catabolism;Infectious diseases;Infectious diseases;Cancer: overview;Immune diseases;Infectious diseases;Infectious diseases;Infectious diseases;Immune system;Infectious diseases;Infectious diseases	ko05168//Herpes simplex infection;ko04151//PI3K-Akt signaling pathway;ko05170//Human immunodeficiency virus 1 infection;ko05169//Epstein-Barr virus infection;ko05132//Salmonella infection;ko05162//Measles;ko05205//Proteoglycans in cancer;ko05152//Tuberculosis;ko05323//Rheumatoid arthritis;ko04145//Phagosome;ko05142//Chagas disease (American trypanosomiasis);ko05161//Hepatitis B;ko05235//PD-L1 exp…	K10159;K10159;K10159;K10159;K10159;K10159;K10159;K10159;K10159;K10159;K10159;K10159;K10159;K10159;K10159;K10159;K10159;K10159;K10159;K10159	GO:0005737//cytoplasm;GO:0005794//Golgi apparatus;GO:0005886//plasma membrane;GO:0005887//integral component of plasma membrane;GO:0009986//cell surface;GO:0016021//integral component of membrane;GO:0031226//intrinsic component of plasma membrane;GO:0035354//Toll-like receptor 1-Toll-like receptor 2 protein complex;GO:0045121//membrane raft	GO:0001530//lipopolysaccharide binding;GO:0001540//amyloid-beta binding;GO:0005515//protein binding;GO:0035325//Toll-like receptor binding;GO:0038187//pattern recognition receptor activity;GO:0042497//triacyl lipopeptide binding;GO:0042802//identical protein binding;GO:0042834//peptidoglycan binding;GO:0044877//protein-containing complex binding	GO:0001775//cell activation;GO:0002237//response to molecule of bacterial origin;GO:0002374//cytokine secretion involved in immune response;GO:0002755//MyD88-dependent toll-like receptor signaling pathway;GO:0006954//inflammatory response;GO:0007165//signal transduction;GO:0007252//I-kappaB phosphorylation;GO:0010628//positive regulation of gene expression;GO:0030177//positive regulation of Wnt s…
miR-8851-z	0.1468	0.01	0.2521	1.4215	1.3642	1.5129	ENSBGRG00000020017	13.18	27.31	11.64	9.87	6.74	7.87	-0.828571428571429	DES	desmin [Source:HGNC Symbol;Acc:HGNC:2770]	Human Diseases;Human Diseases;Human Diseases	Cardiovascular diseases;Cardiovascular diseases;Cardiovascular diseases	ko05414//Dilated cardiomyopathy (DCM);ko05412//Arrhythmogenic right ventricular cardiomyopathy (ARVC);ko05410//Hypertrophic cardiomyopathy (HCM)	K07610;K07610;K07610	GO:0005634//nucleus;GO:0005737//cytoplasm;GO:0005856//cytoskeleton;GO:0005882//intermediate filament;GO:0005911//cell-cell junction;GO:0005916//fascia adherens;GO:0014704//intercalated disc;GO:0030018//Z disc;GO:0031594//neuromuscular junction;GO:0042383//sarcolemma;GO:0043292//contractile fiber;GO:0045111//intermediate filament cytoskeleton;GO:0097512//cardiac myofibril	GO:0008092//cytoskeletal protein binding;GO:0042802//identical protein binding	GO:0045109//intermediate filament organization
miR-8851-z	0.1468	0.01	0.2521	1.4215	1.3642	1.5129	ENSBGRG00000020517	12.87	7.72	5.74	4.68	3.55	5.72	-0.714285714285714	CD44	CD44 molecule (Indian blood group) [Source:HGNC Symbol;Acc:HGNC:1681]	Human Diseases;Human Diseases;Human Diseases;Human Diseases;Organismal Systems;Environmental Information Processing	Infectious diseases;Infectious diseases;Cancers;Cancers;Immune system;Signaling molecules and interaction	ko05169//Epstein-Barr virus infection;ko05131//Shigellosis;ko05205//Proteoglycans in cancer;ko05206//MicroRNAs in cancer;ko04640//Hematopoietic cell lineage;ko04512//ECM-receptor interaction	K06256;K06256;K06256;K06256;K06256;K06256	GO:0005794//Golgi apparatus;GO:0005829//cytosol;GO:0005886//plasma membrane;GO:0009986//cell surface;GO:0016021//integral component of membrane;GO:0016324//apical plasma membrane;GO:0031258//lamellipodium membrane;GO:0035692//macrophage migration inhibitory factor receptor complex;GO:0042995//cell projection	GO:0004896//cytokine receptor activity;GO:0005540//hyaluronic acid binding	GO:0007155//cell adhesion;GO:0016477//cell migration;GO:0030214//hyaluronan catabolic process;GO:0033138//positive regulation of peptidyl-serine phosphorylation;GO:0034116//positive regulation of heterotypic cell-cell adhesion;GO:0042110//T cell activation;GO:0043066//negative regulation of apoptotic process;GO:0043154//negative regulation of cysteine-type endopeptidase activity involved in apopt…
miR-8851-z	0.1468	0.01	0.2521	1.4215	1.3642	1.5129	ENSBGRG00000020782	9.33	18.27	10.15	7.05	5.27	7.20	-0.714285714285714	PDGFRB	platelet derived growth factor receptor beta [Source:HGNC Symbol;Acc:HGNC:8804]	Human Diseases;Environmental Information Processing;Human Diseases;Environmental Information Processing;Environmental Information Processing;Environmental Information Processing;Environmental Information Processing;Cellular Processes;Cellular Processes;Environmental Information Processing;Human Diseases;Environmental Information Processing;Human Diseases;Human Diseases;Cellular Processes;Human Di…	Cancers;Signal transduction;Infectious diseases;Signal transduction;Signal transduction;Signal transduction;Signal transduction;Cell motility;Cellular community - eukaryotes;Signal transduction;Cancers;Signal transduction;Cancers;Cancers;Cellular community - eukaryotes;Drug resistance;Cancers;Cancers;Cancers	ko05200//Pathways in cancer;ko04151//PI3K-Akt signaling pathway;ko05165//Human papillomavirus infection;ko04014//Ras signaling pathway;ko04010//MAPK signaling pathway;ko04015//Rap1 signaling pathway;ko04020//Calcium signaling pathway;ko04810//Regulation of actin cytoskeleton;ko04510//Focal adhesion;ko04630//Jak-STAT signaling pathway;ko05206//MicroRNAs in cancer;ko04072//Phospholipase D signaling…	K05089;K05089;K05089;K05089;K05089;K05089;K05089;K05089;K05089;K05089;K05089;K05089;K05089;K05089;K05089;K05089;K05089;K05089;K05089	GO:0001726//ruffle;GO:0005737//cytoplasm;GO:0005794//Golgi apparatus;GO:0009986//cell surface;GO:0016020//membrane;GO:0031226//intrinsic component of plasma membrane;GO:0043231//intracellular membrane-bounded organelle	GO:0004672//protein kinase activity;GO:0004713//protein tyrosine kinase activity;GO:0004714//transmembrane receptor protein tyrosine kinase activity;GO:0005017//platelet-derived growth factor-activated receptor activity;GO:0005019//platelet-derived growth factor beta-receptor activity;GO:0005102//signaling receptor binding;GO:0005161//platelet-derived growth factor receptor binding;GO:0005524//AT…	GO:0001568//blood vessel development;GO:0001701//in utero embryonic development;GO:0001822//kidney development;GO:0001894//tissue homeostasis;GO:0006468//protein phosphorylation;GO:0006807//nitrogen compound metabolic process;GO:0007165//signal transduction;GO:0007169//transmembrane receptor protein tyrosine kinase signaling pathway;GO:0008284//positive regulation of cell proliferation;GO:0010863…
miR-8851-z	0.1468	0.01	0.2521	1.4215	1.3642	1.5129	ENSBGRG00000023291	2.28	3.94	1.91	1.50	1.21	1.78	-0.771428571428571	IL27RA	interleukin 27 receptor subunit alpha [Source:HGNC Symbol;Acc:HGNC:17290]	Environmental Information Processing;Environmental Information Processing;Organismal Systems	Signaling molecules and interaction;Signal transduction;Immune system	ko04060//Cytokine-cytokine receptor interaction;ko04630//Jak-STAT signaling pathway;ko04659//Th17 cell differentiation	K19598;K19598;K19598	-	GO:0005515//protein binding;GO:0045509//interleukin-27 receptor activity	GO:0002692//negative regulation of cellular extravasation;GO:0002827//positive regulation of T-helper 1 type immune response;GO:0002829//negative regulation of type 2 immune response;GO:0032729//positive regulation of interferon-gamma production;GO:0048302//regulation of isotype switching to IgG isotypes;GO:0050830//defense response to Gram-positive bacterium;GO:1900165//negative regulation of in…
miR-8851-z	0.1468	0.01	0.2521	1.4215	1.3642	1.5129	ENSBGRG00000023713	2.21	2.47	1.16	0.64	0.34	0.90	-0.771428571428571	CCL5	C-C motif chemokine ligand 5 [Source:HGNC Symbol;Acc:HGNC:10632]	Human Diseases;Environmental Information Processing;Human Diseases;Human Diseases;Organismal Systems;Human Diseases;Organismal Systems;Human Diseases;Human Diseases;Environmental Information Processing;Organismal Systems;Environmental Information Processing;Human Diseases;Organismal Systems;Human Diseases	Infectious diseases;Signaling molecules and interaction;Infectious diseases;Infectious diseases;Immune system;Immune diseases;Immune system;Infectious diseases;Infectious diseases;Signal transduction;Immune system;Signaling molecules and interaction;Infectious diseases;Immune system;Neurodegenerative diseases	ko05168//Herpes simplex infection;ko04060//Cytokine-cytokine receptor interaction;ko05131//Shigellosis;ko05163//Human cytomegalovirus infection;ko04062//Chemokine signaling pathway;ko05323//Rheumatoid arthritis;ko04621//NOD-like receptor signaling pathway;ko05164//Influenza A;ko05142//Chagas disease (American trypanosomiasis);ko04668//TNF signaling pathway;ko04620//Toll-like receptor signaling pa…	K12499;K12499;K12499;K12499;K12499;K12499;K12499;K12499;K12499;K12499;K12499;K12499;K12499;K12499;K12499	GO:0005576//extracellular region	GO:0008009//chemokine activity	GO:0006955//immune response
miR-8851-z	0.1468	0.01	0.2521	1.4215	1.3642	1.5129	ENSBGRG00000024629	18.13	8.95	12.07	7.57	7.13	3.07	-0.771428571428571	-	-	-	-	-	-	GO:0005783//endoplasmic reticulum	GO:0042802//identical protein binding	-
miR-8851-z	0.1468	0.01	0.2521	1.4215	1.3642	1.5129	ENSBGRG00000024991	4.04	6.82	2.74	2.11	2.43	2.01	-1	-	-	-	-	-	-	-	-	-
miR-9-z	103.9416	67.3485	116.4553	150.5461	174.1632	155.8322	ENSBGRG00000001789	24.27	54.16	15.91	15.32	14.57	15.36	-0.942857142857143	STAT1	signal transducer and activator of transcription 1 [Source:HGNC Symbol;Acc:HGNC:11362]	Human Diseases;Human Diseases;Human Diseases;Human Diseases;Human Diseases;Human Diseases;Organismal Systems;Environmental Information Processing;Human Diseases;Organismal Systems;Human Diseases;Cellular Processes;Organismal Systems;Human Diseases;Human Diseases;Organismal Systems;Human Diseases;Human Diseases;Organismal Systems;Organismal Systems;Human Diseases;Organismal Systems;Organismal Syst…	Infectious diseases;Cancers;Infectious diseases;Infectious diseases;Infectious diseases;Infectious diseases;Immune system;Signal transduction;Infectious diseases;Immune system;Infectious diseases;Cell growth and death;Immune system;Infectious diseases;Infectious diseases;Immune system;Cancer: overview;Immune diseases;Development;Endocrine system;Infectious diseases;Endocrine system;Immune system;…	ko05168//Herpes simplex infection;ko05200//Pathways in cancer;ko05165//Human papillomavirus infection;ko05169//Epstein-Barr virus infection;ko05162//Measles;ko05152//Tuberculosis;ko04062//Chemokine signaling pathway;ko04630//Jak-STAT signaling pathway;ko05167//Kaposi sarcoma-associated herpesvirus infection;ko04621//NOD-like receptor signaling pathway;ko05164//Influenza A;ko04217//Necroptosis;ko0…	K11220;K11220;K11220;K11220;K11220;K11220;K11220;K11220;K11220;K11220;K11220;K11220;K11220;K11220;K11220;K11220;K11220;K11220;K11220;K11220;K11220;K11220;K11220;K11220;K11220;K11220;K11220;K11220	GO:0000790//nuclear chromatin;GO:0005634//nucleus;GO:0005654//nucleoplasm;GO:0005730//nucleolus;GO:0005737//cytoplasm;GO:0005829//cytosol;GO:0032991//protein-containing complex;GO:0048471//perinuclear region of cytoplasm	GO:0000978//RNA polymerase II proximal promoter sequence-specific DNA binding;GO:0000979//RNA polymerase II core promoter sequence-specific DNA binding;GO:0000981//DNA-binding transcription factor activity, RNA polymerase II-specific;GO:0003677//DNA binding;GO:0003690//double-stranded DNA binding;GO:0003700//DNA-binding transcription factor activity;GO:0005164//tumor necrosis factor receptor bind…	GO:0001937//negative regulation of endothelial cell proliferation;GO:0002230//positive regulation of defense response to virus by host;GO:0006355//regulation of transcription, DNA-templated;GO:0007165//signal transduction;GO:0007259//JAK-STAT cascade;GO:0010742//macrophage derived foam cell differentiation;GO:0016525//negative regulation of angiogenesis;GO:0032727//positive regulation of interfer…
miR-9-z	103.9416	67.3485	116.4553	150.5461	174.1632	155.8322	ENSBGRG00000004372	5.46	10.49	6.85	3.52	3.60	4.17	-0.771428571428571	NTRK2	neurotrophic receptor tyrosine kinase 2 [Source:HGNC Symbol;Acc:HGNC:8032]	Environmental Information Processing;Environmental Information Processing;Environmental Information Processing;Human Diseases;Organismal Systems	Signal transduction;Signal transduction;Signal transduction;Substance dependence;Nervous system	ko04151//PI3K-Akt signaling pathway;ko04014//Ras signaling pathway;ko04010//MAPK signaling pathway;ko05034//Alcoholism;ko04722//Neurotrophin signaling pathway	K04360;K04360;K04360;K04360;K04360	GO:0005768//endosome;GO:0005769//early endosome;GO:0005829//cytosol;GO:0005886//plasma membrane;GO:0005887//integral component of plasma membrane;GO:0014069//postsynaptic density;GO:0016020//membrane;GO:0043195//terminal bouton;GO:0043235//receptor complex	GO:0004672//protein kinase activity;GO:0004713//protein tyrosine kinase activity;GO:0004714//transmembrane receptor protein tyrosine kinase activity;GO:0005030//neurotrophin receptor activity;GO:0005515//protein binding;GO:0005524//ATP binding;GO:0043121//neurotrophin binding;GO:0048403//brain-derived neurotrophic factor binding;GO:0060175//brain-derived neurotrophic factor-activated receptor act…	GO:0001570//vasculogenesis;GO:0001764//neuron migration;GO:0006468//protein phosphorylation;GO:0007169//transmembrane receptor protein tyrosine kinase signaling pathway;GO:0007612//learning;GO:0007623//circadian rhythm;GO:0007631//feeding behavior;GO:0010628//positive regulation of gene expression;GO:0010976//positive regulation of neuron projection development;GO:0014047//glutamate secretion;GO:…
miR-9-z	103.9416	67.3485	116.4553	150.5461	174.1632	155.8322	ENSBGRG00000005446	4.90	9.37	6.31	4.31	4.11	3.73	-0.885714285714286	OLFML1	olfactomedin like 1 [Source:HGNC Symbol;Acc:HGNC:24473]	-	-	-	-	-	-	-
miR-9-z	103.9416	67.3485	116.4553	150.5461	174.1632	155.8322	ENSBGRG00000008065	5.23	7.37	5.28	3.21	2.32	3.25	-0.885714285714286	TRDC	T cell receptor delta constant [Source:HGNC Symbol;Acc:HGNC:12253]	-	-	-	-	GO:0009897//external side of plasma membrane	-	-
miR-9-z	103.9416	67.3485	116.4553	150.5461	174.1632	155.8322	ENSBGRG00000012224	0.70	2.25	0.22	0.10	0.12	0.20	-0.828571428571429	IDO1	indoleamine 2,3-dioxygenase 1 [Source:HGNC Symbol;Acc:HGNC:6059]	Metabolism;Metabolism;Human Diseases	Global and overview maps;Amino acid metabolism;Infectious diseases	ko01100//Metabolic pathways;ko00380//Tryptophan metabolism;ko05143//African trypanosomiasis	K00463;K00463;K00463	GO:0005737//cytoplasm;GO:0030485//smooth muscle contractile fiber;GO:0032421//stereocilium bundle	GO:0004833//tryptophan 2,3-dioxygenase activity;GO:0020037//heme binding;GO:0033754//indoleamine 2,3-dioxygenase activity;GO:0046872//metal ion binding	GO:0002534//cytokine production involved in inflammatory response;GO:0002666//positive regulation of T cell tolerance induction;GO:0002678//positive regulation of chronic inflammatory response;GO:0002830//positive regulation of type 2 immune response;GO:0006954//inflammatory response;GO:0019441//tryptophan catabolic process to kynurenine;GO:0032496//response to lipopolysaccharide;GO:0032693//nega…
miR-9-z	103.9416	67.3485	116.4553	150.5461	174.1632	155.8322	ENSBGRG00000013083	0.35	0.71	0.14	0.00	0.00	0.12	-0.898645105261295	CD300C	CD300c molecule [Source:HGNC Symbol;Acc:HGNC:19320]	-	-	-	-	-	-	-
miR-9-z	103.9416	67.3485	116.4553	150.5461	174.1632	155.8322	ENSBGRG00000013804	1.55	1.11	0.53	0.45	0.38	0.52	-0.885714285714286	-	-	Metabolism	Carbohydrate metabolism	ko00520//Amino sugar and nucleotide sugar metabolism	K08080	GO:0005737//cytoplasm	GO:0016491//oxidoreductase activity;GO:0030338//CMP-N-acetylneuraminate monooxygenase activity;GO:0051537//2 iron, 2 sulfur cluster binding	GO:0046381//CMP-N-acetylneuraminate metabolic process;GO:0055114//oxidation-reduction process
miR-9-z	103.9416	67.3485	116.4553	150.5461	174.1632	155.8322	ENSBGRG00000015364	10.58	16.50	8.85	7.84	5.62	8.14	-0.942857142857143	FBN1	fibrillin 1 [Source:HGNC Symbol;Acc:HGNC:3603]	Environmental Information Processing	Signal transduction	ko04350//TGF-beta signaling pathway	K06825	GO:0001527//microfibril;GO:0005576//extracellular region;GO:0005604//basement membrane;GO:0005615//extracellular space;GO:0031012//extracellular matrix;GO:0062023//collagen-containing extracellular matrix	GO:0005178//integrin binding;GO:0005201//extracellular matrix structural constituent;GO:0005509//calcium ion binding;GO:0008201//heparin binding;GO:0042802//identical protein binding;GO:0044877//protein-containing complex binding	GO:0001501//skeletal system development;GO:0007507//heart development;GO:0033627//cell adhesion mediated by integrin;GO:0035582//sequestering of BMP in extracellular matrix;GO:0035583//sequestering of TGFbeta in extracellular matrix;GO:0043010//camera-type eye development;GO:0045671//negative regulation of osteoclast differentiation;GO:0048048//embryonic eye morphogenesis;GO:0048050//post-embryon…
miR-9-z	103.9416	67.3485	116.4553	150.5461	174.1632	155.8322	ENSBGRG00000020782	9.33	18.27	10.15	7.05	5.27	7.20	-0.885714285714286	PDGFRB	platelet derived growth factor receptor beta [Source:HGNC Symbol;Acc:HGNC:8804]	Human Diseases;Environmental Information Processing;Human Diseases;Environmental Information Processing;Environmental Information Processing;Environmental Information Processing;Environmental Information Processing;Cellular Processes;Cellular Processes;Environmental Information Processing;Human Diseases;Environmental Information Processing;Human Diseases;Human Diseases;Cellular Processes;Human Di…	Cancers;Signal transduction;Infectious diseases;Signal transduction;Signal transduction;Signal transduction;Signal transduction;Cell motility;Cellular community - eukaryotes;Signal transduction;Cancers;Signal transduction;Cancers;Cancers;Cellular community - eukaryotes;Drug resistance;Cancers;Cancers;Cancers	ko05200//Pathways in cancer;ko04151//PI3K-Akt signaling pathway;ko05165//Human papillomavirus infection;ko04014//Ras signaling pathway;ko04010//MAPK signaling pathway;ko04015//Rap1 signaling pathway;ko04020//Calcium signaling pathway;ko04810//Regulation of actin cytoskeleton;ko04510//Focal adhesion;ko04630//Jak-STAT signaling pathway;ko05206//MicroRNAs in cancer;ko04072//Phospholipase D signaling…	K05089;K05089;K05089;K05089;K05089;K05089;K05089;K05089;K05089;K05089;K05089;K05089;K05089;K05089;K05089;K05089;K05089;K05089;K05089	GO:0001726//ruffle;GO:0005737//cytoplasm;GO:0005794//Golgi apparatus;GO:0009986//cell surface;GO:0016020//membrane;GO:0031226//intrinsic component of plasma membrane;GO:0043231//intracellular membrane-bounded organelle	GO:0004672//protein kinase activity;GO:0004713//protein tyrosine kinase activity;GO:0004714//transmembrane receptor protein tyrosine kinase activity;GO:0005017//platelet-derived growth factor-activated receptor activity;GO:0005019//platelet-derived growth factor beta-receptor activity;GO:0005102//signaling receptor binding;GO:0005161//platelet-derived growth factor receptor binding;GO:0005524//AT…	GO:0001568//blood vessel development;GO:0001701//in utero embryonic development;GO:0001822//kidney development;GO:0001894//tissue homeostasis;GO:0006468//protein phosphorylation;GO:0006807//nitrogen compound metabolic process;GO:0007165//signal transduction;GO:0007169//transmembrane receptor protein tyrosine kinase signaling pathway;GO:0008284//positive regulation of cell proliferation;GO:0010863…
miR-9089-z	0.01	0.01	0.01	0.2584	0.6063	0.5043	ENSBGRG00000001789	24.27	54.16	15.91	15.32	14.57	15.36	-0.880406274042429	STAT1	signal transducer and activator of transcription 1 [Source:HGNC Symbol;Acc:HGNC:11362]	Human Diseases;Human Diseases;Human Diseases;Human Diseases;Human Diseases;Human Diseases;Organismal Systems;Environmental Information Processing;Human Diseases;Organismal Systems;Human Diseases;Cellular Processes;Organismal Systems;Human Diseases;Human Diseases;Organismal Systems;Human Diseases;Human Diseases;Organismal Systems;Organismal Systems;Human Diseases;Organismal Systems;Organismal Syst…	Infectious diseases;Cancers;Infectious diseases;Infectious diseases;Infectious diseases;Infectious diseases;Immune system;Signal transduction;Infectious diseases;Immune system;Infectious diseases;Cell growth and death;Immune system;Infectious diseases;Infectious diseases;Immune system;Cancer: overview;Immune diseases;Development;Endocrine system;Infectious diseases;Endocrine system;Immune system;…	ko05168//Herpes simplex infection;ko05200//Pathways in cancer;ko05165//Human papillomavirus infection;ko05169//Epstein-Barr virus infection;ko05162//Measles;ko05152//Tuberculosis;ko04062//Chemokine signaling pathway;ko04630//Jak-STAT signaling pathway;ko05167//Kaposi sarcoma-associated herpesvirus infection;ko04621//NOD-like receptor signaling pathway;ko05164//Influenza A;ko04217//Necroptosis;ko0…	K11220;K11220;K11220;K11220;K11220;K11220;K11220;K11220;K11220;K11220;K11220;K11220;K11220;K11220;K11220;K11220;K11220;K11220;K11220;K11220;K11220;K11220;K11220;K11220;K11220;K11220;K11220;K11220	GO:0000790//nuclear chromatin;GO:0005634//nucleus;GO:0005654//nucleoplasm;GO:0005730//nucleolus;GO:0005737//cytoplasm;GO:0005829//cytosol;GO:0032991//protein-containing complex;GO:0048471//perinuclear region of cytoplasm	GO:0000978//RNA polymerase II proximal promoter sequence-specific DNA binding;GO:0000979//RNA polymerase II core promoter sequence-specific DNA binding;GO:0000981//DNA-binding transcription factor activity, RNA polymerase II-specific;GO:0003677//DNA binding;GO:0003690//double-stranded DNA binding;GO:0003700//DNA-binding transcription factor activity;GO:0005164//tumor necrosis factor receptor bind…	GO:0001937//negative regulation of endothelial cell proliferation;GO:0002230//positive regulation of defense response to virus by host;GO:0006355//regulation of transcription, DNA-templated;GO:0007165//signal transduction;GO:0007259//JAK-STAT cascade;GO:0010742//macrophage derived foam cell differentiation;GO:0016525//negative regulation of angiogenesis;GO:0032727//positive regulation of interfer…
miR-9089-z	0.01	0.01	0.01	0.2584	0.6063	0.5043	ENSBGRG00000002134	7.94	12.13	6.86	4.35	3.98	5.41	-0.880406274042429	CAV1	caveolin 1 [Source:HGNC Symbol;Acc:HGNC:1527]	Cellular Processes;Human Diseases;Cellular Processes;Human Diseases;Human Diseases;Human Diseases	Transport and catabolism;Cancers;Cellular community - eukaryotes;Cardiovascular diseases;Cardiovascular diseases;Infectious diseases	ko04144//Endocytosis;ko05205//Proteoglycans in cancer;ko04510//Focal adhesion;ko05416//Viral myocarditis;ko05418//Fluid shear stress and atherosclerosis;ko05100//Bacterial invasion of epithelial cells	K06278;K06278;K06278;K06278;K06278;K06278	GO:0000139//Golgi membrane;GO:0002080//acrosomal membrane;GO:0002095//caveolar macromolecular signaling complex;GO:0005768//endosome;GO:0005783//endoplasmic reticulum;GO:0005794//Golgi apparatus;GO:0005886//plasma membrane;GO:0005887//integral component of plasma membrane;GO:0005901//caveola;GO:0005925//focal adhesion;GO:0005929//cilium;GO:0005938//cell cortex;GO:0016020//membrane;GO:0016021//int…	GO:0005102//signaling receptor binding;GO:0016504//peptidase activator activity;GO:0019899//enzyme binding;GO:0019901//protein kinase binding;GO:0030674//protein binding, bridging;GO:0042802//identical protein binding;GO:0044325//ion channel binding;GO:0044877//protein-containing complex binding;GO:0046982//protein heterodimerization activity;GO:0048365//Rac GTPase binding;GO:0050998//nitric-oxid…	GO:0000122//negative regulation of transcription by RNA polymerase II;GO:0000188//inactivation of MAPK activity;GO:0001525//angiogenesis;GO:0001570//vasculogenesis;GO:0001666//response to hypoxia;GO:0001937//negative regulation of endothelial cell proliferation;GO:0001960//negative regulation of cytokine-mediated signaling pathway;GO:0002026//regulation of the force of heart contraction;GO:000293…
miR-9089-z	0.01	0.01	0.01	0.2584	0.6063	0.5043	ENSBGRG00000007480	0.57	1.00	1.00	0.28	0.16	0.55	-0.893259600268861	KCTD17	potassium channel tetramerization domain containing 17 [Source:HGNC Symbol;Acc:HGNC:25705]	-	-	-	-	GO:0005737//cytoplasm;GO:0031463//Cul3-RING ubiquitin ligase complex	GO:0005515//protein binding;GO:0042802//identical protein binding;GO:0097602//cullin family protein binding	GO:0032469//endoplasmic reticulum calcium ion homeostasis;GO:0043161//proteasome-mediated ubiquitin-dependent protein catabolic process;GO:0045724//positive regulation of cilium assembly;GO:0051260//protein homooligomerization
miR-9089-z	0.01	0.01	0.01	0.2584	0.6063	0.5043	ENSBGRG00000009429	2.61	9.01	3.34	2.25	1.41	2.15	-0.94112394811432	NCALD	neurocalcin delta [Source:HGNC Symbol;Acc:HGNC:7655]	Organismal Systems	Sensory system	ko04740//Olfactory transduction	K19695	-	GO:0003779//actin binding;GO:0005509//calcium ion binding;GO:0015631//tubulin binding;GO:0030276//clathrin binding	GO:0003073//regulation of systemic arterial blood pressure;GO:0019722//calcium-mediated signaling
miR-9089-z	0.01	0.01	0.01	0.2584	0.6063	0.5043	ENSBGRG00000010593	0.16	0.10	1.42	0.09	0.00	0.06	-0.94112394811432	PDYN	prodynorphin [Source:HGNC Symbol;Acc:HGNC:8820]	Environmental Information Processing;Human Diseases;Human Diseases;Human Diseases;Human Diseases	Signaling molecules and interaction;Substance dependence;Neurodegenerative disease;Substance dependence;Substance dependence	ko04080//Neuroactive ligand-receptor interaction;ko05034//Alcoholism;ko05017//Spinocerebellar ataxia;ko05031//Amphetamine addiction;ko05030//Cocaine addiction	K15840;K15840;K15840;K15840;K15840	GO:0005886//plasma membrane	-	GO:0007218//neuropeptide signaling pathway
miR-9089-z	0.01	0.01	0.01	0.2584	0.6063	0.5043	ENSBGRG00000011032	0.03	0.19	0.04	0.00	0.00	0.00	-0.870967741935484	AQP9	aquaporin 9 [Source:HGNC Symbol;Acc:HGNC:643]	Organismal Systems	Digestive system	ko04976//Bile secretion	K09877	GO:0005887//integral component of plasma membrane;GO:0016020//membrane;GO:0043231//intracellular membrane-bounded organelle	GO:0005345//purine nucleobase transmembrane transporter activity;GO:0005350//pyrimidine nucleobase transmembrane transporter activity;GO:0015250//water channel activity;GO:0015254//glycerol channel activity;GO:0015265//urea channel activity;GO:0015267//channel activity	GO:0006833//water transport;GO:0006863//purine nucleobase transport;GO:0010033//response to organic substance;GO:0015791//polyol transport;GO:0015793//glycerol transport;GO:0015837//amine transport;GO:0015855//pyrimidine nucleobase transport;GO:0046689//response to mercury ion;GO:0055085//transmembrane transport;GO:0071320//cellular response to cAMP;GO:0071918//urea transmembrane transport
miR-9089-z	0.01	0.01	0.01	0.2584	0.6063	0.5043	ENSBGRG00000011217	2.72	6.02	3.58	1.68	1.35	2.06	-0.880406274042429	CADM4	cell adhesion molecule 4 [Source:HGNC Symbol;Acc:HGNC:30825]	-	-	-	-	GO:0031252//cell leading edge;GO:0044291//cell-cell contact zone	GO:0019903//protein phosphatase binding;GO:0030971//receptor tyrosine kinase binding;GO:0043183//vascular endothelial growth factor receptor 1 binding;GO:0043184//vascular endothelial growth factor receptor 2 binding	GO:0001932//regulation of protein phosphorylation;GO:0001933//negative regulation of protein phosphorylation;GO:0010801//negative regulation of peptidyl-threonine phosphorylation;GO:0030948//negative regulation of vascular endothelial growth factor receptor signaling pathway;GO:0035020//regulation of Rac protein signal transduction;GO:0042127//regulation of cell proliferation;GO:0050732//negative…
miR-9089-z	0.01	0.01	0.01	0.2584	0.6063	0.5043	ENSBGRG00000012785	0.42	0.05	0.03	0.03	0.00	0.02	-0.893259600268861	CD79B	CD79b molecule [Source:HGNC Symbol;Acc:HGNC:1699]	Organismal Systems	Immune system	ko04662//B cell receptor signaling pathway	K06507	GO:0009897//external side of plasma membrane;GO:0016020//membrane;GO:0019815//B cell receptor complex	GO:0004888//transmembrane signaling receptor activity;GO:0042802//identical protein binding	GO:0007166//cell surface receptor signaling pathway;GO:0009617//response to bacterium;GO:0050853//B cell receptor signaling pathway
miR-9089-z	0.01	0.01	0.01	0.2584	0.6063	0.5043	ENSBGRG00000014840	14.69	11.27	6.62	4.01	5.51	5.75	-0.758970925898645	SPARCL1	SPARC like 1 [Source:HGNC Symbol;Acc:HGNC:11220]	-	-	-	-	GO:0005615//extracellular space;GO:0098978//glutamatergic synapse	GO:0005509//calcium ion binding;GO:0005515//protein binding	GO:0099560//synaptic membrane adhesion
miR-9089-z	0.01	0.01	0.01	0.2584	0.6063	0.5043	ENSBGRG00000015644	1.33	0.32	0.36	0.17	0.23	0.16	-0.758970925898645	SLC6A12	solute carrier family 6 member 12 [Source:HGNC Symbol;Acc:HGNC:11045]	Organismal Systems;Organismal Systems	Nervous system;Nervous system	ko04727//GABAergic synapse;ko04721//Synaptic vesicle cycle	K05045;K05045	GO:0005887//integral component of plasma membrane;GO:0016020//membrane;GO:0016021//integral component of membrane	GO:0005328//neurotransmitter:sodium symporter activity;GO:0005332//gamma-aminobutyric acid:sodium symporter activity	GO:0006836//neurotransmitter transport
miR-9089-z	0.01	0.01	0.01	0.2584	0.6063	0.5043	ENSBGRG00000017897	0.62	0.57	0.45	0.17	0.04	0.30	-0.880406274042429	FCMR	Fc fragment of IgM receptor [Source:HGNC Symbol;Acc:HGNC:14315]	-	-	-	-	-	-	-
miR-9089-z	0.01	0.01	0.01	0.2584	0.6063	0.5043	ENSBGRG00000019141	1.32	3.18	1.53	1.08	0.64	0.63	-0.880406274042429	-	-	-	-	-	-	-	-	-
miR-9089-z	0.01	0.01	0.01	0.2584	0.6063	0.5043	ENSBGRG00000020782	9.33	18.27	10.15	7.05	5.27	7.20	-0.880406274042429	PDGFRB	platelet derived growth factor receptor beta [Source:HGNC Symbol;Acc:HGNC:8804]	Human Diseases;Environmental Information Processing;Human Diseases;Environmental Information Processing;Environmental Information Processing;Environmental Information Processing;Environmental Information Processing;Cellular Processes;Cellular Processes;Environmental Information Processing;Human Diseases;Environmental Information Processing;Human Diseases;Human Diseases;Cellular Processes;Human Di…	Cancers;Signal transduction;Infectious diseases;Signal transduction;Signal transduction;Signal transduction;Signal transduction;Cell motility;Cellular community - eukaryotes;Signal transduction;Cancers;Signal transduction;Cancers;Cancers;Cellular community - eukaryotes;Drug resistance;Cancers;Cancers;Cancers	ko05200//Pathways in cancer;ko04151//PI3K-Akt signaling pathway;ko05165//Human papillomavirus infection;ko04014//Ras signaling pathway;ko04010//MAPK signaling pathway;ko04015//Rap1 signaling pathway;ko04020//Calcium signaling pathway;ko04810//Regulation of actin cytoskeleton;ko04510//Focal adhesion;ko04630//Jak-STAT signaling pathway;ko05206//MicroRNAs in cancer;ko04072//Phospholipase D signaling…	K05089;K05089;K05089;K05089;K05089;K05089;K05089;K05089;K05089;K05089;K05089;K05089;K05089;K05089;K05089;K05089;K05089;K05089;K05089	GO:0001726//ruffle;GO:0005737//cytoplasm;GO:0005794//Golgi apparatus;GO:0009986//cell surface;GO:0016020//membrane;GO:0031226//intrinsic component of plasma membrane;GO:0043231//intracellular membrane-bounded organelle	GO:0004672//protein kinase activity;GO:0004713//protein tyrosine kinase activity;GO:0004714//transmembrane receptor protein tyrosine kinase activity;GO:0005017//platelet-derived growth factor-activated receptor activity;GO:0005019//platelet-derived growth factor beta-receptor activity;GO:0005102//signaling receptor binding;GO:0005161//platelet-derived growth factor receptor binding;GO:0005524//AT…	GO:0001568//blood vessel development;GO:0001701//in utero embryonic development;GO:0001822//kidney development;GO:0001894//tissue homeostasis;GO:0006468//protein phosphorylation;GO:0006807//nitrogen compound metabolic process;GO:0007165//signal transduction;GO:0007169//transmembrane receptor protein tyrosine kinase signaling pathway;GO:0008284//positive regulation of cell proliferation;GO:0010863…
miR-9089-z	0.01	0.01	0.01	0.2584	0.6063	0.5043	ENSBGRG00000023311	4.52	5.23	4.88	2.00	2.61	2.65	-0.758970925898645	MMP28	matrix metallopeptidase 28 [Source:HGNC Symbol;Acc:HGNC:14366]	-	-	-	-	GO:0005737//cytoplasm;GO:0031012//extracellular matrix	GO:0004222//metalloendopeptidase activity;GO:0008237//metallopeptidase activity;GO:0008270//zinc ion binding	GO:0006508//proteolysis;GO:0010760//negative regulation of macrophage chemotaxis
miR-9270-z	1.3213	0.8158	1.0083	2.7137	5.1537	2.7737	ENSBGRG00000002310	2.38	5.78	2.79	1.81	0.99	1.17	-1	CSF1	colony stimulating factor 1 [Source:HGNC Symbol;Acc:HGNC:2432]	Environmental Information Processing;Human Diseases;Environmental Information Processing;Environmental Information Processing;Environmental Information Processing;Environmental Information Processing;Human Diseases;Organismal Systems;Organismal Systems;Environmental Information Processing;Environmental Information Processing	Signal transduction;Neurodegenerative diseases;Signaling molecules and interaction;Signal transduction;Signal transduction;Signal transduction;Immune diseases;Development;Immune system;Signal transduction;Signaling molecules and interaction	ko04151//PI3K-Akt signaling pathway;ko05010//Alzheimer disease;ko04060//Cytokine-cytokine receptor interaction;ko04014//Ras signaling pathway;ko04010//MAPK signaling pathway;ko04015//Rap1 signaling pathway;ko05323//Rheumatoid arthritis;ko04380//Osteoclast differentiation;ko04640//Hematopoietic cell lineage;ko04668//TNF signaling pathway;ko04061//Viral protein interaction with cytokine and cytokin…	K05453;K05453;K05453;K05453;K05453;K05453;K05453;K05453;K05453;K05453;K05453	GO:0005615//extracellular space;GO:0005886//plasma membrane;GO:0016021//integral component of membrane;GO:0016604//nuclear body;GO:0048471//perinuclear region of cytoplasm;GO:1990682//CSF1-CSF1R complex	GO:0005125//cytokine activity;GO:0005157//macrophage colony-stimulating factor receptor binding;GO:0008083//growth factor activity;GO:0042802//identical protein binding;GO:0042803//protein homodimerization activity	GO:0001954//positive regulation of cell-matrix adhesion;GO:0002158//osteoclast proliferation;GO:0002931//response to ischemia;GO:0003006//developmental process involved in reproduction;GO:0007169//transmembrane receptor protein tyrosine kinase signaling pathway;GO:0008284//positive regulation of cell proliferation;GO:0010628//positive regulation of gene expression;GO:0010744//positive regulation …
miR-9270-z	1.3213	0.8158	1.0083	2.7137	5.1537	2.7737	ENSBGRG00000004010	9.42	13.18	8.79	6.85	4.99	5.34	-0.942857142857143	MMP14	matrix metallopeptidase 14 [Source:HGNC Symbol;Acc:HGNC:7160]	Environmental Information Processing;Organismal Systems;Organismal Systems	Signal transduction;Endocrine system;Endocrine system	ko04668//TNF signaling pathway;ko04928//Parathyroid hormone synthesis, secretion and action;ko04912//GnRH signaling pathway	K07763;K07763;K07763	GO:0005615//extracellular space;GO:0005634//nucleus;GO:0005737//cytoplasm;GO:0005829//cytosol;GO:0005886//plasma membrane;GO:0031012//extracellular matrix;GO:0031410//cytoplasmic vesicle;GO:0044354//macropinosome;GO:0045111//intermediate filament cytoskeleton	GO:0004175//endopeptidase activity;GO:0004222//metalloendopeptidase activity;GO:0008237//metallopeptidase activity;GO:0008270//zinc ion binding;GO:0070006//metalloaminopeptidase activity	GO:0001503//ossification;GO:0001958//endochondral ossification;GO:0006508//proteolysis;GO:0010831//positive regulation of myotube differentiation;GO:0016477//cell migration;GO:0030307//positive regulation of cell growth;GO:0030324//lung development;GO:0030335//positive regulation of cell migration;GO:0030574//collagen catabolic process;GO:0031638//zymogen activation;GO:0035987//endodermal cell di…
miR-9270-z	1.3213	0.8158	1.0083	2.7137	5.1537	2.7737	ENSBGRG00000004372	5.46	10.49	6.85	3.52	3.60	4.17	-0.828571428571429	NTRK2	neurotrophic receptor tyrosine kinase 2 [Source:HGNC Symbol;Acc:HGNC:8032]	Environmental Information Processing;Environmental Information Processing;Environmental Information Processing;Human Diseases;Organismal Systems	Signal transduction;Signal transduction;Signal transduction;Substance dependence;Nervous system	ko04151//PI3K-Akt signaling pathway;ko04014//Ras signaling pathway;ko04010//MAPK signaling pathway;ko05034//Alcoholism;ko04722//Neurotrophin signaling pathway	K04360;K04360;K04360;K04360;K04360	GO:0005768//endosome;GO:0005769//early endosome;GO:0005829//cytosol;GO:0005886//plasma membrane;GO:0005887//integral component of plasma membrane;GO:0014069//postsynaptic density;GO:0016020//membrane;GO:0043195//terminal bouton;GO:0043235//receptor complex	GO:0004672//protein kinase activity;GO:0004713//protein tyrosine kinase activity;GO:0004714//transmembrane receptor protein tyrosine kinase activity;GO:0005030//neurotrophin receptor activity;GO:0005515//protein binding;GO:0005524//ATP binding;GO:0043121//neurotrophin binding;GO:0048403//brain-derived neurotrophic factor binding;GO:0060175//brain-derived neurotrophic factor-activated receptor act…	GO:0001570//vasculogenesis;GO:0001764//neuron migration;GO:0006468//protein phosphorylation;GO:0007169//transmembrane receptor protein tyrosine kinase signaling pathway;GO:0007612//learning;GO:0007623//circadian rhythm;GO:0007631//feeding behavior;GO:0010628//positive regulation of gene expression;GO:0010976//positive regulation of neuron projection development;GO:0014047//glutamate secretion;GO:…
miR-9270-z	1.3213	0.8158	1.0083	2.7137	5.1537	2.7737	ENSBGRG00000005255	4.26	6.19	4.25	2.60	2.01	2.58	-0.942857142857143	COL5A1	collagen type V alpha 1 chain [Source:HGNC Symbol;Acc:HGNC:2209]	Organismal Systems	Digestive system	ko04974//Protein digestion and absorption	K19721	GO:0005581//collagen trimer;GO:0005588//collagen type V trimer;GO:0005604//basement membrane;GO:0031012//extracellular matrix;GO:0062023//collagen-containing extracellular matrix	GO:0005201//extracellular matrix structural constituent;GO:0008201//heparin binding;GO:0043394//proteoglycan binding;GO:0048407//platelet-derived growth factor binding	GO:0001568//blood vessel development;GO:0003007//heart morphogenesis;GO:0007155//cell adhesion;GO:0016477//cell migration;GO:0030199//collagen fibril organization;GO:0032964//collagen biosynthetic process;GO:0035313//wound healing, spreading of epidermal cells;GO:0035989//tendon development;GO:0043588//skin development;GO:0045112//integrin biosynthetic process;GO:0048592//eye morphogenesis;GO:005…
miR-9270-z	1.3213	0.8158	1.0083	2.7137	5.1537	2.7737	ENSBGRG00000006540	6.66	4.87	4.05	3.76	2.64	2.85	-0.828571428571429	FNBP1	formin binding protein 1 [Source:HGNC Symbol;Acc:HGNC:17069]	Human Diseases	Infectious diseases	ko05131//Shigellosis	K20121	-	GO:0005515//protein binding;GO:0042802//identical protein binding	GO:0006897//endocytosis
miR-9270-z	1.3213	0.8158	1.0083	2.7137	5.1537	2.7737	ENSBGRG00000007252	4.40	8.10	6.04	2.34	3.38	4.12	-0.828571428571429	TMEM35B	transmembrane protein 35B [Source:HGNC Symbol;Acc:HGNC:40021]	-	-	-	-	-	-	-
miR-9270-z	1.3213	0.8158	1.0083	2.7137	5.1537	2.7737	ENSBGRG00000009568	9.51	30.93	14.43	8.73	9.17	7.63	-0.828571428571429	LAMC3	laminin subunit gamma 3 [Source:HGNC Symbol;Acc:HGNC:6494]	Human Diseases;Environmental Information Processing;Human Diseases;Cellular Processes;Human Diseases;Human Diseases;Human Diseases;Environmental Information Processing	Cancers;Signal transduction;Infectious diseases;Cellular community - eukaryotes;Infectious diseases;Infectious diseases;Cancers;Signaling molecules and interaction	ko05200//Pathways in cancer;ko04151//PI3K-Akt signaling pathway;ko05165//Human papillomavirus infection;ko04510//Focal adhesion;ko05146//Amoebiasis;ko05145//Toxoplasmosis;ko05222//Small cell lung cancer;ko04512//ECM-receptor interaction	K06247;K06247;K06247;K06247;K06247;K06247;K06247;K06247	GO:0005604//basement membrane	-	GO:0000904//cell morphogenesis involved in differentiation;GO:0007601//visual perception;GO:0014002//astrocyte development;GO:0060041//retina development in camera-type eye
miR-9270-z	1.3213	0.8158	1.0083	2.7137	5.1537	2.7737	ENSBGRG00000009706	0.38	0.63	0.30	0.24	0.09	0.16	-0.942857142857143	ZC4H2	zinc finger C4H2-type containing [Source:HGNC Symbol;Acc:HGNC:24931]	-	-	-	-	GO:0005634//nucleus;GO:0005737//cytoplasm;GO:0045211//postsynaptic membrane	-	GO:0007399//nervous system development;GO:0045666//positive regulation of neuron differentiation
miR-9270-z	1.3213	0.8158	1.0083	2.7137	5.1537	2.7737	ENSBGRG00000010195	1.44	1.40	0.66	0.48	0.32	0.32	-0.811679449913428	IRF5	interferon regulatory factor 5 [Source:HGNC Symbol;Acc:HGNC:6120]	Organismal Systems	Immune system	ko04620//Toll-like receptor signaling pathway	K09446	GO:0005634//nucleus;GO:0005737//cytoplasm	GO:0001228//DNA-binding transcription activator activity, RNA polymerase II-specific;GO:0003700//DNA-binding transcription factor activity;GO:0005515//protein binding;GO:0042802//identical protein binding;GO:0043565//sequence-specific DNA binding;GO:0044212//transcription regulatory region DNA binding	GO:0006355//regulation of transcription, DNA-templated;GO:0006357//regulation of transcription by RNA polymerase II;GO:0019221//cytokine-mediated signaling pathway;GO:0032494//response to peptidoglycan;GO:0032495//response to muramyl dipeptide;GO:0043065//positive regulation of apoptotic process;GO:0045944//positive regulation of transcription by RNA polymerase II;GO:0051607//defense response to …
miR-9270-z	1.3213	0.8158	1.0083	2.7137	5.1537	2.7737	ENSBGRG00000011032	0.03	0.19	0.04	0.00	0.00	0.00	-0.94112394811432	AQP9	aquaporin 9 [Source:HGNC Symbol;Acc:HGNC:643]	Organismal Systems	Digestive system	ko04976//Bile secretion	K09877	GO:0005887//integral component of plasma membrane;GO:0016020//membrane;GO:0043231//intracellular membrane-bounded organelle	GO:0005345//purine nucleobase transmembrane transporter activity;GO:0005350//pyrimidine nucleobase transmembrane transporter activity;GO:0015250//water channel activity;GO:0015254//glycerol channel activity;GO:0015265//urea channel activity;GO:0015267//channel activity	GO:0006833//water transport;GO:0006863//purine nucleobase transport;GO:0010033//response to organic substance;GO:0015791//polyol transport;GO:0015793//glycerol transport;GO:0015837//amine transport;GO:0015855//pyrimidine nucleobase transport;GO:0046689//response to mercury ion;GO:0055085//transmembrane transport;GO:0071320//cellular response to cAMP;GO:0071918//urea transmembrane transport
miR-9270-z	1.3213	0.8158	1.0083	2.7137	5.1537	2.7737	ENSBGRG00000013127	5.17	8.07	3.82	2.98	2.90	3.17	-0.885714285714286	NCF2	neutrophil cytosolic factor 2 [Source:HGNC Symbol;Acc:HGNC:7661]	Cellular Processes;Organismal Systems;Human Diseases;Organismal Systems;Human Diseases	Transport and catabolism;Immune system;Cardiovascular diseases;Development;Infectious diseases	ko04145//Phagosome;ko04670//Leukocyte transendothelial migration;ko05418//Fluid shear stress and atherosclerosis;ko04380//Osteoclast differentiation;ko05140//Leishmaniasis	K08010;K08010;K08010;K08010;K08010	GO:0001669//acrosomal vesicle;GO:0005730//nucleolus;GO:0005737//cytoplasm;GO:0005829//cytosol;GO:0016020//membrane;GO:0043020//NADPH oxidase complex	GO:0005515//protein binding;GO:0008022//protein C-terminus binding;GO:0016175//superoxide-generating NADPH oxidase activity;GO:0016176//superoxide-generating NADPH oxidase activator activity;GO:0048365//Rac GTPase binding	GO:0006909//phagocytosis;GO:0042554//superoxide anion generation;GO:0045730//respiratory burst;GO:0055114//oxidation-reduction process
miR-9270-z	1.3213	0.8158	1.0083	2.7137	5.1537	2.7737	ENSBGRG00000013374	0.12	0.19	0.15	0.05	0.03	0.03	-0.985610760609162	-	-	-	-	-	-	GO:0016020//membrane	GO:0022857//transmembrane transporter activity	GO:0055085//transmembrane transport
miR-9270-z	1.3213	0.8158	1.0083	2.7137	5.1537	2.7737	ENSBGRG00000013785	5.97	9.35	8.63	5.16	4.65	4.72	-1	CPXM1	carboxypeptidase X, M14 family member 1 [Source:HGNC Symbol;Acc:HGNC:15771]	-	-	-	-	GO:0005615//extracellular space	GO:0004181//metallocarboxypeptidase activity;GO:0008270//zinc ion binding	GO:0006508//proteolysis
miR-9270-z	1.3213	0.8158	1.0083	2.7137	5.1537	2.7737	ENSBGRG00000015347	0.17	0.69	0.17	0.10	0.05	0.09	-0.985610760609162	CD22	CD22 molecule [Source:HGNC Symbol;Acc:HGNC:1643]	Environmental Information Processing;Organismal Systems;Organismal Systems	Signaling molecules and interaction;Immune system;Immune system	ko04514//Cell adhesion molecules (CAMs);ko04640//Hematopoietic cell lineage;ko04662//B cell receptor signaling pathway	K06467;K06467;K06467	GO:0005769//early endosome;GO:0055037//recycling endosome	-	GO:0030100//regulation of endocytosis;GO:0042113//B cell activation;GO:0050859//negative regulation of B cell receptor signaling pathway
miR-9270-z	1.3213	0.8158	1.0083	2.7137	5.1537	2.7737	ENSBGRG00000015762	1.02	2.86	1.67	0.71	0.78	0.93	-0.828571428571429	CDR2L	cerebellar degeneration related protein 2 like [Source:HGNC Symbol;Acc:HGNC:29999]	-	-	-	-	-	-	-
miR-9270-z	1.3213	0.8158	1.0083	2.7137	5.1537	2.7737	ENSBGRG00000016874	1.76	2.24	0.83	0.83	0.50	0.79	-0.898645105261295	-	-	-	-	-	-	GO:0016020//membrane	GO:0099106//ion channel regulator activity	GO:0043269//regulation of ion transport
miR-9270-z	1.3213	0.8158	1.0083	2.7137	5.1537	2.7737	ENSBGRG00000017549	1.20	1.73	0.63	0.43	0.42	0.49	-0.885714285714286	TLR2	toll like receptor 2 [Source:HGNC Symbol;Acc:HGNC:11848]	Human Diseases;Environmental Information Processing;Human Diseases;Human Diseases;Human Diseases;Human Diseases;Human Diseases;Human Diseases;Human Diseases;Cellular Processes;Human Diseases;Human Diseases;Human Diseases;Human Diseases;Human Diseases;Human Diseases;Human Diseases;Organismal Systems;Human Diseases;Human Diseases	Infectious diseases;Signal transduction;Infectious disease: viral;Infectious diseases;Infectious diseases;Infectious diseases;Cancers;Infectious diseases;Immune diseases;Transport and catabolism;Infectious diseases;Infectious diseases;Cancer: overview;Immune diseases;Infectious diseases;Infectious diseases;Infectious diseases;Immune system;Infectious diseases;Infectious diseases	ko05168//Herpes simplex infection;ko04151//PI3K-Akt signaling pathway;ko05170//Human immunodeficiency virus 1 infection;ko05169//Epstein-Barr virus infection;ko05132//Salmonella infection;ko05162//Measles;ko05205//Proteoglycans in cancer;ko05152//Tuberculosis;ko05323//Rheumatoid arthritis;ko04145//Phagosome;ko05142//Chagas disease (American trypanosomiasis);ko05161//Hepatitis B;ko05235//PD-L1 exp…	K10159;K10159;K10159;K10159;K10159;K10159;K10159;K10159;K10159;K10159;K10159;K10159;K10159;K10159;K10159;K10159;K10159;K10159;K10159;K10159	GO:0005737//cytoplasm;GO:0005794//Golgi apparatus;GO:0005886//plasma membrane;GO:0005887//integral component of plasma membrane;GO:0009986//cell surface;GO:0016021//integral component of membrane;GO:0031226//intrinsic component of plasma membrane;GO:0035354//Toll-like receptor 1-Toll-like receptor 2 protein complex;GO:0045121//membrane raft	GO:0001530//lipopolysaccharide binding;GO:0001540//amyloid-beta binding;GO:0005515//protein binding;GO:0035325//Toll-like receptor binding;GO:0038187//pattern recognition receptor activity;GO:0042497//triacyl lipopeptide binding;GO:0042802//identical protein binding;GO:0042834//peptidoglycan binding;GO:0044877//protein-containing complex binding	GO:0001775//cell activation;GO:0002237//response to molecule of bacterial origin;GO:0002374//cytokine secretion involved in immune response;GO:0002755//MyD88-dependent toll-like receptor signaling pathway;GO:0006954//inflammatory response;GO:0007165//signal transduction;GO:0007252//I-kappaB phosphorylation;GO:0010628//positive regulation of gene expression;GO:0030177//positive regulation of Wnt s…
miR-9270-z	1.3213	0.8158	1.0083	2.7137	5.1537	2.7737	ENSBGRG00000018634	0.05	0.03	0.10	0.02	0.01	0.01	-0.811679449913428	-	-	-	-	-	-	-	GO:0005515//protein binding	-
miR-9270-z	1.3213	0.8158	1.0083	2.7137	5.1537	2.7737	ENSBGRG00000020017	13.18	27.31	11.64	9.87	6.74	7.87	-0.942857142857143	DES	desmin [Source:HGNC Symbol;Acc:HGNC:2770]	Human Diseases;Human Diseases;Human Diseases	Cardiovascular diseases;Cardiovascular diseases;Cardiovascular diseases	ko05414//Dilated cardiomyopathy (DCM);ko05412//Arrhythmogenic right ventricular cardiomyopathy (ARVC);ko05410//Hypertrophic cardiomyopathy (HCM)	K07610;K07610;K07610	GO:0005634//nucleus;GO:0005737//cytoplasm;GO:0005856//cytoskeleton;GO:0005882//intermediate filament;GO:0005911//cell-cell junction;GO:0005916//fascia adherens;GO:0014704//intercalated disc;GO:0030018//Z disc;GO:0031594//neuromuscular junction;GO:0042383//sarcolemma;GO:0043292//contractile fiber;GO:0045111//intermediate filament cytoskeleton;GO:0097512//cardiac myofibril	GO:0008092//cytoskeletal protein binding;GO:0042802//identical protein binding	GO:0045109//intermediate filament organization
miR-9270-z	1.3213	0.8158	1.0083	2.7137	5.1537	2.7737	ENSBGRG00000020782	9.33	18.27	10.15	7.05	5.27	7.20	-0.942857142857143	PDGFRB	platelet derived growth factor receptor beta [Source:HGNC Symbol;Acc:HGNC:8804]	Human Diseases;Environmental Information Processing;Human Diseases;Environmental Information Processing;Environmental Information Processing;Environmental Information Processing;Environmental Information Processing;Cellular Processes;Cellular Processes;Environmental Information Processing;Human Diseases;Environmental Information Processing;Human Diseases;Human Diseases;Cellular Processes;Human Di…	Cancers;Signal transduction;Infectious diseases;Signal transduction;Signal transduction;Signal transduction;Signal transduction;Cell motility;Cellular community - eukaryotes;Signal transduction;Cancers;Signal transduction;Cancers;Cancers;Cellular community - eukaryotes;Drug resistance;Cancers;Cancers;Cancers	ko05200//Pathways in cancer;ko04151//PI3K-Akt signaling pathway;ko05165//Human papillomavirus infection;ko04014//Ras signaling pathway;ko04010//MAPK signaling pathway;ko04015//Rap1 signaling pathway;ko04020//Calcium signaling pathway;ko04810//Regulation of actin cytoskeleton;ko04510//Focal adhesion;ko04630//Jak-STAT signaling pathway;ko05206//MicroRNAs in cancer;ko04072//Phospholipase D signaling…	K05089;K05089;K05089;K05089;K05089;K05089;K05089;K05089;K05089;K05089;K05089;K05089;K05089;K05089;K05089;K05089;K05089;K05089;K05089	GO:0001726//ruffle;GO:0005737//cytoplasm;GO:0005794//Golgi apparatus;GO:0009986//cell surface;GO:0016020//membrane;GO:0031226//intrinsic component of plasma membrane;GO:0043231//intracellular membrane-bounded organelle	GO:0004672//protein kinase activity;GO:0004713//protein tyrosine kinase activity;GO:0004714//transmembrane receptor protein tyrosine kinase activity;GO:0005017//platelet-derived growth factor-activated receptor activity;GO:0005019//platelet-derived growth factor beta-receptor activity;GO:0005102//signaling receptor binding;GO:0005161//platelet-derived growth factor receptor binding;GO:0005524//AT…	GO:0001568//blood vessel development;GO:0001701//in utero embryonic development;GO:0001822//kidney development;GO:0001894//tissue homeostasis;GO:0006468//protein phosphorylation;GO:0006807//nitrogen compound metabolic process;GO:0007165//signal transduction;GO:0007169//transmembrane receptor protein tyrosine kinase signaling pathway;GO:0008284//positive regulation of cell proliferation;GO:0010863…
miR-9270-z	1.3213	0.8158	1.0083	2.7137	5.1537	2.7737	ENSBGRG00000023721	5.98	7.28	4.52	3.75	2.26	4.09	-0.885714285714286	VSIR	V-set immunoregulatory receptor [Source:HGNC Symbol;Acc:HGNC:30085]	Environmental Information Processing	Signaling molecules and interaction	ko04514//Cell adhesion molecules (CAMs)	K23268	GO:0005886//plasma membrane;GO:0016021//integral component of membrane	GO:0019899//enzyme binding;GO:0042802//identical protein binding;GO:0061133//endopeptidase activator activity	GO:0010628//positive regulation of gene expression;GO:0010950//positive regulation of endopeptidase activity;GO:0030335//positive regulation of cell migration;GO:0031638//zymogen activation;GO:0032689//negative regulation of interferon-gamma production;GO:0032693//negative regulation of interleukin-10 production;GO:0032700//negative regulation of interleukin-17 production;GO:0032720//negative reg…
novel-m0001-3p	176.1722	218.0894	288.8697	412.8712	312.5539	342.1751	ENSBGRG00000000343	1.74	0.91	0.31	0.15	0.06	0.23	-0.828571428571429	SLAMF7	SLAM family member 7 [Source:HGNC Symbol;Acc:HGNC:21394]	-	-	-	-	-	GO:0042802//identical protein binding	-
novel-m0001-3p	176.1722	218.0894	288.8697	412.8712	312.5539	342.1751	ENSBGRG00000009568	9.51	30.93	14.43	8.73	9.17	7.63	-0.771428571428571	LAMC3	laminin subunit gamma 3 [Source:HGNC Symbol;Acc:HGNC:6494]	Human Diseases;Environmental Information Processing;Human Diseases;Cellular Processes;Human Diseases;Human Diseases;Human Diseases;Environmental Information Processing	Cancers;Signal transduction;Infectious diseases;Cellular community - eukaryotes;Infectious diseases;Infectious diseases;Cancers;Signaling molecules and interaction	ko05200//Pathways in cancer;ko04151//PI3K-Akt signaling pathway;ko05165//Human papillomavirus infection;ko04510//Focal adhesion;ko05146//Amoebiasis;ko05145//Toxoplasmosis;ko05222//Small cell lung cancer;ko04512//ECM-receptor interaction	K06247;K06247;K06247;K06247;K06247;K06247;K06247;K06247	GO:0005604//basement membrane	-	GO:0000904//cell morphogenesis involved in differentiation;GO:0007601//visual perception;GO:0014002//astrocyte development;GO:0060041//retina development in camera-type eye
novel-m0001-3p	176.1722	218.0894	288.8697	412.8712	312.5539	342.1751	ENSBGRG00000013500	5.11	7.02	2.66	2.08	2.35	3.07	-0.771428571428571	SEPTIN11	septin 11 [Source:HGNC Symbol;Acc:HGNC:25589]	Human Diseases;Human Diseases	Infectious diseases;Infectious diseases	ko05131//Shigellosis;ko05100//Bacterial invasion of epithelial cells	K16939;K16939	GO:0001725//stress fiber;GO:0031105//septin complex	GO:0005525//GTP binding	-
novel-m0001-3p	176.1722	218.0894	288.8697	412.8712	312.5539	342.1751	ENSBGRG00000013652	0.37	0.08	0.24	0.04	0.00	0.05	-0.771428571428571	-	CD300e molecule [Source:HGNC Symbol;Acc:HGNC:28874]	-	-	-	-	-	-	-
novel-m0001-3p	176.1722	218.0894	288.8697	412.8712	312.5539	342.1751	ENSBGRG00000015837	25.48	8.26	2.59	1.52	0.37	1.88	-0.828571428571429	CXCL9	C-X-C motif chemokine ligand 9 [Source:HGNC Symbol;Acc:HGNC:7098]	Environmental Information Processing;Organismal Systems;Organismal Systems;Environmental Information Processing	Signaling molecules and interaction;Immune system;Immune system;Signaling molecules and interaction	ko04060//Cytokine-cytokine receptor interaction;ko04062//Chemokine signaling pathway;ko04620//Toll-like receptor signaling pathway;ko04061//Viral protein interaction with cytokine and cytokine receptor	K05416;K05416;K05416;K05416	GO:0005576//extracellular region;GO:0005615//extracellular space;GO:0009897//external side of plasma membrane	GO:0008009//chemokine activity;GO:0048248//CXCR3 chemokine receptor binding	GO:0006935//chemotaxis;GO:0006952//defense response;GO:0006955//immune response;GO:0007189//adenylate cyclase-activating G protein-coupled receptor signaling pathway;GO:0009617//response to bacterium;GO:0042127//regulation of cell proliferation;GO:0045663//positive regulation of myoblast differentiation;GO:0051281//positive regulation of release of sequestered calcium ion into cytosol;GO:0051607/…
novel-m0001-3p	176.1722	218.0894	288.8697	412.8712	312.5539	342.1751	ENSBGRG00000018824	12.06	20.42	14.12	6.20	6.50	5.33	-0.771428571428571	CXCL12	C-X-C motif chemokine ligand 12 [Source:HGNC Symbol;Acc:HGNC:10672]	Human Diseases;Environmental Information Processing;Human Diseases;Cellular Processes;Organismal Systems;Environmental Information Processing;Human Diseases;Organismal Systems;Organismal Systems;Organismal Systems;Environmental Information Processing	Cancers;Signaling molecules and interaction;Infectious diseases;Cell motility;Immune system;Signal transduction;Immune diseases;Development;Immune system;Immune system;Signaling molecules and interaction	ko05200//Pathways in cancer;ko04060//Cytokine-cytokine receptor interaction;ko05163//Human cytomegalovirus infection;ko04810//Regulation of actin cytoskeleton;ko04062//Chemokine signaling pathway;ko04064//NF-kappa B signaling pathway;ko05323//Rheumatoid arthritis;ko04360//Axon guidance;ko04670//Leukocyte transendothelial migration;ko04672//Intestinal immune network for IgA production;ko04061//Vir…	K10031;K10031;K10031;K10031;K10031;K10031;K10031;K10031;K10031;K10031;K10031	GO:0005576//extracellular region	GO:0005178//integrin binding;GO:0008009//chemokine activity;GO:0042379//chemokine receptor binding;GO:0045236//CXCR chemokine receptor binding	GO:0006935//chemotaxis;GO:0006952//defense response;GO:0006955//immune response;GO:0033622//integrin activation;GO:0038146//chemokine (C-X-C motif) ligand 12 signaling pathway;GO:0045785//positive regulation of cell adhesion;GO:0060326//cell chemotaxis;GO:0070098//chemokine-mediated signaling pathway;GO:0090026//positive regulation of monocyte chemotaxis;GO:1902230//negative regulation of intrins…
novel-m0001-3p	176.1722	218.0894	288.8697	412.8712	312.5539	342.1751	ENSBGRG00000022191	5.94	5.68	3.06	2.11	1.28	3.24	-0.714285714285714	-	-	Organismal Systems;Organismal Systems	Immune system;Development	ko04650//Natural killer cell mediated cytotoxicity;ko04380//Osteoclast differentiation	K07992;K07992	-	-	-
novel-m0001-3p	176.1722	218.0894	288.8697	412.8712	312.5539	342.1751	ENSBGRG00000024291	2.24	2.02	1.00	0.88	0.81	1.08	-0.714285714285714	PTGER4	prostaglandin E receptor 4 [Source:HGNC Symbol;Acc:HGNC:9596]	Human Diseases;Environmental Information Processing;Human Diseases;Human Diseases;Organismal Systems;Organismal Systems	Cancers;Signaling molecules and interaction;Infectious diseases;Infectious diseases;Sensory system;Endocrine system	ko05200//Pathways in cancer;ko04080//Neuroactive ligand-receptor interaction;ko05165//Human papillomavirus infection;ko05163//Human cytomegalovirus infection;ko04750//Inflammatory mediator regulation of TRP channels;ko04924//Renin secretion	K04261;K04261;K04261;K04261;K04261;K04261	GO:0016021//integral component of membrane	GO:0004930//G protein-coupled receptor activity;GO:0004955//prostaglandin receptor activity;GO:0004957//prostaglandin E receptor activity	GO:0006955//immune response;GO:0007186//G protein-coupled receptor signaling pathway;GO:0007188//adenylate cyclase-modulating G protein-coupled receptor signaling pathway;GO:0009612//response to mechanical stimulus;GO:0030278//regulation of ossification;GO:0032496//response to lipopolysaccharide;GO:0033624//negative regulation of integrin activation;GO:0042093//T-helper cell differentiation;GO:00…
novel-m0002-3p	176.1722	218.0894	288.8697	412.8712	312.5539	342.1751	ENSBGRG00000000343	1.74	0.91	0.31	0.15	0.06	0.23	-0.828571428571429	SLAMF7	SLAM family member 7 [Source:HGNC Symbol;Acc:HGNC:21394]	-	-	-	-	-	GO:0042802//identical protein binding	-
novel-m0002-3p	176.1722	218.0894	288.8697	412.8712	312.5539	342.1751	ENSBGRG00000009568	9.51	30.93	14.43	8.73	9.17	7.63	-0.771428571428571	LAMC3	laminin subunit gamma 3 [Source:HGNC Symbol;Acc:HGNC:6494]	Human Diseases;Environmental Information Processing;Human Diseases;Cellular Processes;Human Diseases;Human Diseases;Human Diseases;Environmental Information Processing	Cancers;Signal transduction;Infectious diseases;Cellular community - eukaryotes;Infectious diseases;Infectious diseases;Cancers;Signaling molecules and interaction	ko05200//Pathways in cancer;ko04151//PI3K-Akt signaling pathway;ko05165//Human papillomavirus infection;ko04510//Focal adhesion;ko05146//Amoebiasis;ko05145//Toxoplasmosis;ko05222//Small cell lung cancer;ko04512//ECM-receptor interaction	K06247;K06247;K06247;K06247;K06247;K06247;K06247;K06247	GO:0005604//basement membrane	-	GO:0000904//cell morphogenesis involved in differentiation;GO:0007601//visual perception;GO:0014002//astrocyte development;GO:0060041//retina development in camera-type eye
novel-m0002-3p	176.1722	218.0894	288.8697	412.8712	312.5539	342.1751	ENSBGRG00000013500	5.11	7.02	2.66	2.08	2.35	3.07	-0.771428571428571	SEPTIN11	septin 11 [Source:HGNC Symbol;Acc:HGNC:25589]	Human Diseases;Human Diseases	Infectious diseases;Infectious diseases	ko05131//Shigellosis;ko05100//Bacterial invasion of epithelial cells	K16939;K16939	GO:0001725//stress fiber;GO:0031105//septin complex	GO:0005525//GTP binding	-
novel-m0002-3p	176.1722	218.0894	288.8697	412.8712	312.5539	342.1751	ENSBGRG00000013652	0.37	0.08	0.24	0.04	0.00	0.05	-0.771428571428571	-	CD300e molecule [Source:HGNC Symbol;Acc:HGNC:28874]	-	-	-	-	-	-	-
novel-m0002-3p	176.1722	218.0894	288.8697	412.8712	312.5539	342.1751	ENSBGRG00000015837	25.48	8.26	2.59	1.52	0.37	1.88	-0.828571428571429	CXCL9	C-X-C motif chemokine ligand 9 [Source:HGNC Symbol;Acc:HGNC:7098]	Environmental Information Processing;Organismal Systems;Organismal Systems;Environmental Information Processing	Signaling molecules and interaction;Immune system;Immune system;Signaling molecules and interaction	ko04060//Cytokine-cytokine receptor interaction;ko04062//Chemokine signaling pathway;ko04620//Toll-like receptor signaling pathway;ko04061//Viral protein interaction with cytokine and cytokine receptor	K05416;K05416;K05416;K05416	GO:0005576//extracellular region;GO:0005615//extracellular space;GO:0009897//external side of plasma membrane	GO:0008009//chemokine activity;GO:0048248//CXCR3 chemokine receptor binding	GO:0006935//chemotaxis;GO:0006952//defense response;GO:0006955//immune response;GO:0007189//adenylate cyclase-activating G protein-coupled receptor signaling pathway;GO:0009617//response to bacterium;GO:0042127//regulation of cell proliferation;GO:0045663//positive regulation of myoblast differentiation;GO:0051281//positive regulation of release of sequestered calcium ion into cytosol;GO:0051607/…
novel-m0002-3p	176.1722	218.0894	288.8697	412.8712	312.5539	342.1751	ENSBGRG00000018824	12.06	20.42	14.12	6.20	6.50	5.33	-0.771428571428571	CXCL12	C-X-C motif chemokine ligand 12 [Source:HGNC Symbol;Acc:HGNC:10672]	Human Diseases;Environmental Information Processing;Human Diseases;Cellular Processes;Organismal Systems;Environmental Information Processing;Human Diseases;Organismal Systems;Organismal Systems;Organismal Systems;Environmental Information Processing	Cancers;Signaling molecules and interaction;Infectious diseases;Cell motility;Immune system;Signal transduction;Immune diseases;Development;Immune system;Immune system;Signaling molecules and interaction	ko05200//Pathways in cancer;ko04060//Cytokine-cytokine receptor interaction;ko05163//Human cytomegalovirus infection;ko04810//Regulation of actin cytoskeleton;ko04062//Chemokine signaling pathway;ko04064//NF-kappa B signaling pathway;ko05323//Rheumatoid arthritis;ko04360//Axon guidance;ko04670//Leukocyte transendothelial migration;ko04672//Intestinal immune network for IgA production;ko04061//Vir…	K10031;K10031;K10031;K10031;K10031;K10031;K10031;K10031;K10031;K10031;K10031	GO:0005576//extracellular region	GO:0005178//integrin binding;GO:0008009//chemokine activity;GO:0042379//chemokine receptor binding;GO:0045236//CXCR chemokine receptor binding	GO:0006935//chemotaxis;GO:0006952//defense response;GO:0006955//immune response;GO:0033622//integrin activation;GO:0038146//chemokine (C-X-C motif) ligand 12 signaling pathway;GO:0045785//positive regulation of cell adhesion;GO:0060326//cell chemotaxis;GO:0070098//chemokine-mediated signaling pathway;GO:0090026//positive regulation of monocyte chemotaxis;GO:1902230//negative regulation of intrins…
novel-m0002-3p	176.1722	218.0894	288.8697	412.8712	312.5539	342.1751	ENSBGRG00000022191	5.94	5.68	3.06	2.11	1.28	3.24	-0.714285714285714	-	-	Organismal Systems;Organismal Systems	Immune system;Development	ko04650//Natural killer cell mediated cytotoxicity;ko04380//Osteoclast differentiation	K07992;K07992	-	-	-
novel-m0002-3p	176.1722	218.0894	288.8697	412.8712	312.5539	342.1751	ENSBGRG00000024291	2.24	2.02	1.00	0.88	0.81	1.08	-0.714285714285714	PTGER4	prostaglandin E receptor 4 [Source:HGNC Symbol;Acc:HGNC:9596]	Human Diseases;Environmental Information Processing;Human Diseases;Human Diseases;Organismal Systems;Organismal Systems	Cancers;Signaling molecules and interaction;Infectious diseases;Infectious diseases;Sensory system;Endocrine system	ko05200//Pathways in cancer;ko04080//Neuroactive ligand-receptor interaction;ko05165//Human papillomavirus infection;ko05163//Human cytomegalovirus infection;ko04750//Inflammatory mediator regulation of TRP channels;ko04924//Renin secretion	K04261;K04261;K04261;K04261;K04261;K04261	GO:0016021//integral component of membrane	GO:0004930//G protein-coupled receptor activity;GO:0004955//prostaglandin receptor activity;GO:0004957//prostaglandin E receptor activity	GO:0006955//immune response;GO:0007186//G protein-coupled receptor signaling pathway;GO:0007188//adenylate cyclase-modulating G protein-coupled receptor signaling pathway;GO:0009612//response to mechanical stimulus;GO:0030278//regulation of ossification;GO:0032496//response to lipopolysaccharide;GO:0033624//negative regulation of integrin activation;GO:0042093//T-helper cell differentiation;GO:00…
novel-m0008-3p	77.0753	36.4389	85.4510	119.5323	111.4099	105.0228	ENSBGRG00000002310	2.38	5.78	2.79	1.81	0.99	1.17	-0.771428571428571	CSF1	colony stimulating factor 1 [Source:HGNC Symbol;Acc:HGNC:2432]	Environmental Information Processing;Human Diseases;Environmental Information Processing;Environmental Information Processing;Environmental Information Processing;Environmental Information Processing;Human Diseases;Organismal Systems;Organismal Systems;Environmental Information Processing;Environmental Information Processing	Signal transduction;Neurodegenerative diseases;Signaling molecules and interaction;Signal transduction;Signal transduction;Signal transduction;Immune diseases;Development;Immune system;Signal transduction;Signaling molecules and interaction	ko04151//PI3K-Akt signaling pathway;ko05010//Alzheimer disease;ko04060//Cytokine-cytokine receptor interaction;ko04014//Ras signaling pathway;ko04010//MAPK signaling pathway;ko04015//Rap1 signaling pathway;ko05323//Rheumatoid arthritis;ko04380//Osteoclast differentiation;ko04640//Hematopoietic cell lineage;ko04668//TNF signaling pathway;ko04061//Viral protein interaction with cytokine and cytokin…	K05453;K05453;K05453;K05453;K05453;K05453;K05453;K05453;K05453;K05453;K05453	GO:0005615//extracellular space;GO:0005886//plasma membrane;GO:0016021//integral component of membrane;GO:0016604//nuclear body;GO:0048471//perinuclear region of cytoplasm;GO:1990682//CSF1-CSF1R complex	GO:0005125//cytokine activity;GO:0005157//macrophage colony-stimulating factor receptor binding;GO:0008083//growth factor activity;GO:0042802//identical protein binding;GO:0042803//protein homodimerization activity	GO:0001954//positive regulation of cell-matrix adhesion;GO:0002158//osteoclast proliferation;GO:0002931//response to ischemia;GO:0003006//developmental process involved in reproduction;GO:0007169//transmembrane receptor protein tyrosine kinase signaling pathway;GO:0008284//positive regulation of cell proliferation;GO:0010628//positive regulation of gene expression;GO:0010744//positive regulation …
novel-m0008-3p	77.0753	36.4389	85.4510	119.5323	111.4099	105.0228	ENSBGRG00000006329	2.94	6.08	2.56	1.42	1.50	1.75	-1	CYTH4	cytohesin 4 [Source:HGNC Symbol;Acc:HGNC:9505]	Cellular Processes;Human Diseases;Human Diseases;Environmental Information Processing	Transport and catabolism;Infectious diseases;Infectious diseases;Signal transduction	ko04144//Endocytosis;ko05132//Salmonella infection;ko05130//Pathogenic Escherichia coli infection;ko04072//Phospholipase D signaling pathway	K18441;K18441;K18441;K18441	GO:0005886//plasma membrane	GO:0005086//ARF guanyl-nucleotide exchange factor activity	GO:0032012//regulation of ARF protein signal transduction
novel-m0008-3p	77.0753	36.4389	85.4510	119.5323	111.4099	105.0228	ENSBGRG00000007015	4.67	4.77	3.73	3.10	2.69	2.59	-0.771428571428571	RPS6KA1	ribosomal protein S6 kinase A1 [Source:HGNC Symbol;Acc:HGNC:10430]	Environmental Information Processing;Organismal Systems;Human Diseases;Environmental Information Processing;Cellular Processes;Organismal Systems;Human Diseases;Organismal Systems;Organismal Systems	Signal transduction;Environmental adaptation;Infectious disease: bacterial;Signal transduction;Cell growth and death;Nervous system;Endocrine and metabolic diseases;Endocrine system;Nervous system	ko04010//MAPK signaling pathway;ko04714//Thermogenesis;ko05135//Yersinia infection;ko04150//mTOR signaling pathway;ko04114//Oocyte meiosis;ko04722//Neurotrophin signaling pathway;ko04931//Insulin resistance;ko04914//Progesterone-mediated oocyte maturation;ko04720//Long-term potentiation	K04373;K04373;K04373;K04373;K04373;K04373;K04373;K04373;K04373	GO:0005654//nucleoplasm;GO:0005829//cytosol	GO:0000287//magnesium ion binding;GO:0004672//protein kinase activity;GO:0004674//protein serine/threonine kinase activity;GO:0004712//protein serine/threonine/tyrosine kinase activity;GO:0005524//ATP binding;GO:0043027//cysteine-type endopeptidase inhibitor activity involved in apoptotic process	GO:0006468//protein phosphorylation;GO:0035556//intracellular signal transduction;GO:0043066//negative regulation of apoptotic process;GO:0043154//negative regulation of cysteine-type endopeptidase activity involved in apoptotic process;GO:0045944//positive regulation of transcription by RNA polymerase II;GO:2000491//positive regulation of hepatic stellate cell activation
novel-m0008-3p	77.0753	36.4389	85.4510	119.5323	111.4099	105.0228	ENSBGRG00000007480	0.57	1.00	1.00	0.28	0.16	0.55	-0.84066800169605	KCTD17	potassium channel tetramerization domain containing 17 [Source:HGNC Symbol;Acc:HGNC:25705]	-	-	-	-	GO:0005737//cytoplasm;GO:0031463//Cul3-RING ubiquitin ligase complex	GO:0005515//protein binding;GO:0042802//identical protein binding;GO:0097602//cullin family protein binding	GO:0032469//endoplasmic reticulum calcium ion homeostasis;GO:0043161//proteasome-mediated ubiquitin-dependent protein catabolic process;GO:0045724//positive regulation of cilium assembly;GO:0051260//protein homooligomerization
novel-m0008-3p	77.0753	36.4389	85.4510	119.5323	111.4099	105.0228	ENSBGRG00000009429	2.61	9.01	3.34	2.25	1.41	2.15	-0.771428571428571	NCALD	neurocalcin delta [Source:HGNC Symbol;Acc:HGNC:7655]	Organismal Systems	Sensory system	ko04740//Olfactory transduction	K19695	-	GO:0003779//actin binding;GO:0005509//calcium ion binding;GO:0015631//tubulin binding;GO:0030276//clathrin binding	GO:0003073//regulation of systemic arterial blood pressure;GO:0019722//calcium-mediated signaling
novel-m0008-3p	77.0753	36.4389	85.4510	119.5323	111.4099	105.0228	ENSBGRG00000010195	1.44	1.40	0.66	0.48	0.32	0.32	-0.753702346348183	IRF5	interferon regulatory factor 5 [Source:HGNC Symbol;Acc:HGNC:6120]	Organismal Systems	Immune system	ko04620//Toll-like receptor signaling pathway	K09446	GO:0005634//nucleus;GO:0005737//cytoplasm	GO:0001228//DNA-binding transcription activator activity, RNA polymerase II-specific;GO:0003700//DNA-binding transcription factor activity;GO:0005515//protein binding;GO:0042802//identical protein binding;GO:0043565//sequence-specific DNA binding;GO:0044212//transcription regulatory region DNA binding	GO:0006355//regulation of transcription, DNA-templated;GO:0006357//regulation of transcription by RNA polymerase II;GO:0019221//cytokine-mediated signaling pathway;GO:0032494//response to peptidoglycan;GO:0032495//response to muramyl dipeptide;GO:0043065//positive regulation of apoptotic process;GO:0045944//positive regulation of transcription by RNA polymerase II;GO:0051607//defense response to …
novel-m0008-3p	77.0753	36.4389	85.4510	119.5323	111.4099	105.0228	ENSBGRG00000011695	4.47	2.18	1.79	1.06	1.12	1.45	-0.942857142857143	FGR	FGR proto-oncogene, Src family tyrosine kinase [Source:HGNC Symbol;Acc:HGNC:3697]	Organismal Systems	Immune system	ko04062//Chemokine signaling pathway	K08891	GO:0005856//cytoskeleton;GO:0005886//plasma membrane;GO:0015629//actin cytoskeleton;GO:0016235//aggresome;GO:0032587//ruffle membrane	GO:0001784//phosphotyrosine residue binding;GO:0004672//protein kinase activity;GO:0004713//protein tyrosine kinase activity;GO:0004715//non-membrane spanning protein tyrosine kinase activity;GO:0005515//protein binding;GO:0005524//ATP binding;GO:0019901//protein kinase binding;GO:0034987//immunoglobulin receptor binding;GO:0034988//Fc-gamma receptor I complex binding	GO:0006468//protein phosphorylation;GO:0007229//integrin-mediated signaling pathway;GO:0008360//regulation of cell shape;GO:0014068//positive regulation of phosphatidylinositol 3-kinase signaling;GO:0018108//peptidyl-tyrosine phosphorylation;GO:0030282//bone mineralization;GO:0030335//positive regulation of cell migration;GO:0032815//negative regulation of natural killer cell activation;GO:004330…
novel-m0008-3p	77.0753	36.4389	85.4510	119.5323	111.4099	105.0228	ENSBGRG00000012275	1.10	6.29	1.01	0.94	0.75	1.21	-0.771428571428571	DHX58	DExH-box helicase 58 [Source:HGNC Symbol;Acc:HGNC:29517]	Organismal Systems	Immune system	ko04622//RIG-I-like receptor signaling pathway	K12649	GO:0005737//cytoplasm	GO:0003677//DNA binding;GO:0003725//double-stranded RNA binding;GO:0003727//single-stranded RNA binding;GO:0005524//ATP binding;GO:0008270//zinc ion binding;GO:0016787//hydrolase activity	GO:0009615//response to virus;GO:0009617//response to bacterium;GO:0032480//negative regulation of type I interferon production;GO:0032481//positive regulation of type I interferon production;GO:0039534//negative regulation of MDA-5 signaling pathway;GO:0039536//negative regulation of RIG-I signaling pathway;GO:0045088//regulation of innate immune response;GO:0045824//negative regulation of innat…
novel-m0008-3p	77.0753	36.4389	85.4510	119.5323	111.4099	105.0228	ENSBGRG00000013069	3.31	6.10	2.30	1.78	1.36	1.91	-0.942857142857143	ARHGAP45	Rho GTPase activating protein 45 [Source:HGNC Symbol;Acc:HGNC:17102]	-	-	-	-	-	-	GO:0007165//signal transduction;GO:0035556//intracellular signal transduction
novel-m0008-3p	77.0753	36.4389	85.4510	119.5323	111.4099	105.0228	ENSBGRG00000014840	14.69	11.27	6.62	4.01	5.51	5.75	-0.942857142857143	SPARCL1	SPARC like 1 [Source:HGNC Symbol;Acc:HGNC:11220]	-	-	-	-	GO:0005615//extracellular space;GO:0098978//glutamatergic synapse	GO:0005509//calcium ion binding;GO:0005515//protein binding	GO:0099560//synaptic membrane adhesion
novel-m0008-3p	77.0753	36.4389	85.4510	119.5323	111.4099	105.0228	ENSBGRG00000015897	11.73	16.74	7.82	7.06	4.67	6.30	-0.828571428571429	COTL1	coactosin like F-actin binding protein 1 [Source:HGNC Symbol;Acc:HGNC:18304]	-	-	-	-	GO:0005829//cytosol	GO:0003779//actin binding;GO:0019899//enzyme binding	GO:0050832//defense response to fungus
novel-m0008-3p	77.0753	36.4389	85.4510	119.5323	111.4099	105.0228	ENSBGRG00000020644	2.30	4.27	1.62	1.48	0.85	1.56	-0.942857142857143	OGFR	opioid growth factor receptor [Source:HGNC Symbol;Acc:HGNC:15768]	-	-	-	-	GO:0016020//membrane	GO:0004985//opioid receptor activity;GO:0038023//signaling receptor activity	-
novel-m0008-3p	77.0753	36.4389	85.4510	119.5323	111.4099	105.0228	ENSBGRG00000020974	0.21	0.48	0.28	0.19	0.10	0.16	-0.771428571428571	L1CAM	L1 cell adhesion molecule [Source:HGNC Symbol;Acc:HGNC:6470]	Environmental Information Processing;Organismal Systems	Signaling molecules and interaction;Development	ko04514//Cell adhesion molecules (CAMs);ko04360//Axon guidance	K06550;K06550	GO:0005886//plasma membrane;GO:0009986//cell surface;GO:0030424//axon;GO:0043025//neuronal cell body	GO:0005515//protein binding;GO:0019904//protein domain specific binding	GO:0007160//cell-matrix adhesion;GO:0007411//axon guidance;GO:0016477//cell migration;GO:0031175//neuron projection development;GO:0050808//synapse organization;GO:0061564//axon development
novel-m0008-3p	77.0753	36.4389	85.4510	119.5323	111.4099	105.0228	ENSBGRG00000022435	0.91	1.12	0.68	0.38	0.27	0.56	-0.942857142857143	-	-	-	-	-	-	-	GO:0005515//protein binding	-
novel-m0008-3p	77.0753	36.4389	85.4510	119.5323	111.4099	105.0228	ENSBGRG00000023311	4.52	5.23	4.88	2.00	2.61	2.65	-0.942857142857143	MMP28	matrix metallopeptidase 28 [Source:HGNC Symbol;Acc:HGNC:14366]	-	-	-	-	GO:0005737//cytoplasm;GO:0031012//extracellular matrix	GO:0004222//metalloendopeptidase activity;GO:0008237//metallopeptidase activity;GO:0008270//zinc ion binding	GO:0006508//proteolysis;GO:0010760//negative regulation of macrophage chemotaxis
novel-m0008-3p	77.0753	36.4389	85.4510	119.5323	111.4099	105.0228	ENSBGRG00000025440	0.73	0.93	0.53	0.27	0.41	0.42	-1	SERPINE1	serpin family E member 1 [Source:HGNC Symbol;Acc:HGNC:8583]	Environmental Information Processing;Human Diseases;Cellular Processes;Environmental Information Processing;Environmental Information Processing;Human Diseases;Organismal Systems;Cellular Processes	Signal transduction;Infectious diseases;Cell growth and death;Signal transduction;Signal transduction;Endocrine and metabolic diseases;Immune system;Cell growth and death	ko04390//Hippo signaling pathway;ko05142//Chagas disease (American trypanosomiasis);ko04218//Cellular senescence;ko04371//Apelin signaling pathway;ko04066//HIF-1 signaling pathway;ko04933//AGE-RAGE signaling pathway in diabetic complications;ko04610//Complement and coagulation cascades;ko04115//p53 signaling pathway	K03982;K03982;K03982;K03982;K03982;K03982;K03982;K03982	GO:0005576//extracellular region;GO:0005615//extracellular space;GO:0062023//collagen-containing extracellular matrix;GO:0070062//extracellular exosome	GO:0002020//protease binding;GO:0004867//serine-type endopeptidase inhibitor activity;GO:0005102//signaling receptor binding	GO:0001300//chronological cell aging;GO:0001525//angiogenesis;GO:0010469//regulation of signaling receptor activity;GO:0010757//negative regulation of plasminogen activation;GO:0010951//negative regulation of endopeptidase activity;GO:0014912//negative regulation of smooth muscle cell migration;GO:0030194//positive regulation of blood coagulation;GO:0030336//negative regulation of cell migration;…
novel-m0008-3p	77.0753	36.4389	85.4510	119.5323	111.4099	105.0228	ENSBGRG00000025935	0.40	0.12	0.06	0.00	0.01	0.01	-0.927633657043918	-	-	Metabolism;Metabolism	Global and overview maps;Glycan biosynthesis and metabolism	ko01100//Metabolic pathways;ko00601//Glycosphingolipid biosynthesis - lacto and neolacto series	K00709;K00709	GO:0016020//membrane	GO:0016758//transferase activity, transferring hexosyl groups	GO:0005975//carbohydrate metabolic process
novel-m0011-5p	35.9685	11.6931	62.0087	67.1966	102.0120	95.5670	ENSBGRG00000002134	7.94	12.13	6.86	4.35	3.98	5.41	-0.942857142857143	CAV1	caveolin 1 [Source:HGNC Symbol;Acc:HGNC:1527]	Cellular Processes;Human Diseases;Cellular Processes;Human Diseases;Human Diseases;Human Diseases	Transport and catabolism;Cancers;Cellular community - eukaryotes;Cardiovascular diseases;Cardiovascular diseases;Infectious diseases	ko04144//Endocytosis;ko05205//Proteoglycans in cancer;ko04510//Focal adhesion;ko05416//Viral myocarditis;ko05418//Fluid shear stress and atherosclerosis;ko05100//Bacterial invasion of epithelial cells	K06278;K06278;K06278;K06278;K06278;K06278	GO:0000139//Golgi membrane;GO:0002080//acrosomal membrane;GO:0002095//caveolar macromolecular signaling complex;GO:0005768//endosome;GO:0005783//endoplasmic reticulum;GO:0005794//Golgi apparatus;GO:0005886//plasma membrane;GO:0005887//integral component of plasma membrane;GO:0005901//caveola;GO:0005925//focal adhesion;GO:0005929//cilium;GO:0005938//cell cortex;GO:0016020//membrane;GO:0016021//int…	GO:0005102//signaling receptor binding;GO:0016504//peptidase activator activity;GO:0019899//enzyme binding;GO:0019901//protein kinase binding;GO:0030674//protein binding, bridging;GO:0042802//identical protein binding;GO:0044325//ion channel binding;GO:0044877//protein-containing complex binding;GO:0046982//protein heterodimerization activity;GO:0048365//Rac GTPase binding;GO:0050998//nitric-oxid…	GO:0000122//negative regulation of transcription by RNA polymerase II;GO:0000188//inactivation of MAPK activity;GO:0001525//angiogenesis;GO:0001570//vasculogenesis;GO:0001666//response to hypoxia;GO:0001937//negative regulation of endothelial cell proliferation;GO:0001960//negative regulation of cytokine-mediated signaling pathway;GO:0002026//regulation of the force of heart contraction;GO:000293…
novel-m0011-5p	35.9685	11.6931	62.0087	67.1966	102.0120	95.5670	ENSBGRG00000004372	5.46	10.49	6.85	3.52	3.60	4.17	-0.771428571428571	NTRK2	neurotrophic receptor tyrosine kinase 2 [Source:HGNC Symbol;Acc:HGNC:8032]	Environmental Information Processing;Environmental Information Processing;Environmental Information Processing;Human Diseases;Organismal Systems	Signal transduction;Signal transduction;Signal transduction;Substance dependence;Nervous system	ko04151//PI3K-Akt signaling pathway;ko04014//Ras signaling pathway;ko04010//MAPK signaling pathway;ko05034//Alcoholism;ko04722//Neurotrophin signaling pathway	K04360;K04360;K04360;K04360;K04360	GO:0005768//endosome;GO:0005769//early endosome;GO:0005829//cytosol;GO:0005886//plasma membrane;GO:0005887//integral component of plasma membrane;GO:0014069//postsynaptic density;GO:0016020//membrane;GO:0043195//terminal bouton;GO:0043235//receptor complex	GO:0004672//protein kinase activity;GO:0004713//protein tyrosine kinase activity;GO:0004714//transmembrane receptor protein tyrosine kinase activity;GO:0005030//neurotrophin receptor activity;GO:0005515//protein binding;GO:0005524//ATP binding;GO:0043121//neurotrophin binding;GO:0048403//brain-derived neurotrophic factor binding;GO:0060175//brain-derived neurotrophic factor-activated receptor act…	GO:0001570//vasculogenesis;GO:0001764//neuron migration;GO:0006468//protein phosphorylation;GO:0007169//transmembrane receptor protein tyrosine kinase signaling pathway;GO:0007612//learning;GO:0007623//circadian rhythm;GO:0007631//feeding behavior;GO:0010628//positive regulation of gene expression;GO:0010976//positive regulation of neuron projection development;GO:0014047//glutamate secretion;GO:…
novel-m0011-5p	35.9685	11.6931	62.0087	67.1966	102.0120	95.5670	ENSBGRG00000004851	1.71	1.78	0.50	0.67	0.34	0.52	-0.828571428571429	-	-	-	-	-	-	-	-	-
novel-m0011-5p	35.9685	11.6931	62.0087	67.1966	102.0120	95.5670	ENSBGRG00000006329	2.94	6.08	2.56	1.42	1.50	1.75	-0.828571428571429	CYTH4	cytohesin 4 [Source:HGNC Symbol;Acc:HGNC:9505]	Cellular Processes;Human Diseases;Human Diseases;Environmental Information Processing	Transport and catabolism;Infectious diseases;Infectious diseases;Signal transduction	ko04144//Endocytosis;ko05132//Salmonella infection;ko05130//Pathogenic Escherichia coli infection;ko04072//Phospholipase D signaling pathway	K18441;K18441;K18441;K18441	GO:0005886//plasma membrane	GO:0005086//ARF guanyl-nucleotide exchange factor activity	GO:0032012//regulation of ARF protein signal transduction
novel-m0011-5p	35.9685	11.6931	62.0087	67.1966	102.0120	95.5670	ENSBGRG00000007186	0.20	0.32	0.17	0.07	0.15	0.11	-0.771428571428571	KIF26B	kinesin family member 26B [Source:HGNC Symbol;Acc:HGNC:25484]	-	-	-	-	-	GO:0003777//microtubule motor activity;GO:0005524//ATP binding;GO:0008017//microtubule binding	GO:0007018//microtubule-based movement;GO:0022409//positive regulation of cell-cell adhesion;GO:0030010//establishment of cell polarity;GO:0072092//ureteric bud invasion
novel-m0011-5p	35.9685	11.6931	62.0087	67.1966	102.0120	95.5670	ENSBGRG00000009568	9.51	30.93	14.43	8.73	9.17	7.63	-0.771428571428571	LAMC3	laminin subunit gamma 3 [Source:HGNC Symbol;Acc:HGNC:6494]	Human Diseases;Environmental Information Processing;Human Diseases;Cellular Processes;Human Diseases;Human Diseases;Human Diseases;Environmental Information Processing	Cancers;Signal transduction;Infectious diseases;Cellular community - eukaryotes;Infectious diseases;Infectious diseases;Cancers;Signaling molecules and interaction	ko05200//Pathways in cancer;ko04151//PI3K-Akt signaling pathway;ko05165//Human papillomavirus infection;ko04510//Focal adhesion;ko05146//Amoebiasis;ko05145//Toxoplasmosis;ko05222//Small cell lung cancer;ko04512//ECM-receptor interaction	K06247;K06247;K06247;K06247;K06247;K06247;K06247;K06247	GO:0005604//basement membrane	-	GO:0000904//cell morphogenesis involved in differentiation;GO:0007601//visual perception;GO:0014002//astrocyte development;GO:0060041//retina development in camera-type eye
novel-m0011-5p	35.9685	11.6931	62.0087	67.1966	102.0120	95.5670	ENSBGRG00000013127	5.17	8.07	3.82	2.98	2.90	3.17	-0.942857142857143	NCF2	neutrophil cytosolic factor 2 [Source:HGNC Symbol;Acc:HGNC:7661]	Cellular Processes;Organismal Systems;Human Diseases;Organismal Systems;Human Diseases	Transport and catabolism;Immune system;Cardiovascular diseases;Development;Infectious diseases	ko04145//Phagosome;ko04670//Leukocyte transendothelial migration;ko05418//Fluid shear stress and atherosclerosis;ko04380//Osteoclast differentiation;ko05140//Leishmaniasis	K08010;K08010;K08010;K08010;K08010	GO:0001669//acrosomal vesicle;GO:0005730//nucleolus;GO:0005737//cytoplasm;GO:0005829//cytosol;GO:0016020//membrane;GO:0043020//NADPH oxidase complex	GO:0005515//protein binding;GO:0008022//protein C-terminus binding;GO:0016175//superoxide-generating NADPH oxidase activity;GO:0016176//superoxide-generating NADPH oxidase activator activity;GO:0048365//Rac GTPase binding	GO:0006909//phagocytosis;GO:0042554//superoxide anion generation;GO:0045730//respiratory burst;GO:0055114//oxidation-reduction process
novel-m0011-5p	35.9685	11.6931	62.0087	67.1966	102.0120	95.5670	ENSBGRG00000016979	0.09	0.08	0.10	0.02	0.00	0.00	-0.753702346348183	HOXD10	homeobox D10 [Source:HGNC Symbol;Acc:HGNC:5133]	Human Diseases;Human Diseases	Cancers;Cancers	ko05205//Proteoglycans in cancer;ko05206//MicroRNAs in cancer	K09295;K09295	GO:0005654//nucleoplasm;GO:0005829//cytosol;GO:0036464//cytoplasmic ribonucleoprotein granule	GO:0000977//RNA polymerase II regulatory region sequence-specific DNA binding;GO:0001228//DNA-binding transcription activator activity, RNA polymerase II-specific;GO:0003677//DNA binding;GO:0003682//chromatin binding;GO:0003700//DNA-binding transcription factor activity;GO:0043565//sequence-specific DNA binding	GO:0001501//skeletal system development;GO:0006355//regulation of transcription, DNA-templated;GO:0007338//single fertilization;GO:0007519//skeletal muscle tissue development;GO:0008344//adult locomotory behavior;GO:0009952//anterior/posterior pattern specification;GO:0009954//proximal/distal pattern formation;GO:0010468//regulation of gene expression;GO:0021520//spinal cord motor neuron cell fat…
novel-m0011-5p	35.9685	11.6931	62.0087	67.1966	102.0120	95.5670	ENSBGRG00000024596	6.75	15.10	8.30	5.45	4.61	5.94	-0.885714285714286	TCN2	transcobalamin 2 [Source:HGNC Symbol;Acc:HGNC:11653]	Organismal Systems	Digestive system	ko04977//Vitamin digestion and absorption	K14619	GO:0005615//extracellular space	GO:0031419//cobalamin binding	GO:0015889//cobalamin transport
novel-m0015-3p	24.3705	6.0731	20.7956	42.3855	24.1009	43.8751	ENSBGRG00000002989	1.66	2.15	1.69	0.83	0.91	1.24	-0.714285714285714	SVEP1	sushi, von Willebrand factor type A, EGF and pentraxin domain containing 1 [Source:HGNC Symbol;Acc:HGNC:15985]	-	-	-	-	GO:0005615//extracellular space;GO:0005634//nucleus;GO:0005737//cytoplasm	GO:0003682//chromatin binding;GO:0005509//calcium ion binding	GO:0001945//lymph vessel development;GO:0003017//lymph circulation;GO:0008544//epidermis development;GO:0010467//gene expression;GO:0036303//lymph vessel morphogenesis;GO:0048014//Tie signaling pathway;GO:0120193//tight junction organization
novel-m0027-5p	18.6449	1.8129	14.4939	21.1928	23.1914	30.6369	ENSBGRG00000001789	24.27	54.16	15.91	15.32	14.57	15.36	-0.771428571428571	STAT1	signal transducer and activator of transcription 1 [Source:HGNC Symbol;Acc:HGNC:11362]	Human Diseases;Human Diseases;Human Diseases;Human Diseases;Human Diseases;Human Diseases;Organismal Systems;Environmental Information Processing;Human Diseases;Organismal Systems;Human Diseases;Cellular Processes;Organismal Systems;Human Diseases;Human Diseases;Organismal Systems;Human Diseases;Human Diseases;Organismal Systems;Organismal Systems;Human Diseases;Organismal Systems;Organismal Syst…	Infectious diseases;Cancers;Infectious diseases;Infectious diseases;Infectious diseases;Infectious diseases;Immune system;Signal transduction;Infectious diseases;Immune system;Infectious diseases;Cell growth and death;Immune system;Infectious diseases;Infectious diseases;Immune system;Cancer: overview;Immune diseases;Development;Endocrine system;Infectious diseases;Endocrine system;Immune system;…	ko05168//Herpes simplex infection;ko05200//Pathways in cancer;ko05165//Human papillomavirus infection;ko05169//Epstein-Barr virus infection;ko05162//Measles;ko05152//Tuberculosis;ko04062//Chemokine signaling pathway;ko04630//Jak-STAT signaling pathway;ko05167//Kaposi sarcoma-associated herpesvirus infection;ko04621//NOD-like receptor signaling pathway;ko05164//Influenza A;ko04217//Necroptosis;ko0…	K11220;K11220;K11220;K11220;K11220;K11220;K11220;K11220;K11220;K11220;K11220;K11220;K11220;K11220;K11220;K11220;K11220;K11220;K11220;K11220;K11220;K11220;K11220;K11220;K11220;K11220;K11220;K11220	GO:0000790//nuclear chromatin;GO:0005634//nucleus;GO:0005654//nucleoplasm;GO:0005730//nucleolus;GO:0005737//cytoplasm;GO:0005829//cytosol;GO:0032991//protein-containing complex;GO:0048471//perinuclear region of cytoplasm	GO:0000978//RNA polymerase II proximal promoter sequence-specific DNA binding;GO:0000979//RNA polymerase II core promoter sequence-specific DNA binding;GO:0000981//DNA-binding transcription factor activity, RNA polymerase II-specific;GO:0003677//DNA binding;GO:0003690//double-stranded DNA binding;GO:0003700//DNA-binding transcription factor activity;GO:0005164//tumor necrosis factor receptor bind…	GO:0001937//negative regulation of endothelial cell proliferation;GO:0002230//positive regulation of defense response to virus by host;GO:0006355//regulation of transcription, DNA-templated;GO:0007165//signal transduction;GO:0007259//JAK-STAT cascade;GO:0010742//macrophage derived foam cell differentiation;GO:0016525//negative regulation of angiogenesis;GO:0032727//positive regulation of interfer…
novel-m0027-5p	18.6449	1.8129	14.4939	21.1928	23.1914	30.6369	ENSBGRG00000014147	3.49	3.49	2.50	1.78	0.97	2.05	-0.724713794565561	DPT	dermatopontin [Source:HGNC Symbol;Acc:HGNC:3011]	-	-	-	-	-	-	GO:0008285//negative regulation of cell proliferation;GO:0030199//collagen fibril organization
novel-m0027-5p	18.6449	1.8129	14.4939	21.1928	23.1914	30.6369	ENSBGRG00000020974	0.21	0.48	0.28	0.19	0.10	0.16	-0.942857142857143	L1CAM	L1 cell adhesion molecule [Source:HGNC Symbol;Acc:HGNC:6470]	Environmental Information Processing;Organismal Systems	Signaling molecules and interaction;Development	ko04514//Cell adhesion molecules (CAMs);ko04360//Axon guidance	K06550;K06550	GO:0005886//plasma membrane;GO:0009986//cell surface;GO:0030424//axon;GO:0043025//neuronal cell body	GO:0005515//protein binding;GO:0019904//protein domain specific binding	GO:0007160//cell-matrix adhesion;GO:0007411//axon guidance;GO:0016477//cell migration;GO:0031175//neuron projection development;GO:0050808//synapse organization;GO:0061564//axon development
novel-m0042-5p	3.3766	0.9971	7.1839	6.7197	9.2463	14.8772	ENSBGRG00000000068	1.87	5.47	2.07	2.06	1.28	1.05	-0.771428571428571	ADAMTS1	ADAM metallopeptidase with thrombospondin type 1 motif 1 [Source:HGNC Symbol;Acc:HGNC:217]	-	-	-	-	GO:0005604//basement membrane;GO:0031012//extracellular matrix;GO:0031410//cytoplasmic vesicle	GO:0004222//metalloendopeptidase activity;GO:0008201//heparin binding;GO:0008237//metallopeptidase activity;GO:0008270//zinc ion binding	GO:0001542//ovulation from ovarian follicle;GO:0001822//kidney development;GO:0006508//proteolysis;GO:0016525//negative regulation of angiogenesis;GO:0060347//heart trabecula formation;GO:1900087//positive regulation of G1/S transition of mitotic cell cycle;GO:1904707//positive regulation of vascular smooth muscle cell proliferation;GO:1904754//positive regulation of vascular associated smooth mu…
novel-m0042-5p	3.3766	0.9971	7.1839	6.7197	9.2463	14.8772	ENSBGRG00000000131	1.31	1.55	1.38	0.89	0.76	0.58	-0.828571428571429	-	-	Human Diseases;Human Diseases;Environmental Information Processing;Human Diseases;Environmental Information Processing;Human Diseases;Human Diseases;Environmental Information Processing;Human Diseases;Organismal Systems;Human Diseases;Cellular Processes;Human Diseases;Organismal Systems;Organismal Systems;Organismal Systems	Infectious diseases;Cancers;Signal transduction;Infectious diseases;Signaling molecules and interaction;Infectious diseases;Infectious diseases;Signal transduction;Infectious diseases;Immune system;Infectious diseases;Cell growth and death;Infectious diseases;Immune system;Development;Immune system	ko05168//Herpes simplex infection;ko05200//Pathways in cancer;ko04151//PI3K-Akt signaling pathway;ko05165//Human papillomavirus infection;ko04060//Cytokine-cytokine receptor interaction;ko05169//Epstein-Barr virus infection;ko05162//Measles;ko04630//Jak-STAT signaling pathway;ko05167//Kaposi sarcoma-associated herpesvirus infection;ko04621//NOD-like receptor signaling pathway;ko05164//Influenza A…	K05131;K05131;K05131;K05131;K05131;K05131;K05131;K05131;K05131;K05131;K05131;K05131;K05131;K05131;K05131;K05131	-	GO:0005515//protein binding	-
novel-m0042-5p	3.3766	0.9971	7.1839	6.7197	9.2463	14.8772	ENSBGRG00000003642	4.15	5.19	4.00	2.56	1.12	2.21	-0.885714285714286	-	-	Organismal Systems	Digestive system	ko04977//Vitamin digestion and absorption	K14611	GO:0016020//membrane	GO:0022857//transmembrane transporter activity	GO:0055085//transmembrane transport
novel-m0042-5p	3.3766	0.9971	7.1839	6.7197	9.2463	14.8772	ENSBGRG00000005446	4.90	9.37	6.31	4.31	4.11	3.73	-0.828571428571429	OLFML1	olfactomedin like 1 [Source:HGNC Symbol;Acc:HGNC:24473]	-	-	-	-	-	-	-
novel-m0042-5p	3.3766	0.9971	7.1839	6.7197	9.2463	14.8772	ENSBGRG00000015786	10.99	7.48	1.21	0.66	0.72	0.60	-0.771428571428571	CXCL10	C-X-C motif chemokine ligand 10 [Source:HGNC Symbol;Acc:HGNC:10637]	Environmental Information Processing;Human Diseases;Organismal Systems;Human Diseases;Human Diseases;Environmental Information Processing;Organismal Systems;Environmental Information Processing;Organismal Systems;Organismal Systems;Organismal Systems	Signaling molecules and interaction;Infectious diseases;Immune system;Infectious diseases;Infectious diseases;Signal transduction;Immune system;Signaling molecules and interaction;Immune system;Immune system;Immune system	ko04060//Cytokine-cytokine receptor interaction;ko05169//Epstein-Barr virus infection;ko04062//Chemokine signaling pathway;ko05164//Influenza A;ko05160//Hepatitis C;ko04668//TNF signaling pathway;ko04620//Toll-like receptor signaling pathway;ko04061//Viral protein interaction with cytokine and cytokine receptor;ko04657//IL-17 signaling pathway;ko04622//RIG-I-like receptor signaling pathway;ko0462…	K12671;K12671;K12671;K12671;K12671;K12671;K12671;K12671;K12671;K12671;K12671	GO:0005576//extracellular region;GO:0005615//extracellular space;GO:0009897//external side of plasma membrane	GO:0008009//chemokine activity;GO:0008201//heparin binding;GO:0042056//chemoattractant activity;GO:0048248//CXCR3 chemokine receptor binding	GO:0006935//chemotaxis;GO:0006952//defense response;GO:0006955//immune response;GO:0007186//G protein-coupled receptor signaling pathway;GO:0007189//adenylate cyclase-activating G protein-coupled receptor signaling pathway;GO:0009617//response to bacterium;GO:0010818//T cell chemotaxis;GO:0010819//regulation of T cell chemotaxis;GO:0016525//negative regulation of angiogenesis;GO:0042118//endothel…
novel-m0044-3p	27.1599	8.5205	7.8141	6.5904	4.6989	7.8168	ENSBGRG00000021104	0.04	0.13	0.10	0.30	0.38	0.29	-0.828571428571429	DEGS2	delta 4-desaturase, sphingolipid 2 [Source:HGNC Symbol;Acc:HGNC:20113]	Metabolism;Environmental Information Processing;Metabolism	Global and overview maps;Signal transduction;Lipid metabolism	ko01100//Metabolic pathways;ko04071//Sphingolipid signaling pathway;ko00600//Sphingolipid metabolism	K04712;K04712;K04712	GO:0016021//integral component of membrane	GO:0042284//sphingolipid delta-4 desaturase activity	GO:0006629//lipid metabolic process;GO:0006667//sphinganine metabolic process;GO:0030148//sphingolipid biosynthetic process
novel-m0045-3p	19.8194	7.0702	6.6798	4.2644	4.0926	6.0517	ENSBGRG00000021104	0.04	0.13	0.10	0.30	0.38	0.29	-0.942857142857143	DEGS2	delta 4-desaturase, sphingolipid 2 [Source:HGNC Symbol;Acc:HGNC:20113]	Metabolism;Environmental Information Processing;Metabolism	Global and overview maps;Signal transduction;Lipid metabolism	ko01100//Metabolic pathways;ko04071//Sphingolipid signaling pathway;ko00600//Sphingolipid metabolism	K04712;K04712;K04712	GO:0016021//integral component of membrane	GO:0042284//sphingolipid delta-4 desaturase activity	GO:0006629//lipid metabolic process;GO:0006667//sphinganine metabolic process;GO:0030148//sphingolipid biosynthetic process
novel-m0046-3p	27.1599	8.5205	7.8141	6.5904	4.6989	7.8168	ENSBGRG00000021104	0.04	0.13	0.10	0.30	0.38	0.29	-0.828571428571429	DEGS2	delta 4-desaturase, sphingolipid 2 [Source:HGNC Symbol;Acc:HGNC:20113]	Metabolism;Environmental Information Processing;Metabolism	Global and overview maps;Signal transduction;Lipid metabolism	ko01100//Metabolic pathways;ko04071//Sphingolipid signaling pathway;ko00600//Sphingolipid metabolism	K04712;K04712;K04712	GO:0016021//integral component of membrane	GO:0042284//sphingolipid delta-4 desaturase activity	GO:0006629//lipid metabolic process;GO:0006667//sphinganine metabolic process;GO:0030148//sphingolipid biosynthetic process
novel-m0071-5p	3.2298	1.1784	2.7727	3.3598	5.6084	7.0604	ENSBGRG00000000131	1.31	1.55	1.38	0.89	0.76	0.58	-1	-	-	Human Diseases;Human Diseases;Environmental Information Processing;Human Diseases;Environmental Information Processing;Human Diseases;Human Diseases;Environmental Information Processing;Human Diseases;Organismal Systems;Human Diseases;Cellular Processes;Human Diseases;Organismal Systems;Organismal Systems;Organismal Systems	Infectious diseases;Cancers;Signal transduction;Infectious diseases;Signaling molecules and interaction;Infectious diseases;Infectious diseases;Signal transduction;Infectious diseases;Immune system;Infectious diseases;Cell growth and death;Infectious diseases;Immune system;Development;Immune system	ko05168//Herpes simplex infection;ko05200//Pathways in cancer;ko04151//PI3K-Akt signaling pathway;ko05165//Human papillomavirus infection;ko04060//Cytokine-cytokine receptor interaction;ko05169//Epstein-Barr virus infection;ko05162//Measles;ko04630//Jak-STAT signaling pathway;ko05167//Kaposi sarcoma-associated herpesvirus infection;ko04621//NOD-like receptor signaling pathway;ko05164//Influenza A…	K05131;K05131;K05131;K05131;K05131;K05131;K05131;K05131;K05131;K05131;K05131;K05131;K05131;K05131;K05131;K05131	-	GO:0005515//protein binding	-
novel-m0071-5p	3.2298	1.1784	2.7727	3.3598	5.6084	7.0604	ENSBGRG00000001789	24.27	54.16	15.91	15.32	14.57	15.36	-0.771428571428571	STAT1	signal transducer and activator of transcription 1 [Source:HGNC Symbol;Acc:HGNC:11362]	Human Diseases;Human Diseases;Human Diseases;Human Diseases;Human Diseases;Human Diseases;Organismal Systems;Environmental Information Processing;Human Diseases;Organismal Systems;Human Diseases;Cellular Processes;Organismal Systems;Human Diseases;Human Diseases;Organismal Systems;Human Diseases;Human Diseases;Organismal Systems;Organismal Systems;Human Diseases;Organismal Systems;Organismal Syst…	Infectious diseases;Cancers;Infectious diseases;Infectious diseases;Infectious diseases;Infectious diseases;Immune system;Signal transduction;Infectious diseases;Immune system;Infectious diseases;Cell growth and death;Immune system;Infectious diseases;Infectious diseases;Immune system;Cancer: overview;Immune diseases;Development;Endocrine system;Infectious diseases;Endocrine system;Immune system;…	ko05168//Herpes simplex infection;ko05200//Pathways in cancer;ko05165//Human papillomavirus infection;ko05169//Epstein-Barr virus infection;ko05162//Measles;ko05152//Tuberculosis;ko04062//Chemokine signaling pathway;ko04630//Jak-STAT signaling pathway;ko05167//Kaposi sarcoma-associated herpesvirus infection;ko04621//NOD-like receptor signaling pathway;ko05164//Influenza A;ko04217//Necroptosis;ko0…	K11220;K11220;K11220;K11220;K11220;K11220;K11220;K11220;K11220;K11220;K11220;K11220;K11220;K11220;K11220;K11220;K11220;K11220;K11220;K11220;K11220;K11220;K11220;K11220;K11220;K11220;K11220;K11220	GO:0000790//nuclear chromatin;GO:0005634//nucleus;GO:0005654//nucleoplasm;GO:0005730//nucleolus;GO:0005737//cytoplasm;GO:0005829//cytosol;GO:0032991//protein-containing complex;GO:0048471//perinuclear region of cytoplasm	GO:0000978//RNA polymerase II proximal promoter sequence-specific DNA binding;GO:0000979//RNA polymerase II core promoter sequence-specific DNA binding;GO:0000981//DNA-binding transcription factor activity, RNA polymerase II-specific;GO:0003677//DNA binding;GO:0003690//double-stranded DNA binding;GO:0003700//DNA-binding transcription factor activity;GO:0005164//tumor necrosis factor receptor bind…	GO:0001937//negative regulation of endothelial cell proliferation;GO:0002230//positive regulation of defense response to virus by host;GO:0006355//regulation of transcription, DNA-templated;GO:0007165//signal transduction;GO:0007259//JAK-STAT cascade;GO:0010742//macrophage derived foam cell differentiation;GO:0016525//negative regulation of angiogenesis;GO:0032727//positive regulation of interfer…
novel-m0071-5p	3.2298	1.1784	2.7727	3.3598	5.6084	7.0604	ENSBGRG00000004010	9.42	13.18	8.79	6.85	4.99	5.34	-0.885714285714286	MMP14	matrix metallopeptidase 14 [Source:HGNC Symbol;Acc:HGNC:7160]	Environmental Information Processing;Organismal Systems;Organismal Systems	Signal transduction;Endocrine system;Endocrine system	ko04668//TNF signaling pathway;ko04928//Parathyroid hormone synthesis, secretion and action;ko04912//GnRH signaling pathway	K07763;K07763;K07763	GO:0005615//extracellular space;GO:0005634//nucleus;GO:0005737//cytoplasm;GO:0005829//cytosol;GO:0005886//plasma membrane;GO:0031012//extracellular matrix;GO:0031410//cytoplasmic vesicle;GO:0044354//macropinosome;GO:0045111//intermediate filament cytoskeleton	GO:0004175//endopeptidase activity;GO:0004222//metalloendopeptidase activity;GO:0008237//metallopeptidase activity;GO:0008270//zinc ion binding;GO:0070006//metalloaminopeptidase activity	GO:0001503//ossification;GO:0001958//endochondral ossification;GO:0006508//proteolysis;GO:0010831//positive regulation of myotube differentiation;GO:0016477//cell migration;GO:0030307//positive regulation of cell growth;GO:0030324//lung development;GO:0030335//positive regulation of cell migration;GO:0030574//collagen catabolic process;GO:0031638//zymogen activation;GO:0035987//endodermal cell di…
novel-m0071-5p	3.2298	1.1784	2.7727	3.3598	5.6084	7.0604	ENSBGRG00000006624	2.38	4.14	3.93	2.06	1.15	2.02	-0.942857142857143	SLC46A3	solute carrier family 46 member 3 [Source:HGNC Symbol;Acc:HGNC:27501]	-	-	-	-	-	-	GO:0055085//transmembrane transport
novel-m0071-5p	3.2298	1.1784	2.7727	3.3598	5.6084	7.0604	ENSBGRG00000007015	4.67	4.77	3.73	3.10	2.69	2.59	-0.942857142857143	RPS6KA1	ribosomal protein S6 kinase A1 [Source:HGNC Symbol;Acc:HGNC:10430]	Environmental Information Processing;Organismal Systems;Human Diseases;Environmental Information Processing;Cellular Processes;Organismal Systems;Human Diseases;Organismal Systems;Organismal Systems	Signal transduction;Environmental adaptation;Infectious disease: bacterial;Signal transduction;Cell growth and death;Nervous system;Endocrine and metabolic diseases;Endocrine system;Nervous system	ko04010//MAPK signaling pathway;ko04714//Thermogenesis;ko05135//Yersinia infection;ko04150//mTOR signaling pathway;ko04114//Oocyte meiosis;ko04722//Neurotrophin signaling pathway;ko04931//Insulin resistance;ko04914//Progesterone-mediated oocyte maturation;ko04720//Long-term potentiation	K04373;K04373;K04373;K04373;K04373;K04373;K04373;K04373;K04373	GO:0005654//nucleoplasm;GO:0005829//cytosol	GO:0000287//magnesium ion binding;GO:0004672//protein kinase activity;GO:0004674//protein serine/threonine kinase activity;GO:0004712//protein serine/threonine/tyrosine kinase activity;GO:0005524//ATP binding;GO:0043027//cysteine-type endopeptidase inhibitor activity involved in apoptotic process	GO:0006468//protein phosphorylation;GO:0035556//intracellular signal transduction;GO:0043066//negative regulation of apoptotic process;GO:0043154//negative regulation of cysteine-type endopeptidase activity involved in apoptotic process;GO:0045944//positive regulation of transcription by RNA polymerase II;GO:2000491//positive regulation of hepatic stellate cell activation
novel-m0071-5p	3.2298	1.1784	2.7727	3.3598	5.6084	7.0604	ENSBGRG00000007208	1.35	2.39	1.07	0.72	0.86	0.95	-0.714285714285714	RCSD1	RCSD domain containing 1 [Source:HGNC Symbol;Acc:HGNC:28310]	-	-	-	-	-	GO:0051015//actin filament binding	GO:0071474//cellular hyperosmotic response
novel-m0071-5p	3.2298	1.1784	2.7727	3.3598	5.6084	7.0604	ENSBGRG00000008065	5.23	7.37	5.28	3.21	2.32	3.25	-0.828571428571429	TRDC	T cell receptor delta constant [Source:HGNC Symbol;Acc:HGNC:12253]	-	-	-	-	GO:0009897//external side of plasma membrane	-	-
novel-m0071-5p	3.2298	1.1784	2.7727	3.3598	5.6084	7.0604	ENSBGRG00000012122	4.27	9.13	8.29	5.11	2.78	4.36	-0.714285714285714	MR1	major histocompatibility complex, class I-related [Source:HGNC Symbol;Acc:HGNC:4975]	-	-	-	-	GO:0005783//endoplasmic reticulum;GO:0005886//plasma membrane	-	GO:0002367//cytokine production involved in immune response;GO:0032611//interleukin-1 beta production;GO:0032620//interleukin-17 production;GO:0050829//defense response to Gram-negative bacterium
novel-m0071-5p	3.2298	1.1784	2.7727	3.3598	5.6084	7.0604	ENSBGRG00000012779	0.12	0.14	0.02	0.00	0.00	0.00	-0.880406274042429	C20orf202	chromosome 20 open reading frame 202 [Source:HGNC Symbol;Acc:HGNC:37254]	-	-	-	-	-	-	-
novel-m0071-5p	3.2298	1.1784	2.7727	3.3598	5.6084	7.0604	ENSBGRG00000013785	5.97	9.35	8.63	5.16	4.65	4.72	-0.942857142857143	CPXM1	carboxypeptidase X, M14 family member 1 [Source:HGNC Symbol;Acc:HGNC:15771]	-	-	-	-	GO:0005615//extracellular space	GO:0004181//metallocarboxypeptidase activity;GO:0008270//zinc ion binding	GO:0006508//proteolysis
novel-m0071-5p	3.2298	1.1784	2.7727	3.3598	5.6084	7.0604	ENSBGRG00000014066	5.44	46.67	2.85	2.43	2.17	2.17	-0.927633657043918	MX1	MX dynamin like GTPase 1 [Source:HGNC Symbol;Acc:HGNC:7532]	Human Diseases;Human Diseases;Human Diseases;Human Diseases	Infectious diseases;Infectious diseases;Infectious diseases;Infectious diseases	ko05165//Human papillomavirus infection;ko05162//Measles;ko05164//Influenza A;ko05160//Hepatitis C	K14754;K14754;K14754;K14754	GO:0005737//cytoplasm;GO:0005829//cytosol;GO:0031965//nuclear membrane;GO:0048471//perinuclear region of cytoplasm	GO:0003924//GTPase activity;GO:0005525//GTP binding;GO:0042802//identical protein binding	GO:0009615//response to virus;GO:0045071//negative regulation of viral genome replication;GO:0051607//defense response to virus
novel-m0071-5p	3.2298	1.1784	2.7727	3.3598	5.6084	7.0604	ENSBGRG00000019141	1.32	3.18	1.53	1.08	0.64	0.63	-1	-	-	-	-	-	-	-	-	-
novel-m0071-5p	3.2298	1.1784	2.7727	3.3598	5.6084	7.0604	ENSBGRG00000020782	9.33	18.27	10.15	7.05	5.27	7.20	-0.828571428571429	PDGFRB	platelet derived growth factor receptor beta [Source:HGNC Symbol;Acc:HGNC:8804]	Human Diseases;Environmental Information Processing;Human Diseases;Environmental Information Processing;Environmental Information Processing;Environmental Information Processing;Environmental Information Processing;Cellular Processes;Cellular Processes;Environmental Information Processing;Human Diseases;Environmental Information Processing;Human Diseases;Human Diseases;Cellular Processes;Human Di…	Cancers;Signal transduction;Infectious diseases;Signal transduction;Signal transduction;Signal transduction;Signal transduction;Cell motility;Cellular community - eukaryotes;Signal transduction;Cancers;Signal transduction;Cancers;Cancers;Cellular community - eukaryotes;Drug resistance;Cancers;Cancers;Cancers	ko05200//Pathways in cancer;ko04151//PI3K-Akt signaling pathway;ko05165//Human papillomavirus infection;ko04014//Ras signaling pathway;ko04010//MAPK signaling pathway;ko04015//Rap1 signaling pathway;ko04020//Calcium signaling pathway;ko04810//Regulation of actin cytoskeleton;ko04510//Focal adhesion;ko04630//Jak-STAT signaling pathway;ko05206//MicroRNAs in cancer;ko04072//Phospholipase D signaling…	K05089;K05089;K05089;K05089;K05089;K05089;K05089;K05089;K05089;K05089;K05089;K05089;K05089;K05089;K05089;K05089;K05089;K05089;K05089	GO:0001726//ruffle;GO:0005737//cytoplasm;GO:0005794//Golgi apparatus;GO:0009986//cell surface;GO:0016020//membrane;GO:0031226//intrinsic component of plasma membrane;GO:0043231//intracellular membrane-bounded organelle	GO:0004672//protein kinase activity;GO:0004713//protein tyrosine kinase activity;GO:0004714//transmembrane receptor protein tyrosine kinase activity;GO:0005017//platelet-derived growth factor-activated receptor activity;GO:0005019//platelet-derived growth factor beta-receptor activity;GO:0005102//signaling receptor binding;GO:0005161//platelet-derived growth factor receptor binding;GO:0005524//AT…	GO:0001568//blood vessel development;GO:0001701//in utero embryonic development;GO:0001822//kidney development;GO:0001894//tissue homeostasis;GO:0006468//protein phosphorylation;GO:0006807//nitrogen compound metabolic process;GO:0007165//signal transduction;GO:0007169//transmembrane receptor protein tyrosine kinase signaling pathway;GO:0008284//positive regulation of cell proliferation;GO:0010863…
novel-m0071-5p	3.2298	1.1784	2.7727	3.3598	5.6084	7.0604	ENSBGRG00000023311	4.52	5.23	4.88	2.00	2.61	2.65	-0.771428571428571	MMP28	matrix metallopeptidase 28 [Source:HGNC Symbol;Acc:HGNC:14366]	-	-	-	-	GO:0005737//cytoplasm;GO:0031012//extracellular matrix	GO:0004222//metalloendopeptidase activity;GO:0008237//metallopeptidase activity;GO:0008270//zinc ion binding	GO:0006508//proteolysis;GO:0010760//negative regulation of macrophage chemotaxis
novel-m0071-5p	3.2298	1.1784	2.7727	3.3598	5.6084	7.0604	ENSBGRG00000024596	6.75	15.10	8.30	5.45	4.61	5.94	-0.828571428571429	TCN2	transcobalamin 2 [Source:HGNC Symbol;Acc:HGNC:11653]	Organismal Systems	Digestive system	ko04977//Vitamin digestion and absorption	K14619	GO:0005615//extracellular space	GO:0031419//cobalamin binding	GO:0015889//cobalamin transport
novel-m0073-3p	1.1745	0.6345	2.0165	3.2306	4.2442	6.4300	ENSBGRG00000000068	1.87	5.47	2.07	2.06	1.28	1.05	-0.828571428571429	ADAMTS1	ADAM metallopeptidase with thrombospondin type 1 motif 1 [Source:HGNC Symbol;Acc:HGNC:217]	-	-	-	-	GO:0005604//basement membrane;GO:0031012//extracellular matrix;GO:0031410//cytoplasmic vesicle	GO:0004222//metalloendopeptidase activity;GO:0008201//heparin binding;GO:0008237//metallopeptidase activity;GO:0008270//zinc ion binding	GO:0001542//ovulation from ovarian follicle;GO:0001822//kidney development;GO:0006508//proteolysis;GO:0016525//negative regulation of angiogenesis;GO:0060347//heart trabecula formation;GO:1900087//positive regulation of G1/S transition of mitotic cell cycle;GO:1904707//positive regulation of vascular smooth muscle cell proliferation;GO:1904754//positive regulation of vascular associated smooth mu…
novel-m0073-3p	1.1745	0.6345	2.0165	3.2306	4.2442	6.4300	ENSBGRG00000009167	1.12	1.70	1.27	0.81	0.41	0.77	-0.885714285714286	PMEPA1	prostate transmembrane protein, androgen induced 1 [Source:HGNC Symbol;Acc:HGNC:14107]	-	-	-	-	GO:0000139//Golgi membrane;GO:0010008//endosome membrane;GO:0031901//early endosome membrane;GO:0043231//intracellular membrane-bounded organelle	GO:0050699//WW domain binding;GO:0070412//R-SMAD binding	GO:0010991//negative regulation of SMAD protein complex assembly;GO:0030512//negative regulation of transforming growth factor beta receptor signaling pathway;GO:0060394//negative regulation of pathway-restricted SMAD protein phosphorylation
novel-m0073-3p	1.1745	0.6345	2.0165	3.2306	4.2442	6.4300	ENSBGRG00000011592	586.74	1665.62	393.31	337.75	250.96	310.59	-0.942857142857143	-	-	-	-	-	-	GO:0005576//extracellular region	GO:0030414//peptidase inhibitor activity	-
novel-m0073-3p	1.1745	0.6345	2.0165	3.2306	4.2442	6.4300	ENSBGRG00000013374	0.12	0.19	0.15	0.05	0.03	0.03	-0.927633657043918	-	-	-	-	-	-	GO:0016020//membrane	GO:0022857//transmembrane transporter activity	GO:0055085//transmembrane transport
novel-m0073-3p	1.1745	0.6345	2.0165	3.2306	4.2442	6.4300	ENSBGRG00000019277	11.82	29.19	18.43	11.58	11.65	9.30	-0.885714285714286	NID1	nidogen 1 [Source:HGNC Symbol;Acc:HGNC:7821]	-	-	-	-	GO:0005604//basement membrane;GO:0031012//extracellular matrix;GO:0071944//cell periphery	GO:0005509//calcium ion binding;GO:0005518//collagen binding;GO:0043236//laminin binding;GO:0043237//laminin-1 binding;GO:0043394//proteoglycan binding;GO:0050840//extracellular matrix binding	GO:0007160//cell-matrix adhesion;GO:0010811//positive regulation of cell-substrate adhesion;GO:0030198//extracellular matrix organization;GO:0032836//glomerular basement membrane development
novel-m0073-3p	1.1745	0.6345	2.0165	3.2306	4.2442	6.4300	ENSBGRG00000020782	9.33	18.27	10.15	7.05	5.27	7.20	-0.771428571428571	PDGFRB	platelet derived growth factor receptor beta [Source:HGNC Symbol;Acc:HGNC:8804]	Human Diseases;Environmental Information Processing;Human Diseases;Environmental Information Processing;Environmental Information Processing;Environmental Information Processing;Environmental Information Processing;Cellular Processes;Cellular Processes;Environmental Information Processing;Human Diseases;Environmental Information Processing;Human Diseases;Human Diseases;Cellular Processes;Human Di…	Cancers;Signal transduction;Infectious diseases;Signal transduction;Signal transduction;Signal transduction;Signal transduction;Cell motility;Cellular community - eukaryotes;Signal transduction;Cancers;Signal transduction;Cancers;Cancers;Cellular community - eukaryotes;Drug resistance;Cancers;Cancers;Cancers	ko05200//Pathways in cancer;ko04151//PI3K-Akt signaling pathway;ko05165//Human papillomavirus infection;ko04014//Ras signaling pathway;ko04010//MAPK signaling pathway;ko04015//Rap1 signaling pathway;ko04020//Calcium signaling pathway;ko04810//Regulation of actin cytoskeleton;ko04510//Focal adhesion;ko04630//Jak-STAT signaling pathway;ko05206//MicroRNAs in cancer;ko04072//Phospholipase D signaling…	K05089;K05089;K05089;K05089;K05089;K05089;K05089;K05089;K05089;K05089;K05089;K05089;K05089;K05089;K05089;K05089;K05089;K05089;K05089	GO:0001726//ruffle;GO:0005737//cytoplasm;GO:0005794//Golgi apparatus;GO:0009986//cell surface;GO:0016020//membrane;GO:0031226//intrinsic component of plasma membrane;GO:0043231//intracellular membrane-bounded organelle	GO:0004672//protein kinase activity;GO:0004713//protein tyrosine kinase activity;GO:0004714//transmembrane receptor protein tyrosine kinase activity;GO:0005017//platelet-derived growth factor-activated receptor activity;GO:0005019//platelet-derived growth factor beta-receptor activity;GO:0005102//signaling receptor binding;GO:0005161//platelet-derived growth factor receptor binding;GO:0005524//AT…	GO:0001568//blood vessel development;GO:0001701//in utero embryonic development;GO:0001822//kidney development;GO:0001894//tissue homeostasis;GO:0006468//protein phosphorylation;GO:0006807//nitrogen compound metabolic process;GO:0007165//signal transduction;GO:0007169//transmembrane receptor protein tyrosine kinase signaling pathway;GO:0008284//positive regulation of cell proliferation;GO:0010863…
novel-m0118-3p	4.5511	2.7193	3.2769	6.7197	6.3663	6.4300	ENSBGRG00000001210	0.45	0.59	0.59	0.35	0.17	0.13	-0.811679449913428	ADAMTS4	ADAM metallopeptidase with thrombospondin type 1 motif 4 [Source:HGNC Symbol;Acc:HGNC:220]	-	-	-	-	GO:0005615//extracellular space;GO:0016607//nuclear speck	GO:0002020//protease binding;GO:0004222//metalloendopeptidase activity;GO:0008233//peptidase activity;GO:0008237//metallopeptidase activity	GO:0006508//proteolysis
novel-m0118-3p	4.5511	2.7193	3.2769	6.7197	6.3663	6.4300	ENSBGRG00000001789	24.27	54.16	15.91	15.32	14.57	15.36	-0.771428571428571	STAT1	signal transducer and activator of transcription 1 [Source:HGNC Symbol;Acc:HGNC:11362]	Human Diseases;Human Diseases;Human Diseases;Human Diseases;Human Diseases;Human Diseases;Organismal Systems;Environmental Information Processing;Human Diseases;Organismal Systems;Human Diseases;Cellular Processes;Organismal Systems;Human Diseases;Human Diseases;Organismal Systems;Human Diseases;Human Diseases;Organismal Systems;Organismal Systems;Human Diseases;Organismal Systems;Organismal Syst…	Infectious diseases;Cancers;Infectious diseases;Infectious diseases;Infectious diseases;Infectious diseases;Immune system;Signal transduction;Infectious diseases;Immune system;Infectious diseases;Cell growth and death;Immune system;Infectious diseases;Infectious diseases;Immune system;Cancer: overview;Immune diseases;Development;Endocrine system;Infectious diseases;Endocrine system;Immune system;…	ko05168//Herpes simplex infection;ko05200//Pathways in cancer;ko05165//Human papillomavirus infection;ko05169//Epstein-Barr virus infection;ko05162//Measles;ko05152//Tuberculosis;ko04062//Chemokine signaling pathway;ko04630//Jak-STAT signaling pathway;ko05167//Kaposi sarcoma-associated herpesvirus infection;ko04621//NOD-like receptor signaling pathway;ko05164//Influenza A;ko04217//Necroptosis;ko0…	K11220;K11220;K11220;K11220;K11220;K11220;K11220;K11220;K11220;K11220;K11220;K11220;K11220;K11220;K11220;K11220;K11220;K11220;K11220;K11220;K11220;K11220;K11220;K11220;K11220;K11220;K11220;K11220	GO:0000790//nuclear chromatin;GO:0005634//nucleus;GO:0005654//nucleoplasm;GO:0005730//nucleolus;GO:0005737//cytoplasm;GO:0005829//cytosol;GO:0032991//protein-containing complex;GO:0048471//perinuclear region of cytoplasm	GO:0000978//RNA polymerase II proximal promoter sequence-specific DNA binding;GO:0000979//RNA polymerase II core promoter sequence-specific DNA binding;GO:0000981//DNA-binding transcription factor activity, RNA polymerase II-specific;GO:0003677//DNA binding;GO:0003690//double-stranded DNA binding;GO:0003700//DNA-binding transcription factor activity;GO:0005164//tumor necrosis factor receptor bind…	GO:0001937//negative regulation of endothelial cell proliferation;GO:0002230//positive regulation of defense response to virus by host;GO:0006355//regulation of transcription, DNA-templated;GO:0007165//signal transduction;GO:0007259//JAK-STAT cascade;GO:0010742//macrophage derived foam cell differentiation;GO:0016525//negative regulation of angiogenesis;GO:0032727//positive regulation of interfer…
novel-m0118-3p	4.5511	2.7193	3.2769	6.7197	6.3663	6.4300	ENSBGRG00000002438	4.82	9.14	6.15	3.43	3.04	3.48	-0.828571428571429	TGFBI	transforming growth factor beta induced [Source:HGNC Symbol;Acc:HGNC:11771]	-	-	-	-	GO:0005615//extracellular space;GO:0005802//trans-Golgi network;GO:0031012//extracellular matrix	GO:0005178//integrin binding;GO:0005515//protein binding;GO:0005518//collagen binding;GO:0050840//extracellular matrix binding	GO:0001525//angiogenesis;GO:0007155//cell adhesion;GO:0008283//cell proliferation;GO:0030198//extracellular matrix organization
novel-m0118-3p	4.5511	2.7193	3.2769	6.7197	6.3663	6.4300	ENSBGRG00000007015	4.67	4.77	3.73	3.10	2.69	2.59	-0.771428571428571	RPS6KA1	ribosomal protein S6 kinase A1 [Source:HGNC Symbol;Acc:HGNC:10430]	Environmental Information Processing;Organismal Systems;Human Diseases;Environmental Information Processing;Cellular Processes;Organismal Systems;Human Diseases;Organismal Systems;Organismal Systems	Signal transduction;Environmental adaptation;Infectious disease: bacterial;Signal transduction;Cell growth and death;Nervous system;Endocrine and metabolic diseases;Endocrine system;Nervous system	ko04010//MAPK signaling pathway;ko04714//Thermogenesis;ko05135//Yersinia infection;ko04150//mTOR signaling pathway;ko04114//Oocyte meiosis;ko04722//Neurotrophin signaling pathway;ko04931//Insulin resistance;ko04914//Progesterone-mediated oocyte maturation;ko04720//Long-term potentiation	K04373;K04373;K04373;K04373;K04373;K04373;K04373;K04373;K04373	GO:0005654//nucleoplasm;GO:0005829//cytosol	GO:0000287//magnesium ion binding;GO:0004672//protein kinase activity;GO:0004674//protein serine/threonine kinase activity;GO:0004712//protein serine/threonine/tyrosine kinase activity;GO:0005524//ATP binding;GO:0043027//cysteine-type endopeptidase inhibitor activity involved in apoptotic process	GO:0006468//protein phosphorylation;GO:0035556//intracellular signal transduction;GO:0043066//negative regulation of apoptotic process;GO:0043154//negative regulation of cysteine-type endopeptidase activity involved in apoptotic process;GO:0045944//positive regulation of transcription by RNA polymerase II;GO:2000491//positive regulation of hepatic stellate cell activation
novel-m0118-3p	4.5511	2.7193	3.2769	6.7197	6.3663	6.4300	ENSBGRG00000007186	0.20	0.32	0.17	0.07	0.15	0.11	-0.942857142857143	KIF26B	kinesin family member 26B [Source:HGNC Symbol;Acc:HGNC:25484]	-	-	-	-	-	GO:0003777//microtubule motor activity;GO:0005524//ATP binding;GO:0008017//microtubule binding	GO:0007018//microtubule-based movement;GO:0022409//positive regulation of cell-cell adhesion;GO:0030010//establishment of cell polarity;GO:0072092//ureteric bud invasion
novel-m0118-3p	4.5511	2.7193	3.2769	6.7197	6.3663	6.4300	ENSBGRG00000009350	0.29	0.32	0.43	0.13	0.00	0.04	-0.714285714285714	-	-	Human Diseases	Cancer: overview	ko05235//PD-L1 expression and PD-1 checkpoint pathway in cancer	K09034	-	GO:0003677//DNA binding;GO:0003700//DNA-binding transcription factor activity	GO:0006355//regulation of transcription, DNA-templated;GO:0006357//regulation of transcription by RNA polymerase II;GO:0030154//cell differentiation
novel-m0118-3p	4.5511	2.7193	3.2769	6.7197	6.3663	6.4300	ENSBGRG00000011032	0.03	0.19	0.04	0.00	0.00	0.00	-0.94112394811432	AQP9	aquaporin 9 [Source:HGNC Symbol;Acc:HGNC:643]	Organismal Systems	Digestive system	ko04976//Bile secretion	K09877	GO:0005887//integral component of plasma membrane;GO:0016020//membrane;GO:0043231//intracellular membrane-bounded organelle	GO:0005345//purine nucleobase transmembrane transporter activity;GO:0005350//pyrimidine nucleobase transmembrane transporter activity;GO:0015250//water channel activity;GO:0015254//glycerol channel activity;GO:0015265//urea channel activity;GO:0015267//channel activity	GO:0006833//water transport;GO:0006863//purine nucleobase transport;GO:0010033//response to organic substance;GO:0015791//polyol transport;GO:0015793//glycerol transport;GO:0015837//amine transport;GO:0015855//pyrimidine nucleobase transport;GO:0046689//response to mercury ion;GO:0055085//transmembrane transport;GO:0071320//cellular response to cAMP;GO:0071918//urea transmembrane transport
novel-m0118-3p	4.5511	2.7193	3.2769	6.7197	6.3663	6.4300	ENSBGRG00000011217	2.72	6.02	3.58	1.68	1.35	2.06	-0.828571428571429	CADM4	cell adhesion molecule 4 [Source:HGNC Symbol;Acc:HGNC:30825]	-	-	-	-	GO:0031252//cell leading edge;GO:0044291//cell-cell contact zone	GO:0019903//protein phosphatase binding;GO:0030971//receptor tyrosine kinase binding;GO:0043183//vascular endothelial growth factor receptor 1 binding;GO:0043184//vascular endothelial growth factor receptor 2 binding	GO:0001932//regulation of protein phosphorylation;GO:0001933//negative regulation of protein phosphorylation;GO:0010801//negative regulation of peptidyl-threonine phosphorylation;GO:0030948//negative regulation of vascular endothelial growth factor receptor signaling pathway;GO:0035020//regulation of Rac protein signal transduction;GO:0042127//regulation of cell proliferation;GO:0050732//negative…
novel-m0118-3p	4.5511	2.7193	3.2769	6.7197	6.3663	6.4300	ENSBGRG00000013083	0.35	0.71	0.14	0.00	0.00	0.12	-0.84066800169605	CD300C	CD300c molecule [Source:HGNC Symbol;Acc:HGNC:19320]	-	-	-	-	-	-	-
novel-m0118-3p	4.5511	2.7193	3.2769	6.7197	6.3663	6.4300	ENSBGRG00000013500	5.11	7.02	2.66	2.08	2.35	3.07	-0.714285714285714	SEPTIN11	septin 11 [Source:HGNC Symbol;Acc:HGNC:25589]	Human Diseases;Human Diseases	Infectious diseases;Infectious diseases	ko05131//Shigellosis;ko05100//Bacterial invasion of epithelial cells	K16939;K16939	GO:0001725//stress fiber;GO:0031105//septin complex	GO:0005525//GTP binding	-
novel-m0118-3p	4.5511	2.7193	3.2769	6.7197	6.3663	6.4300	ENSBGRG00000013785	5.97	9.35	8.63	5.16	4.65	4.72	-0.771428571428571	CPXM1	carboxypeptidase X, M14 family member 1 [Source:HGNC Symbol;Acc:HGNC:15771]	-	-	-	-	GO:0005615//extracellular space	GO:0004181//metallocarboxypeptidase activity;GO:0008270//zinc ion binding	GO:0006508//proteolysis
novel-m0118-3p	4.5511	2.7193	3.2769	6.7197	6.3663	6.4300	ENSBGRG00000014147	3.49	3.49	2.50	1.78	0.97	2.05	-0.724713794565561	DPT	dermatopontin [Source:HGNC Symbol;Acc:HGNC:3011]	-	-	-	-	-	-	GO:0008285//negative regulation of cell proliferation;GO:0030199//collagen fibril organization
novel-m0118-3p	4.5511	2.7193	3.2769	6.7197	6.3663	6.4300	ENSBGRG00000015122	0.29	0.09	0.06	0.00	0.00	0.00	-0.758970925898645	IL1RN	interleukin 1 receptor antagonist [Source:HGNC Symbol;Acc:HGNC:6000]	Environmental Information Processing	Signaling molecules and interaction	ko04060//Cytokine-cytokine receptor interaction	K05481	GO:0005576//extracellular region;GO:0005615//extracellular space;GO:0031982//vesicle	GO:0005125//cytokine activity;GO:0005149//interleukin-1 receptor binding;GO:0005152//interleukin-1 receptor antagonist activity	GO:0006629//lipid metabolic process;GO:0006954//inflammatory response;GO:0006955//immune response;GO:0030073//insulin secretion;GO:2000660//negative regulation of interleukin-1-mediated signaling pathway
novel-m0118-3p	4.5511	2.7193	3.2769	6.7197	6.3663	6.4300	ENSBGRG00000020782	9.33	18.27	10.15	7.05	5.27	7.20	-0.828571428571429	PDGFRB	platelet derived growth factor receptor beta [Source:HGNC Symbol;Acc:HGNC:8804]	Human Diseases;Environmental Information Processing;Human Diseases;Environmental Information Processing;Environmental Information Processing;Environmental Information Processing;Environmental Information Processing;Cellular Processes;Cellular Processes;Environmental Information Processing;Human Diseases;Environmental Information Processing;Human Diseases;Human Diseases;Cellular Processes;Human Di…	Cancers;Signal transduction;Infectious diseases;Signal transduction;Signal transduction;Signal transduction;Signal transduction;Cell motility;Cellular community - eukaryotes;Signal transduction;Cancers;Signal transduction;Cancers;Cancers;Cellular community - eukaryotes;Drug resistance;Cancers;Cancers;Cancers	ko05200//Pathways in cancer;ko04151//PI3K-Akt signaling pathway;ko05165//Human papillomavirus infection;ko04014//Ras signaling pathway;ko04010//MAPK signaling pathway;ko04015//Rap1 signaling pathway;ko04020//Calcium signaling pathway;ko04810//Regulation of actin cytoskeleton;ko04510//Focal adhesion;ko04630//Jak-STAT signaling pathway;ko05206//MicroRNAs in cancer;ko04072//Phospholipase D signaling…	K05089;K05089;K05089;K05089;K05089;K05089;K05089;K05089;K05089;K05089;K05089;K05089;K05089;K05089;K05089;K05089;K05089;K05089;K05089	GO:0001726//ruffle;GO:0005737//cytoplasm;GO:0005794//Golgi apparatus;GO:0009986//cell surface;GO:0016020//membrane;GO:0031226//intrinsic component of plasma membrane;GO:0043231//intracellular membrane-bounded organelle	GO:0004672//protein kinase activity;GO:0004713//protein tyrosine kinase activity;GO:0004714//transmembrane receptor protein tyrosine kinase activity;GO:0005017//platelet-derived growth factor-activated receptor activity;GO:0005019//platelet-derived growth factor beta-receptor activity;GO:0005102//signaling receptor binding;GO:0005161//platelet-derived growth factor receptor binding;GO:0005524//AT…	GO:0001568//blood vessel development;GO:0001701//in utero embryonic development;GO:0001822//kidney development;GO:0001894//tissue homeostasis;GO:0006468//protein phosphorylation;GO:0006807//nitrogen compound metabolic process;GO:0007165//signal transduction;GO:0007169//transmembrane receptor protein tyrosine kinase signaling pathway;GO:0008284//positive regulation of cell proliferation;GO:0010863…
novel-m0118-3p	4.5511	2.7193	3.2769	6.7197	6.3663	6.4300	ENSBGRG00000023721	5.98	7.28	4.52	3.75	2.26	4.09	-0.771428571428571	VSIR	V-set immunoregulatory receptor [Source:HGNC Symbol;Acc:HGNC:30085]	Environmental Information Processing	Signaling molecules and interaction	ko04514//Cell adhesion molecules (CAMs)	K23268	GO:0005886//plasma membrane;GO:0016021//integral component of membrane	GO:0019899//enzyme binding;GO:0042802//identical protein binding;GO:0061133//endopeptidase activator activity	GO:0010628//positive regulation of gene expression;GO:0010950//positive regulation of endopeptidase activity;GO:0030335//positive regulation of cell migration;GO:0031638//zymogen activation;GO:0032689//negative regulation of interferon-gamma production;GO:0032693//negative regulation of interleukin-10 production;GO:0032700//negative regulation of interleukin-17 production;GO:0032720//negative reg…
novel-m0118-3p	4.5511	2.7193	3.2769	6.7197	6.3663	6.4300	ENSBGRG00000024262	8.60	28.64	17.73	8.23	6.77	10.80	-0.714285714285714	FCGRT	Fc fragment of IgG receptor and transporter [Source:HGNC Symbol;Acc:HGNC:3621]	-	-	-	-	-	GO:0019864//IgG binding	-
novel-m0118-3p	4.5511	2.7193	3.2769	6.7197	6.3663	6.4300	ENSBGRG00000024991	4.04	6.82	2.74	2.11	2.43	2.01	-0.885714285714286	-	-	-	-	-	-	-	-	-
novel-m0118-3p	4.5511	2.7193	3.2769	6.7197	6.3663	6.4300	ENSBGRG00000026196	0.69	0.38	0.41	0.18	0.19	0.18	-0.753702346348183	-	-	Metabolism;Environmental Information Processing;Metabolism;Organismal Systems;Human Diseases	Global and overview maps;Signal transduction;Nucleotide metabolism;Endocrine system;Substance dependence	ko01100//Metabolic pathways;ko04024//cAMP signaling pathway;ko00230//Purine metabolism;ko04928//Parathyroid hormone synthesis, secretion and action;ko05032//Morphine addiction	K13293;K13293;K13293;K13293;K13293	GO:0005929//cilium	GO:0004114//3',5'-cyclic-nucleotide phosphodiesterase activity;GO:0008081//phosphoric diester hydrolase activity	GO:0007165//signal transduction
novel-m0139-3p	0.1468	0.2719	0.6302	2.0676	0.3032	1.6390	ENSBGRG00000015644	1.33	0.32	0.36	0.17	0.23	0.16	-0.771428571428571	SLC6A12	solute carrier family 6 member 12 [Source:HGNC Symbol;Acc:HGNC:11045]	Organismal Systems;Organismal Systems	Nervous system;Nervous system	ko04727//GABAergic synapse;ko04721//Synaptic vesicle cycle	K05045;K05045	GO:0005887//integral component of plasma membrane;GO:0016020//membrane;GO:0016021//integral component of membrane	GO:0005328//neurotransmitter:sodium symporter activity;GO:0005332//gamma-aminobutyric acid:sodium symporter activity	GO:0006836//neurotransmitter transport
novel-m0153-3p	0.2936	0.01	0.5041	1.4215	0.4547	1.7651	ENSBGRG00000006329	2.94	6.08	2.56	1.42	1.50	1.75	-0.714285714285714	CYTH4	cytohesin 4 [Source:HGNC Symbol;Acc:HGNC:9505]	Cellular Processes;Human Diseases;Human Diseases;Environmental Information Processing	Transport and catabolism;Infectious diseases;Infectious diseases;Signal transduction	ko04144//Endocytosis;ko05132//Salmonella infection;ko05130//Pathogenic Escherichia coli infection;ko04072//Phospholipase D signaling pathway	K18441;K18441;K18441;K18441	GO:0005886//plasma membrane	GO:0005086//ARF guanyl-nucleotide exchange factor activity	GO:0032012//regulation of ARF protein signal transduction
novel-m0153-3p	0.2936	0.01	0.5041	1.4215	0.4547	1.7651	ENSBGRG00000008401	2.58	3.65	2.00	1.63	1.52	1.32	-0.828571428571429	TMEM47	transmembrane protein 47 [Source:HGNC Symbol;Acc:HGNC:18515]	-	-	-	-	GO:0005886//plasma membrane;GO:0005911//cell-cell junction	-	-
novel-m0153-3p	0.2936	0.01	0.5041	1.4215	0.4547	1.7651	ENSBGRG00000012779	0.12	0.14	0.02	0.00	0.00	0.00	-0.819688599970537	C20orf202	chromosome 20 open reading frame 202 [Source:HGNC Symbol;Acc:HGNC:37254]	-	-	-	-	-	-	-
novel-m0153-3p	0.2936	0.01	0.5041	1.4215	0.4547	1.7651	ENSBGRG00000016091	1.53	4.65	0.90	0.83	0.46	0.46	-0.753702346348183	CFP	complement factor properdin [Source:HGNC Symbol;Acc:HGNC:8864]	Human Diseases	Infectious diseases	ko05168//Herpes simplex infection	K15412	GO:0005615//extracellular space;GO:0030141//secretory granule	-	GO:0006957//complement activation, alternative pathway
novel-m0153-3p	0.2936	0.01	0.5041	1.4215	0.4547	1.7651	ENSBGRG00000022744	0.79	1.21	0.87	0.37	0.38	0.25	-0.828571428571429	PYCARD	PYD and CARD domain containing [Source:HGNC Symbol;Acc:HGNC:16608]	Human Diseases;Human Diseases;Human Diseases;Human Diseases;Organismal Systems;Human Diseases;Cellular Processes;Organismal Systems;Human Diseases;Human Diseases;Organismal Systems	Infectious diseases;Infectious diseases;Infectious diseases;Infectious disease: bacterial;Immune system;Infectious diseases;Cell growth and death;Immune system;Infectious diseases;Infectious diseases;Immune system	ko05131//Shigellosis;ko05132//Salmonella infection;ko05130//Pathogenic Escherichia coli infection;ko05135//Yersinia infection;ko04621//NOD-like receptor signaling pathway;ko05164//Influenza A;ko04217//Necroptosis;ko04625//C-type lectin receptor signaling pathway;ko05133//Pertussis;ko05134//Legionellosis;ko04623//Cytosolic DNA-sensing pathway	K12799;K12799;K12799;K12799;K12799;K12799;K12799;K12799;K12799;K12799;K12799	GO:0000139//Golgi membrane;GO:0005576//extracellular region;GO:0005634//nucleus;GO:0005654//nucleoplasm;GO:0005730//nucleolus;GO:0005737//cytoplasm;GO:0005739//mitochondrion;GO:0005829//cytosol;GO:0008385//IkappaB kinase complex;GO:0032991//protein-containing complex;GO:0072558//NLRP1 inflammasome complex;GO:0072559//NLRP3 inflammasome complex;GO:0097169//AIM2 inflammasome complex	GO:0002020//protease binding;GO:0004197//cysteine-type endopeptidase activity;GO:0005138//interleukin-6 receptor binding;GO:0005523//tropomyosin binding;GO:0017024//myosin I binding;GO:0019899//enzyme binding;GO:0032090//Pyrin domain binding;GO:0042802//identical protein binding;GO:0042803//protein homodimerization activity;GO:0046983//protein dimerization activity;GO:0070700//BMP receptor binding	GO:0001773//myeloid dendritic cell activation;GO:0002218//activation of innate immune response;GO:0002230//positive regulation of defense response to virus by host;GO:0002277//myeloid dendritic cell activation involved in immune response;GO:0002588//positive regulation of antigen processing and presentation of peptide antigen via MHC class II;GO:0002821//positive regulation of adaptive immune res…
novel-m0153-3p	0.2936	0.01	0.5041	1.4215	0.4547	1.7651	ENSBGRG00000024991	4.04	6.82	2.74	2.11	2.43	2.01	-0.942857142857143	-	-	-	-	-	-	-	-	-
novel-m0165-3p	0.2936	0.2719	0.2521	1.1630	0.9095	0.7565	ENSBGRG00000001789	24.27	54.16	15.91	15.32	14.57	15.36	-0.771428571428571	STAT1	signal transducer and activator of transcription 1 [Source:HGNC Symbol;Acc:HGNC:11362]	Human Diseases;Human Diseases;Human Diseases;Human Diseases;Human Diseases;Human Diseases;Organismal Systems;Environmental Information Processing;Human Diseases;Organismal Systems;Human Diseases;Cellular Processes;Organismal Systems;Human Diseases;Human Diseases;Organismal Systems;Human Diseases;Human Diseases;Organismal Systems;Organismal Systems;Human Diseases;Organismal Systems;Organismal Syst…	Infectious diseases;Cancers;Infectious diseases;Infectious diseases;Infectious diseases;Infectious diseases;Immune system;Signal transduction;Infectious diseases;Immune system;Infectious diseases;Cell growth and death;Immune system;Infectious diseases;Infectious diseases;Immune system;Cancer: overview;Immune diseases;Development;Endocrine system;Infectious diseases;Endocrine system;Immune system;…	ko05168//Herpes simplex infection;ko05200//Pathways in cancer;ko05165//Human papillomavirus infection;ko05169//Epstein-Barr virus infection;ko05162//Measles;ko05152//Tuberculosis;ko04062//Chemokine signaling pathway;ko04630//Jak-STAT signaling pathway;ko05167//Kaposi sarcoma-associated herpesvirus infection;ko04621//NOD-like receptor signaling pathway;ko05164//Influenza A;ko04217//Necroptosis;ko0…	K11220;K11220;K11220;K11220;K11220;K11220;K11220;K11220;K11220;K11220;K11220;K11220;K11220;K11220;K11220;K11220;K11220;K11220;K11220;K11220;K11220;K11220;K11220;K11220;K11220;K11220;K11220;K11220	GO:0000790//nuclear chromatin;GO:0005634//nucleus;GO:0005654//nucleoplasm;GO:0005730//nucleolus;GO:0005737//cytoplasm;GO:0005829//cytosol;GO:0032991//protein-containing complex;GO:0048471//perinuclear region of cytoplasm	GO:0000978//RNA polymerase II proximal promoter sequence-specific DNA binding;GO:0000979//RNA polymerase II core promoter sequence-specific DNA binding;GO:0000981//DNA-binding transcription factor activity, RNA polymerase II-specific;GO:0003677//DNA binding;GO:0003690//double-stranded DNA binding;GO:0003700//DNA-binding transcription factor activity;GO:0005164//tumor necrosis factor receptor bind…	GO:0001937//negative regulation of endothelial cell proliferation;GO:0002230//positive regulation of defense response to virus by host;GO:0006355//regulation of transcription, DNA-templated;GO:0007165//signal transduction;GO:0007259//JAK-STAT cascade;GO:0010742//macrophage derived foam cell differentiation;GO:0016525//negative regulation of angiogenesis;GO:0032727//positive regulation of interfer…
novel-m0165-3p	0.2936	0.2719	0.2521	1.1630	0.9095	0.7565	ENSBGRG00000010593	0.16	0.10	1.42	0.09	0.00	0.06	-0.771428571428571	PDYN	prodynorphin [Source:HGNC Symbol;Acc:HGNC:8820]	Environmental Information Processing;Human Diseases;Human Diseases;Human Diseases;Human Diseases	Signaling molecules and interaction;Substance dependence;Neurodegenerative disease;Substance dependence;Substance dependence	ko04080//Neuroactive ligand-receptor interaction;ko05034//Alcoholism;ko05017//Spinocerebellar ataxia;ko05031//Amphetamine addiction;ko05030//Cocaine addiction	K15840;K15840;K15840;K15840;K15840	GO:0005886//plasma membrane	-	GO:0007218//neuropeptide signaling pathway
novel-m0165-3p	0.2936	0.2719	0.2521	1.1630	0.9095	0.7565	ENSBGRG00000020974	0.21	0.48	0.28	0.19	0.10	0.16	-0.771428571428571	L1CAM	L1 cell adhesion molecule [Source:HGNC Symbol;Acc:HGNC:6470]	Environmental Information Processing;Organismal Systems	Signaling molecules and interaction;Development	ko04514//Cell adhesion molecules (CAMs);ko04360//Axon guidance	K06550;K06550	GO:0005886//plasma membrane;GO:0009986//cell surface;GO:0030424//axon;GO:0043025//neuronal cell body	GO:0005515//protein binding;GO:0019904//protein domain specific binding	GO:0007160//cell-matrix adhesion;GO:0007411//axon guidance;GO:0016477//cell migration;GO:0031175//neuron projection development;GO:0050808//synapse organization;GO:0061564//axon development
novel-m0165-3p	0.2936	0.2719	0.2521	1.1630	0.9095	0.7565	ENSBGRG00000022578	6.00	6.43	3.71	2.95	2.98	3.26	-0.828571428571429	CFLAR	CASP8 and FADD like apoptosis regulator [Source:HGNC Symbol;Acc:HGNC:1876]	Environmental Information Processing;Human Diseases;Cellular Processes;Human Diseases;Cellular Processes;Cellular Processes;Environmental Information Processing	Signal transduction;Infectious diseases;Cell growth and death;Infectious diseases;Transport and catabolism;Cell growth and death;Signal transduction	ko04064//NF-kappa B signaling pathway;ko05142//Chagas disease (American trypanosomiasis);ko04217//Necroptosis;ko05160//Hepatitis C;ko04140//Autophagy - animal;ko04210//Apoptosis;ko04668//TNF signaling pathway	K04724;K04724;K04724;K04724;K04724;K04724;K04724	GO:0005737//cytoplasm;GO:0031264//death-inducing signaling complex;GO:0097342//ripoptosome	GO:0002020//protease binding;GO:0004197//cysteine-type endopeptidase activity;GO:0005515//protein binding;GO:0008047//enzyme activator activity;GO:0008234//cysteine-type peptidase activity;GO:0016504//peptidase activator activity	GO:0006508//proteolysis;GO:0006915//apoptotic process;GO:0007519//skeletal muscle tissue development;GO:0009617//response to bacterium;GO:0014732//skeletal muscle atrophy;GO:0014842//regulation of skeletal muscle satellite cell proliferation;GO:0014866//skeletal myofibril assembly;GO:0042981//regulation of apoptotic process;GO:0043066//negative regulation of apoptotic process;GO:0043123//positive…
novel-m0229-3p	0.1468	0.01	0.1260	0.1292	1.0610	1.0086	ENSBGRG00000002134	7.94	12.13	6.86	4.35	3.98	5.41	-0.714285714285714	CAV1	caveolin 1 [Source:HGNC Symbol;Acc:HGNC:1527]	Cellular Processes;Human Diseases;Cellular Processes;Human Diseases;Human Diseases;Human Diseases	Transport and catabolism;Cancers;Cellular community - eukaryotes;Cardiovascular diseases;Cardiovascular diseases;Infectious diseases	ko04144//Endocytosis;ko05205//Proteoglycans in cancer;ko04510//Focal adhesion;ko05416//Viral myocarditis;ko05418//Fluid shear stress and atherosclerosis;ko05100//Bacterial invasion of epithelial cells	K06278;K06278;K06278;K06278;K06278;K06278	GO:0000139//Golgi membrane;GO:0002080//acrosomal membrane;GO:0002095//caveolar macromolecular signaling complex;GO:0005768//endosome;GO:0005783//endoplasmic reticulum;GO:0005794//Golgi apparatus;GO:0005886//plasma membrane;GO:0005887//integral component of plasma membrane;GO:0005901//caveola;GO:0005925//focal adhesion;GO:0005929//cilium;GO:0005938//cell cortex;GO:0016020//membrane;GO:0016021//int…	GO:0005102//signaling receptor binding;GO:0016504//peptidase activator activity;GO:0019899//enzyme binding;GO:0019901//protein kinase binding;GO:0030674//protein binding, bridging;GO:0042802//identical protein binding;GO:0044325//ion channel binding;GO:0044877//protein-containing complex binding;GO:0046982//protein heterodimerization activity;GO:0048365//Rac GTPase binding;GO:0050998//nitric-oxid…	GO:0000122//negative regulation of transcription by RNA polymerase II;GO:0000188//inactivation of MAPK activity;GO:0001525//angiogenesis;GO:0001570//vasculogenesis;GO:0001666//response to hypoxia;GO:0001937//negative regulation of endothelial cell proliferation;GO:0001960//negative regulation of cytokine-mediated signaling pathway;GO:0002026//regulation of the force of heart contraction;GO:000293…
novel-m0229-3p	0.1468	0.01	0.1260	0.1292	1.0610	1.0086	ENSBGRG00000002228	5.42	19.30	4.27	4.04	3.98	3.34	-0.771428571428571	IGFBP5	insulin like growth factor binding protein 5 [Source:HGNC Symbol;Acc:HGNC:5474]	-	-	-	-	GO:0005576//extracellular region;GO:0042567//insulin-like growth factor ternary complex	GO:0001968//fibronectin binding;GO:0005520//insulin-like growth factor binding;GO:0031994//insulin-like growth factor I binding	GO:0001558//regulation of cell growth;GO:0001649//osteoblast differentiation;GO:0007565//female pregnancy;GO:0014912//negative regulation of smooth muscle cell migration;GO:0017148//negative regulation of translation;GO:0030336//negative regulation of cell migration;GO:0031069//hair follicle morphogenesis;GO:0040008//regulation of growth;GO:0042593//glucose homeostasis;GO:0043568//positive regula…
novel-m0229-3p	0.1468	0.01	0.1260	0.1292	1.0610	1.0086	ENSBGRG00000002310	2.38	5.78	2.79	1.81	0.99	1.17	-0.942857142857143	CSF1	colony stimulating factor 1 [Source:HGNC Symbol;Acc:HGNC:2432]	Environmental Information Processing;Human Diseases;Environmental Information Processing;Environmental Information Processing;Environmental Information Processing;Environmental Information Processing;Human Diseases;Organismal Systems;Organismal Systems;Environmental Information Processing;Environmental Information Processing	Signal transduction;Neurodegenerative diseases;Signaling molecules and interaction;Signal transduction;Signal transduction;Signal transduction;Immune diseases;Development;Immune system;Signal transduction;Signaling molecules and interaction	ko04151//PI3K-Akt signaling pathway;ko05010//Alzheimer disease;ko04060//Cytokine-cytokine receptor interaction;ko04014//Ras signaling pathway;ko04010//MAPK signaling pathway;ko04015//Rap1 signaling pathway;ko05323//Rheumatoid arthritis;ko04380//Osteoclast differentiation;ko04640//Hematopoietic cell lineage;ko04668//TNF signaling pathway;ko04061//Viral protein interaction with cytokine and cytokin…	K05453;K05453;K05453;K05453;K05453;K05453;K05453;K05453;K05453;K05453;K05453	GO:0005615//extracellular space;GO:0005886//plasma membrane;GO:0016021//integral component of membrane;GO:0016604//nuclear body;GO:0048471//perinuclear region of cytoplasm;GO:1990682//CSF1-CSF1R complex	GO:0005125//cytokine activity;GO:0005157//macrophage colony-stimulating factor receptor binding;GO:0008083//growth factor activity;GO:0042802//identical protein binding;GO:0042803//protein homodimerization activity	GO:0001954//positive regulation of cell-matrix adhesion;GO:0002158//osteoclast proliferation;GO:0002931//response to ischemia;GO:0003006//developmental process involved in reproduction;GO:0007169//transmembrane receptor protein tyrosine kinase signaling pathway;GO:0008284//positive regulation of cell proliferation;GO:0010628//positive regulation of gene expression;GO:0010744//positive regulation …
novel-m0229-3p	0.1468	0.01	0.1260	0.1292	1.0610	1.0086	ENSBGRG00000002438	4.82	9.14	6.15	3.43	3.04	3.48	-0.828571428571429	TGFBI	transforming growth factor beta induced [Source:HGNC Symbol;Acc:HGNC:11771]	-	-	-	-	GO:0005615//extracellular space;GO:0005802//trans-Golgi network;GO:0031012//extracellular matrix	GO:0005178//integrin binding;GO:0005515//protein binding;GO:0005518//collagen binding;GO:0050840//extracellular matrix binding	GO:0001525//angiogenesis;GO:0007155//cell adhesion;GO:0008283//cell proliferation;GO:0030198//extracellular matrix organization
novel-m0229-3p	0.1468	0.01	0.1260	0.1292	1.0610	1.0086	ENSBGRG00000003140	0.26	0.28	0.30	0.17	0.09	0.09	-0.869656553478673	CHRD	chordin [Source:HGNC Symbol;Acc:HGNC:1949]	Environmental Information Processing	Signal transduction	ko04350//TGF-beta signaling pathway	K04657	GO:0005615//extracellular space	GO:0005515//protein binding;GO:0008201//heparin binding;GO:0045545//syndecan binding	GO:0001501//skeletal system development;GO:0001649//osteoblast differentiation;GO:0001702//gastrulation with mouth forming second;GO:0001707//mesoderm formation;GO:0002053//positive regulation of mesenchymal cell proliferation;GO:0007275//multicellular organism development;GO:0007389//pattern specification process;GO:0007417//central nervous system development;GO:0009953//dorsal/ventral pattern f…
novel-m0229-3p	0.1468	0.01	0.1260	0.1292	1.0610	1.0086	ENSBGRG00000003642	4.15	5.19	4.00	2.56	1.12	2.21	-0.828571428571429	-	-	Organismal Systems	Digestive system	ko04977//Vitamin digestion and absorption	K14611	GO:0016020//membrane	GO:0022857//transmembrane transporter activity	GO:0055085//transmembrane transport
novel-m0229-3p	0.1468	0.01	0.1260	0.1292	1.0610	1.0086	ENSBGRG00000004010	9.42	13.18	8.79	6.85	4.99	5.34	-0.828571428571429	MMP14	matrix metallopeptidase 14 [Source:HGNC Symbol;Acc:HGNC:7160]	Environmental Information Processing;Organismal Systems;Organismal Systems	Signal transduction;Endocrine system;Endocrine system	ko04668//TNF signaling pathway;ko04928//Parathyroid hormone synthesis, secretion and action;ko04912//GnRH signaling pathway	K07763;K07763;K07763	GO:0005615//extracellular space;GO:0005634//nucleus;GO:0005737//cytoplasm;GO:0005829//cytosol;GO:0005886//plasma membrane;GO:0031012//extracellular matrix;GO:0031410//cytoplasmic vesicle;GO:0044354//macropinosome;GO:0045111//intermediate filament cytoskeleton	GO:0004175//endopeptidase activity;GO:0004222//metalloendopeptidase activity;GO:0008237//metallopeptidase activity;GO:0008270//zinc ion binding;GO:0070006//metalloaminopeptidase activity	GO:0001503//ossification;GO:0001958//endochondral ossification;GO:0006508//proteolysis;GO:0010831//positive regulation of myotube differentiation;GO:0016477//cell migration;GO:0030307//positive regulation of cell growth;GO:0030324//lung development;GO:0030335//positive regulation of cell migration;GO:0030574//collagen catabolic process;GO:0031638//zymogen activation;GO:0035987//endodermal cell di…
novel-m0229-3p	0.1468	0.01	0.1260	0.1292	1.0610	1.0086	ENSBGRG00000006163	2.20	5.72	1.18	1.61	0.71	0.91	-0.771428571428571	IFI35	interferon induced protein 35 [Source:HGNC Symbol;Acc:HGNC:5399]	-	-	-	-	GO:0005634//nucleus	-	-
novel-m0229-3p	0.1468	0.01	0.1260	0.1292	1.0610	1.0086	ENSBGRG00000007480	0.57	1.00	1.00	0.28	0.16	0.55	-0.811679449913428	KCTD17	potassium channel tetramerization domain containing 17 [Source:HGNC Symbol;Acc:HGNC:25705]	-	-	-	-	GO:0005737//cytoplasm;GO:0031463//Cul3-RING ubiquitin ligase complex	GO:0005515//protein binding;GO:0042802//identical protein binding;GO:0097602//cullin family protein binding	GO:0032469//endoplasmic reticulum calcium ion homeostasis;GO:0043161//proteasome-mediated ubiquitin-dependent protein catabolic process;GO:0045724//positive regulation of cilium assembly;GO:0051260//protein homooligomerization
novel-m0229-3p	0.1468	0.01	0.1260	0.1292	1.0610	1.0086	ENSBGRG00000009429	2.61	9.01	3.34	2.25	1.41	2.15	-0.942857142857143	NCALD	neurocalcin delta [Source:HGNC Symbol;Acc:HGNC:7655]	Organismal Systems	Sensory system	ko04740//Olfactory transduction	K19695	-	GO:0003779//actin binding;GO:0005509//calcium ion binding;GO:0015631//tubulin binding;GO:0030276//clathrin binding	GO:0003073//regulation of systemic arterial blood pressure;GO:0019722//calcium-mediated signaling
novel-m0229-3p	0.1468	0.01	0.1260	0.1292	1.0610	1.0086	ENSBGRG00000012122	4.27	9.13	8.29	5.11	2.78	4.36	-0.942857142857143	MR1	major histocompatibility complex, class I-related [Source:HGNC Symbol;Acc:HGNC:4975]	-	-	-	-	GO:0005783//endoplasmic reticulum;GO:0005886//plasma membrane	-	GO:0002367//cytokine production involved in immune response;GO:0032611//interleukin-1 beta production;GO:0032620//interleukin-17 production;GO:0050829//defense response to Gram-negative bacterium
novel-m0229-3p	0.1468	0.01	0.1260	0.1292	1.0610	1.0086	ENSBGRG00000013294	3.35	8.93	6.81	3.44	2.96	3.58	-0.828571428571429	ANGPT4	angiopoietin 4 [Source:HGNC Symbol;Acc:HGNC:487]	Environmental Information Processing;Environmental Information Processing;Environmental Information Processing;Environmental Information Processing;Environmental Information Processing	Signal transduction;Signal transduction;Signal transduction;Signal transduction;Signal transduction	ko04151//PI3K-Akt signaling pathway;ko04014//Ras signaling pathway;ko04010//MAPK signaling pathway;ko04015//Rap1 signaling pathway;ko04066//HIF-1 signaling pathway	K05467;K05467;K05467;K05467;K05467	GO:0005615//extracellular space	GO:0030297//transmembrane receptor protein tyrosine kinase activator activity;GO:0030971//receptor tyrosine kinase binding	GO:0001525//angiogenesis;GO:0007219//Notch signaling pathway;GO:0010595//positive regulation of endothelial cell migration;GO:0016525//negative regulation of angiogenesis;GO:0043066//negative regulation of apoptotic process;GO:0043536//positive regulation of blood vessel endothelial cell migration;GO:0043537//negative regulation of blood vessel endothelial cell migration;GO:0045766//positive regu…
novel-m0229-3p	0.1468	0.01	0.1260	0.1292	1.0610	1.0086	ENSBGRG00000013639	4.86	11.01	4.54	3.86	2.65	2.84	-0.828571428571429	OAF	out at first homolog [Source:HGNC Symbol;Acc:HGNC:28752]	-	-	-	-	-	-	-
novel-m0229-3p	0.1468	0.01	0.1260	0.1292	1.0610	1.0086	ENSBGRG00000013785	5.97	9.35	8.63	5.16	4.65	4.72	-0.942857142857143	CPXM1	carboxypeptidase X, M14 family member 1 [Source:HGNC Symbol;Acc:HGNC:15771]	-	-	-	-	GO:0005615//extracellular space	GO:0004181//metallocarboxypeptidase activity;GO:0008270//zinc ion binding	GO:0006508//proteolysis
novel-m0229-3p	0.1468	0.01	0.1260	0.1292	1.0610	1.0086	ENSBGRG00000014066	5.44	46.67	2.85	2.43	2.17	2.17	-0.811679449913428	MX1	MX dynamin like GTPase 1 [Source:HGNC Symbol;Acc:HGNC:7532]	Human Diseases;Human Diseases;Human Diseases;Human Diseases	Infectious diseases;Infectious diseases;Infectious diseases;Infectious diseases	ko05165//Human papillomavirus infection;ko05162//Measles;ko05164//Influenza A;ko05160//Hepatitis C	K14754;K14754;K14754;K14754	GO:0005737//cytoplasm;GO:0005829//cytosol;GO:0031965//nuclear membrane;GO:0048471//perinuclear region of cytoplasm	GO:0003924//GTPase activity;GO:0005525//GTP binding;GO:0042802//identical protein binding	GO:0009615//response to virus;GO:0045071//negative regulation of viral genome replication;GO:0051607//defense response to virus
novel-m0229-3p	0.1468	0.01	0.1260	0.1292	1.0610	1.0086	ENSBGRG00000015347	0.17	0.69	0.17	0.10	0.05	0.09	-0.898645105261295	CD22	CD22 molecule [Source:HGNC Symbol;Acc:HGNC:1643]	Environmental Information Processing;Organismal Systems;Organismal Systems	Signaling molecules and interaction;Immune system;Immune system	ko04514//Cell adhesion molecules (CAMs);ko04640//Hematopoietic cell lineage;ko04662//B cell receptor signaling pathway	K06467;K06467;K06467	GO:0005769//early endosome;GO:0055037//recycling endosome	-	GO:0030100//regulation of endocytosis;GO:0042113//B cell activation;GO:0050859//negative regulation of B cell receptor signaling pathway
novel-m0229-3p	0.1468	0.01	0.1260	0.1292	1.0610	1.0086	ENSBGRG00000015897	11.73	16.74	7.82	7.06	4.67	6.30	-0.828571428571429	COTL1	coactosin like F-actin binding protein 1 [Source:HGNC Symbol;Acc:HGNC:18304]	-	-	-	-	GO:0005829//cytosol	GO:0003779//actin binding;GO:0019899//enzyme binding	GO:0050832//defense response to fungus
novel-m0229-3p	0.1468	0.01	0.1260	0.1292	1.0610	1.0086	ENSBGRG00000017959	23.96	52.36	12.95	15.66	10.51	12.77	-0.771428571428571	-	-	-	-	-	-	-	GO:0005102//signaling receptor binding	GO:0006954//inflammatory response;GO:0050994//regulation of lipid catabolic process
novel-m0229-3p	0.1468	0.01	0.1260	0.1292	1.0610	1.0086	ENSBGRG00000019141	1.32	3.18	1.53	1.08	0.64	0.63	-0.885714285714286	-	-	-	-	-	-	-	-	-
novel-m0229-3p	0.1468	0.01	0.1260	0.1292	1.0610	1.0086	ENSBGRG00000020782	9.33	18.27	10.15	7.05	5.27	7.20	-0.828571428571429	PDGFRB	platelet derived growth factor receptor beta [Source:HGNC Symbol;Acc:HGNC:8804]	Human Diseases;Environmental Information Processing;Human Diseases;Environmental Information Processing;Environmental Information Processing;Environmental Information Processing;Environmental Information Processing;Cellular Processes;Cellular Processes;Environmental Information Processing;Human Diseases;Environmental Information Processing;Human Diseases;Human Diseases;Cellular Processes;Human Di…	Cancers;Signal transduction;Infectious diseases;Signal transduction;Signal transduction;Signal transduction;Signal transduction;Cell motility;Cellular community - eukaryotes;Signal transduction;Cancers;Signal transduction;Cancers;Cancers;Cellular community - eukaryotes;Drug resistance;Cancers;Cancers;Cancers	ko05200//Pathways in cancer;ko04151//PI3K-Akt signaling pathway;ko05165//Human papillomavirus infection;ko04014//Ras signaling pathway;ko04010//MAPK signaling pathway;ko04015//Rap1 signaling pathway;ko04020//Calcium signaling pathway;ko04810//Regulation of actin cytoskeleton;ko04510//Focal adhesion;ko04630//Jak-STAT signaling pathway;ko05206//MicroRNAs in cancer;ko04072//Phospholipase D signaling…	K05089;K05089;K05089;K05089;K05089;K05089;K05089;K05089;K05089;K05089;K05089;K05089;K05089;K05089;K05089;K05089;K05089;K05089;K05089	GO:0001726//ruffle;GO:0005737//cytoplasm;GO:0005794//Golgi apparatus;GO:0009986//cell surface;GO:0016020//membrane;GO:0031226//intrinsic component of plasma membrane;GO:0043231//intracellular membrane-bounded organelle	GO:0004672//protein kinase activity;GO:0004713//protein tyrosine kinase activity;GO:0004714//transmembrane receptor protein tyrosine kinase activity;GO:0005017//platelet-derived growth factor-activated receptor activity;GO:0005019//platelet-derived growth factor beta-receptor activity;GO:0005102//signaling receptor binding;GO:0005161//platelet-derived growth factor receptor binding;GO:0005524//AT…	GO:0001568//blood vessel development;GO:0001701//in utero embryonic development;GO:0001822//kidney development;GO:0001894//tissue homeostasis;GO:0006468//protein phosphorylation;GO:0006807//nitrogen compound metabolic process;GO:0007165//signal transduction;GO:0007169//transmembrane receptor protein tyrosine kinase signaling pathway;GO:0008284//positive regulation of cell proliferation;GO:0010863…
novel-m0229-3p	0.1468	0.01	0.1260	0.1292	1.0610	1.0086	ENSBGRG00000022347	0.97	1.98	1.23	0.44	0.28	0.53	-0.828571428571429	HLA-DOB	major histocompatibility complex, class II, DO beta [Source:HGNC Symbol;Acc:HGNC:4937]	Human Diseases;Human Diseases;Human Diseases;Human Diseases;Environmental Information Processing;Human Diseases;Human Diseases;Cellular Processes;Human Diseases;Human Diseases;Organismal Systems;Organismal Systems;Human Diseases;Organismal Systems;Human Diseases;Human Diseases;Organismal Systems;Human Diseases;Human Diseases;Organismal Systems;Human Diseases;Human Diseases;Human Diseases;Human Di…	Infectious diseases;Infectious diseases;Infectious diseases;Immune diseases;Signaling molecules and interaction;Infectious diseases;Immune diseases;Transport and catabolism;Infectious diseases;Infectious diseases;Immune system;Immune system;Cardiovascular diseases;Immune system;Immune diseases;Immune diseases;Immune system;Immune diseases;Infectious diseases;Immune system;Endocrine and metabolic …	ko05168//Herpes simplex infection;ko05166//HTLV-I infection;ko05169//Epstein-Barr virus infection;ko05322//Systemic lupus erythematosus;ko04514//Cell adhesion molecules (CAMs);ko05152//Tuberculosis;ko05323//Rheumatoid arthritis;ko04145//Phagosome;ko05150//Staphylococcus aureus infection;ko05164//Influenza A;ko04659//Th17 cell differentiation;ko04658//Th1 and Th2 cell differentiation;ko05416//Vira…	K06752;K06752;K06752;K06752;K06752;K06752;K06752;K06752;K06752;K06752;K06752;K06752;K06752;K06752;K06752;K06752;K06752;K06752;K06752;K06752;K06752;K06752;K06752;K06752	GO:0005764//lysosome;GO:0016020//membrane;GO:0042613//MHC class II protein complex	GO:0023026//MHC class II protein complex binding	GO:0002587//negative regulation of antigen processing and presentation of peptide antigen via MHC class II;GO:0006955//immune response;GO:0019882//antigen processing and presentation
novel-m0229-3p	0.1468	0.01	0.1260	0.1292	1.0610	1.0086	ENSBGRG00000022744	0.79	1.21	0.87	0.37	0.38	0.25	-0.714285714285714	PYCARD	PYD and CARD domain containing [Source:HGNC Symbol;Acc:HGNC:16608]	Human Diseases;Human Diseases;Human Diseases;Human Diseases;Organismal Systems;Human Diseases;Cellular Processes;Organismal Systems;Human Diseases;Human Diseases;Organismal Systems	Infectious diseases;Infectious diseases;Infectious diseases;Infectious disease: bacterial;Immune system;Infectious diseases;Cell growth and death;Immune system;Infectious diseases;Infectious diseases;Immune system	ko05131//Shigellosis;ko05132//Salmonella infection;ko05130//Pathogenic Escherichia coli infection;ko05135//Yersinia infection;ko04621//NOD-like receptor signaling pathway;ko05164//Influenza A;ko04217//Necroptosis;ko04625//C-type lectin receptor signaling pathway;ko05133//Pertussis;ko05134//Legionellosis;ko04623//Cytosolic DNA-sensing pathway	K12799;K12799;K12799;K12799;K12799;K12799;K12799;K12799;K12799;K12799;K12799	GO:0000139//Golgi membrane;GO:0005576//extracellular region;GO:0005634//nucleus;GO:0005654//nucleoplasm;GO:0005730//nucleolus;GO:0005737//cytoplasm;GO:0005739//mitochondrion;GO:0005829//cytosol;GO:0008385//IkappaB kinase complex;GO:0032991//protein-containing complex;GO:0072558//NLRP1 inflammasome complex;GO:0072559//NLRP3 inflammasome complex;GO:0097169//AIM2 inflammasome complex	GO:0002020//protease binding;GO:0004197//cysteine-type endopeptidase activity;GO:0005138//interleukin-6 receptor binding;GO:0005523//tropomyosin binding;GO:0017024//myosin I binding;GO:0019899//enzyme binding;GO:0032090//Pyrin domain binding;GO:0042802//identical protein binding;GO:0042803//protein homodimerization activity;GO:0046983//protein dimerization activity;GO:0070700//BMP receptor binding	GO:0001773//myeloid dendritic cell activation;GO:0002218//activation of innate immune response;GO:0002230//positive regulation of defense response to virus by host;GO:0002277//myeloid dendritic cell activation involved in immune response;GO:0002588//positive regulation of antigen processing and presentation of peptide antigen via MHC class II;GO:0002821//positive regulation of adaptive immune res…
novel-m0229-3p	0.1468	0.01	0.1260	0.1292	1.0610	1.0086	ENSBGRG00000024149	8.05	15.15	2.75	2.44	1.23	1.27	-0.828571428571429	-	-	Environmental Information Processing	Signaling molecules and interaction	ko04060//Cytokine-cytokine receptor interaction	K22632	-	-	GO:0006955//immune response
novel-m0229-3p	0.1468	0.01	0.1260	0.1292	1.0610	1.0086	ENSBGRG00000024907	4.13	4.49	1.68	0.63	0.15	0.44	-0.828571428571429	CRABP2	cellular retinoic acid binding protein 2 [Source:HGNC Symbol;Acc:HGNC:2339]	-	-	-	-	GO:0005634//nucleus;GO:0005654//nucleoplasm;GO:0005737//cytoplasm;GO:0005783//endoplasmic reticulum;GO:0005829//cytosol	GO:0001972//retinoic acid binding;GO:0008289//lipid binding;GO:0030332//cyclin binding	GO:0035115//embryonic forelimb morphogenesis;GO:0042573//retinoic acid metabolic process;GO:0048385//regulation of retinoic acid receptor signaling pathway;GO:0048672//positive regulation of collateral sprouting
novel-m0230-3p	0.1468	0.01	0.1260	0.1292	1.0610	1.0086	ENSBGRG00000002134	7.94	12.13	6.86	4.35	3.98	5.41	-0.714285714285714	CAV1	caveolin 1 [Source:HGNC Symbol;Acc:HGNC:1527]	Cellular Processes;Human Diseases;Cellular Processes;Human Diseases;Human Diseases;Human Diseases	Transport and catabolism;Cancers;Cellular community - eukaryotes;Cardiovascular diseases;Cardiovascular diseases;Infectious diseases	ko04144//Endocytosis;ko05205//Proteoglycans in cancer;ko04510//Focal adhesion;ko05416//Viral myocarditis;ko05418//Fluid shear stress and atherosclerosis;ko05100//Bacterial invasion of epithelial cells	K06278;K06278;K06278;K06278;K06278;K06278	GO:0000139//Golgi membrane;GO:0002080//acrosomal membrane;GO:0002095//caveolar macromolecular signaling complex;GO:0005768//endosome;GO:0005783//endoplasmic reticulum;GO:0005794//Golgi apparatus;GO:0005886//plasma membrane;GO:0005887//integral component of plasma membrane;GO:0005901//caveola;GO:0005925//focal adhesion;GO:0005929//cilium;GO:0005938//cell cortex;GO:0016020//membrane;GO:0016021//int…	GO:0005102//signaling receptor binding;GO:0016504//peptidase activator activity;GO:0019899//enzyme binding;GO:0019901//protein kinase binding;GO:0030674//protein binding, bridging;GO:0042802//identical protein binding;GO:0044325//ion channel binding;GO:0044877//protein-containing complex binding;GO:0046982//protein heterodimerization activity;GO:0048365//Rac GTPase binding;GO:0050998//nitric-oxid…	GO:0000122//negative regulation of transcription by RNA polymerase II;GO:0000188//inactivation of MAPK activity;GO:0001525//angiogenesis;GO:0001570//vasculogenesis;GO:0001666//response to hypoxia;GO:0001937//negative regulation of endothelial cell proliferation;GO:0001960//negative regulation of cytokine-mediated signaling pathway;GO:0002026//regulation of the force of heart contraction;GO:000293…
novel-m0230-3p	0.1468	0.01	0.1260	0.1292	1.0610	1.0086	ENSBGRG00000002228	5.42	19.30	4.27	4.04	3.98	3.34	-0.771428571428571	IGFBP5	insulin like growth factor binding protein 5 [Source:HGNC Symbol;Acc:HGNC:5474]	-	-	-	-	GO:0005576//extracellular region;GO:0042567//insulin-like growth factor ternary complex	GO:0001968//fibronectin binding;GO:0005520//insulin-like growth factor binding;GO:0031994//insulin-like growth factor I binding	GO:0001558//regulation of cell growth;GO:0001649//osteoblast differentiation;GO:0007565//female pregnancy;GO:0014912//negative regulation of smooth muscle cell migration;GO:0017148//negative regulation of translation;GO:0030336//negative regulation of cell migration;GO:0031069//hair follicle morphogenesis;GO:0040008//regulation of growth;GO:0042593//glucose homeostasis;GO:0043568//positive regula…
novel-m0230-3p	0.1468	0.01	0.1260	0.1292	1.0610	1.0086	ENSBGRG00000002310	2.38	5.78	2.79	1.81	0.99	1.17	-0.942857142857143	CSF1	colony stimulating factor 1 [Source:HGNC Symbol;Acc:HGNC:2432]	Environmental Information Processing;Human Diseases;Environmental Information Processing;Environmental Information Processing;Environmental Information Processing;Environmental Information Processing;Human Diseases;Organismal Systems;Organismal Systems;Environmental Information Processing;Environmental Information Processing	Signal transduction;Neurodegenerative diseases;Signaling molecules and interaction;Signal transduction;Signal transduction;Signal transduction;Immune diseases;Development;Immune system;Signal transduction;Signaling molecules and interaction	ko04151//PI3K-Akt signaling pathway;ko05010//Alzheimer disease;ko04060//Cytokine-cytokine receptor interaction;ko04014//Ras signaling pathway;ko04010//MAPK signaling pathway;ko04015//Rap1 signaling pathway;ko05323//Rheumatoid arthritis;ko04380//Osteoclast differentiation;ko04640//Hematopoietic cell lineage;ko04668//TNF signaling pathway;ko04061//Viral protein interaction with cytokine and cytokin…	K05453;K05453;K05453;K05453;K05453;K05453;K05453;K05453;K05453;K05453;K05453	GO:0005615//extracellular space;GO:0005886//plasma membrane;GO:0016021//integral component of membrane;GO:0016604//nuclear body;GO:0048471//perinuclear region of cytoplasm;GO:1990682//CSF1-CSF1R complex	GO:0005125//cytokine activity;GO:0005157//macrophage colony-stimulating factor receptor binding;GO:0008083//growth factor activity;GO:0042802//identical protein binding;GO:0042803//protein homodimerization activity	GO:0001954//positive regulation of cell-matrix adhesion;GO:0002158//osteoclast proliferation;GO:0002931//response to ischemia;GO:0003006//developmental process involved in reproduction;GO:0007169//transmembrane receptor protein tyrosine kinase signaling pathway;GO:0008284//positive regulation of cell proliferation;GO:0010628//positive regulation of gene expression;GO:0010744//positive regulation …
novel-m0230-3p	0.1468	0.01	0.1260	0.1292	1.0610	1.0086	ENSBGRG00000002438	4.82	9.14	6.15	3.43	3.04	3.48	-0.828571428571429	TGFBI	transforming growth factor beta induced [Source:HGNC Symbol;Acc:HGNC:11771]	-	-	-	-	GO:0005615//extracellular space;GO:0005802//trans-Golgi network;GO:0031012//extracellular matrix	GO:0005178//integrin binding;GO:0005515//protein binding;GO:0005518//collagen binding;GO:0050840//extracellular matrix binding	GO:0001525//angiogenesis;GO:0007155//cell adhesion;GO:0008283//cell proliferation;GO:0030198//extracellular matrix organization
novel-m0230-3p	0.1468	0.01	0.1260	0.1292	1.0610	1.0086	ENSBGRG00000003140	0.26	0.28	0.30	0.17	0.09	0.09	-0.869656553478673	CHRD	chordin [Source:HGNC Symbol;Acc:HGNC:1949]	Environmental Information Processing	Signal transduction	ko04350//TGF-beta signaling pathway	K04657	GO:0005615//extracellular space	GO:0005515//protein binding;GO:0008201//heparin binding;GO:0045545//syndecan binding	GO:0001501//skeletal system development;GO:0001649//osteoblast differentiation;GO:0001702//gastrulation with mouth forming second;GO:0001707//mesoderm formation;GO:0002053//positive regulation of mesenchymal cell proliferation;GO:0007275//multicellular organism development;GO:0007389//pattern specification process;GO:0007417//central nervous system development;GO:0009953//dorsal/ventral pattern f…
novel-m0230-3p	0.1468	0.01	0.1260	0.1292	1.0610	1.0086	ENSBGRG00000003642	4.15	5.19	4.00	2.56	1.12	2.21	-0.828571428571429	-	-	Organismal Systems	Digestive system	ko04977//Vitamin digestion and absorption	K14611	GO:0016020//membrane	GO:0022857//transmembrane transporter activity	GO:0055085//transmembrane transport
novel-m0230-3p	0.1468	0.01	0.1260	0.1292	1.0610	1.0086	ENSBGRG00000004010	9.42	13.18	8.79	6.85	4.99	5.34	-0.828571428571429	MMP14	matrix metallopeptidase 14 [Source:HGNC Symbol;Acc:HGNC:7160]	Environmental Information Processing;Organismal Systems;Organismal Systems	Signal transduction;Endocrine system;Endocrine system	ko04668//TNF signaling pathway;ko04928//Parathyroid hormone synthesis, secretion and action;ko04912//GnRH signaling pathway	K07763;K07763;K07763	GO:0005615//extracellular space;GO:0005634//nucleus;GO:0005737//cytoplasm;GO:0005829//cytosol;GO:0005886//plasma membrane;GO:0031012//extracellular matrix;GO:0031410//cytoplasmic vesicle;GO:0044354//macropinosome;GO:0045111//intermediate filament cytoskeleton	GO:0004175//endopeptidase activity;GO:0004222//metalloendopeptidase activity;GO:0008237//metallopeptidase activity;GO:0008270//zinc ion binding;GO:0070006//metalloaminopeptidase activity	GO:0001503//ossification;GO:0001958//endochondral ossification;GO:0006508//proteolysis;GO:0010831//positive regulation of myotube differentiation;GO:0016477//cell migration;GO:0030307//positive regulation of cell growth;GO:0030324//lung development;GO:0030335//positive regulation of cell migration;GO:0030574//collagen catabolic process;GO:0031638//zymogen activation;GO:0035987//endodermal cell di…
novel-m0230-3p	0.1468	0.01	0.1260	0.1292	1.0610	1.0086	ENSBGRG00000006163	2.20	5.72	1.18	1.61	0.71	0.91	-0.771428571428571	IFI35	interferon induced protein 35 [Source:HGNC Symbol;Acc:HGNC:5399]	-	-	-	-	GO:0005634//nucleus	-	-
novel-m0230-3p	0.1468	0.01	0.1260	0.1292	1.0610	1.0086	ENSBGRG00000007480	0.57	1.00	1.00	0.28	0.16	0.55	-0.811679449913428	KCTD17	potassium channel tetramerization domain containing 17 [Source:HGNC Symbol;Acc:HGNC:25705]	-	-	-	-	GO:0005737//cytoplasm;GO:0031463//Cul3-RING ubiquitin ligase complex	GO:0005515//protein binding;GO:0042802//identical protein binding;GO:0097602//cullin family protein binding	GO:0032469//endoplasmic reticulum calcium ion homeostasis;GO:0043161//proteasome-mediated ubiquitin-dependent protein catabolic process;GO:0045724//positive regulation of cilium assembly;GO:0051260//protein homooligomerization
[truncated: 70 more rows]
